# Supplementary material for: Genome-Wide Relatedness of Treponema pedis, from Gingiva and Necrotic Skin Lesions of Pigs, with the Human Oral Pathogen Treponema denticola
Source: PLoS One. 2013 Aug 19;8(8):e71281. doi: 10.1371/journal.pone.0071281 (PMC3747143; doi:10.1371/journal.pone.0071281)
Supplement: Table S1 — (XLS) [file pone.0071281.s005.xls]

## Sheet: Blad1
Supporting Table 1. Assembly information for draft genomes of T. pedis isolates.
T. pedis isolate	Source	Size	Coverage	G+C	Accession	Bioproject
T A4	ENc	2.89 Mb	140×	36.9 %	CP004120	PRJNA188500
TM1	Ga	2.95 Mb	50×	37.1 %	AOTM00000000	PRJNA188672
B683	SUb	2.98 Mb	24×	36.9 %	AOTN00000000	PRJNA188674
isoM1111	G	3.16 Mb	11×	37.2 %	AOTO00000000	PRJNA188676
isoE1186	ENc	3.20 Mb	42×	37.0 %	AOTP00000000	PRJNA188677
isoM1220	G	3.10 Mb	46×	37.3 %	AOTQ00000000	PRJNA188678
isoM1224	G	3.47 Mb	41×	37.0 %	AOTR00000000	PRJNA188679
apig gingiva
bshoulder ulcer
cear necrosis
