# Supplementary material for: Genome-Wide Relatedness of Treponema pedis, from Gingiva and Necrotic Skin Lesions of Pigs, with the Human Oral Pathogen Treponema denticola
Source: PLoS One. 2013 Aug 19;8(8):e71281. doi: 10.1371/journal.pone.0071281 (PMC3747143; doi:10.1371/journal.pone.0071281)
Supplement: Table S2 — (XLS) [file pone.0071281.s006.xls]

## Sheet: Blad1
Supporting Table 2. Assembly information for draft genomes of T. denticola strains.
T. denticola strain	Source	Size	Coverage	G+C	Bioproject
AL-2	HPPd	2.84 Mb	71×	38.0 %	PRJNA64903
ASLM	HPPd	2.77 Mb	73×	38.0 %	PRJNA64905
33520	HPPd	2.91 Mb	68×	37.9 %	PRJNA64907
33521	HPPd	2.77 Mb	74×	38.0 %	PRJNA64909
35404	HPPd	2.77 Mb	74×	38.0 %	PRJNA64911
H-22	HPPd	2.76 Mb	73×	37.9 %	PRJNA64915
H1-T	HPPd	2.94 Mb	67×	37.9 %	PRJNA64913
MYR-T	HPPd	3.03 Mb	67×	37.9 %	PRJNA64917
OTK	HPPd	2.87 Mb	70×	37.7 %	PRJNA64919
SP33	HPPd	2.94 Mb	70×	37.8 %	PRJNA64925
SP37	HPPd	2.89 Mb	71×	37.9 %	PRJNA64927
US-Trep	HPPd	2.89 Mb	69×	37.8 %	PRJNA64933
dhuman periodontal pocket
