# Supplementary material for: Genome-Wide Relatedness of Treponema pedis, from Gingiva and Necrotic Skin Lesions of Pigs, with the Human Oral Pathogen Treponema denticola
Source: PLoS One. 2013 Aug 19;8(8):e71281. doi: 10.1371/journal.pone.0071281 (PMC3747143; doi:10.1371/journal.pone.0071281)
Supplement: Table S3 — (XLS) [file pone.0071281.s007.xls]

## Sheet: Sheet1
	Presence in isolates. 1=present; 0=not_present										Homology
	Treponema_pedis_isolate:								Presence_out		Best_blastp_hit_(all-bacterial_genomes)
Cluster	T_A4	T_M1	B_683	isoM1111	isoE1186	isoM1220	isoM1224		of_7_isolates		Hit_genome	Gene_function	Score		Gene_members_[isolate_gene_number]_(refer_to_Supporting_file_1_for_sequence)
cluster0001	1	1	1	1	1	1	1		7		Treponema pedis T A4	hypothetical protein	550		B683_0001 isoM1111_1828 isoM1224_3067 isoE1186_0198 isoM1220_2610 TM1_1072 TPE_2417
cluster0002	0	0	1	1	1	0	1		4		Treponema pedis T A4	hypothetical protein	217		B683_0002 isoM1111_1829 isoE1186_0197 isoM1224_3066
cluster0003	1	1	1	1	1	1	1		7		Treponema pedis T A4	hypothetical protein	309		B683_0003 isoM1224_3065 isoM1111_1830 isoM1220_2608 TM1_1074 TPE_2415 isoE1186_0196
cluster0004	0	0	1	1	1	0	1		4		Clostridium sp. SY8519	hypothetical protein	338		B683_0004 isoM1111_1831 isoM1224_2678 isoE1186_0195
cluster0005	0	0	1	0	0	0	0		1		Treponema pedis T A4	hypothetical protein	25.4		B683_0005
cluster0006	0	0	1	1	0	0	1		3		Streptococcus parasanguinis ATCC 15912	hypothetical protein	372		B683_0006 isoM1224_2679 isoM1111_1832
cluster0007	0	0	1	0	0	0	0		1		Fibrobacter succinogenes subsp. succinogenes S85	hypothetical protein	244		B683_0007
cluster0008	0	0	1	1	1	0	1		4		n/a	n/a	358		B683_0008 isoE1186_0191 isoM1111_1247 isoM1224_2681
cluster0009	1	1	1	1	1	1	1		7		Treponema pedis T A4	lactoylglutathione lyase	268		B683_0009 isoM1224_2682 isoM1220_2606 isoM1111_1248 TM1_1076 isoE1186_0190 TPE_2413 isoE1186_1324 B683_2256
cluster0010	1	1	1	1	1	1	0		6		Treponema pedis T A4	hypothetical protein	347		B683_0010 isoM1220_2605 TM1_1077 TPE_2412 isoM1111_1249 isoE1186_0189
cluster0011	1	1	1	1	1	1	1		7		Treponema pedis T A4	hypothetical protein	275		B683_0011 isoM1111_1250 isoM1224_1013 isoE1186_0188 isoM1220_2604 TM1_1078 TPE_2411
cluster0012	0	0	1	0	0	0	0		1		n/a	n/a	0		B683_0012
cluster0013	0	0	1	1	1	0	1		4		Slackia heliotrinireducens DSM 20476	hypothetical protein	35.4		B683_0013 isoE1186_0187 isoM1111_1251 isoM1224_1012
cluster0014	0	0	1	1	1	0	1		4		Treponema denticola ATCC 35405	hypothetical protein	168		B683_0014 isoM1111_1252 isoM1224_1011 isoE1186_0186 isoM1224_4004
cluster0015	0	0	1	1	1	0	1		4		Clostridium sp. SY8519	hypothetical protein	228		B683_0015 isoM1111_1253 isoE1186_0185 isoM1224_1010
cluster0016	0	0	1	0	1	0	0		2		Treponema pedis T A4	hypothetical protein	150		B683_0016 isoE1186_3096
cluster0017	1	1	1	1	1	1	1		7		Treponema pedis T A4	hypothetical protein	629		B683_0017 isoM1220_2853 TPE_1400 TPE_2706 isoM1220_3248 TPE_1225 isoM1111_3740 isoM1111_3782 isoE1186_0679 isoM1111_3429 isoM1224_3884 isoM1111_3783 isoM1224_1007 TM1_3724 TPE_2277 isoM1224_3748 isoM1111_3455 isoM1111_3631 isoM1224_3733 isoE1186_2895 isoE1186_3087 isoE1186_1844 isoM1111_3723 isoM1111_3844 isoM1111_3972 isoM1111_3979 isoM1224_4175 isoM1224_4160 isoM1111_3670 isoM1111_3566 B683_322…
cluster0018	1	1	1	0	1	1	0		5		Treponema pedis T A4	hypothetical protein	941		B683_0018 isoM1220_0952 TPE_0205 isoE1186_1820 TM1_0401
cluster0019	1	1	1	1	1	1	0		6		Treponema pedis T A4	N-acetyl sugar amidotransferase	764		B683_0019 isoE1186_1821 isoM1220_0953 TM1_0399 TPE_0206 isoM1111_1823
cluster0020	1	1	1	1	1	1	0		6		Treponema pedis T A4	UDP-N-acetylglucosamine 2-epimerase	739		B683_0020 isoE1186_1822 isoM1220_0954 TPE_0207 TM1_0398 isoM1111_1824
cluster0021	1	0	1	1	1	0	0		4		Treponema pedis T A4	nucleotide sugar dehydrogenase	903		B683_0021 isoM1111_0695 TPE_0208 isoE1186_1823
cluster0022	1	1	1	1	1	1	1		7		Treponema pedis T A4	glycosyltransferase	749		B683_0022 isoE1186_3441 isoM1224_3763 isoM1111_0672 TPE_0697 isoM1220_0957 TM1_0395 TPE_0209 isoE1186_1824
cluster0023	1	1	1	1	1	1	1		7		Treponema pedis T A4	ABC transporter ATP-binding protein/permease	1220		B683_0023 isoM1220_1317 TPE_0696 isoM1224_2697 isoM1111_0673 isoE1186_3171 TM1_1840
cluster0024	1	1	1	1	1	1	0		6		Treponema pedis T A4	ABC transporter ATP-binding protein/permease	1158		B683_0024 isoM1111_1219 isoE1186_2378 TPE_0695 isoM1220_1318 TM1_1843
cluster0025	0	0	1	0	0	0	1		2		Achromobacter xylosoxidans A8	capsular synthesis regulator component B	32.7		B683_0025 isoM1224_2700
cluster0026	1	1	1	0	1	1	1		6		Treponema pedis T A4	hypothetical protein	458		B683_0026 isoM1224_2701 isoM1220_1319 TM1_1845 TPE_0693 isoE1186_2156
cluster0027	1	1	1	0	0	1	0		4		Treponema pedis T A4	hypothetical protein	107		B683_0027 isoM1220_1320 TM1_1846 TPE_0692
cluster0028	0	1	1	0	1	1	0		4		Treponema pedis T A4	Csn1 family CRISPR-associated protein	1609		B683_0028 isoM1220_1322 isoE1186_2159 TM1_3439 B683_1784
cluster0029	0	0	1	0	0	0	0		1		Treponema pedis T A4	hypothetical protein	136		B683_0029
cluster0030	0	0	1	1	0	0	0		2		Treponema pedis T A4	hypothetical protein	125		B683_0030 isoM1111_0814
cluster0031	1	1	1	1	1	1	1		7		Treponema pedis T A4	transcriptional regulator NrdR	330		B683_0031 isoM1224_0921 isoM1220_0885 isoM1111_0815 isoE1186_2023 TPE_2057 TM1_2272 isoE1186_3779
cluster0032	0	0	1	1	1	0	0		3		Paenibacillus sp. JDR-2	phosphoribosylformylglycinamidine synthase II	33.5		B683_0033 isoM1111_0816 isoE1186_2022
cluster0033	1	1	1	1	0	1	0		5		Treponema pedis T A4	hypothetical protein	621		B683_0034 isoM1111_0817 isoM1220_0884 TM1_2271 TPE_2056
cluster0034	1	1	1	1	1	1	1		7		Treponema pedis T A4	hypothetical protein	513		B683_0035 isoM1220_0883 TM1_2270 TPE_2055 isoM1111_0818 isoM1224_0917 isoE1186_2019
cluster0035	1	1	1	1	1	1	1		7		Treponema pedis T A4	multidrug ABC transporter ATP-binding protein	537		B683_0036 isoE1186_2018 isoM1224_0916 isoM1220_0882 TM1_2269 TPE_2054 isoM1111_0819
cluster0036	1	1	1	0	1	1	1		6		Treponema pedis T A4	putative DNA alkylation repair enzyme	480		B683_0037 isoE1186_2017 isoM1220_0881 TPE_2053 TM1_2268 isoM1224_3446
cluster0037	1	0	1	0	1	1	1		5		Treponema pedis T A4	histidine ammonia-lyase	1033		B683_0038 isoE1186_2016 isoM1224_2287 isoM1220_0880 TPE_2052
cluster0038	1	1	1	1	1	1	1		7		Treponema pedis T A4	hypothetical protein	366		B683_0039 isoM1224_2023 isoM1220_2210 isoM1111_0998 isoE1186_1935 TM1_3105 TPE_2503
cluster0039	1	1	1	1	1	1	1		7		Treponema pedis T A4	alpha/beta fold family hydrolase	631		B683_0040 isoM1220_2211 isoE1186_1936 TPE_2504 isoM1224_2024 isoM1111_0482 TM1_3106
cluster0040	1	1	1	1	1	1	1		7		Treponema pedis T A4	lipoprotein	402		B683_0041 isoM1224_2025 isoM1220_2212 isoM1111_0481 isoE1186_1937 TM1_3107 TPE_2505
cluster0041	1	1	1	1	1	1	1		7		Treponema pedis T A4	OmpA protein	869		B683_0042 isoM1220_2213 isoE1186_1938 isoM1224_2026 isoM1111_0480 TPE_2506 TM1_3108
cluster0042	1	1	1	0	1	1	0		5		Treponema pedis T A4	Slt family transglycosylase	911		B683_0043 isoE1186_1939 isoM1220_2214 TPE_2507 TM1_3109
cluster0043	1	1	1	1	1	1	1		7		Treponema pedis T A4	hypothetical protein	733		B683_0044 isoM1224_2532 isoE1186_1940 isoM1220_2215 isoM1111_0517 TM1_3110 TPE_2508
cluster0044	1	1	1	1	1	1	1		7		Treponema pedis T A4	hypothetical protein	436		B683_0045 isoM1224_2533 isoE1186_1941 isoM1220_2216 TM1_3111 TPE_2509 isoM1111_0516
cluster0045	1	1	1	1	1	1	1		7		Treponema pedis T A4	oligopeptide/dipeptide ABC transporter ATP-binding protein	718		B683_0046 isoE1186_1942 isoM1111_0515 isoM1220_2217 TM1_3112 TPE_2510 isoM1224_2534
cluster0046	1	1	1	1	1	1	1		7		Treponema pedis T A4	oligopeptide/dipeptide ABC transporter ATP-binding protein	669		B683_0047 isoE1186_1943 isoM1224_2535 isoM1220_2218 TM1_3113 TPE_2511 isoM1111_0514
cluster0047	1	1	1	1	1	1	1		7		Treponema pedis T A4	oligopeptide/dipeptide ABC transporter permease	939		B683_0048 isoM1224_2536 isoE1186_1944 isoM1111_0513 TM1_3114 TPE_2512 isoM1220_2219
cluster0048	1	1	1	1	1	1	1		7		Treponema pedis T A4	oligopeptide/dipeptide ABC transporter permease	693		B683_0049 isoM1224_2537 isoM1220_2221 isoM1111_0512 TM1_3115 TPE_2513 isoE1186_1945
cluster0049	1	0	1	1	1	0	0		4		Treponema pedis T A4	lipoprotein	1789		B683_0050 isoM1111_0511 TPE_2514 isoE1186_1508
cluster0050	0	1	1	1	1	0	1		5		n/a	n/a	0		B683_0051 isoM1111_0510 TM1_0129 isoM1224_2161 isoE1186_1507
cluster0051	1	1	1	1	1	1	1		7		Treponema pedis T A4	prolyl endopeptidase	1461		B683_0052 isoM1220_1548 TPE_2515 isoE1186_1506 TM1_0128 isoM1224_2160 isoM1111_0508
cluster0052	0	0	1	0	0	0	0		1		Treponema pedis T A4	oxidoreductase	62.8		B683_0053
cluster0053	1	1	1	1	1	1	1		7		Treponema pedis T A4	hypothetical protein	577		B683_0054 isoE1186_0843 isoM1224_0704 isoM1111_0970 isoM1220_1028 TM1_0322 TPE_1067
cluster0054	0	0	1	0	1	0	0		2		n/a	n/a	0		B683_0055 isoE1186_0844
cluster0055	1	1	1	1	1	1	1		7		Treponema pedis T A4	lipopolysaccharide biosynthesis protein	678		B683_0057 isoM1224_0104 isoE1186_0845 isoM1220_1027 TM1_0323 TPE_1068 isoM1111_0972
cluster0056	0	1	1	0	0	0	0		2		Treponema pedis T A4	Soluble ligand binding domain-containingprotein	337		B683_0058 TM1_0324
cluster0057	0	1	1	0	1	1	0		4		Treponema pedis T A4	Soluble ligand binding domain-containingprotein	869		B683_0059 TM1_0325 isoE1186_0847 isoM1220_1026
cluster0058	1	1	1	1	1	1	1		7		Treponema pedis T A4	phosphate acetyltransferase	679		B683_0060 isoE1186_0848 isoM1224_0102 isoM1220_1025 TM1_0326 TPE_1070 isoM1111_0101
cluster0059	1	1	1	1	0	0	0		4		Treponema pedis T A4	TPR	1268		B683_0061 TPE_1071 isoM1111_0100 TM1_0327
cluster0060	1	1	1	1	1	1	1		7		Treponema pedis T A4	oligoendopeptidase F	1266		B683_0062 isoM1224_0098 isoM1220_2131 isoE1186_0852 TM1_0328 TPE_1072 isoM1111_0099
cluster0061	1	0	1	0	1	1	1		5		Treponema pedis T A4	ATP-dependent Clp protease	1738		B683_0063 TPE_1073 isoM1224_0097 isoE1186_0853 isoM1220_2132
cluster0062	1	1	1	1	1	1	1		7		Treponema pedis T A4	shikimate kinase	346		B683_0064 isoM1111_2142 isoE1186_0854 isoM1220_2787 TM1_0332 TPE_1074 isoM1224_0096
cluster0063	1	1	1	1	1	1	1		7		Treponema pedis T A4	hypothetical protein	466		B683_0065 isoM1224_0095 isoE1186_0855 isoM1220_2788 TPE_1075 isoM1111_2143 TM1_0333
cluster0064	0	0	1	0	0	0	0		1		Treponema pedis T A4	hypothetical protein	580		B683_0066
cluster0065	0	1	1	1	0	0	0		3		n/a	n/a	0		B683_0067 TM1_3803 TM1_3161 isoM1111_3547 isoM1111_3546 isoM1111_0418
cluster0066	0	0	1	1	0	0	1		3		Treponema pedis T A4	hypothetical protein	63.5		B683_0068 isoM1224_3155 isoM1224_3941 B683_1070 isoM1111_3179 B683_1071 isoM1224_3942
cluster0067	1	1	1	0	1	1	1		6		Treponema pedis T A4	CvpA	293		B683_0070 isoM1224_0673 isoM1220_1784 isoE1186_0165 TM1_1777 TPE_2586
cluster0068	1	1	1	1	1	1	1		7		Treponema pedis T A4	DNA polymerase III	906		B683_0071 isoE1186_0164 isoM1224_0674 isoM1220_1785 TPE_2587 isoM1111_0761 TM1_1778
cluster0069	1	0	1	1	1	0	1		5		Treponema pedis T A4	sensory box histidine kinase	792		B683_0072 isoM1224_0675 isoE1186_0163 TPE_2588 isoM1111_0760
cluster0070	1	1	1	1	1	1	1		7		Treponema pedis T A4	peroxiredoxin	473		B683_0073 isoM1111_0759 isoE1186_0162 isoM1220_1788 TM1_1782 TPE_2589 isoM1224_0676
cluster0071	1	1	1	1	1	1	0		6		Treponema pedis T A4	exodeoxyribonuclease III	533		B683_0074 isoM1111_0758 isoE1186_0161 TM1_1783 TPE_2590 isoM1220_1789
cluster0072	1	1	1	1	1	1	1		7		Treponema pedis T A4	methionine aminopeptidase	507		B683_0075 isoM1224_0679 isoM1220_1790 isoM1111_0757 isoE1186_0160 TPE_2591 TM1_1526 isoE1186_3552
cluster0073	1	1	1	0	1	1	1		6		Treponema pedis T A4	heat shock protein DnaJ domain-containingprotein	554		B683_0076 isoE1186_0159 isoM1220_1791 TM1_1525 TPE_2592 isoM1224_0680
cluster0074	1	1	1	0	1	1	1		6		Treponema pedis T A4	hypothetical protein	813		B683_0077 isoM1224_0681 isoM1220_1792 TM1_1524 TPE_2593 isoE1186_0158
cluster0075	1	1	1	0	1	1	1		6		Treponema pedis T A4	hypothetical protein	1847		B683_0078 isoM1220_1793 TM1_1523 TPE_2594 isoM1224_0682 isoE1186_0157
cluster0076	1	1	1	0	0	1	1		5		Treponema pedis T A4	adenylate cyclase	1300		B683_0079 isoM1224_0683 isoM1220_1794 TPE_2595 TM1_1521
cluster0077	0	0	1	0	0	0	0		1		Photobacterium profundum SS9	hypothetical protein	35		B683_0081
cluster0078	1	1	1	1	1	1	1		7		Treponema pedis T A4	hypothetical protein	593		B683_0082 isoM1224_1349 TM1_2869 TPE_0627 isoM1111_0984 isoE1186_0717 isoM1220_0154
cluster0079	0	0	1	0	0	0	0		1		Treponema denticola ATCC 35405	hypothetical protein	123		B683_0083
cluster0080	0	0	1	0	0	0	0		1		Treponema pedis T A4	hypothetical protein	434		B683_0084
cluster0081	0	0	1	1	1	0	1		4		Treponema denticola ATCC 35405	hypothetical protein	417		B683_0085 isoM1111_0986 isoM1224_1346 isoE1186_0720 isoM1224_4062
cluster0082	0	0	1	0	1	0	1		3		Treponema pedis T A4	hypothetical protein	522		B683_0086 isoE1186_0721 isoM1224_1345
cluster0083	1	1	1	1	1	1	1		7		Treponema pedis T A4	hypothetical protein	619		B683_0087 isoM1111_2591 isoE1186_0722 isoM1220_0157 TM1_2867 TPE_0625 isoM1224_1344
cluster0084	0	0	1	1	0	0	1		3		Helicobacter pylori SJM180	hypothetical protein	104		B683_0088 isoM1224_1343 isoM1111_2590
cluster0085	0	0	1	1	0	0	1		3		Helicobacter pylori G27	hypothetical protein	82.4		B683_0089 isoM1224_1342 isoM1111_2589
cluster0086	1	1	1	1	1	1	1		7		Treponema pedis T A4	cation ABC transporter permease	506		B683_0090 isoM1224_1341 isoE1186_0723 isoM1220_0158 TM1_2866 TPE_0624 isoM1111_3539
cluster0087	1	0	1	1	1	1	1		6		Treponema pedis T A4	ABC transporter ATP-binding protein	455		B683_0091 isoM1220_0159 TPE_0623 isoE1186_0724 isoM1111_3538 isoM1224_4163
cluster0088	1	0	1	0	1	1	1		5		Treponema pedis T A4	single-stranded-DNA-specific exonuclease RecJ	1458		B683_0093 isoE1186_0313 isoM1224_0427 isoM1220_0410 TPE_1778
cluster0089	1	0	1	0	1	1	1		5		Treponema pedis T A4	adenylosuccinate lyase	979		B683_0094 isoM1220_0409 TPE_1779 isoE1186_0314 isoM1224_0426
cluster0090	1	0	1	0	1	1	1		5		Treponema pedis T A4	DNA primase	1236		B683_0095 isoM1220_0408 TPE_1780 isoE1186_0315 isoM1224_0425
cluster0091	1	0	1	0	1	1	1		5		Treponema pedis T A4	RNA polymerase sigma factor RpoD	1237		B683_0096 isoE1186_0316 isoM1220_0407 TPE_1781 isoM1224_0424
cluster0092	1	1	1	0	1	0	1		5		Treponema pedis T A4	hypothetical protein	549		B683_0097 isoM1224_0423 isoE1186_0317 TM1_1289 TPE_1782
cluster0093	1	0	1	1	1	1	1		6		Treponema pedis T A4	hypothetical protein	118		B683_0098 isoM1224_0422 isoM1220_0404 isoM1111_2563 isoE1186_0318 TPE_1783
cluster0094	1	1	1	1	1	0	1		6		Treponema pedis T A4	TPR	630		B683_0099 TM1_1287 TPE_1784 isoM1224_0421 isoM1111_2562 isoE1186_0319
cluster0095	1	1	1	1	1	1	1		7		Treponema pedis T A4	rod shape-determining protein MreB	689		B683_0100 isoM1224_0420 isoM1220_0401 isoM1111_2561 isoE1186_0320 TM1_1286 TPE_1785
cluster0096	1	1	1	1	1	1	1		7		Treponema pedis T A4	rod shape-determining protein MreC	578		B683_0101 isoM1224_0419 isoM1220_0400 isoM1111_2560 isoE1186_0321 TPE_1786 TM1_1285
cluster0097	1	1	1	1	1	1	1		7		Treponema pedis T A4	rod shape-determining protein MreD	324		B683_0102 isoM1220_0399 isoM1111_2559 isoE1186_0322 TM1_1284 TPE_1787 isoM1224_0418
cluster0098	1	1	1	1	1	1	1		7		Treponema pedis T A4	penicillin-binding protein	1281		B683_0103 isoM1220_0398 isoM1111_2558 isoE1186_0323 TM1_1283 TPE_1788 isoM1224_0417
cluster0099	1	1	1	1	0	0	1		5		Treponema pedis T A4	rod shape-determining protein RodA	857		B683_0104 isoM1224_0416 TM1_1282 TPE_1789 isoM1111_2557
cluster0100	1	1	1	1	1	1	1		7		Treponema pedis T A4	H+transporting two-sector ATPase subunit C	196		B683_0105 isoM1224_0415 isoM1220_0395 isoM1111_1206 TM1_1281 TPE_1790 isoE1186_2262
cluster0101	1	1	1	1	1	1	1		7		Treponema pedis T A4	Vacuolar H+transporting two-sector ATPase Fsubunit	205		B683_0106 isoM1224_0414 isoM1220_0394 TM1_1280 TPE_1791 isoE1186_2261 isoM1111_1205
cluster0102	1	1	1	1	1	1	1		7		Treponema pedis T A4	hypothetical protein	405		B683_0107 isoM1220_0393 isoE1186_2260 TM1_1279 TPE_1792 isoM1111_1204 isoM1224_0413
cluster0103	1	0	1	1	0	1	1		5		Treponema pedis T A4	V-type ATP synthase subunit alpha	1233		B683_0108 isoM1220_0392 isoM1111_1203 TPE_1793 isoM1224_0412
cluster0104	0	1	1	0	1	1	1		5		Treponema pedis T A4	methyl-accepting chemotaxis protein	754		B683_0109 isoE1186_3436 isoM1224_1813 isoM1220_2811 B683_3248 isoM1224_3838 TM1_3509
cluster0105	0	0	1	0	0	0	0		1		Treponema pedis T A4	methyl-accepting chemotaxis protein	717		B683_0110
cluster0106	1	1	1	0	1	0	0		4		Treponema pedis T A4	two-sector ATPase	269		B683_0111 isoE1186_2256 TM1_1273 TPE_1795
cluster0107	1	1	1	1	1	1	1		7		Treponema pedis T A4	V-type ATPase 116 kDa subunit	1263		B683_0112 isoM1220_0388 isoE1186_2255 TM1_1272 TPE_1796 isoM1224_0409 isoM1111_2019
cluster0108	1	0	1	1	1	1	1		6		Treponema pedis T A4	V-type ATP synthase subunit D	414		B683_0113 isoM1224_0408 isoM1220_0387 isoM1111_2017 isoE1186_2254 TPE_1797
cluster0109	1	1	1	1	0	1	1		6		Treponema pedis T A4	V-type ATP synthase subunit B	887		B683_0114 isoM1224_0407 isoM1220_0386 TPE_1798 isoM1111_0562 TM1_1269
cluster0110	1	1	1	0	1	1	1		6		Treponema pedis T A4	V-type ATP synthase subunit A	1209		B683_0115 isoM1224_0406 TPE_1799 isoM1220_0385 TM1_1266 isoE1186_2253
cluster0111	1	1	1	1	1	1	1		7		Treponema pedis T A4	adenine phosphoribosyltransferase	354		B683_0116 isoM1224_0405 isoM1220_0383 isoM1111_0559 isoE1186_2251 TM1_1265 TPE_1800
cluster0112	0	0	1	0	0	1	0		2		n/a	n/a	0		B683_0117 isoM1220_0101
cluster0113	0	1	1	0	0	0	0		2		Treponema pedis T A4	N-6 DNA methylase	457		B683_0118 TM1_3553 TM1_3805
cluster0114	0	0	1	0	1	0	0		2		Treponema pedis T A4	N-6 DNA methylase	812		B683_0119 isoE1186_0325
cluster0115	0	1	1	0	1	0	1		4		n/a	n/a	0		B683_0120 isoM1224_0218 isoE1186_0327 TM1_2162
cluster0116	1	1	1	1	1	1	1		7		Treponema pedis T A4	AraC family transcriptional regulator	646		B683_0121 isoM1111_0669 isoM1224_0217 isoE1186_0328 isoM1220_0103 TPE_0700 TM1_2164
cluster0117	1	0	1	1	1	0	0		4		Fusobacterium nucleatum subsp. nucleatum ATCC 25586	(Fe-S)-binding protein	1248		B683_0122 TPE_1245 isoM1111_3071 isoE1186_2478 isoM1111_1190
cluster0118	1	1	1	1	1	1	1		7		Treponema pedis T A4	(Fe-S)-binding protein	409		B683_0123 isoM1111_3070 TM1_3603 TPE_1246 isoM1224_0555 isoM1220_2233 isoE1186_2477
cluster0119	1	1	1	1	1	1	1		7		Treponema pedis T A4	Na+/H+ antiporter	895		B683_0124 isoE1186_0025 isoM1224_0056 isoM1220_0011 TM1_0724 TPE_1937 isoM1111_0017
cluster0120	1	0	1	1	1	1	1		6		Treponema pedis T A4	methionine gamma-lyase	840		B683_0125 isoM1220_0012 isoE1186_0026 TPE_1938 isoM1224_0055 isoM1111_0016
cluster0121	1	1	1	1	1	1	1		7		Treponema pedis T A4	hypothetical protein	1190		B683_0126 isoM1224_0051 isoM1220_0013 isoE1186_0027 TM1_0721 TPE_1939 isoM1111_0015
cluster0122	1	1	1	0	1	1	1		6		Treponema pedis T A4	phosphoribosyl transferase	412		B683_0127 isoM1224_0050 isoM1220_0014 isoE1186_0028 TM1_0720 TPE_1940
cluster0123	0	1	1	0	0	0	0		2		Treponema pedis T A4	hypothetical protein	831		B683_0128 TM1_0718
cluster0124	0	0	1	1	0	0	0		2		Treponema pedis T A4	hypothetical protein	860		B683_0129 isoM1111_2870 isoM1111_2858
cluster0125	1	1	1	1	1	1	1		7		Treponema pedis T A4	ribonuclease HII	407		B683_0130 isoE1186_0030 isoM1224_0048 isoM1220_0016 TM1_0717 TPE_1942 isoM1111_2869
cluster0126	1	1	1	0	1	1	1		6		Treponema pedis T A4	hypothetical protein	456		B683_0131 isoM1220_0017 TM1_0716 TPE_1943 isoM1224_0047 isoE1186_0031
cluster0127	1	0	1	0	0	1	1		4		Treponema pedis T A4	ABC transporter ATP-binding protein	1137		B683_0132 isoM1224_0046 isoM1220_0018 TPE_1944
cluster0128	1	1	1	1	1	1	1		7		Treponema pedis T A4	glycosyl hydrolase	892		B683_0133 isoM1220_0019 TM1_0713 TPE_1945 isoM1224_0045 isoE1186_0034 isoM1111_1736
cluster0129	1	0	1	1	1	1	1		6		Treponema pedis T A4	sugar (glycoside-Pentoside-hexuronide)transporter	881		B683_0134 isoM1220_0020 TPE_1946 isoE1186_0035 isoM1224_0044 isoM1111_0701
cluster0130	0	1	1	0	0	0	0		2		Treponema pedis T A4	ATPase AAA	351		B683_0135 TM1_2475
cluster0131	0	0	1	0	0	0	0		1		Treponema pedis T A4	ATPase AAA	735		B683_0136
cluster0132	1	1	1	0	1	1	1		6		Treponema pedis T A4	hypothetical protein	1246		B683_0137 isoE1186_0037 isoM1224_1120 isoM1220_0023 TM1_0708 TPE_1948
cluster0133	1	1	1	0	1	1	1		6		Treponema pedis T A4	RNB-like	1275		B683_0138 isoM1224_1121 isoM1220_0024 TPE_1949 isoE1186_0038 TM1_0707
cluster0134	1	0	1	0	0	1	1		4		Treponema pedis T A4	dentilisin component prtP like protein	1514		B683_0139 isoM1220_0025 TPE_1950 isoM1224_1122
cluster0135	1	1	1	0	1	1	1		6		Treponema pedis T A4	dentilisin component prcA like protein	1232		B683_0140 isoM1224_1123 isoE1186_0041 isoM1220_0026 TM1_1110 TPE_1951
cluster0136	1	1	1	1	1	1	1		7		Treponema pedis T A4	dentilisin component prcB like protein	384		B683_0141 isoM1224_1124 isoM1111_3222 isoE1186_0042 isoM1220_0027 TM1_1109 TPE_1952
cluster0137	1	1	1	0	0	1	1		5		Treponema pedis T A4	hypothetical protein	991		B683_0142 isoM1224_1125 isoM1220_0028 TM1_1108 TPE_1953
cluster0138	1	1	1	1	1	1	1		7		Treponema pedis T A4	aldose 1-epimerase	769		B683_0143 isoM1220_0029 isoE1186_0045 TM1_1107 TPE_1954 isoM1224_1126 isoM1111_2534
cluster0139	1	1	1	0	1	1	1		6		Treponema pedis T A4	lipoprotein	679		B683_0144 isoE1186_0046 isoM1224_1127 isoM1220_0030 TM1_1106 TPE_1955
cluster0140	0	0	1	0	1	0	0		2		n/a	n/a	0		B683_0145 isoE1186_0047
cluster0141	1	1	1	1	1	1	1		7		Treponema pedis T A4	GTPase YjeQ	630		B683_0146 isoM1224_1128 isoE1186_0048 isoM1111_2059 isoM1220_0031 TM1_1105 TPE_1956
cluster0142	1	0	1	0	1	1	1		5		Treponema pedis T A4	glutamate racemase	539		B683_0147 isoM1224_1129 isoM1220_0032 TPE_1957 isoE1186_0049
cluster0143	1	1	1	1	1	1	0		6		Treponema pedis T A4	nucleotidyltransferase	593		B683_0149 isoM1220_0311 TM1_1978 TPE_0203 isoM1111_3137 isoE1186_1819
cluster0144	1	1	1	0	0	1	0		4		Treponema pedis T A4	putative N-acylneuraminate cytidylyltransferase	487		B683_0150 isoM1220_0310 TM1_1979 TPE_0202
cluster0145	1	0	1	1	1	1	0		5		Treponema pedis T A4	sialic acid synthase	664		B683_0151 isoM1220_0309 TPE_0201 isoE1186_2680 isoM1111_2239
cluster0146	1	1	1	1	1	0	1		6		Treponema pedis T A4	hypothetical protein	1003		B683_0153 TM1_1459 TPE_0940 isoE1186_1161 isoM1224_0166 isoM1111_3279
cluster0147	1	1	1	0	0	1	0		4		Treponema pedis T A4	(R)-2-hydroxyglutaryl-CoA dehydratase subunit beta	800		B683_0154 isoM1220_2360 TM1_1460 TPE_0939
cluster0148	1	1	1	0	0	1	1		5		Treponema pedis T A4	ABC transporter ATP-binding protein	459		B683_0155 isoM1224_0169 TM1_1461 TPE_0938 isoM1220_2361
cluster0149	1	1	1	0	0	1	1		5		Treponema pedis T A4	ABC transporter permease	788		B683_0156 isoM1224_0170 isoM1220_2362 TPE_0937 TM1_1462
cluster0150	0	1	1	0	0	0	0		2		Treponema pedis T A4	ABC transporter	266		B683_0157 TM1_1463
cluster0151	0	1	1	0	0	0	0		2		Treponema pedis T A4	ABC transporter	250		B683_0158 TM1_1464
cluster0152	1	1	1	0	0	1	1		5		Treponema pedis T A4	ABC transporter permease	685		B683_0159 isoM1224_0172 isoM1220_2364 TM1_1465 TPE_0935
cluster0153	1	1	1	0	0	1	1		5		Treponema pedis T A4	hypothetical protein	302		B683_0160 isoM1224_0173 isoM1220_2365 TM1_1466 TPE_0934
cluster0154	1	1	1	0	0	1	1		5		Treponema pedis T A4	nitrate/sulfonate/bicarbonate ABC transporterperiplasmic components-like protein	710		B683_0161 isoM1224_1636 isoM1220_1135 TM1_1467 TPE_0933
cluster0155	1	1	1	0	0	1	1		5		Treponema pedis T A4	selenide	520		B683_0162 isoM1220_1134 TPE_0932 TM1_1468 isoM1224_1635
cluster0156	1	1	1	0	0	1	1		5		Treponema pedis T A4	hypothetical protein	180		B683_0163 isoM1220_1133 TM1_1469 TPE_0931 isoM1224_1633
cluster0157	0	0	1	1	1	0	0		3		Treponema pedis T A4	SirA-like domain-containing protein	141		B683_0164 isoM1111_0254 isoE1186_1164
cluster0158	1	0	1	1	0	1	1		5		Treponema pedis T A4	hypothetical protein	686		B683_0165 isoM1220_1128 TPE_0926 isoM1224_1628 isoM1111_0253 isoM1220_3483
cluster0159	1	1	1	1	1	1	1		7		Treponema pedis T A4	hypothetical protein	916		B683_0166 isoE1186_0376 isoM1224_1807 isoM1220_0936 TM1_1744 TPE_2561 isoM1111_1224
cluster0160	1	1	1	0	1	1	1		6		Treponema pedis T A4	hypothetical protein	673		B683_0167 TM1_1745 TPE_2562 isoM1220_0935 isoM1224_1806 isoE1186_0375
cluster0161	1	1	1	1	1	1	1		7		Treponema pedis T A4	50S ribosomal protein L19	226		B683_0168 isoM1224_1805 isoM1220_0934 isoM1111_1959 isoE1186_0374 TM1_1746 TPE_2563
cluster0162	1	1	1	1	0	1	1		6		Treponema pedis T A4	tRNA (guanine-N(1)-)-methyltransferase	512		B683_0169 isoM1220_0933 isoM1111_1958 TM1_1747 TPE_2564 isoM1224_1804
cluster0163	1	1	1	1	1	1	1		7		Treponema pedis T A4	16S rRNA processing protein RimM	373		B683_0170 isoM1220_0932 TM1_1748 TPE_2565 isoM1224_1803 isoE1186_0371 isoM1111_1957
cluster0164	1	1	1	0	1	1	1		6		Treponema pedis T A4	hypothetical protein	147		B683_0171 isoM1224_1802 isoM1220_0931 isoE1186_0370 TM1_1749 TPE_2566
cluster0165	1	1	1	1	1	1	1		7		Treponema pedis T A4	30S ribosomal protein S16	164		B683_0172 isoM1224_1801 isoM1220_0930 isoM1111_1375 isoE1186_0369 TM1_1750 TPE_2567
cluster0166	1	1	1	1	1	1	1		7		Treponema pedis T A4	phosphoenolpyruvate-protein phosphotransferase	1192		B683_0173 isoM1224_1800 isoM1220_0929 isoM1111_1376 TPE_2568 isoE1186_0368 TM1_1751
cluster0167	1	0	1	1	1	1	1		6		Treponema pedis T A4	MerR family transcriptional regulator	209		B683_0174 isoM1111_1377 isoM1224_1799 isoM1220_0928 isoE1186_0367 TPE_2569
cluster0168	1	0	1	1	1	1	1		6		Treponema pedis T A4	GTP-binding protein EngA	971		B683_0175 isoM1224_1798 isoM1220_0927 isoM1111_1378 isoE1186_0366 TPE_2570
cluster0169	1	1	1	0	1	0	1		5		Treponema pedis T A4	MATE family transporter	885		B683_0176 isoE1186_2571 isoM1224_1796 TPE_2571 TM1_1755
cluster0170	0	0	1	0	0	0	0		1		Treponema pedis T A4	TetR family transcriptional regulator	106		B683_0178
cluster0171	1	1	1	1	1	1	0		6		Treponema pedis T A4	cobalamin biosynthesis protein CbiG	736		B683_0179 isoM1111_1273 isoE1186_2174 isoM1220_1746 TPE_0613 TM1_3190
cluster0172	1	0	1	1	1	1	1		6		Treponema pedis T A4	precorrin-4 C(11)-methyltransferase	517		B683_0180 isoM1224_2367 isoM1220_1745 isoM1111_1274 isoE1186_2173 TPE_0612
cluster0173	1	1	1	0	1	1	1		6		Treponema pedis T A4	flagellar hook-length control protein FliK	902		B683_0181 isoM1224_2366 isoM1220_1744 TM1_3194 TPE_0611 isoE1186_0084
cluster0174	1	1	1	1	1	1	1		7		Treponema pedis T A4	flagellar basal body rod modification protein	360		B683_0182 isoM1224_2365 isoM1220_1743 isoE1186_0083 TM1_3195 TPE_0610 isoM1111_0807 isoM1220_3618
cluster0175	1	0	1	1	0	1	1		5		Treponema pedis T A4	flagellar hook protein FlgE	902		B683_0183 isoM1111_0808 TPE_0609 isoM1224_2438 isoM1220_1960
cluster0176	1	1	1	1	1	1	1		7		Treponema pedis T A4	flagellar protein-like protein	135		B683_0184 isoM1224_2439 isoM1220_1961 isoM1111_0809 isoE1186_0080 TM1_3633 TPE_0608
cluster0177	1	0	1	1	1	1	1		6		Treponema pedis T A4	motility protein A	521		B683_0185 isoM1224_2440 isoE1186_0079 TPE_0607 isoM1220_3255 isoM1220_1962 isoM1111_0810
cluster0178	1	1	1	1	1	0	1		6		Treponema pedis T A4	flagellar motor protein MotB	485		B683_0186 isoE1186_0078 isoM1111_0941 TM1_2413 TPE_0606 isoM1224_2441 isoM1224_3931
cluster0179	1	1	1	1	1	1	1		7		Treponema pedis T A4	flagellar basal body-associated protein FliL	363		B683_0187 isoM1224_3347 isoM1220_2224 isoM1111_0940 isoE1186_0077 TM1_2414 TPE_0605
cluster0180	1	1	1	1	1	1	0		6		Treponema pedis T A4	flagellar motor switch protein FliM	701		B683_0188 isoM1111_0939 TPE_0604 isoM1220_2223 TM1_2415 isoE1186_0076 isoM1220_3437
cluster0181	1	0	1	1	1	1	1		6		Treponema pedis T A4	bifunctional chemotaxis protein CheC/flagellarmotor switch protein FliY	780		B683_0189 isoE1186_2404 isoM1224_0786 isoM1220_1250 TPE_0603 isoM1111_0938
cluster0182	1	1	1	1	1	1	1		7		Treponema pedis T A4	hypothetical protein	474		B683_0190 isoE1186_2403 isoM1111_0937 isoM1224_0787 isoM1220_1251 TM1_2503 TPE_0602
cluster0183	1	1	1	1	1	1	0		6		Treponema pedis T A4	flagellar biosynthesis protein FliP	542		B683_0191 isoM1111_0936 isoE1186_2402 isoM1220_1252 TM1_2504 TPE_0601
cluster0184	1	1	1	1	1	1	1		7		Treponema pedis T A4	carbhohydrate kinase	843		B683_0192 isoM1224_0790 isoE1186_2401 isoM1220_1253 TM1_2505 TPE_0600 isoM1111_0935
cluster0185	1	1	1	0	1	1	0		5		Treponema pedis T A4	phosphoribosylpyrophosphate synthetase	856		B683_0193 isoM1220_1254 TM1_2506 TPE_0599 isoE1186_2400
cluster0186	1	1	1	1	1	1	1		7		Treponema pedis T A4	hypothetical protein	586		B683_0194 isoM1224_0793 isoM1111_0932 isoE1186_2399 isoM1220_1255 TM1_2507 TPE_0598
cluster0187	1	1	1	1	1	1	1		7		Treponema pedis T A4	MATE family transporter	954		B683_0195 isoM1111_0931 isoE1186_2398 isoM1220_1256 TM1_2508 TPE_0597 isoM1224_0794
cluster0188	1	1	1	0	1	1	1		6		Treponema pedis T A4	methyl-accepting chemotaxis protein	1437		B683_0197 isoE1186_0401 TPE_0434 isoM1224_1496 TM1_0976 isoM1220_0498
cluster0189	1	1	1	1	1	1	1		7		Treponema pedis T A4	(R)-hydroxyglutaryl-CoA dehydratase activator	501		B683_0198 isoM1220_0497 isoM1111_2906 TM1_0977 TPE_0433 isoM1224_1495 isoE1186_2838
cluster0190	1	1	1	1	1	1	1		7		Treponema pedis T A4	hypothetical protein	541		B683_0199 isoE1186_2837 isoM1111_2905 isoM1220_0496 TM1_0978 TPE_0432 isoM1224_1494
cluster0191	1	1	1	1	1	1	1		7		Treponema pedis T A4	(R)-2-hydroxyglutaryl-CoA dehydratase subunit beta	869		B683_0200 isoM1220_0495 TPE_0431 TM1_0979 isoM1224_1493 isoE1186_2836 isoM1111_2851
cluster0192	0	0	1	0	0	0	0		1		Treponema pedis T A4	(R)-2-hydroxyglutaryl-CoA dehydratase subunit beta	181		B683_0201
cluster0193	1	1	1	0	1	1	1		6		Treponema pedis T A4	hypothetical protein	182		B683_0202 isoM1224_1492 isoM1220_0494 TM1_0981 TPE_0430 isoE1186_2835
cluster0194	1	1	1	1	1	1	1		7		Treponema pedis T A4	nicotinate-nucleotide adenylyltransferase	418		B683_0203 isoM1224_1491 isoE1186_3072 isoM1111_2543 isoM1220_0493 TM1_0982 TPE_0429
cluster0195	1	0	1	1	1	1	1		6		Treponema pedis T A4	GTPase ObgE	845		B683_0204 isoM1111_2542 isoM1224_1490 isoM1220_0492 TPE_0428 isoE1186_3071
cluster0196	1	1	1	1	1	1	1		7		Treponema pedis T A4	50S ribosomal protein L27	167		B683_0205 isoM1224_1489 isoM1220_0491 isoM1111_2541 isoE1186_3070 TM1_0985 TPE_0427
cluster0197	1	0	1	0	1	1	1		5		Treponema pedis T A4	hypothetical protein	258		B683_0206 isoM1224_1488 isoM1220_0490 TPE_0426 isoE1186_2220 isoE1186_3069
cluster0198	1	1	1	1	1	1	1		7		Treponema pedis T A4	50S ribosomal protein L21	206		B683_0207 isoM1224_1487 isoM1220_0489 isoM1111_2625 isoE1186_2219 TM1_0988 TPE_0425
cluster0199	1	1	1	0	1	1	0		5		Treponema pedis T A4	hypothetical protein	1036		B683_0208 TM1_0989 isoM1220_0488 TPE_0424 isoE1186_2218
cluster0200	1	1	1	1	1	1	1		7		Treponema pedis T A4	RNA methyltransferase	519		B683_0209 isoM1224_2583 TM1_0990 isoM1220_0487 isoM1111_0372 isoE1186_2217 TPE_0423
cluster0201	1	0	1	1	1	0	1		5		Treponema pedis T A4	endoribonuclease L-PSP	251		B683_0210 isoM1224_2584 TPE_0422 isoM1111_0371 isoE1186_2216
cluster0202	1	1	1	0	1	1	0		5		Treponema pedis T A4	hypothetical protein	776		B683_0211 isoM1220_0484 TPE_0421 TM1_0993 isoE1186_2215
cluster0203	0	0	1	0	0	0	0		1		Treponema pedis T A4	hypothetical protein	184		B683_0212
cluster0204	0	1	1	1	1	0	1		5		Marinitoga piezophila KA3	multidrug ABC transporter ATPase and permease	195		B683_0213 isoM1111_2573 TM1_0994 isoM1224_2587 isoE1186_2214
cluster0205	0	0	1	0	0	0	1		2		Enterococcus faecalis 62	xenobiotic-transporting ATPase	45.8		B683_0214 isoM1224_3697
cluster0206	0	1	1	0	0	0	0		2		Treponema pedis T A4	hypothetical protein	582		B683_0215 TM1_2108
cluster0207	0	0	1	1	0	0	1		3		Treponema pedis T A4	hypothetical protein	24.3		B683_0216 isoM1111_0951 isoM1224_0801
cluster0208	1	0	1	0	1	1	1		5		Treponema pedis T A4	phenylalanyl-tRNA synthetase subunit alpha	1051		B683_0217 isoM1224_0800 isoM1220_1272 TPE_0672 isoE1186_0790
cluster0209	1	1	1	0	1	0	0		4		Treponema pedis T A4	hypothetical protein	159		B683_0218 isoE1186_0788 TM1_2105 TPE_0671
cluster0210	1	1	1	1	1	1	1		7		Treponema pedis T A4	hypothetical protein	1544		B683_0220 isoE1186_0787 isoM1220_1270 TM1_2104 TPE_0670 isoM1111_0700 isoM1224_0798
cluster0211	0	1	1	0	0	0	1		3		Treponema pedis T A4	hypothetical protein	89.4		B683_0219 isoM1224_0796 TM1_2103
cluster0212	1	0	1	1	1	1	1		6		Treponema pedis T A4	hypothetical protein	966		B683_0221 isoE1186_0786 isoM1224_0795 isoM1220_1269 TPE_0668 isoM1111_0698
cluster0213	1	1	1	1	1	1	1		7		Treponema pedis T A4	ParB-like nuclease	257		B683_0222 isoM1220_1268 TM1_2621 TPE_0667 isoM1224_0114 isoM1111_0697 isoE1186_0785 isoM1224_3865
cluster0214	1	0	1	1	0	1	1		5		Treponema pedis T A4	AMP-binding protein	1174		B683_0223 isoM1224_0113 isoM1220_1267 TPE_0666 isoM1111_1468
cluster0215	1	1	1	1	1	1	1		7		Treponema pedis T A4	hypothetical protein	419		B683_0224 isoE1186_0782 isoM1224_0112 isoM1111_1467 isoM1220_1266 TM1_2625 TPE_0665
cluster0216	1	1	1	1	1	1	1		7		Treponema pedis T A4	ribosome biogenesis GTP-binding protein YsxC	427		B683_0225 isoM1220_1265 TM1_2626 TPE_0664 isoM1224_0111 isoM1111_1466 isoE1186_0781
cluster0217	1	0	1	0	1	1	1		5		Treponema pedis T A4	glucose-6-phosphate isomerase	1074		B683_0226 isoE1186_0780 isoM1220_1264 TPE_0663 isoM1224_0110
cluster0218	1	1	1	1	1	1	1		7		Treponema pedis T A4	galactokinase	799		B683_0227 isoM1224_0109 isoE1186_0779 isoM1220_1263 TM1_2629 TPE_0662 isoM1111_2155
cluster0219	0	1	1	0	0	1	1		4		Treponema pedis T A4	heavy metal translocating P-type ATPase	388		B683_0228 isoM1224_1852 isoM1220_1419 isoM1220_3346 B683_3277 TM1_2125
cluster0220	1	0	1	0	1	1	1		5		Treponema pedis T A4	hypothetical protein	202		B683_0229 isoM1224_1851 isoE1186_1054 TPE_1127 isoM1220_1418
cluster0221	1	1	1	0	1	1	1		6		Treponema pedis T A4	sigma-54-binding protein	775		B683_0230 isoM1224_1850 isoE1186_1055 TPE_1128 isoM1220_1417 TM1_2128
cluster0222	1	1	1	1	1	1	1		7		Treponema pedis T A4	hypothetical protein	756		B683_0231 isoM1220_1416 isoM1111_2515 TM1_2129 TPE_1129 isoE1186_1056 isoM1224_1849
cluster0223	1	1	1	1	1	1	1		7		Treponema pedis T A4	hypothetical protein	733		B683_0232 isoM1220_1415 isoE1186_1057 TPE_1130 isoM1224_1848 isoM1111_2516 TM1_2131
cluster0224	1	1	1	1	1	1	1		7		Treponema pedis T A4	hypothetical protein	650		B683_0233 isoM1224_1847 isoM1220_1414 isoM1111_2517 isoE1186_1058 TPE_1131 TM1_2132
cluster0225	1	1	1	1	1	1	1		7		Treponema pedis T A4	ribulose-phosphate 3-epimerase	421		B683_0234 isoM1224_1846 isoM1220_1413 isoE1186_1059 TM1_2133 TPE_1132 isoM1111_2518
cluster0226	1	1	1	0	1	1	1		6		Treponema pedis T A4	hypothetical protein	1251		B683_0235 isoM1224_1845 isoM1220_1412 TM1_2134 TPE_1133 isoE1186_1060
cluster0227	1	1	1	0	1	1	1		6		Treponema pedis T A4	hypothetical protein	185		B683_0236 isoE1186_1061 isoM1224_1844 isoM1220_1411 TPE_1134 TM1_2135
cluster0228	1	1	1	0	1	1	0		5		Treponema pedis T A4	hypothetical protein	104		B683_0237 TM1_2136 isoE1186_1062 isoM1220_1410 TPE_1135
cluster0229	0	0	1	0	0	0	0		1		n/a	n/a	0		B683_0238
cluster0230	1	1	1	0	0	1	0		4		Treponema pedis T A4	hypothetical protein	100		B683_0239 isoM1220_1409 TM1_2137 TPE_1136
cluster0231	0	0	1	0	1	0	0		2		Treponema denticola ATCC 35405	hypothetical protein	114		B683_0240 isoE1186_1064
cluster0232	0	0	1	1	1	1	1		5		Treponema pedis T A4	ABC transporter ATP-binding protein/peptidase	625		B683_0241 isoM1220_1408 isoE1186_1065 isoM1111_1803 isoM1224_3670
cluster0233	0	0	1	0	1	0	1		3		Desulfovibrio aespoeensis Aspo-2	transposase IS4 family protein	107		B683_0242 B683_3180 isoE1186_1852 isoE1186_2967 isoM1224_3178
cluster0234	1	1	1	1	1	1	1		7		Treponema pedis T A4	preprotein translocase subunit SecA	1896		B683_0243 isoE1186_0130 isoM1224_2489 TM1_1379 isoM1220_2731 TPE_2285 isoM1111_1590
cluster0235	0	0	1	0	0	0	0		1		Treponema pedis T A4	hypothetical protein	95.5		B683_0244
cluster0236	1	1	1	1	1	1	1		7		Treponema pedis T A4	hypothetical protein	577		B683_0246 isoM1224_0364 TM1_0275 TPE_2126 isoM1220_0373 isoE1186_1608 isoM1111_2910
cluster0237	1	1	1	0	1	1	1		6		Treponema pedis T A4	glutamate dehydrogenase	832		B683_0247 isoM1220_0372 isoM1224_0363 TPE_2127 isoE1186_1607 TM1_0274
cluster0238	1	1	1	1	1	1	0		6		Treponema pedis T A4	hypothetical protein	107		B683_0248 isoM1220_0371 isoM1111_0446 isoE1186_1606 TM1_0272 TPE_2128
cluster0239	1	1	1	1	1	1	1		7		Treponema pedis T A4	surface antigen OrfC lipoprotein	884		B683_0249 isoE1186_1605 TM1_0271 TPE_2129 isoM1220_0370 isoM1111_0646 isoM1224_0362
cluster0240	1	1	1	1	0	0	1		5		Treponema pedis T A4	AAA ATPase	1214		B683_0250 TM1_0270 TPE_2130 isoM1111_0645 isoM1224_0361
cluster0241	1	0	1	1	1	1	1		6		Treponema pedis T A4	DEAD/DEAH box helicase	1209		B683_0251 isoM1224_0360 isoM1220_0367 TPE_2131 isoE1186_1602 isoM1111_0644
cluster0242	1	1	1	1	1	1	1		7		Treponema pedis T A4	glycine reductase complex selenoprotein GrdB2	145		B683_0252 isoM1224_0359 isoM1220_0366 isoM1111_0260 isoE1186_1601 TM1_0265 TPE_2132
cluster0243	1	1	1	1	1	1	1		7		Treponema pedis T A4	glycine reductase complex selenoprotein GrdB2	706		B683_0253 isoM1224_0358 isoM1111_0261 isoE1186_1600 TM1_0264 TPE_2133 isoM1220_0364
cluster0244	1	1	1	0	1	1	1		6		Treponema pedis T A4	glycine reductase complex proprotein GrdE2	860		B683_0254 isoM1220_0363 TM1_0263 isoM1224_0357 isoE1186_1599 TPE_2134
cluster0245	1	1	1	0	1	1	1		6		Treponema pedis T A4	hypothetical protein	399		B683_0255 TPE_2135 isoM1224_0356 isoE1186_1597 TM1_0262 isoM1220_0362
cluster0246	1	1	1	1	1	1	1		7		Treponema pedis T A4	hypothetical protein	453		B683_0256 isoM1224_0355 isoM1220_0361 isoE1186_1596 TM1_0261 TPE_2136 isoM1111_2953
cluster0247	0	0	1	0	0	0	0		1		Treponema pedis T A4	hypothetical protein	181		B683_0257
cluster0248	0	0	1	0	0	0	0		1		Treponema pedis T A4	hypothetical protein	514		B683_0258
cluster0249	1	1	1	1	1	1	1		7		Treponema pedis T A4	hypothetical protein	335		B683_0259 isoE1186_1594 isoM1224_0353 isoM1220_0359 TM1_0259 TPE_2138 isoM1111_2896
cluster0250	1	1	1	0	0	1	1		5		Treponema pedis T A4	peptide ABC transporter periplasmic peptide-binding protein	1056		B683_0260 isoM1224_0352 isoM1220_0358 TM1_0258 TPE_2139
cluster0251	1	1	1	0	0	1	1		5		Treponema pedis T A4	peptide ABC transporter permease	634		B683_0261 isoM1224_0351 isoM1220_0357 TM1_0257 TPE_2140
cluster0252	1	1	1	1	1	1	1		7		Treponema pedis T A4	peptide ABC transporter permease	546		B683_0262 isoM1220_0356 isoM1111_2975 TM1_0256 TPE_2141 isoM1224_0350 isoE1186_1589
cluster0253	1	0	1	1	1	1	1		6		Treponema pedis T A4	peptide ABC transporter ATP-binding protein	1119		B683_0263 isoM1224_0349 isoE1186_1588 isoM1111_2976 isoM1220_0355 TPE_2142
cluster0254	0	0	1	0	0	0	0		1		Treponema pedis T A4	FUR family transcriptional regulator	237		B683_0264
cluster0255	1	1	1	1	1	1	1		7		Treponema pedis T A4	hypothetical protein	562		B683_0265 isoM1224_2599 isoM1220_2572 isoM1111_1910 isoE1186_2675 TM1_3309 TPE_0239
cluster0256	0	0	1	1	0	1	0		3		Treponema pedis T A4	ankyrin repeat-containing protein	1204		B683_0266 isoM1220_0606 isoM1111_1707
cluster0257	0	0	1	0	0	0	0		1		Treponema pedis T A4	ankyrin repeat-containing protein	949		B683_0267
cluster0258	1	1	1	1	0	1	1		6		Treponema pedis T A4	exodeoxyribonuclease VII large subunit	793		B683_0268 isoM1111_1708 isoM1220_0607 TM1_3356 TPE_0241 isoM1224_2595
cluster0259	1	1	1	1	1	1	1		7		Treponema pedis T A4	putative poly-gamma-glutamate biosynthesisprotein	848		B683_0269 isoE1186_2671 isoM1224_2593 isoM1111_1710 isoM1220_0609 TM1_3358 TPE_0243
cluster0260	0	1	1	1	1	0	1		5		Treponema pedis T A4	hypothetical protein	62		B683_0270 isoM1111_1711 TM1_3359 isoM1224_1365 isoE1186_2707 B683_2935 isoE1186_3762 TM1_1538
cluster0261	0	0	1	1	0	0	1		3		Treponema pedis T A4	hypothetical protein	33.1		B683_0271 isoM1224_2592 isoM1111_1712 isoM1111_3664 isoM1111_3663 isoM1111_0216 isoM1111_0215
cluster0262	1	0	1	0	1	1	1		5		Treponema pedis T A4	galactoside ABC transporter ATP-binding protein	1022		B683_0272 isoM1224_2591 isoE1186_2670 isoM1220_0610 TPE_0244
cluster0263	1	1	1	1	1	1	1		7		Treponema pedis T A4	hypothetical protein	80.1		B683_0273 isoM1224_2590 isoM1111_1751 isoE1186_2669 isoM1220_0611 TM1_3362 TPE_0245
cluster0264	1	1	1	0	1	1	1		6		Treponema pedis T A4	CCS family citrate carrier protein	867		B683_0274 isoM1224_2589 isoM1220_0612 isoE1186_2668 TPE_0246 TM1_3363
cluster0265	1	0	1	1	1	1	1		6		Treponema pedis T A4	galactose/glucose-binding lipoprotein	810		B683_0275 isoM1111_2802 isoE1186_2667 isoM1220_0613 TPE_0247 isoM1224_2588 isoE1186_3686
cluster0266	0	1	1	0	0	1	0		3		Treponema pedis T A4	ABC transporter periplasmic substrate-binding protein	676		B683_0276 isoM1220_0614 TM1_0362
cluster0267	0	0	1	0	0	1	0		2		Treponema denticola ATCC 35405	ABC transporter ATP-binding protein/permease	30		B683_0277 isoM1220_0615
cluster0268	1	0	1	1	1	1	1		6		Treponema pedis T A4	group 1 glycosyl transferase	827		B683_0278 isoM1220_0616 TPE_0249 isoM1224_1937 isoE1186_2665 isoM1111_2225
cluster0269	1	1	1	1	1	1	1		7		Treponema pedis T A4	ABC transporter ATP-binding protein	632		B683_0279 isoM1111_1338 TM1_0359 TPE_0250 isoM1220_0617 isoM1224_1936 isoE1186_2664
cluster0270	0	0	1	0	0	0	0		1		Treponema pedis T A4	ABC transporter permease	565		B683_0280
cluster0271	0	0	1	0	0	0	0		1		Treponema pedis T A4	ABC transporter permease	336		B683_0281
cluster0272	0	1	1	0	1	0	1		4		Treponema pedis T A4	protease 2	511		B683_0282 isoM1224_3773 TM1_1168 B683_3274 isoE1186_3460
cluster0273	1	1	1	1	1	1	1		7		Treponema pedis T A4	ArsC family protein	248		B683_0283 isoM1224_2258 isoM1111_2290 isoE1186_0880 isoM1220_2064 TM1_1166 TPE_0747
cluster0274	1	1	1	1	1	1	1		7		Treponema pedis T A4	tRNA delta(2)-isopentenylpyrophosphate transferase	613		B683_0284 isoE1186_0879 isoM1224_2257 isoM1220_2063 TM1_1165 TPE_0748 isoM1111_2291
cluster0275	1	1	1	1	1	1	1		7		Treponema pedis T A4	hypothetical protein	379		B683_0285 isoM1111_2292 isoM1220_2062 TM1_1164 isoE1186_0878 isoM1224_2256 TPE_0749
cluster0276	1	1	1	1	1	1	1		7		Treponema pedis T A4	HAM1 protein	411		B683_0286 isoM1220_2061 TM1_1163 TPE_0750 isoM1111_2293 isoE1186_0877 isoM1224_2255
cluster0277	1	1	1	0	1	1	1		6		Treponema pedis T A4	dihydrouridine synthase	723		B683_0287 isoE1186_0876 isoM1224_2254 TM1_1162 isoM1220_2060 TPE_0751
cluster0278	1	1	1	0	1	1	0		5		Treponema pedis T A4	sodium:alanine symporter family protein	917		B683_0288 isoE1186_0875 isoM1220_2059 TM1_1161 TPE_0752
cluster0279	1	1	1	1	1	1	1		7		Treponema pedis T A4	acylphosphatase	231		B683_0289 isoM1220_2058 isoE1186_0874 TM1_1160 TPE_0753 isoM1224_3004 isoM1111_0156 isoM1224_1425
cluster0280	1	1	1	1	1	1	1		7		Treponema pedis T A4	histidinol phosphate phosphatase HisJ	523		B683_0290 isoM1224_1424 isoM1111_0157 isoE1186_0873 isoM1220_2057 TM1_1159 TPE_0754
cluster0281	1	1	1	1	1	1	1		7		Treponema pedis T A4	hypothetical protein	135		B683_0291 isoM1111_0158 isoM1220_2056 TM1_1158 TPE_0755 isoE1186_0872 isoM1224_1423
cluster0282	1	1	1	1	1	1	1		7		Treponema pedis T A4	cyclic nucleotide-binding protein	889		B683_0292 isoM1220_2055 isoM1111_0159 TM1_1157 TPE_0756 isoM1224_1422 isoE1186_0871
cluster0283	1	0	1	1	1	1	1		6		Treponema pedis T A4	alpha-amylase	1466		B683_0293 isoM1224_1421 isoM1111_0160 isoE1186_0870 isoM1220_2054 TPE_0757
cluster0284	1	1	1	1	1	1	1		7		Treponema pedis T A4	hypothetical protein	279		B683_0294 isoM1224_1420 isoM1111_0161 isoE1186_0869 TM1_1152 TPE_0758 isoM1220_2053
cluster0285	1	1	1	1	1	1	1		7		Treponema pedis T A4	sodium/dicarboxylate symporter	880		B683_0295 isoM1111_0162 isoM1220_2052 TM1_1151 TPE_0759 isoM1224_1419 isoE1186_0868
cluster0286	0	0	1	1	1	0	1		4		n/a	n/a	0		B683_0296 isoM1111_0163 isoM1224_1418 isoE1186_0867
cluster0287	1	0	1	0	1	1	1		5		Treponema pedis T A4	threonine synthase	906		B683_0297 isoM1220_2051 TPE_0760 isoM1224_1417 isoE1186_0866
cluster0288	1	1	1	1	1	1	1		7		Treponema pedis T A4	hypothetical protein	87.4		B683_0298 isoM1224_1416 isoM1220_2050 isoM1111_1060 isoE1186_0865 TM1_1148 TPE_0761
cluster0289	0	1	1	0	0	0	0		2		Treponema pedis T A4	glutamyl-tRNA synthetase	637		B683_0299 TM1_1147
cluster0290	0	0	1	0	0	0	0		1		Treponema pedis T A4	glutamyl-tRNA synthetase	464		B683_0300
cluster0291	1	1	1	1	0	1	1		6		Treponema pedis T A4	hypothetical protein	1377		B683_0301 isoM1224_1776 isoM1111_1058 TM1_1145 TPE_0763 isoM1220_0690
cluster0292	1	1	1	1	1	1	1		7		Treponema pedis T A4	hypothetical protein	773		B683_0302 isoM1220_0692 isoE1186_3044 TM1_1144 TPE_0764 isoM1224_1775 isoM1111_1057
cluster0293	1	0	1	1	0	0	1		4		Treponema pedis T A4	serine hydroxymethyltransferase	1052		B683_0303 isoM1111_1056 isoM1224_1774 TPE_0765 isoM1224_3886
cluster0294	0	0	1	0	0	1	0		2		Treponema pedis T A4	flagellar biosynthesis protein FlhA	342		B683_0304 isoM1220_0522
cluster0295	1	1	1	1	1	1	0		6		Treponema pedis T A4	flagellar biosynthesis protein FlhB	793		B683_0305 isoE1186_2512 TPE_1121 isoM1111_0006 isoM1220_0521 TM1_0578
cluster0296	1	0	1	0	1	1	1		5		Treponema pedis T A4	flagellar biosynthetic protein FliR	515		B683_0306 isoM1220_0520 isoE1186_2511 TPE_1120 isoM1224_0077
cluster0297	1	1	1	1	1	1	1		7		Treponema pedis T A4	flagellar biosynthetic protein FliQ	168		B683_0307 isoM1224_0076 isoM1220_0519 isoM1111_1759 isoE1186_2510 TM1_0575 TPE_1119
cluster0298	1	1	1	1	1	1	1		7		Treponema pedis T A4	recombinase A	828		B683_0308 isoM1224_0075 isoM1220_0517 TM1_0573 TPE_1118 isoE1186_2439 isoM1111_1760
cluster0299	0	0	1	0	0	0	0		1		Treponema pedis T A4	transporter	263		B683_0309
cluster0300	0	0	1	0	0	0	0		1		Treponema pedis T A4	transporter	222		B683_0310
cluster0301	1	1	1	1	1	1	1		7		Treponema pedis T A4	FAD-binding protein	572		B683_0311 isoM1224_0073 isoM1111_1797 isoE1186_2437 isoM1220_0515 TM1_0571 TPE_1116
cluster0302	1	1	1	1	1	1	1		7		Treponema pedis T A4	iron-sulfur cluster-binding protein	325		B683_0312 isoM1224_0072 isoM1220_0514 isoM1111_1796 isoE1186_2436 TM1_0570 TPE_1115 isoM1224_4008
cluster0303	0	0	1	1	1	0	0		3		Treponema pedis T A4	aldehyde oxidase and xanthine dehydrogenase	744		B683_0313 isoM1111_1795 isoE1186_2435 isoE1186_2434
cluster0304	0	0	1	0	0	0	0		1		Treponema pedis T A4	aldehyde oxidase and xanthine dehydrogenase	668		B683_0314
cluster0305	1	1	1	1	1	1	1		7		Treponema pedis T A4	exopolysaccharide biosynthesis protein	810		B683_0315 isoE1186_2433 isoM1111_2087 isoM1220_0512 TM1_0567 TPE_1113 isoM1224_0070
cluster0306	1	1	1	0	1	1	0		5		Treponema pedis T A4	hypothetical protein	80.5		B683_0316 isoM1220_0511 TM1_0566 TPE_1112 isoE1186_2432
cluster0307	1	1	1	0	1	1	1		6		Treponema pedis T A4	hypothetical protein	1081		B683_0317 isoE1186_2431 isoM1224_0069 isoM1220_0510 TM1_0565 TPE_1111
cluster0308	1	1	1	1	1	1	1		7		Treponema pedis T A4	transglutaminase domain-containing protein	1088		B683_0318 isoE1186_2430 isoM1224_0068 isoM1220_0509 TM1_0564 TPE_1110 isoM1111_0860 isoM1111_3639
cluster0309	1	0	1	1	1	0	1		5		Treponema pedis T A4	protease 2	1207		B683_0319 isoE1186_1356 isoM1224_2531 TPE_0746 isoM1111_2289
cluster0310	1	1	1	0	0	1	0		4		Treponema pedis T A4	hypothetical protein	85.1		B683_0320 isoM1220_1179 TM1_3015 TPE_0745
cluster0311	1	1	1	1	1	1	1		7		Treponema pedis T A4	hypothetical protein	87.4		B683_0321 isoM1224_0757 isoM1111_1481 isoE1186_1354 isoM1220_1180 TM1_3016 TPE_0744
cluster0312	1	1	1	1	1	1	1		7		Treponema pedis T A4	methylated-DNA--protein-cysteinemethyltransferase 1	366		B683_0322 isoM1224_0756 isoM1111_1482 isoE1186_1353 isoM1220_1181 TPE_0743 TM1_3017
cluster0313	1	1	1	1	0	0	1		5		Treponema pedis T A4	sigma factor regulatory protein	987		B683_0323 isoM1111_1483 TPE_0742 isoM1224_0755 TM1_3018
cluster0314	1	1	1	1	1	0	1		6		Treponema pedis T A4	sigma factor regulatory protein	1413		B683_0324 isoM1111_1484 TM1_3029 TPE_0741 isoE1186_1350 isoM1224_0754
cluster0315	1	1	1	1	1	1	1		7		Treponema pedis T A4	anti-anti-sigma factor	220		B683_0325 isoM1220_1186 isoM1111_1485 isoE1186_1349 TM1_3030 TPE_0740 isoM1224_0753
cluster0316	1	1	1	1	1	1	1		7		Treponema pedis T A4	D-alanyl-D-alanine carboxypeptidase	548		B683_0326 isoM1224_0752 isoM1111_1486 isoE1186_1348 isoM1220_1187 TM1_3031 TPE_0739
cluster0317	1	1	1	1	1	1	1		7		Treponema pedis T A4	hypothetical protein	266		B683_0327 isoM1224_0751 isoM1220_1188 isoM1111_1487 isoE1186_1347 TPE_0738 TM1_3032
cluster0318	1	1	1	0	1	1	1		6		Treponema pedis T A4	hypothetical protein	308		B683_0328 isoM1220_1189 isoE1186_1346 TM1_3033 TPE_0737 isoM1224_0750
cluster0319	1	1	1	0	1	1	0		5		Treponema pedis T A4	glycosyl hydrolase	1141		B683_0329 isoM1220_1190 TPE_0736 TM1_3034 isoE1186_1344
cluster0320	1	1	1	0	1	1	1		6		Treponema pedis T A4	acetyltransferase	599		B683_0330 isoE1186_1343 isoM1224_0746 isoM1220_1191 TM1_3035 TPE_0735
cluster0321	1	1	1	1	1	1	1		7		Treponema pedis T A4	hypothetical protein	383		B683_0331 isoM1224_0745 isoE1186_1342 isoM1220_1192 TM1_3036 TPE_0734 isoM1111_1040
cluster0322	1	1	1	1	1	1	1		7		Treponema pedis T A4	CDP-alcohol phosphatidyltransferase	676		B683_0332 isoM1220_1193 isoM1111_1039 TPE_0733 isoM1224_0744 isoE1186_1341 TM1_3038
cluster0323	1	0	1	1	1	1	1		6		Treponema pedis T A4	glycyl-tRNA synthetase	946		B683_0333 isoM1111_1038 TPE_0732 isoM1224_0214 isoE1186_1023 isoM1220_3291
cluster0324	1	1	1	1	1	1	1		7		Treponema pedis T A4	hypothetical protein	988		B683_0334 isoM1220_0162 isoM1111_2214 isoE1186_1022 isoM1224_0213 TM1_0338 TPE_0731
cluster0325	1	0	1	1	1	1	1		6		Treponema pedis T A4	hypothetical protein	1607		B683_0335 isoE1186_1021 isoM1111_2215 isoM1224_0212 isoM1220_0163 TPE_0730
cluster0326	1	0	1	1	1	1	1		6		Treponema pedis T A4	nicotinate phosphoribosyltransferase	984		B683_0336 isoE1186_1020 isoM1220_0164 TPE_0729 isoM1224_0211 isoM1111_2217
cluster0327	1	1	1	0	1	1	1		6		Treponema pedis T A4	hypothetical protein	629		B683_0337 isoM1220_0165 TM1_0098 TPE_0728 isoM1224_0210 isoE1186_1019
cluster0328	1	1	1	0	1	0	1		5		Treponema pedis T A4	imidazolonepropionase	839		B683_0338 isoM1224_0209 isoE1186_1018 TPE_0727 TM1_0097
cluster0329	1	1	1	1	1	1	1		7		Treponema pedis T A4	methyl-accepting chemotaxis protein	1405		B683_0340 isoM1220_0273 TM1_2370 TPE_1408 isoM1224_2505 isoE1186_0508 isoM1111_2951
cluster0330	1	1	1	0	1	1	1		6		Treponema pedis T A4	glycoside hydrolase	672		B683_0341 isoE1186_0510 isoM1224_2503 isoM1220_0275 TM1_2372 TPE_1410
cluster0331	1	1	1	1	1	0	1		6		Treponema pedis T A4	membrane lipoprotein TmpC	727		B683_0342 isoM1224_2502 isoE1186_0511 TPE_1411 TM1_2373 isoM1111_3245
cluster0332	1	1	1	0	1	1	1		6		Treponema pedis T A4	ABC transporter ATP-binding protein	1001		B683_0343 isoM1224_2501 isoE1186_0512 TM1_2375 TPE_1412 isoM1220_0278
cluster0333	1	1	1	0	1	1	1		6		Treponema pedis T A4	ABC transporter permease	737		B683_0344 isoM1224_2500 isoM1220_0280 isoE1186_0513 TM1_2376 TPE_1413
cluster0334	1	1	1	1	1	1	1		7		Treponema pedis T A4	ABC transporter permease	605		B683_0345 isoM1224_2499 isoM1220_0281 isoE1186_0514 TPE_1414 TM1_2377 isoM1111_2841
cluster0335	1	1	1	0	0	1	1		5		Treponema pedis T A4	hypothetical protein	708		B683_0346 isoM1224_2498 isoM1220_0282 TM1_2378 TPE_1415
cluster0336	1	1	1	1	1	1	1		7		Treponema pedis T A4	glyoxalase	281		B683_0347 isoM1224_2497 isoM1220_0283 isoE1186_2969 TM1_2379 TPE_1416 isoM1111_3304 isoM1111_3875
cluster0337	1	1	1	0	1	1	1		6		Treponema pedis T A4	phosphoglycerate kinase	850		B683_0348 isoE1186_2968 TM1_2380 TPE_1417 isoM1220_0284 isoM1224_2496
cluster0338	1	1	1	1	0	1	0		5		Treponema pedis T A4	hypothetical protein	79.3		B683_0349 isoM1220_0287 isoM1111_1437 TM1_2381 TPE_1418
cluster0339	1	0	1	1	1	1	1		6		Treponema pedis T A4	N-acetylmuramoyl-L-alanine amidase	729		B683_0350 TPE_1419 isoM1111_1436 isoM1224_2713 isoM1220_0288 isoE1186_2696
cluster0340	1	1	1	1	1	1	1		7		Treponema pedis T A4	hypothetical protein	311		B683_0351 isoM1224_2712 isoE1186_2697 isoM1111_1435 isoM1220_0289 TM1_2385 TPE_1420
cluster0341	1	1	1	1	1	1	1		7		Treponema pedis T A4	flagellar filament outer layer protein	741		B683_0352 isoM1111_1434 isoE1186_2698 isoM1220_0290 TM1_2386 TPE_1421 isoM1224_1355
cluster0342	1	1	1	1	1	1	1		7		Treponema pedis T A4	RelA/SpoT	912		B683_0353 isoM1224_1356 isoE1186_2699 isoM1111_1433 isoM1220_0291 TM1_2387 TPE_1422
cluster0343	1	1	1	1	1	1	1		7		Treponema pedis T A4	30S ribosomal protein S20	174		B683_0354 isoM1224_1357 isoM1220_0292 isoM1111_1432 isoE1186_2700 TM1_2388 TPE_1423
cluster0344	1	0	1	0	1	1	1		5		Treponema pedis T A4	HU family DNA-binding protein	250		B683_0355 isoM1224_1358 isoM1220_0293 isoE1186_2701 TPE_1424
cluster0345	1	0	1	1	1	1	1		6		Treponema pedis T A4	apolipoprotein N-acyltransferase	1087		B683_0356 isoM1224_1359 isoM1220_0294 isoE1186_2702 TPE_1425 isoM1111_1941
cluster0346	1	1	1	1	1	1	1		7		Treponema pedis T A4	hypothetical protein	274		B683_0357 isoM1224_1360 isoM1220_0295 isoM1111_3607 isoE1186_2703 TM1_2393 TPE_1426
cluster0347	1	1	1	1	1	1	1		7		Treponema pedis T A4	competence/damage-inducible protein CinA	334		B683_0358 isoM1220_0296 TM1_2394 TPE_1427 isoE1186_2704 isoM1224_1361 isoM1111_3608
cluster0348	1	1	1	1	0	1	1		6		Treponema pedis T A4	hypothetical protein	257		B683_0359 isoM1220_0297 TM1_2395 TPE_1428 isoM1224_1362 isoM1111_3201
cluster0349	1	0	1	1	1	1	1		6		Treponema pedis T A4	hypothetical protein	867		B683_0360 isoM1224_1363 isoM1220_0298 isoM1111_3200 isoE1186_2706 TPE_1429
cluster0350	0	1	1	1	1	1	1		6		Treponema pedis T A4	hypothetical protein	82		B683_0361 isoM1220_3421 isoM1220_3420 isoM1220_3419 isoM1220_0300 B683_3291 isoM1111_3199 isoM1111_3198 isoM1220_0299 isoM1224_4177 isoM1224_4179 isoM1224_2630 isoM1224_2626 isoM1224_1376 isoM1224_1375 isoM1224_1374 isoE1186_1450 isoM1224_3899 isoM1224_4178 isoM1224_2629 isoM1224_3898 isoM1224_2628 isoM1224_3058 B683_0673 TM1_3435 TM1_3952 isoM1111_2445 isoM1111_3930 isoM1224_3897 isoM1224_2110 i…
cluster0351	1	1	1	1	1	1	0		6		Treponema pedis T A4	hypothetical protein	95.1		B683_0363 isoM1220_2647 isoM1111_0858 isoE1186_3371 TM1_0562 TPE_1109
cluster0352	1	1	1	1	1	1	1		7		Treponema pedis T A4	hypothetical protein	107		B683_0364 isoM1111_0857 isoE1186_1851 isoM1220_2648 TM1_0561 TPE_1108 isoM1224_0105
cluster0353	0	0	1	0	0	0	1		2		Treponema pedis T A4	ferredoxin-NADP(+) reductase subunit alpha	341		B683_0365 isoM1224_3835
cluster0354	0	1	1	0	0	0	0		2		Treponema pedis T A4	ferredoxin-NADP(+) reductase subunit alpha	276		B683_0366 TM1_3944
cluster0355	1	1	1	0	1	1	1		6		Treponema pedis T A4	oxidoreductase	1038		B683_0367 isoM1224_1838 isoM1220_2650 isoE1186_1849 TM1_3511 TPE_1106
cluster0356	1	1	1	1	1	1	1		7		Treponema pedis T A4	hypothetical protein	1079		B683_0368 isoM1111_2104 TPE_1105 isoE1186_1848 isoM1224_1839 isoM1220_2651 TM1_3512
cluster0357	1	1	1	1	1	1	1		7		Treponema pedis T A4	hypothetical protein	484		B683_0369 isoM1224_2750 isoM1220_0264 TPE_1104 isoE1186_0823 isoM1111_2105 TM1_1957
cluster0358	1	1	1	1	1	1	1		7		Treponema pedis T A4	deoxyuridine 5'triphosphate nucleotidohydrolase	294		B683_0370 isoM1220_0265 isoE1186_0822 TM1_1958 TPE_1103 isoM1224_2751 isoM1111_2106
cluster0359	1	1	1	1	1	1	1		7		Treponema pedis T A4	NifU family protein	152		B683_0371 isoM1224_2752 isoM1220_0266 isoM1111_2107 isoE1186_0821 TM1_1959 TPE_1102
cluster0360	1	1	1	1	1	1	1		7		Treponema pedis T A4	hypothetical protein	298		B683_0372 isoE1186_0820 isoM1111_2108 isoM1224_2753 isoM1220_0267 TM1_1960 TPE_1101
cluster0361	1	1	1	1	1	1	1		7		Treponema pedis T A4	hypothetical protein	840		B683_0373 isoM1224_2755 isoM1220_0268 TM1_1961 TPE_1100 isoM1111_2109 isoE1186_0818
cluster0362	1	0	1	1	1	1	1		6		Treponema pedis T A4	DNA-binding/iron metalloprotein/AP endonuclease	692		B683_0374 isoM1111_2110 isoM1224_2756 isoM1220_0269 TPE_1099 isoE1186_0817
cluster0363	1	1	1	0	1	1	1		6		Treponema pedis T A4	hypothetical protein	574		B683_0375 isoM1224_2757 isoM1220_0270 isoE1186_0816 TM1_1964 TPE_1098
cluster0364	1	1	1	1	1	1	1		7		Treponema pedis T A4	hypothetical protein	779		B683_0376 isoM1224_2758 isoM1220_0271 isoM1111_3314 isoE1186_0815 TM1_1965 TPE_1097
cluster0365	1	0	1	0	1	1	1		5		Treponema pedis T A4	chemotaxis protein CheA	1623		B683_0377 isoE1186_0814 TPE_1096 isoM1220_0272 isoM1224_2759
cluster0366	0	0	1	0	0	0	0		1		Treponema pedis T A4	chemotaxis protein CheW	89.4		B683_0378
cluster0367	1	0	1	1	0	1	1		5		Treponema pedis T A4	transcriptional regulator	745		B683_0379 isoM1111_0611 isoM1220_1066 TPE_2307 isoM1224_2278
cluster0368	1	1	1	1	1	1	1		7		Treponema pedis T A4	membrane protein	509		B683_0380 isoM1224_2280 isoM1111_0612 isoE1186_3056 isoM1220_1065 TPE_2306 TM1_3315
cluster0369	1	1	1	1	1	1	1		7		Treponema pedis T A4	membrane spanning protein	300		B683_0381 isoM1224_2281 isoM1220_1064 isoE1186_3055 TM1_3316 TPE_2305 isoM1111_0613
cluster0370	1	1	1	1	1	1	1		7		Treponema pedis T A4	hypothetical protein	293		B683_0382 isoM1111_0614 isoE1186_3053 isoM1220_1062 TM1_3318 TPE_2303 isoM1224_2283
cluster0371	1	1	1	1	1	1	1		7		Treponema pedis T A4	hypothetical protein	408		B683_0383 isoM1111_0615 isoE1186_3052 isoM1224_2284 isoM1220_1061 TM1_3319 TPE_2302
cluster0372	1	1	1	0	0	1	0		4		Treponema pedis T A4	pentapeptide repeat-containing protein	348		B683_0384 isoM1220_1060 TM1_3320 TPE_2301
cluster0373	1	1	1	0	0	1	1		5		Treponema pedis T A4	hypothetical protein	1631		B683_0385 isoM1220_1059 TPE_2300 TM1_1931 isoM1224_2454
cluster0374	1	1	1	0	1	1	1		6		Treponema pedis T A4	hypothetical protein	803		B683_0386 isoM1224_2453 isoM1220_1058 isoE1186_2626 TM1_1930 TPE_2299
cluster0375	0	0	1	0	0	0	0		1		Treponema pedis T A4	RNA methyltransferase	348		B683_0387
cluster0376	0	0	1	0	0	0	0		1		Treponema pedis T A4	RNA methyltransferase	356		B683_0388
cluster0377	1	0	1	1	1	0	1		5		Treponema pedis T A4	ApbE	768		B683_0389 isoM1224_2451 isoE1186_2624 TPE_2297 isoM1111_0626
cluster0378	1	1	1	1	1	1	1		7		Treponema pedis T A4	signal peptidase II	364		B683_0390 isoM1220_1054 isoE1186_2623 TM1_1925 TPE_2296 isoM1224_2450 isoM1111_0627
cluster0379	1	1	1	1	1	1	1		7		Treponema pedis T A4	cyclic nucleotide-binding protein	444		B683_0391 isoM1224_2449 isoM1220_1053 isoM1111_0628 isoE1186_2622 TM1_1924 TPE_2295
cluster0380	1	1	1	1	1	1	1		7		Treponema pedis T A4	cyclic nucleotide-binding protein	689		B683_0392 isoE1186_2621 isoM1220_1052 TM1_1923 TPE_2294 isoM1224_2448 isoM1111_0629
cluster0381	1	1	1	1	1	0	0		5		Treponema pedis T A4	hypothetical protein	1014		B683_0393 isoE1186_2620 TM1_1922 TPE_2293 isoM1111_0630
cluster0382	1	0	1	0	1	1	1		5		Treponema pedis T A4	putative glycerophosphotransferase	1065		B683_0394 isoM1220_1049 TPE_2292 isoE1186_2619 isoM1224_2443
cluster0383	1	1	1	1	1	1	1		7		Treponema pedis T A4	hypothetical protein	815		B683_0395 isoM1224_2060 isoM1220_1048 isoM1111_2741 isoE1186_2618 TPE_2291 TM1_1919
cluster0384	0	0	1	0	1	0	1		3		n/a	n/a	0		B683_0396 isoM1224_2059 isoE1186_2617
cluster0385	1	1	1	1	1	1	1		7		Treponema pedis T A4	hypothetical protein	466		B683_0397 isoM1111_0592 isoM1224_2058 isoE1186_2616 isoM1220_1047 TPE_2290 TM1_1918
cluster0386	1	1	1	1	1	0	1		6		Treponema pedis T A4	rhomboid	407		B683_0398 isoM1224_2057 TM1_1917 TPE_2289 isoM1111_0593 isoE1186_2615
cluster0387	1	1	1	0	1	1	0		5		Treponema pedis T A4	diguanylate cyclase	752		B683_0399 isoM1220_1044 TPE_2288 isoE1186_2614 TM1_1916
cluster0388	1	1	1	0	1	1	1		6		Treponema pedis T A4	hypothetical protein	1069		B683_0400 TM1_1915 isoE1186_2613 isoM1220_1043 TPE_2287 isoM1224_2054
cluster0389	0	0	1	0	0	0	0		1		Treponema pedis T A4	hypothetical protein	177		B683_0401
cluster0390	0	0	1	0	1	0	0		2		Treponema pedis T A4	ATPase AAA	325		B683_0402 isoE1186_0993 isoE1186_2611
cluster0391	1	1	1	1	0	1	1		6		Treponema pedis T A4	GTP pyrophosphokinase	454		B683_0403 TM1_3775 TPE_0706 isoM1111_2715 isoM1224_3768 isoM1220_3233 isoM1220_2796 TM1_3699
cluster0392	1	0	1	0	1	1	0		4		Treponema pedis T A4	sodium/hydrogen exchanger	652		B683_0404 isoE1186_1929 isoM1220_3235 TPE_0705
cluster0393	0	0	1	0	1	1	1		4		Treponema pedis T A4	hypothetical protein	465		B683_0405 isoM1224_3638 isoE1186_1930 isoM1220_2748
cluster0394	1	0	1	1	1	1	0		5		Treponema pedis T A4	pyruvate ferredoxin/flavodoxin oxidoreductase	2451		B683_0406 isoM1111_0923 TPE_0803 isoE1186_0862 isoM1220_1773
cluster0395	1	1	1	1	1	1	0		6		Treponema pedis T A4	hypothetical protein	76.6		B683_0407 isoM1220_1772 isoM1111_0922 isoE1186_0863 TM1_0013 TPE_0804
cluster0396	1	0	1	1	0	1	0		4		Treponema pedis T A4	ABC transporter ATP-binding protein	1083		B683_0408 isoM1111_0921 isoM1220_1771 TPE_0805
cluster0397	1	0	1	0	1	1	0		4		Treponema pedis T A4	ABC transporter ATP-binding protein	1092		B683_0409 isoE1186_0054 isoM1220_1770 TPE_0806
cluster0398	1	1	1	1	1	0	0		5		Treponema pedis T A4	hypothetical protein	78.6		B683_0410 isoE1186_0055 isoM1111_0097 TM1_0010 TPE_0807
cluster0399	1	1	1	1	1	1	0		6		Treponema pedis T A4	hypothetical protein	117		B683_0411 isoE1186_0056 isoM1220_1768 TM1_0008 TPE_0809 isoM1111_0095
cluster0400	1	0	1	1	1	0	1		5		Treponema pedis T A4	bifunctional aspartate carbamoyltransferase catalytic subunit/aspartate carbamoyltransferase regulatory subunit	1106		B683_0412 isoM1224_0465 isoE1186_0057 TPE_0810 isoM1111_0094
cluster0401	1	1	1	1	1	1	1		7		Treponema pedis T A4	endonuclease III	439		B683_0413 isoM1224_0466 isoM1111_0093 isoE1186_0058 isoM1220_1765 TM1_0003 TPE_0811
cluster0402	1	0	1	1	1	1	1		6		Treponema pedis T A4	FtsK/SpoIIIE family protein	1701		B683_0414 isoE1186_0059 TPE_0812 isoM1111_0092 isoM1224_0467 isoM1220_1511
cluster0403	1	0	1	1	1	1	1		6		Treponema pedis T A4	undecaprenyl pyrophosphate phosphatase	523		B683_0415 isoM1224_0468 isoM1111_0091 isoM1220_1512 TPE_0813 isoE1186_0060
cluster0404	1	1	1	1	1	1	1		7		Treponema pedis T A4	anti-anti-sigma factor	369		B683_0416 isoM1224_0469 isoM1220_1514 isoE1186_0061 TPE_0815 isoM1111_1420 TM1_0087
cluster0405	1	1	1	1	1	1	1		7		Treponema pedis T A4	cobyric acid synthase CobQ	563		B683_0417 isoM1220_1515 TPE_0816 isoM1111_1419 isoM1224_0470 isoE1186_0062 TM1_0086
cluster0406	1	0	1	1	0	1	0		4		Treponema pedis T A4	tRNA uridine 5-carboxymethylaminomethyl modification protein GidA	1295		B683_0418 isoM1220_1516 TPE_0817 isoM1111_2939
cluster0407	1	0	1	1	1	1	1		6		Treponema pedis T A4	aminopeptidase 2	889		B683_0419 isoM1224_0473 isoM1220_1517 TPE_0818 isoE1186_0065 isoM1111_3494
cluster0408	1	1	1	1	1	1	1		7		Treponema pedis T A4	hypothetical protein	333		B683_0420 isoM1111_1292 isoM1224_0474 isoE1186_0066 isoM1220_1518 TM1_0080 TPE_0819
cluster0409	0	0	1	0	0	1	0		2		Treponema pedis T A4	vacuolar-type H(+)-translocatingpyrophosphatase	321		B683_0421 isoM1220_3489
cluster0410	1	1	1	1	1	1	1		7		Treponema pedis T A4	hypothetical protein	395		B683_0422 isoM1111_1335 isoM1220_0621 TM1_0354 TPE_0253 isoM1224_1933 isoE1186_0364
cluster0411	1	1	1	1	1	1	1		7		Treponema pedis T A4	ABC transporter permease	499		B683_0423 isoM1111_1334 isoM1224_1932 isoM1220_0622 isoE1186_0363 TM1_0353 TPE_0254
cluster0412	1	1	1	0	1	1	1		6		Treponema pedis T A4	taurine-transporting AtPase	489		B683_0424 isoM1224_1931 isoM1220_0623 TM1_0352 TPE_0255 isoE1186_0362
cluster0413	1	1	1	1	1	1	0		6		Treponema pedis T A4	nitrogenase cofactor biosynthesis protein NifB	664		B683_0425 isoE1186_0361 isoM1220_0624 TM1_0351 TPE_0256 isoM1111_0606
cluster0414	1	0	1	1	1	1	1		6		Treponema pedis T A4	hypothetical protein	517		B683_0426 isoM1111_3496 isoE1186_0360 isoM1220_0625 TPE_0257 isoM1224_1928 isoM1224_4070 isoM1224_3152
cluster0415	0	0	1	1	1	0	0		3		Treponema pedis T A4	hypothetical protein	207		B683_0427 isoE1186_0359 isoM1111_3498
cluster0416	1	1	1	0	1	1	1		6		Treponema pedis T A4	CarD family transcriptional regulator	464		B683_0428 isoM1220_0627 TM1_0346 TPE_0259 isoM1224_3162 isoE1186_0358
cluster0417	0	0	1	0	1	0	0		2		Treponema pedis T A4	CarD family transcriptional regulator	155		B683_0429 isoE1186_0357
cluster0418	1	1	1	1	1	1	1		7		Treponema pedis T A4	hypothetical protein	200		B683_0430 isoM1224_3161 isoM1220_0628 isoM1111_2279 isoE1186_0356 TPE_0260 TM1_0345
cluster0419	1	0	1	0	0	1	0		3		Treponema pedis T A4	hypothetical protein	428		B683_0431 isoM1220_0629 TPE_0261
cluster0420	1	0	1	1	0	1	1		5		Treponema pedis T A4	hemerythrin hhE cation binding domain-containingprotein	383		B683_0432 isoM1111_2281 isoM1224_0532 isoM1220_0630 TPE_0262 isoM1220_3491
cluster0421	1	1	1	1	1	1	1		7		Treponema pedis T A4	hypothetical protein	474		B683_0433 isoM1224_0531 isoM1220_0631 isoE1186_0354 TPE_0263 TM1_0342 isoM1111_2282
cluster0422	1	1	1	1	1	1	0		6		Treponema pedis T A4	TrkA family protein	474		B683_0434 isoE1186_0353 isoM1220_0632 isoM1111_2333 TM1_0341 TPE_0264
cluster0423	1	1	1	1	1	1	1		7		Treponema pedis T A4	DNA gyrase subunit A	1653		B683_0435 isoM1224_0528 isoE1186_0352 TM1_0340 TPE_0265 isoM1111_2332 isoM1220_0633
cluster0424	1	1	1	1	1	1	1		7		Treponema pedis T A4	CTP synthetase	1137		B683_0436 isoM1224_0527 isoM1220_0725 isoM1111_2797 isoE1186_2538 TM1_3556 TPE_0266
cluster0425	1	1	1	1	1	1	0		6		Treponema pedis T A4	chorismate mutase	236		B683_0437 isoM1220_0726 isoM1111_2796 isoE1186_2537 TM1_3557 TPE_0267
cluster0426	1	0	1	0	1	1	1		5		Treponema pedis T A4	pyruvate phosphate dikinase	1930		B683_0438 isoE1186_2536 isoM1220_0727 TPE_0268 isoM1224_0525
cluster0427	1	1	1	1	0	1	1		6		Treponema pedis T A4	L-fuculose phosphate aldolase	752		B683_0439 isoM1220_0728 isoM1111_0729 TM1_1214 TPE_0269 isoM1224_0524
cluster0428	1	1	1	1	1	1	1		7		Treponema pedis T A4	DNA-binding response regulator	416		B683_0440 isoM1220_0729 isoE1186_0620 TM1_1215 TPE_0270 isoM1111_0728 isoM1224_0523
cluster0429	1	1	1	1	1	1	1		7		Treponema pedis T A4	recombination regulator RecX	452		B683_0441 TM1_1216 isoM1220_0730 isoM1111_0727 TPE_0271 isoE1186_0621 isoM1224_0522
cluster0430	1	0	1	1	1	0	1		5		Treponema pedis T A4	30S ribosomal protein S9	262		B683_0442 isoM1224_0521 isoM1111_0726 isoE1186_0622 TPE_0272
cluster0431	1	1	1	0	1	1	1		6		Treponema pedis T A4	50S ribosomal protein L13	289		B683_0443 isoM1224_0520 isoM1220_0732 TM1_1219 TPE_0273 isoE1186_0623
cluster0432	1	1	1	0	1	1	1		6		Treponema pedis T A4	hypothetical protein	149		B683_0444 isoM1224_0519 isoM1220_0733 isoE1186_0624 TM1_1220 TPE_0274
cluster0433	1	1	1	1	1	1	1		7		Treponema pedis T A4	hypothetical protein	1011		B683_0445 TM1_1221 isoE1186_0625 TPE_0275 isoM1220_0734 isoM1111_2456 isoM1224_0490
cluster0434	0	0	1	0	0	0	0		1		Treponema pedis T A4	hypothetical protein	124		B683_0446
cluster0435	0	0	1	0	0	0	0		1		n/a	n/a	0		B683_0447
cluster0436	1	0	1	1	1	1	0		5		Treponema pedis T A4	methyl-accepting chemotaxis protein	1447		B683_0448 isoE1186_0627 TPE_0277 isoM1220_0736 isoM1111_1873
cluster0437	1	1	1	0	1	1	0		5		Treponema pedis T A4	hypothetical protein	1074		B683_0449 isoE1186_0628 isoM1220_0737 TM1_1226 TPE_0278
cluster0438	0	0	1	0	1	1	1		4		n/a	n/a	0		B683_0450 isoM1220_0738 isoE1186_0629 isoM1224_0483
cluster0439	1	0	1	1	1	1	0		5		Treponema pedis T A4	dicarboxylate transporter DctM subunit	1185		B683_0451 isoE1186_0630 isoM1220_0739 TPE_0279 isoM1111_0524
cluster0440	1	1	1	1	1	1	1		7		Treponema pedis T A4	dicarboxylate transporter periplasmic dicarboxylate-binding protein	702		B683_0452 isoM1220_0740 isoM1111_0523 TPE_0280 isoE1186_0631 isoM1224_0480 TM1_1230
cluster0441	1	1	1	1	1	1	1		7		Treponema pedis T A4	lipoprotein	667		B683_0453 isoE1186_0632 isoM1111_0522 isoM1220_0741 TM1_1231 TPE_0281 isoM1224_0479
cluster0442	1	1	1	1	0	1	1		6		Treponema pedis T A4	hypothetical protein	177		B683_0454 isoM1224_0478 isoM1111_0521 TM1_1232 TPE_0282 isoM1220_0742
cluster0443	1	1	1	1	1	1	1		7		Treponema pedis T A4	hypothetical protein	362		B683_0455 isoM1224_0477 isoM1111_0520 isoE1186_0634 isoM1220_0743 TM1_1233 TPE_0283
cluster0444	0	0	1	1	0	0	0		2		Treponema pedis T A4	hypothetical protein	157		B683_0456 isoM1111_0337
cluster0445	1	1	1	1	1	1	1		7		Treponema pedis T A4	hypothetical protein	239		B683_0457 isoM1224_2339 isoM1111_0338 isoM1220_0704 TM1_2674 TPE_1361 isoE1186_1975
cluster0446	0	0	1	1	1	0	1		4		Treponema pedis T A4	hypothetical protein	142		B683_0458 isoE1186_1976 isoM1224_2338 isoM1111_0339
cluster0447	0	0	1	1	1	0	1		4		Treponema pedis T A4	hypothetical protein	178		B683_0459 isoM1111_0340 isoE1186_1977 isoM1224_2337
cluster0448	1	1	1	1	1	1	1		7		Treponema pedis T A4	hypothetical protein	510		B683_0460 isoM1220_0712 TM1_2665 TPE_1352 isoE1186_1978 isoM1111_0341 isoM1224_2336
cluster0449	1	1	1	1	1	1	1		7		Treponema pedis T A4	hypothetical protein	507		B683_0461 isoM1111_0342 isoE1186_1979 isoM1224_2335 TPE_1355 isoM1220_0710 TM1_2668
cluster0450	1	1	1	1	1	1	0		6		Treponema pedis T A4	hypothetical protein	665		B683_0462 isoM1111_0343 isoE1186_1983 isoM1220_0718 TM1_0862 TPE_1347
cluster0451	0	0	1	1	1	0	1		4		Bacillus thuringiensis BMB171	hypothetical protein	170		B683_0463 isoM1111_0344 isoE1186_1984 isoM1224_2332
cluster0452	1	0	1	1	1	1	1		6		Treponema pedis T A4	hypothetical protein	390		B683_0464 isoE1186_1985 isoM1111_0345 isoM1224_2331 isoM1220_0720 TPE_1345
cluster0453	0	0	1	1	1	0	0		3		Treponema pedis T A4	hypothetical protein	32.3		B683_0465 isoE1186_1986 isoM1111_0346
cluster0454	1	0	1	1	1	1	1		6		Treponema pedis T A4	hypothetical protein	314		B683_0466 isoM1111_3860 isoM1111_3516 isoE1186_1987 isoM1220_0535 isoM1111_3523 TPE_1331 isoE1186_1993 isoM1224_0589 isoM1224_0595 B683_0475 isoM1111_0565 isoM1111_3789 isoM1111_0348
cluster0455	1	1	1	0	1	1	1		6		Treponema pedis T A4	hypothetical protein	594		B683_0467 isoM1224_0590 isoE1186_1988 isoM1220_0544 TM1_0406 TPE_1338
cluster0456	1	1	1	0	0	1	0		4		Treponema pedis T A4	hypothetical protein	182		B683_0468 isoM1220_0543 TM1_0407 TPE_1337
cluster0457	0	0	1	0	0	0	0		1		Treponema denticola ATCC 35405	hypothetical protein	102		B683_0469
cluster0458	1	1	1	1	1	1	0		6		Treponema pedis T A4	hypothetical protein	284		B683_0470 isoE1186_1991 TM1_0409 isoM1220_0541 TPE_1335 isoM1111_0577
cluster0459	0	1	1	1	1	1	0		5		Bacillus thuringiensis serovar konkukian str. 97-27	hypothetical protein	90.1		B683_0471 isoE1186_1992 isoM1220_0540 isoM1111_0576 TM1_0410
cluster0460	1	1	1	1	0	1	1		6		Treponema pedis T A4	hypothetical protein	477		B683_0472 isoM1224_0592 isoM1220_0539 TPE_1334 isoM1111_3431 TM1_0411
cluster0461	1	1	1	1	0	0	1		5		Treponema pedis T A4	hypothetical protein	295		B683_0473 isoM1224_0593 isoM1111_0567 TM1_0412 TPE_1333
cluster0462	1	1	1	1	0	1	1		6		Treponema pedis T A4	hypothetical protein	623		B683_0474 isoM1224_0594 isoM1111_0566 isoM1220_0536 TM1_0413 TPE_1332
cluster0463	0	0	1	0	0	0	0		1		Treponema pedis T A4	hypothetical protein	276		B683_0476
cluster0464	1	0	1	0	1	1	1		5		Treponema pedis T A4	DNA gyrase subunit B	1315		B683_0477 isoM1224_0572 isoM1220_0912 isoE1186_0604 TPE_2808
cluster0465	1	1	1	1	1	1	1		7		Treponema pedis T A4	hypothetical protein	70.5		B683_0478 isoM1224_0573 isoM1220_0911 isoM1111_2533 isoE1186_0605 TM1_2206 TPE_2809
cluster0466	1	1	1	1	1	0	0		5		Treponema pedis T A4	chromosomal replication initiation protein	959		B683_0479 isoE1186_0606 TM1_2205 TPE_0001 isoM1111_3026
cluster0467	1	1	1	0	1	1	0		5		Treponema pedis T A4	hypothetical protein	82.4		B683_0480 isoM1220_0907 isoE1186_0607 TM1_2204 TPE_0002
cluster0468	0	0	1	1	0	0	0		2		n/a	n/a	0		B683_0481 isoM1111_2839
cluster0469	1	1	1	1	1	1	1		7		Treponema pedis T A4	arginine deiminase	840		B683_0482 isoM1224_0577 isoM1111_2838 isoE1186_0608 isoM1220_0906 TM1_2203 TPE_0003
cluster0470	1	1	1	1	1	1	1		7		Treponema pedis T A4	hypothetical protein	82.4		B683_0483 isoM1224_0578 isoM1111_2837 isoE1186_0609 isoM1220_0905 TM1_2202 TPE_0004
cluster0471	1	0	1	0	1	1	1		5		Treponema pedis T A4	asparaginyl-tRNA synthetase	979		B683_0484 isoM1224_0579 isoM1220_0904 isoE1186_0610 TPE_0005
cluster0472	1	1	1	0	1	1	1		6		Treponema pedis T A4	penicillin binding protein	946		B683_0485 isoE1186_0611 isoM1224_0580 TM1_2198 TPE_0006 isoM1220_2931 isoE1186_3199
cluster0473	0	1	1	0	1	1	0		4		Treponema pedis T A4	arsenical pump membrane protein	389		B683_0487 TM1_3087 isoE1186_1157 isoM1220_3072
cluster0474	1	1	1	1	1	0	1		6		Treponema pedis T A4	1-(5-phosphoribosyl)-5-amino-4-imidazole-carboxylate (AIR) carboxylase	506		B683_0488 isoE1186_1158 TM1_3086 TPE_0943 isoM1224_0162 isoM1111_2043
cluster0475	1	1	1	0	1	1	1		6		Treponema pedis T A4	single-stranded DNA-binding protein	344		B683_0489 isoM1224_0163 isoM1220_2356 isoE1186_1159 TM1_3085 TPE_0942
cluster0476	0	1	1	0	0	0	1		3		Treponema pedis T A4	hypothetical protein	580		B683_0490 TM1_3084 isoM1224_0164
cluster0477	0	0	1	0	0	0	0		1		Treponema pedis T A4	(Fe-S)-binding protein	374		B683_0491
cluster0478	1	1	1	1	1	1	1		7		Treponema pedis T A4	heptaprenyl diphosphate synthase component II	683		B683_0492 isoM1220_0446 isoE1186_1618 TM1_2876 TPE_1244 isoM1224_2854 isoM1111_1189
cluster0479	1	1	1	1	1	1	1		7		Treponema pedis T A4	1	614		B683_0493 isoE1186_1619 TM1_2875 isoM1220_0447 TPE_1243 isoM1224_2855 isoM1111_3472 isoE1186_3609
cluster0480	1	1	1	1	1	1	1		7		Treponema pedis T A4	ubiquinone/menaquinone biosynthesismethyltransferase UBIE	479		B683_0494 isoM1111_3028 isoM1220_0448 isoE1186_1620 TM1_2874 TPE_1242 isoM1224_2856
cluster0481	0	0	1	0	1	1	1		4		Treponema pedis T A4	electron transfer flavoprotein-quinoneoxidoreductase ydiS	575		B683_0495 isoE1186_1621 isoM1224_2857 isoM1220_3459 isoM1220_3289
cluster0482	0	0	1	0	0	0	1		2		Anaerococcus prevotii DSM 20548	hypothetical protein	96.7		B683_0496 isoM1224_3631
cluster0483	0	0	1	0	0	0	1		2		Treponema pedis T A4	hypothetical protein	30.4		B683_0497 isoM1224_3277
cluster0484	0	0	1	0	1	0	1		3		Clostridium tetani E88	death on curing protein	133		B683_0498 isoM1224_3276 isoE1186_1330
cluster0485	0	0	1	0	0	0	0		1		Treponema pedis T A4	hypothetical protein	25.8		B683_0499 B683_2833
cluster0486	0	0	1	0	0	0	0		1		Treponema pedis T A4	ABC transporter ATP-binding protein	26.2		B683_0500
cluster0487	0	0	1	0	0	0	0		1		n/a	n/a	0		B683_0501
cluster0488	1	0	1	0	1	1	1		5		Treponema pedis T A4	hypothetical protein	748		B683_0502 isoM1224_0108 isoE1186_0778 isoM1220_2653 TPE_0661
cluster0489	1	0	1	1	1	1	1		6		Treponema pedis T A4	phosphatase/nucleotidase	1306		B683_0503 isoM1220_2652 isoE1186_0777 TPE_0660 isoM1111_2429 isoM1224_0107
cluster0490	1	1	1	1	1	1	1		7		Treponema pedis T A4	iron compound ABC transporter ATP-binding protein	519		B683_0504 isoM1111_3080 isoM1220_2407 TM1_3053 TPE_0050 isoE1186_1289 isoM1224_4017
cluster0491	1	0	1	0	1	0	1		4		Treponema pedis T A4	iron compound ABC transporter permease	692		B683_0505 isoE1186_1290 TPE_0049 isoM1224_2519
cluster0492	1	0	1	1	1	1	1		6		Treponema pedis T A4	iron compound ABC transporter periplasmic iron compound-binding protein	648		B683_0506 isoM1111_2090 isoM1220_2410 isoM1224_2518 isoE1186_1292 TPE_0048
cluster0493	1	1	1	1	1	1	1		7		Treponema pedis T A4	rhodanese-like protein	494		B683_0507 isoM1224_2516 isoM1111_2091 isoM1220_2411 TM1_2633 TPE_0046 isoE1186_1293
cluster0494	1	1	1	1	0	1	1		6		Treponema pedis T A4	hypothetical protein	997		B683_0508 isoM1220_2412 TM1_2634 TPE_0045 isoM1224_2515 isoM1111_2092
cluster0495	1	1	1	1	1	1	1		7		Treponema pedis T A4	hypothetical protein	450		B683_0509 isoM1220_2413 TM1_2635 TPE_0044 isoM1224_2514 isoM1111_2118 isoE1186_3049
cluster0496	1	1	1	1	1	1	0		6		Treponema denticola ATCC 35405	filament protein A	1100		B683_0510 TPE_0043 TM1_2636 isoE1186_3050 isoM1111_1922 isoM1220_3294
cluster0497	1	0	1	1	0	1	1		5		Treponema pedis T A4	surface antigen	1635		B683_0511 isoM1220_0168 TPE_0726 isoM1224_0208 isoM1111_0751
cluster0498	0	0	1	0	0	0	0		1		Treponema pedis T A4	peptidase S9 prolyl oligopeptidase	513		B683_0512
cluster0499	0	0	1	1	0	0	0		2		Treponema pedis T A4	peptidase S9 prolyl oligopeptidase	900		B683_0513 isoM1111_2854
cluster0500	1	1	1	0	1	1	1		6		Treponema pedis T A4	internalin-like protein	268		B683_0514 TPE_0724 isoM1220_0170 isoE1186_1014 isoM1224_0206 TM1_0092
cluster0501	0	0	1	0	0	0	0		1		Treponema pedis T A4	hypothetical protein	65.5		B683_0515
cluster0502	1	1	1	0	1	1	1		6		Treponema pedis T A4	formiminotransferase	617		B683_0516 isoM1220_1528 TM1_0880 TPE_0827 isoM1224_0808 isoE1186_2113
cluster0503	1	1	1	0	1	1	0		5		Treponema pedis T A4	L-threonine-O-3-phosphate decarboxylase	714		B683_0517 isoE1186_2114 isoM1220_1529 TM1_0881 TPE_0828
cluster0504	1	1	1	1	1	1	1		7		Treponema pedis T A4	hypothetical protein	266		B683_0518 isoM1224_1093 isoM1111_1988 isoM1220_1530 TM1_0882 TPE_0829 isoE1186_2115
cluster0505	1	1	1	1	1	1	1		7		Treponema pedis T A4	Anti-sigma-28 factor	185		B683_0519 TM1_0883 isoM1224_1094 isoM1220_1531 isoM1111_1987 isoE1186_2116 TPE_0830
cluster0506	1	1	1	1	0	0	1		5		Treponema pedis T A4	tetrapyrrole methylase	457		B683_0520 isoM1224_1095 isoM1111_1986 TPE_0831 TM1_0897
cluster0507	1	0	1	1	1	1	1		6		Treponema pedis T A4	hypothetical protein	434		B683_0521 isoE1186_2119 isoM1224_1096 isoM1220_1534 TPE_0832 isoM1111_1985
cluster0508	1	1	1	1	0	1	1		6		Treponema pedis T A4	MTA/SAH nucleosidase	465		B683_0522 isoM1111_1984 isoM1224_1097 isoM1220_1535 TM1_0894 TPE_0833
cluster0509	1	1	1	1	1	0	1		6		Treponema pedis T A4	ATP-dependent DNA helicase RecG	1394		B683_0523 isoM1111_1983 isoE1186_2122 TM1_0893 TPE_0834 isoM1224_1098
cluster0510	1	1	1	1	1	1	1		7		Treponema pedis T A4	oligopeptide/dipeptide ABC transporter ATP-binding protein	681		B683_0524 isoM1224_1075 isoM1220_1433 TM1_0890 TPE_0837 isoE1186_2123 isoM1111_1982
cluster0511	1	1	1	0	1	1	1		6		Treponema pedis T A4	oligopeptide/dipeptide ABC transporter ATP-binding protein	746		B683_0525 isoM1220_1434 TM1_0889 TPE_0838 isoE1186_2124 isoM1224_1076
cluster0512	1	1	1	1	0	1	1		6		Treponema pedis T A4	oligopeptide/dipeptide ABC transporter permease	622		B683_0526 isoM1220_1435 isoM1111_1979 TM1_0888 TPE_0839 isoM1224_1077
cluster0513	1	1	1	1	1	1	1		7		Treponema pedis T A4	oligopeptide/dipeptide ABC transporter permease	623		B683_0527 isoM1220_1436 TM1_0887 TPE_0840 isoM1224_1078 isoE1186_2127 isoM1111_1978
cluster0514	1	1	1	1	1	1	1		7		Treponema pedis T A4	fructose-1	619		B683_0528 isoM1111_1977 isoE1186_2128 isoM1224_1079 isoM1220_1437 TM1_0886 TPE_0841
cluster0515	0	1	1	0	1	1	0		4		Treponema pedis T A4	NADH oxidase	430		B683_0529 isoM1220_1438 isoE1186_2130 TM1_0885 isoM1220_0058
cluster0516	0	0	1	1	1	1	0		4		Treponema pedis T A4	putative lipoprotein	3000		B683_0530 isoM1220_1494 isoE1186_0238 isoM1111_0927
cluster0517	0	0	1	0	0	1	0		2		Treponema pedis T A4	putative lipoprotein	1268		B683_0531 isoM1220_1493
cluster0518	1	1	1	1	1	1	1		7		Treponema pedis T A4	methyl-accepting chemotaxis protein	816		B683_0532 isoE1186_2466 TM1_1546 isoM1220_1148 TPE_1382 TM1_2699 isoE1186_3191 isoM1111_3654 isoM1220_1299 B683_3193 isoM1224_3985
cluster0519	1	1	1	1	1	1	1		7		Treponema pedis T A4	ParA family ATPase	514		B683_0533 isoM1224_0491 isoM1220_1301 isoE1186_2465 TM1_1548 TPE_1033 isoM1111_1340 isoE1186_0099 isoM1220_3557
cluster0520	1	1	1	1	1	1	1		7		Treponema pedis T A4	ParB family partitioning protein	598		B683_0534 isoM1220_1302 isoM1111_1341 TM1_1549 TPE_1032 isoM1224_0492 isoE1186_2464
cluster0521	1	1	1	1	1	1	1		7		Treponema pedis T A4	cob(I)yrinic acid a	347		B683_0535 isoM1224_0493 isoM1111_1342 isoE1186_2463 TM1_1550 TPE_1031 isoM1220_1303
cluster0522	1	1	1	1	1	0	0		5		Treponema pedis T A4	DHH super	679		B683_0536 isoM1111_1343 TPE_1030 isoE1186_2462 TM1_1551
cluster0523	1	0	1	0	1	1	1		5		Treponema pedis T A4	TraB	793		B683_0537 isoM1220_1306 TPE_1029 isoE1186_2460 isoM1224_0496
cluster0524	1	0	1	0	1	1	1		5		Treponema pedis T A4	ABC transporter ATP-binding protein/permease	1238		B683_0538 isoM1224_0499 isoE1186_2459 isoM1220_1307 TPE_1028
cluster0525	1	1	1	0	0	1	1		5		Treponema pedis T A4	ABC transporter ATP-binding protein/permease	933		B683_0539 isoM1224_0500 isoM1220_1308 TM1_1557 TPE_1027
cluster0526	0	0	1	0	0	0	0		1		Treponema succinifaciens DSM 2489	hypothetical protein	247		B683_0542
cluster0527	0	0	1	0	0	0	0		1		Treponema denticola ATCC 35405	hypothetical protein	252		B683_0543
cluster0528	0	1	1	0	0	0	0		2		Treponema pedis T A4	putative lipoprotein	425		B683_0544 TM1_3458 B683_3305 TM1_3840
cluster0529	1	1	1	1	1	1	1		7		Treponema pedis T A4	recombination protein O	539		B683_0545 isoM1111_1229 isoE1186_2888 isoM1224_2554 isoM1220_0450 TM1_2038 TPE_0392
cluster0530	1	0	1	1	1	0	0		4		Treponema pedis T A4	HEAT repeat-containing PBS lyase	956		B683_0546 TPE_0393 isoE1186_2887 isoM1111_1230
cluster0531	1	0	1	1	1	1	1		6		Treponema pedis T A4	hypothetical protein	1056		B683_0547 isoM1220_0453 TPE_0394 isoM1224_2551 isoE1186_0555 isoM1111_0575
cluster0532	1	1	1	0	1	0	1		5		Treponema pedis T A4	5'-nucleotidase	1174		B683_0548 TPE_0395 isoE1186_0554 TM1_2043 isoM1224_2550
cluster0533	0	0	1	0	1	0	0		2		Treponema pedis T A4	triosephosphate isomerase	119		B683_0549 isoE1186_1084
cluster0534	1	1	1	1	1	1	1		7		Treponema pedis T A4	hypothetical protein	909		B683_0550 isoE1186_1083 isoM1224_2097 isoM1111_2833 isoM1220_1453 TM1_2456 TPE_2726
cluster0535	1	1	1	0	1	1	1		6		Treponema pedis T A4	hypothetical protein	303		B683_0551 isoE1186_1082 isoM1224_2096 isoM1220_1454 TM1_2457 TPE_2725
cluster0536	0	0	1	0	0	0	0		1		Treponema pedis T A4	formate acetyltransferase	375		B683_0552
cluster0537	1	1	1	1	1	1	1		7		Treponema pedis T A4	pyruvate formate-lyase activating enzyme	499		B683_0553 isoM1224_0202 isoE1186_1079 TM1_1597 TPE_1459 isoM1111_0032 isoM1220_0841
cluster0538	1	1	1	1	0	1	1		6		Treponema pedis T A4	Hsp20/alpha crystallin	308		B683_0554 isoM1224_0203 isoM1220_0840 TM1_1596 TPE_1460 isoM1111_0033
cluster0539	0	0	1	0	1	0	0		2		Treponema pedis T A4	hypothetical protein	600		B683_0555 isoE1186_2885
cluster0540	1	1	1	1	1	0	1		6		Treponema pedis T A4	Smr	351		B683_0556 isoM1224_2399 isoM1111_0569 isoE1186_3223 TM1_2435 TPE_2742
cluster0541	1	1	1	1	1	1	1		7		Treponema pedis T A4	TPR	458		B683_0557 isoM1220_0605 isoM1111_0570 isoE1186_1099 TM1_2436 TPE_2741 isoM1224_0081
cluster0542	1	1	1	1	1	1	1		7		Treponema pedis T A4	hypothetical protein	455		B683_0558 TM1_2437 TPE_2740 isoM1111_0571 isoE1186_1098 isoM1224_0082 isoM1220_1439
cluster0543	1	0	1	1	1	1	1		6		Treponema pedis T A4	replicative DNA helicase	923		B683_0559 isoM1224_0083 isoM1220_1440 isoE1186_1097 TPE_2739 isoM1111_0572
cluster0544	1	1	1	0	1	1	1		6		Treponema pedis T A4	hypothetical protein	498		B683_0560 isoE1186_1096 TM1_2440 TPE_2738 isoM1220_1441 isoM1224_0084
cluster0545	1	1	1	0	0	1	1		5		Treponema pedis T A4	PASTA domain containing protein	667		B683_0561 isoM1220_1442 TM1_2441 TPE_2737 isoM1224_0085
cluster0546	1	1	1	0	0	0	1		4		Treponema pedis T A4	hypothetical protein	86.3		B683_0562 TM1_2442 TPE_2736 isoM1224_0086
cluster0547	1	0	1	1	1	1	1		6		Treponema pedis T A4	antigen p83/100	1124		B683_0563 isoE1186_1093 TPE_2735 isoM1111_2374 isoM1224_0308 isoM1220_1443
cluster0548	1	1	1	0	1	1	1		6		Treponema pedis T A4	phosphoglyceromutase	508		B683_0564 isoM1224_0309 isoE1186_1092 isoM1220_1445 TM1_2445 TPE_2734
cluster0549	1	1	1	1	1	1	1		7		Treponema pedis T A4	polypeptide deformylase	328		B683_0565 isoM1224_0310 isoM1111_2641 isoM1220_1446 TPE_2733 isoE1186_1091 TM1_2446
cluster0550	1	1	1	1	1	1	1		7		Treponema pedis T A4	methionyl-tRNA formyltransferase	653		B683_0566 isoE1186_1090 isoM1224_0311 isoM1220_1447 TM1_2447 TPE_2732 isoM1111_3745
cluster0551	0	1	1	1	0	0	0		3		Treponema pedis T A4	MATE family transporter	733		B683_0567 TM1_2449 isoM1111_3352
cluster0552	0	0	1	0	0	0	0		1		Treponema pedis T A4	MATE family transporter	263		B683_0568
cluster0553	1	0	1	0	1	1	1		5		Treponema pedis T A4	ATPase AAA	1071		B683_0569 isoE1186_1088 TPE_2730 isoM1220_1449 TPE_1814 isoM1224_1832
cluster0554	0	0	1	1	1	0	1		4		Treponema pedis T A4	hypothetical protein	328		B683_0570 isoE1186_0941 isoM1111_2601 isoM1224_1667
cluster0555	1	1	1	1	1	1	1		7		Treponema pedis T A4	hypothetical protein	614		B683_0571 TPE_0229 isoM1224_1668 isoM1111_3681 TM1_0368 isoM1220_0572 isoE1186_0940
cluster0556	1	0	1	0	1	1	1		5		Treponema pedis T A4	hypothetical protein	772		B683_0572 isoM1224_1669 isoE1186_0939 isoM1220_0571 TPE_0228
cluster0557	1	1	1	1	1	1	1		7		Treponema pedis T A4	hypothetical protein	90.1		B683_0573 isoM1224_1670 isoE1186_0938 isoM1111_1580 isoM1220_0570 TM1_0371 TPE_0227
cluster0558	1	1	1	0	1	1	1		6		Treponema pedis T A4	MiaB-like tRNA modifying enzyme	929		B683_0574 isoM1220_0569 TPE_0226 isoE1186_0937 isoM1224_1671 TM1_0373
cluster0559	1	1	1	1	1	1	1		7		Treponema pedis T A4	TPR	434		B683_0575 isoM1111_1366 isoE1186_0936 isoM1220_0568 TM1_0374 TPE_0225 isoM1224_1672
cluster0560	1	1	1	1	1	1	1		7		Treponema pedis T A4	hypothetical protein	251		B683_0576 isoM1224_1673 isoM1111_1365 isoE1186_0935 isoM1220_0567 TM1_0375 TPE_0224
cluster0561	1	0	1	1	0	1	1		5		Treponema pedis T A4	branched-chain amino acid transport system II carrier protein	896		B683_0577 isoM1224_1674 isoM1111_1364 isoM1220_0566 TPE_0223
cluster0562	1	0	1	1	1	1	1		6		Treponema pedis T A4	L-serine dehydratase	445		B683_0578 isoM1224_1675 isoM1220_0565 isoM1111_1363 isoE1186_0932 TPE_0222
cluster0563	1	1	1	1	1	0	1		6		Treponema pedis T A4	L-serine dehydratase	580		B683_0579 isoM1224_1676 isoM1111_1362 isoE1186_0931 TM1_0380 TPE_0221
cluster0564	1	0	1	0	0	1	1		4		Treponema pedis T A4	hypothetical protein	2359		B683_0580 isoM1220_0561 TPE_0219 isoM1224_1677
cluster0565	1	1	1	1	1	1	1		7		Treponema pedis T A4	dTDP-glucose 4	758		B683_0581 isoM1224_3122 isoM1111_0981 isoM1220_2090 TPE_0218 isoE1186_0927 TM1_0386
cluster0566	1	1	1	0	1	1	1		6		Treponema pedis T A4	dTDP-4-dehydrorhamnose reductase	597		B683_0582 isoM1224_3121 isoE1186_0926 isoM1220_2089 TM1_0387 TPE_0217
cluster0567	1	1	1	0	0	1	1		5		Treponema pedis T A4	dTDP-4-dehydrorhamnose 3	377		B683_0583 isoM1220_2088 TM1_0388 TPE_0216 isoM1224_3120
cluster0568	1	1	1	0	1	1	1		6		Treponema pedis T A4	glucose-1-phosphate thymidylyltransferase	588		B683_0584 isoE1186_0924 isoM1224_3119 isoM1220_2087 TM1_0389 TPE_0215
cluster0569	1	1	1	0	1	1	0		5		Treponema pedis T A4	family 2 glycosyl transferase	557		B683_0585 isoE1186_0923 isoM1220_2086 TM1_0390 TPE_0214
cluster0570	1	1	1	0	1	1	0		5		Treponema pedis T A4	acyltransferase 3	655		B683_0586 isoE1186_0922 isoM1220_2085 TM1_0391 TPE_0213
cluster0571	1	1	1	0	0	1	0		4		Treponema pedis T A4	capsular polysaccharide synthesis protein	659		B683_0587 isoM1220_2084 TM1_0392 TPE_0212
cluster0572	1	1	1	0	1	0	0		4		Treponema pedis T A4	lipopolysaccharide biosynthesis protein LicD	562		B683_0588 isoE1186_3104 TM1_0393 TPE_0211
cluster0573	1	1	1	1	1	1	1		7		Treponema pedis T A4	lipoprotein	246		B683_0589 isoM1224_0159 isoM1111_1749 isoM1220_1585 isoE1186_3100 TM1_0197 TPE_2226
cluster0574	1	1	1	1	1	1	1		7		Treponema pedis T A4	hypothetical protein	1065		B683_0590 isoM1224_0158 isoM1220_1584 TM1_0196 TPE_2227 isoE1186_3101 isoM1111_1750
cluster0575	1	1	1	0	1	1	1		6		Treponema pedis T A4	hypothetical protein	652		B683_0591 isoM1220_1583 isoE1186_3102 TM1_0195 TPE_2228 isoM1224_0157
cluster0576	1	1	1	1	1	1	1		7		Treponema pedis T A4	cytidyltransferase-like protein	1818		B683_0592 isoM1224_0156 isoM1111_1474 TM1_0194 TPE_2229 isoE1186_2059 isoM1220_1582
cluster0577	1	1	1	1	1	1	1		7		Treponema pedis T A4	bifunctional methionine sulfoxide reductase A/B	736		B683_0593 isoM1111_0055 isoM1220_0172 TM1_0193 TPE_2230 isoM1224_0155 isoE1186_0269
cluster0578	1	0	1	1	1	1	1		6		Treponema pedis T A4	penicillin-binding protein	1795		B683_0594 isoM1224_0154 isoE1186_0268 isoM1220_0173 TPE_2231 isoM1111_0054
cluster0579	1	1	1	1	1	1	1		7		Treponema pedis T A4	flagellar assembly protein FliW	305		B683_0595 isoM1224_0153 isoM1220_0174 isoM1111_0053 isoE1186_0267 TPE_2232 TM1_0189
cluster0580	1	1	1	1	1	1	1		7		Treponema pedis T A4	carbon storage regulator	152		B683_0596 isoM1224_0152 isoM1220_0175 isoM1111_0052 TM1_0188 TPE_2233 isoE1186_0266
cluster0581	1	1	1	1	1	1	1		7		Treponema pedis T A4	hypothetical protein	572		B683_0597 isoE1186_0265 isoM1220_0176 TM1_0187 TPE_2234 isoM1224_0151 isoM1111_0051
cluster0582	1	1	1	1	1	1	1		7		Treponema pedis T A4	tryptophanyl-tRNA synthetase II	753		B683_0598 isoE1186_0264 isoM1224_0150 isoM1220_0177 TM1_0186 TPE_2235 isoM1111_0050
cluster0583	1	0	1	0	0	0	1		3		Treponema pedis T A4	CoA-substrate-specific enzyme activase	3023		B683_0599 isoM1224_0149 TPE_2236
cluster0584	1	1	1	1	1	1	1		7		Treponema pedis T A4	flavocytochrome c	1172		B683_0600 isoM1224_0148 isoM1220_0180 TPE_2237 isoE1186_0261 isoM1111_1722 TM1_0179
cluster0585	1	1	1	1	1	1	1		7		Treponema pedis T A4	lipoprotein	820		B683_0601 isoM1224_0146 TPE_2239 isoE1186_0260 isoM1220_0182 TM1_0177 isoM1111_1720
cluster0586	1	0	1	0	0	0	0		2		Treponema pedis T A4	ComEC/Rec2-like protein	1038		B683_0602 TPE_2240
cluster0587	1	1	1	1	1	0	1		6		Treponema pedis T A4	hypothetical protein	795		B683_0603 isoM1111_2326 TPE_2241 isoM1224_0143 isoE1186_0257 TM1_0174
cluster0588	1	1	1	1	1	1	1		7		Treponema pedis T A4	hypothetical protein	768		B683_0604 isoE1186_0256 isoM1224_0142 isoM1220_0187 isoM1111_2327 TM1_0173 TPE_2242
cluster0589	1	1	1	1	1	1	1		7		Treponema pedis T A4	hypothetical protein	292		B683_0605 isoE1186_0255 isoM1220_0188 TM1_0172 TPE_2243 isoM1224_0141 isoM1111_2328
cluster0590	0	1	1	0	0	0	1		3		Treponema pedis T A4	magnesium chelatase	511		B683_0606 TM1_0170 isoM1224_0139
cluster0591	0	1	1	0	0	0	1		3		Treponema pedis T A4	magnesium chelatase	654		B683_0607 isoM1224_0138 TM1_0169
cluster0592	1	1	1	1	1	1	1		7		Treponema pedis T A4	efflux pump component MtrF	1016		B683_0608 isoM1224_0137 isoM1111_3015 isoE1186_0253 isoM1220_0191 TM1_0167 TPE_2246
cluster0593	0	1	1	1	1	1	1		6		n/a	n/a	0		B683_0609 isoM1220_0192 isoM1111_3014 isoE1186_0252 TM1_0166 isoM1224_0136
cluster0594	1	1	1	0	1	0	0		4		Treponema pedis T A4	TPR domain-containing protein	774		B683_0610 isoE1186_0251 TPE_2247 TM1_0164
cluster0595	1	1	1	0	1	1	1		6		Treponema pedis T A4	1-hydroxy-2-methyl-2-(E)-butenyl 4-diphosphate synthase	792		B683_0611 isoM1220_0195 isoE1186_0250 TPE_2248 TM1_0162 isoM1224_0132
cluster0596	1	1	1	1	1	0	0		5		Treponema pedis T A4	hypothetical protein	1117		B683_0612 isoM1111_2758 isoE1186_0249 TM1_0161 TPE_2249
cluster0597	1	1	1	1	1	1	1		7		Treponema pedis T A4	hypothetical protein	192		B683_0613 isoM1224_0129 isoM1111_2759 isoE1186_0248 isoM1220_0198 TM1_0160 TPE_2250
cluster0598	1	1	1	1	1	1	1		7		Treponema pedis T A4	hypothetical protein	259		B683_0614 isoM1224_0128 isoM1220_0199 isoM1111_2760 isoE1186_0247 TPE_2251 TM1_0159
cluster0599	0	0	1	0	0	0	1		2		Treponema pedis T A4	pyridine nucleotide-disulfide oxidoreductase	163		B683_0615 isoM1224_0127
cluster0600	1	1	1	1	1	1	1		7		Treponema pedis T A4	pyridine nucleotide-disulfide oxidoreductase	861		B683_0616 TPE_2252 TM1_0158 isoM1220_0200 isoM1224_0126 isoE1186_0246 isoM1111_2761
cluster0601	1	1	1	1	1	1	1		7		Treponema pedis T A4	oxidoreductase	972		B683_0617 isoM1224_0125 isoM1220_0201 TM1_0157 TPE_2253 isoE1186_0245 isoM1111_1451
cluster0602	1	1	1	1	1	1	1		7		Treponema pedis T A4	flagellar basal-body rod protein FlgG	554		B683_0618 isoM1224_0124 isoM1220_0202 isoM1111_1450 isoE1186_0244 TPE_2254 TM1_0156
cluster0603	0	0	1	0	0	0	0		1		Treponema pedis T A4	glycerol kinase	201		B683_0619
cluster0604	1	1	1	1	1	1	1		7		Treponema pedis T A4	glycerol kinase	1077		B683_0620 TM1_0155 TPE_2255 isoM1220_0203 isoM1224_0123 isoM1111_1449 isoE1186_0243
cluster0605	1	1	1	1	1	1	1		7		Treponema pedis T A4	HAD superfamily hydrolase	500		B683_0621 isoM1220_0204 isoE1186_0113 TM1_0154 TPE_2256 isoM1111_1448 isoM1224_0122
cluster0606	1	1	1	1	1	1	1		7		Treponema pedis T A4	lipoprotein	1118		B683_0622 isoE1186_0112 isoM1224_0121 TPE_2257 isoM1111_1447 TM1_0152 isoM1220_0205
cluster0607	1	1	1	1	1	1	1		7		Treponema pedis T A4	transcription antitermination protein NusB	288		B683_0623 isoM1224_0120 isoM1111_1445 isoE1186_0111 isoM1220_0206 TM1_0151 TPE_2258
cluster0608	1	1	1	1	1	1	1		7		Treponema pedis T A4	basic membrane protein	721		B683_0624 isoM1220_0207 isoM1111_1444 isoE1186_0110 TM1_0150 TPE_2259 isoM1224_0119
cluster0609	1	1	1	1	1	1	1		7		Treponema pedis T A4	alanyl-tRNA synthetase	1243		B683_0625 isoE1186_0109 isoM1111_1443 isoM1220_0208 TM1_0149 TPE_2260 isoM1224_0118
cluster0610	0	0	1	1	1	0	0		3		n/a	n/a	0		B683_0626 isoM1111_1442 isoE1186_0108
cluster0611	0	0	1	1	0	0	0		2		Treponema pedis T A4	hypothetical protein	73.9		B683_0627 isoM1111_1441
cluster0612	1	1	1	1	1	1	1		7		Treponema pedis T A4	hypothetical protein	427		B683_0628 isoM1111_1440 isoM1224_2228 isoM1220_0210 TM1_0147 TPE_2262 isoE1186_2764
cluster0613	0	0	1	1	1	0	0		3		Treponema pedis T A4	hypothetical protein	114		B683_0629 isoE1186_0184 isoE1186_1302 isoM1111_3824
cluster0614	0	0	1	1	0	0	0		2		Treponema pedis T A4	hypothetical protein	150		B683_0630 isoM1111_3823 isoM1111_3424
cluster0615	0	0	1	0	0	0	0		1		Treponema pedis T A4	oligopeptide ABC transporter ATPase	121		B683_0631
cluster0616	1	1	1	0	1	1	1		6		Treponema pedis T A4	oligopeptide ABC transporter ATPase	667		B683_0632 isoM1224_1484 isoM1220_0587 isoE1186_0012 TM1_2822 TPE_2088
cluster0617	1	1	1	0	1	1	1		6		Treponema pedis T A4	peptide ABC transporter ATPase	714		B683_0633 isoM1224_1483 isoM1220_0586 isoE1186_0013 TM1_2823 TPE_2089
cluster0618	1	1	1	1	1	1	1		7		Treponema pedis T A4	peptide ABC transporter permease	607		B683_0634 isoM1224_1482 isoM1220_0585 isoM1111_2632 isoE1186_0014 TM1_2824 TPE_2090
cluster0619	1	1	1	1	1	1	1		7		Treponema pedis T A4	oligopeptide ABC transporter permease	613		B683_0635 isoM1224_1481 isoM1220_0584 isoE1186_0015 TPE_2091 isoM1111_2631 TM1_2825
cluster0620	1	0	1	1	1	1	1		6		Treponema pedis T A4	oligopeptide ABC transporter substrate-bindingprotein	1121		B683_0636 isoM1111_1524 isoE1186_0016 isoM1224_1480 isoM1220_0583 TPE_2092
cluster0621	0	0	1	0	0	0	0		1		n/a	n/a	0		B683_0637
cluster0622	0	1	1	1	0	0	1		4		Treponema pedis T A4	hypothetical protein	94		B683_0638 TM1_2300 isoM1224_1081 isoM1111_2749
cluster0623	1	0	1	1	1	1	1		6		Treponema pedis T A4	ATP-dependent protease ATP-binding subunit ClpX	831		B683_0639 isoM1224_1082 isoM1220_1420 isoM1111_2750 isoE1186_0803 TPE_1087
cluster0624	1	0	1	0	1	1	1		5		Treponema pedis T A4	ATP-dependent Clp protease proteolytic subunit	412		B683_0640 isoM1220_1421 TPE_1088 isoM1224_1083 isoE1186_0804
cluster0625	1	1	1	1	1	1	1		7		Treponema pedis T A4	trigger factor	914		B683_0641 isoM1220_1422 TM1_2305 TPE_1089 isoM1224_1084 isoE1186_0805 isoM1111_3945
cluster0626	1	1	1	1	0	1	1		6		Treponema pedis T A4	hemolysin	876		B683_0642 TPE_1090 isoM1220_1423 isoM1224_1085 isoM1111_2779 TM1_2306
cluster0627	1	1	1	1	1	1	1		7		Treponema pedis T A4	hypothetical protein	1290		B683_0643 isoM1220_1424 TPE_1091 isoM1224_1087 isoM1111_0419 isoE1186_0809 TM1_2309
cluster0628	1	1	1	1	1	1	1		7		Treponema pedis T A4	hypothetical protein	416		B683_0644 isoM1224_1088 isoM1111_0420 isoM1220_1425 TM1_2310 TPE_1092 isoE1186_0810
cluster0629	1	1	1	1	1	1	1		7		Treponema pedis T A4	chemotaxis protein CheY	289		B683_0645 isoM1224_1089 isoM1220_1426 isoM1111_0421 isoE1186_0811 TM1_2311 TPE_1093 isoM1220_3538
cluster0630	1	1	1	1	1	1	1		7		Treponema pedis T A4	chemotaxis protein CheX	316		B683_0646 isoM1224_1090 isoM1220_1427 isoM1111_0423 isoE1186_0812 TPE_1094 TM1_3438
cluster0631	1	0	1	0	1	1	1		5		Treponema pedis T A4	chemotaxis protein CheW	928		B683_0647 isoM1220_1428 TPE_1095 isoE1186_0813 isoM1224_1091
cluster0632	0	0	1	0	0	0	0		1		n/a	n/a	0		B683_0649
cluster0633	0	0	1	0	1	0	1		3		Clostridium tetani E88	hypothetical protein	268		B683_0650 isoE1186_0640 isoM1224_3133
cluster0634	1	1	1	1	1	1	1		7		Treponema pedis T A4	ABC transporter substrate-binding protein	671		B683_0651 isoM1224_2464 isoE1186_0641 isoM1220_1644 TPE_0864 isoM1111_0796 TM1_2060
cluster0635	1	1	1	1	1	1	1		7		Treponema pedis T A4	methyltransferase domain-containing protein	557		B683_0652 isoM1111_0797 isoE1186_0642 isoM1220_1643 TM1_2059 TPE_0865 isoM1224_2465
cluster0636	1	1	1	1	1	1	1		7		Treponema pedis T A4	iron compound ABC transporter ATP-binding protein	526		B683_0653 isoM1224_2466 isoE1186_0643 isoM1111_0798 isoM1220_1642 TM1_2058 TPE_0866
cluster0637	1	1	1	1	1	0	1		6		Treponema pedis T A4	ABC transporter permease	674		B683_0656 isoM1111_0799 TPE_0867 isoM1224_2467 TM1_2057 TM1_3513 isoE1186_0645
cluster0638	0	0	1	0	0	0	1		2		n/a	n/a	0		B683_0655 isoM1224_3007
cluster0639	1	1	1	1	1	1	1		7		Treponema pedis T A4	hypothetical protein	421		B683_0657 isoM1220_1917 isoM1111_2925 isoE1186_3008 TPE_2038 isoM1224_3008 TM1_0671
cluster0640	1	1	1	0	1	1	1		6		Treponema pedis T A4	hflC protein	695		B683_0658 isoM1220_1918 TM1_0670 TPE_2039 isoM1224_3009 isoE1186_3007
cluster0641	1	1	1	1	1	1	1		7		Treponema pedis T A4	hflK protein	637		B683_0659 isoM1224_3010 isoM1220_1919 isoE1186_3006 TM1_0669 TPE_2040 isoM1111_2831
cluster0642	1	1	1	0	1	1	1		6		Treponema pedis T A4	citXG protein	855		B683_0660 TPE_2041 TM1_0668 isoM1224_3011 isoM1220_1920 isoE1186_3005
cluster0643	0	0	1	0	0	0	1		2		Treponema denticola ATCC 35405	glycosyl transferase	281		B683_0661 isoM1224_0315
cluster0644	0	0	1	1	1	0	0		3		Treponema pedis T A4	hypothetical protein	1113		B683_0662 isoE1186_0561 isoM1111_0164
cluster0645	0	0	1	1	0	0	0		2		Treponema pedis T A4	ATPase AAA	225		B683_0663 isoM1111_3264
cluster0646	1	0	1	1	1	1	1		6		Treponema pedis T A4	ABC transporter substrate-binding protein	1053		B683_0664 isoM1224_2689 isoM1111_1876 isoE1186_0893 isoM1220_1946 TPE_0135
cluster0647	1	1	1	1	1	1	0		6		Treponema pedis T A4	AraC family transcriptional regulator	616		B683_0665 isoM1220_1947 TM1_3451 TPE_0136 isoE1186_0892 isoM1111_1875
cluster0648	1	0	1	1	1	1	1		6		Treponema pedis T A4	methyl-accepting chemotaxis protein	1205		B683_0667 isoM1111_2818 isoM1224_3247 isoE1186_0891 isoM1220_1948 TPE_0137
cluster0649	0	0	1	1	0	0	0		2		n/a	n/a	0		B683_0666 isoM1111_2817
cluster0650	0	0	1	0	0	1	1		3		Treponema pedis T A4	methylaspartate mutase subunit E	606		B683_0668 isoM1224_3171 isoM1220_3349 B683_2001
cluster0651	1	1	1	1	1	1	1		7		Treponema pedis T A4	Na+/H+ antiporter	988		B683_0669 isoE1186_1648 TPE_1190 isoM1224_3335 isoM1111_2449 isoM1220_2659 TM1_1030
cluster0652	1	1	1	1	1	1	1		7		Treponema pedis T A4	alcohol dehydrogenase	929		B683_0670 isoE1186_1647 TM1_1029 isoM1224_3055 isoM1111_2448 isoM1220_2660 TPE_1189
cluster0653	1	1	1	1	1	1	1		7		Treponema pedis T A4	glucose-inhibited division protein B	468		B683_0671 isoM1224_3056 isoM1111_2447 TM1_1028 TPE_1188 isoM1220_2661 isoE1186_3359
cluster0654	1	0	1	1	1	1	1		6		Treponema pedis T A4	RNA pseudouridylate synthase	512		B683_0672 isoM1224_3057 isoM1111_2446 isoM1220_2896 TPE_1187 isoE1186_3268 TPE_1186 isoM1224_3902 isoM1224_4176 isoM1224_1859 isoM1111_3492 isoM1224_3360 isoM1224_3901 isoM1224_1858
cluster0655	1	1	1	1	1	1	1		7		Treponema pedis T A4	hypothetical protein	560		B683_0674 isoM1224_3059 isoE1186_3266 isoM1111_2444 isoM1220_2894 TPE_1185 TM1_1024
cluster0656	1	0	1	1	1	1	0		5		Treponema pedis T A4	hypothetical protein	551		B683_0675 isoE1186_3265 isoM1111_2443 isoM1220_2893 TPE_1184
cluster0657	1	1	1	0	1	1	1		6		Treponema pedis T A4	16S ribosomal RNA methyltransferase RsmE	551		B683_0676 isoM1224_3062 isoM1220_2892 TM1_1021 TPE_1183 isoE1186_3264
cluster0658	1	0	1	1	1	1	1		6		Treponema pedis T A4	helicase	1158		B683_0677 isoE1186_2304 isoM1111_0650 TPE_1182 isoM1224_2021 isoM1220_2692
cluster0659	1	0	1	1	1	1	1		6		Treponema pedis T A4	protein FlhB	184		B683_0678 isoM1224_2020 isoE1186_2303 TPE_1181 isoM1111_0651 isoM1220_2691
cluster0660	1	1	1	0	1	1	1		6		Treponema pedis T A4	hypothetical protein	892		B683_0679 isoM1224_2019 isoE1186_2302 isoM1220_2690 TM1_1209 TPE_1180
cluster0661	1	0	1	1	1	1	1		6		Treponema pedis T A4	hypothetical protein	270		B683_0680 isoM1224_2018 isoE1186_2301 isoM1220_2689 TPE_1179 isoM1111_1317
cluster0662	1	1	1	1	1	1	1		7		Treponema pedis T A4	hypothetical protein	154		B683_0681 isoM1111_1316 isoM1224_2017 isoM1220_2688 isoE1186_2300 TM1_1207 TPE_1178
cluster0663	1	1	1	1	1	1	1		7		Treponema pedis T A4	hypothetical protein	293		B683_0682 isoM1220_2687 isoM1111_1315 isoE1186_2299 TM1_1206 TPE_1177 isoM1224_2016
cluster0664	1	0	1	1	1	1	1		6		Treponema pedis T A4	methylaspartate ammonia-lyase	856		B683_0683 isoM1224_2015 isoM1111_1314 isoE1186_2298 TPE_1176 isoM1220_1262
cluster0665	1	0	1	1	1	1	1		6		Treponema pedis T A4	Na(+)-translocating NADH-quinone reductase	380		B683_0684 isoM1111_1313 isoE1186_2296 isoM1224_2014 isoM1220_1261 TPE_1175
cluster0666	1	0	1	1	1	1	1		6		Treponema pedis T A4	electron transport complex protein RsxE	497		B683_0685 isoM1111_1312 isoM1224_2013 isoM1220_1260 TPE_1174 isoE1186_2295
cluster0667	1	1	1	1	1	1	1		7		Treponema pedis T A4	Na(+)-translocating NADH-quinone reductase subunit C	377		B683_0686 isoM1224_2012 isoM1220_1259 isoM1111_1311 isoE1186_2294 TM1_1198 TPE_1173
cluster0668	0	0	1	0	0	1	0		2		Treponema pedis T A4	Na(+)-translocating NADH-quinone reductase subunit B	214		B683_0688 isoM1220_3396
cluster0669	0	0	1	0	0	0	1		2		Treponema pedis T A4	hypothetical protein	36.6		B683_0689 B683_1131 isoM1224_0455 isoM1224_0457
cluster0670	0	0	1	0	0	0	0		1		Treponema pedis T A4	hypothetical protein	29.6		B683_0690
cluster0671	1	1	1	1	0	1	1		6		Treponema pedis T A4	ABC transporter	534		B683_0691 isoM1224_3305 isoM1220_2822 TM1_0450 TPE_2002 isoM1111_1696
cluster0672	1	1	1	1	0	1	1		6		Treponema pedis T A4	oligopeptide/dipeptide ABC transporter ATPase	524		B683_0692 isoM1224_3304 isoM1111_1697 isoM1220_2821 TM1_0451 TPE_2003
cluster0673	1	1	1	1	1	1	1		7		Treponema pedis T A4	oligopeptide transport system permease oppC	451		B683_0693 isoM1220_2820 TM1_0452 isoM1224_3303 isoE1186_0518 isoM1111_1698 TPE_2004
cluster0674	1	1	1	0	1	1	1		6		Treponema pedis T A4	oligopeptide transport system permease oppB	620		B683_0694 isoE1186_0519 isoM1224_3302 isoM1220_2819 TPE_2005 TM1_0453
cluster0675	0	0	1	0	1	0	0		2		Treponema pedis T A4	oligopeptide-binding protein oppA	665		B683_0695 isoE1186_0520
cluster0676	0	0	1	0	1	0	0		2		Treponema pedis T A4	oligopeptide-binding protein oppA	389		B683_0696 isoE1186_0521
cluster0677	1	1	1	0	1	1	1		6		Treponema pedis T A4	modulator of DNA gyrase	956		B683_0697 isoM1224_2556 isoE1186_0522 isoM1220_2679 TM1_2109 TPE_2007
cluster0678	1	0	1	0	1	1	1		5		Treponema pedis T A4	modulator of DNA gyrase	879		B683_0698 isoE1186_0523 isoM1224_2557 isoM1220_2678 TPE_2008
cluster0679	1	1	1	1	1	1	1		7		Treponema pedis T A4	hypothetical protein	111		B683_0699 isoM1224_2558 isoM1220_2677 isoM1111_0869 isoE1186_0524 TM1_2112 TPE_2009
cluster0680	1	0	1	0	1	1	1		5		Treponema pedis T A4	sodium:dicarboxylate symporter	909		B683_0700 isoM1224_2559 isoM1220_2676 TPE_2010 isoE1186_0525
cluster0681	1	0	1	1	1	1	1		6		Treponema pedis T A4	lipoprotein	1043		B683_0701 isoM1224_2560 TPE_2011 isoE1186_0526 isoM1220_2675 isoM1111_2856
cluster0682	0	0	1	1	1	0	0		3		Treponema pedis T A4	hypothetical protein	658		B683_0702 isoE1186_0527 isoM1111_2744
cluster0683	0	0	1	0	1	0	0		2		Treponema pedis T A4	hypothetical protein	459		B683_0703 isoE1186_0528
cluster0684	1	0	1	0	1	1	1		5		Treponema pedis T A4	chaperone protein DnaJ	763		B683_0704 isoM1224_2562 TPE_2013 isoE1186_0530 isoM1220_0146
cluster0685	1	1	1	0	0	1	0		4		Treponema pedis T A4	hypothetical protein	96.7		B683_0705 TM1_0701 isoM1220_0145 TPE_2014
cluster0686	1	1	1	0	1	1	1		6		Treponema pedis T A4	molecular chaperone DnaK	1311		B683_0706 isoE1186_0531 isoM1220_0144 TM1_0700 TPE_2015 isoM1224_2563
cluster0687	1	1	1	0	1	1	1		6		Treponema pedis T A4	co-chaperone protein GrpE	529		B683_0707 isoE1186_0532 isoM1220_0143 TPE_2016 isoM1224_1415 TM1_0699
cluster0688	1	1	1	1	1	1	1		7		Treponema pedis T A4	orotidine 5'-phosphate decarboxylase	598		B683_0708 isoM1224_1414 isoM1111_0069 isoE1186_0533 isoM1220_0142 TPE_2017 TM1_0698
cluster0689	1	1	1	1	1	1	1		7		Treponema pedis T A4	phosphoribosylaminoimidazole synthetase	714		B683_0709 isoM1220_0141 TPE_2018 isoE1186_0534 TM1_0697 isoM1224_1413 isoM1111_0068
cluster0690	0	0	1	0	0	0	0		1		Treponema pedis T A4	3-dehydroquinate dehydratase	192		B683_0710
cluster0691	1	0	1	1	1	1	1		6		Treponema pedis T A4	3-dehydroquinate dehydratase	1023		B683_0711 isoE1186_0535 isoM1220_0140 TPE_2019 isoM1224_1412 isoM1111_0067
cluster0692	1	0	1	0	1	1	1		5		Treponema pedis T A4	ribose-5-phosphate isomerase A	475		B683_0712 isoM1224_1411 isoM1220_0139 TPE_2020 isoE1186_0536
cluster0693	1	1	1	1	1	1	1		7		Treponema pedis T A4	hypothetical protein	781		B683_0713 isoE1186_0134 isoM1220_0138 TPE_2021 isoM1224_1410 isoM1111_3093 TM1_0692
cluster0694	0	0	1	1	0	0	0		2		Treponema pedis T A4	transketolase	594		B683_0714 isoM1111_3092
cluster0695	0	0	1	0	1	0	0		2		Treponema pedis T A4	transketolase	1134		B683_0715 isoE1186_0135
cluster0696	1	1	1	0	1	1	1		6		Treponema pedis T A4	biotin/acetyl-CoA-carboxylase ligase	503		B683_0716 isoE1186_0137 isoM1220_0136 TPE_2023 TM1_0690 isoM1224_1407
cluster0697	1	1	1	0	1	1	1		6		Treponema pedis T A4	acetyl-CoA carboxylase	630		B683_0717 isoM1224_1406 isoM1220_0135 isoE1186_0138 TPE_2024 TM1_0689
cluster0698	1	1	1	1	1	1	1		7		Treponema pedis T A4	acetyl-CoA carboxylase	542		B683_0718 isoM1224_1405 isoE1186_0139 isoM1220_0134 TM1_0688 TPE_2025 isoM1111_2819
cluster0699	1	1	1	0	1	1	1		6		Treponema pedis T A4	acetyl-CoA carboxylase	911		B683_0719 isoM1220_0133 isoE1186_0140 TM1_0687 TPE_2026 isoM1224_1404
cluster0700	1	1	1	0	1	1	1		6		Treponema pedis T A4	acetyl-CoA carboxylase	356		B683_0720 isoM1224_1403 isoM1220_0132 isoE1186_0141 TM1_0686 TPE_2027
cluster0701	1	1	1	1	1	1	1		7		Treponema pedis T A4	trans-2-enoyl-CoA reductase	819		B683_0721 isoM1220_0131 isoM1111_0863 TM1_0685 TPE_2028 isoM1224_1402 isoE1186_0142
cluster0702	1	0	1	1	1	1	1		6		Treponema pedis T A4	3-oxoacyl-ACP synthase	855		B683_0722 isoM1224_1401 isoM1220_0130 isoE1186_0144 TPE_2029 isoM1111_0862
cluster0703	1	1	1	1	1	1	1		7		Treponema pedis T A4	3-oxoacyl-ACP reductase	498		B683_0723 isoE1186_0145 isoM1224_1400 isoM1220_0129 TPE_2030 TM1_0682 isoM1111_3058
cluster0704	1	0	1	1	1	1	1		6		Treponema pedis T A4	hypothetical protein	633		B683_0724 isoM1224_1819 isoE1186_1751 isoM1111_0184 isoM1220_0048 TPE_0850
cluster0705	1	1	1	1	1	1	1		7		Treponema pedis T A4	PspC protein	156		B683_0725 isoM1224_1818 isoM1220_0047 isoE1186_1750 TM1_2527 TPE_0851 isoM1111_3533 isoM1111_0183
cluster0706	1	1	1	1	1	1	1		7		Treponema pedis T A4	flagellar protein FliS	296		B683_0726 TM1_2526 isoM1224_1817 isoM1111_3532 isoE1186_1749 TPE_0852 isoM1220_0045
cluster0707	1	1	1	1	1	1	1		7		Treponema pedis T A4	hypothetical protein	313		B683_0727 isoM1111_3531 isoE1186_1748 isoM1224_1816 isoM1220_0044 TM1_2525 TPE_0853
cluster0708	1	1	1	1	0	1	0		5		Treponema pedis T A4	SNF2 domain-containing protein	2489		B683_0728 TM1_2524 TPE_0854 isoM1111_1585 isoM1220_0042
cluster0709	0	0	1	0	0	0	0		1		Treponema pedis T A4	SNF2 domain-containing protein	266		B683_0729
cluster0710	0	1	1	0	0	0	0		2		Treponema pedis T A4	methyl-accepting chemotaxis protein	290		B683_0730 TM1_2522
cluster0711	0	0	1	0	0	0	0		1		n/a	n/a	0		B683_0731
cluster0712	1	0	1	1	1	0	1		5		Treponema pedis T A4	50S ribosomal protein L35	129		B683_0732 isoM1224_1310 isoM1111_1741 isoE1186_0838 TPE_2542
cluster0713	1	1	1	0	1	1	1		6		Treponema pedis T A4	translation initiation factor IF-3	357		B683_0733 isoM1224_1311 isoE1186_0839 TM1_1500 TPE_2541 isoM1220_1565
cluster0714	1	1	1	1	1	1	1		7		Treponema pedis T A4	RlpA family lipoprotein	675		B683_0734 isoM1224_1312 isoM1111_0398 isoM1220_1566 TM1_1499 TPE_2540 isoE1186_3733
cluster0715	1	1	1	1	1	1	1		7		Treponema pedis T A4	hydroxymethylbutenyl pyrophosphate reductase	640		B683_0735 isoE1186_1481 isoM1224_1313 isoM1220_1567 TM1_1498 TPE_2539 isoM1111_0399
cluster0716	1	1	1	1	1	0	0		5		Treponema pedis T A4	alanine racemase	780		B683_0736 isoE1186_1482 TM1_1497 TPE_2538 isoM1111_0400
cluster0717	1	1	1	0	1	1	1		6		Treponema pedis T A4	hypothetical protein	734		B683_0737 isoM1220_1570 TM1_1496 TPE_2537 isoM1224_1316 isoE1186_1483
cluster0718	1	1	1	1	1	1	1		7		Treponema pedis T A4	putative phosphate acyltransferase	612		B683_0738 isoM1220_1571 isoM1111_2052 isoE1186_1484 TM1_1495 TPE_2536 isoM1224_1317
cluster0719	1	1	1	1	1	1	1		7		Treponema pedis T A4	thioesterase	306		B683_0739 isoM1220_1572 TM1_1494 TPE_2535 isoM1111_2051 isoE1186_1485 isoM1224_1318
cluster0720	0	0	1	0	0	0	0		1		Treponema pedis T A4	hypothetical protein	1368		B683_0740
cluster0721	1	1	1	1	1	1	1		7		Treponema pedis T A4	hypothetical protein	594		B683_0741 isoM1224_0278 isoE1186_0221 isoM1220_1356 TPE_2434 isoM1111_2150 isoE1186_3512 TM1_0854 isoE1186_1723
cluster0722	1	1	1	0	1	1	1		6		Treponema pedis T A4	hypothetical protein	705		B683_0742 isoM1224_0279 isoM1220_1355 TM1_1054 TPE_2433 isoE1186_0220
cluster0723	1	1	1	1	1	1	1		7		Treponema pedis T A4	hypothetical protein	436		B683_0743 isoM1224_0280 isoE1186_0219 isoM1111_3354 isoM1220_1354 TM1_1055 TPE_2432
cluster0724	0	1	1	0	1	1	0		4		Spirochaeta coccoides DSM 17374	hypothetical protein	100		B683_0744 isoM1220_1353 TM1_1056 isoE1186_0218
cluster0725	1	0	1	1	1	1	0		5		Treponema pedis T A4	FAD/FMN-binding oxidoreductase	647		B683_0745 isoE1186_0217 isoM1111_1975 TPE_2430 isoM1220_2625
cluster0726	0	0	1	0	0	0	0		1		Bacteroides vulgatus ATCC 8482	site-specific recombinase	33.1		B683_0746
cluster0727	1	1	1	0	0	0	1		4		Treponema pedis T A4	hypothetical protein	79		B683_0747 isoM1224_3072 TM1_1060 TPE_2428
cluster0728	0	0	1	0	0	0	0		1		Treponema pedis T A4	hypothetical protein	157		B683_0748
cluster0729	1	1	1	1	1	1	0		6		Treponema pedis T A4	hypothetical protein	219		B683_0749 isoM1111_1944 isoE1186_0213 isoM1220_2621 TM1_1062 TPE_2426
cluster0730	0	0	1	1	1	0	0		3		Filifactor alocis ATCC 35896	hypothetical protein	116		B683_0750 isoE1186_0212 isoM1111_1943
cluster0731	0	0	1	0	1	0	1		3		Atopobium parvulum DSM 20469	O-methyltransferase domain-containing protein	329		B683_0751 isoM1224_3069 isoE1186_0211
cluster0732	0	0	1	0	0	0	0		1		Treponema pedis T A4	hypothetical protein	123		B683_0752
cluster0733	0	0	1	0	0	0	0		1		Treponema denticola ATCC 35405	hypothetical protein	29.3		B683_0753
cluster0734	0	1	1	1	1	1	1		6		Treponema pedis T A4	hypothetical protein	260		B683_0754 isoM1111_1827 isoM1224_2642 isoM1220_2611 TM1_1071 isoM1224_3068 isoE1186_0199
cluster0735	0	0	1	0	0	0	0		1		Treponema pedis T A4	hypothetical protein	25		B683_0756
cluster0736	1	1	1	1	1	1	1		7		Treponema pedis T A4	hypothetical protein	193		B683_0757 isoM1220_0262 isoM1111_2099 isoE1186_1100 TM1_0199 TPE_2224 isoM1224_1603
cluster0737	1	1	1	1	1	1	1		7		Treponema pedis T A4	hypothetical protein	354		B683_0758 isoM1224_1604 isoM1220_0261 isoM1111_2100 TM1_0200 TPE_2223 isoE1186_1101
cluster0738	1	1	1	0	1	1	1		6		Treponema pedis T A4	Slt family transglycosylase	1356		B683_0759 isoM1220_0260 TM1_0201 TPE_2222 isoM1224_1605 isoE1186_1102
cluster0739	1	1	1	0	1	1	1		6		Treponema pedis T A4	LysM domain-containing protein	759		B683_0760 isoE1186_1104 isoM1220_0259 TM1_0202 TPE_2221 isoM1224_1606
cluster0740	0	0	1	0	0	0	0		1		Treponema pedis T A4	LysM domain-containing protein	186		B683_0761
cluster0741	1	1	1	1	1	1	1		7		Treponema pedis T A4	hypothetical protein	592		B683_0762 isoE1186_1106 isoM1111_3041 isoM1224_1607 isoM1220_0258 TPE_2220 TM1_0203
cluster0742	1	1	1	1	1	1	1		7		Treponema pedis T A4	hypothetical protein	744		B683_0763 isoM1224_1608 isoE1186_1107 isoM1111_3042 isoM1220_0257 TM1_0204 TPE_2219
cluster0743	0	0	1	0	1	0	0		2		Treponema pedis T A4	hypothetical protein	110		B683_0764 isoE1186_1108
cluster0744	1	0	1	1	1	1	1		6		Treponema pedis T A4	cytidine deaminase	280		B683_0765 isoM1224_1609 isoM1220_0256 isoE1186_1109 TPE_2218 isoM1111_1009
cluster0745	1	1	1	1	1	1	1		7		Treponema pedis T A4	hypothetical protein	83.2		B683_0766 isoM1224_1610 isoM1220_0255 isoM1111_1010 TM1_0206 TPE_2217 isoE1186_1110
cluster0746	1	1	1	1	1	1	1		7		Treponema pedis T A4	sigma-54 dependent transcriptional regulator/response regulator	926		B683_0767 isoM1111_1011 isoM1220_0254 TM1_0207 TPE_2216 isoM1224_1612 isoE1186_1112
cluster0747	1	0	1	1	1	1	1		6		Treponema pedis T A4	DNA polymerase III	451		B683_0768 isoM1224_1613 isoM1220_0253 isoM1111_1012 isoE1186_1113 TPE_2215
cluster0748	1	0	1	0	0	1	1		4		Treponema pedis T A4	phosphohexose mutase	1212		B683_0769 isoM1224_1614 isoM1220_0252 TPE_2214
cluster0749	1	1	1	1	1	1	1		7		Treponema pedis T A4	hypothetical protein	829		B683_0770 isoE1186_1116 isoM1220_0251 TM1_0212 TPE_2213 isoM1224_1615 isoM1111_1195
cluster0750	1	1	1	1	1	1	1		7		Treponema pedis T A4	glycoprotease	467		B683_0771 isoM1111_1194 isoE1186_1117 isoM1220_0250 TM1_0213 TPE_2212 isoM1224_1616
cluster0751	1	1	1	1	1	1	1		7		Treponema pedis T A4	hypothetical protein	300		B683_0772 isoM1220_0249 isoM1111_1193 TM1_0214 TPE_2211 isoM1224_1617 isoE1186_1118
cluster0752	1	1	1	1	1	1	1		7		Treponema pedis T A4	hypothetical protein	177		B683_0773 isoM1224_1618 isoM1220_0248 isoM1111_1192 isoE1186_1119 TM1_0215 TPE_2210
cluster0753	1	1	1	1	1	1	1		7		Treponema pedis T A4	hypothetical protein	389		B683_0774 isoM1111_1191 isoE1186_1120 isoM1224_1619 isoM1220_0247 TM1_0216 TPE_2209
cluster0754	1	1	1	0	0	1	1		5		Treponema pedis T A4	flagellar hook-associated protein FliD	1332		B683_0775 TPE_2208 TM1_0217 isoM1224_1620 isoM1220_0245
cluster0755	1	0	1	1	1	1	1		6		Treponema pedis T A4	flagellin FlaG	248		B683_0776 isoM1224_1622 isoM1220_0244 isoM1111_3615 isoE1186_1123 TPE_2207
cluster0756	1	0	1	0	1	1	1		5		Treponema pedis T A4	flagellar filament core protein	557		B683_0777 isoM1224_1623 isoE1186_1124 isoM1220_0243 TPE_2206
cluster0757	0	0	1	1	1	0	1		4		Treponema pedis T A4	ABC transporter permease	26.9		B683_0778 isoM1224_1624 isoM1111_1781 isoE1186_1125
cluster0758	1	1	1	1	1	1	1		7		Treponema pedis T A4	flagellar filament core protein	560		B683_0779 isoM1224_1625 isoM1220_0242 isoE1186_1126 TPE_2205 isoM1111_1782 TM1_1112
cluster0759	1	1	1	0	1	1	1		6		Treponema pedis T A4	ABC transporter ATP-binding protein/permease	1253		B683_0780 isoE1186_2455 isoM1224_0502 isoM1220_1311 TM1_1560 TPE_1024
cluster0760	0	0	1	0	0	0	0		1		Treponema pedis T A4	hypothetical protein	69.7		B683_0781
cluster0761	1	1	1	1	1	1	1		7		Treponema pedis T A4	hypothetical protein	585		B683_0783 isoM1224_0709 isoM1111_1888 isoE1186_0346 isoM1220_0993 TPE_0514 TM1_1704
cluster0762	1	0	1	1	1	1	1		6		Treponema pedis T A4	hypothetical protein	1167		B683_0784 isoM1111_1889 isoE1186_0345 isoM1224_0710 isoM1220_0994 TPE_0513
cluster0763	0	0	1	1	1	0	1		4		Clostridium saccharolyticum WM1	sigma-54 specific transcriptional regulator	494		B683_0785 isoM1224_0712 isoE1186_0344 isoM1111_1891
cluster0764	0	0	1	1	1	0	1		4		Clostridium botulinum Ba4 str. 657	class I/II aminotransferase	420		B683_0786 isoM1224_0713 isoE1186_0343 isoM1111_3504
cluster0765	0	0	1	0	1	0	1		3		Fusobacterium nucleatum subsp. nucleatum ATCC 25586	Na+/H+ antiporter NhaC	600		B683_0787 isoE1186_0342 isoM1224_0714
cluster0766	1	0	1	0	1	1	1		5		Treponema pedis T A4	hypothetical protein	1444		B683_0788 isoM1224_0716 isoE1186_0341 isoM1220_0996 TPE_0511
cluster0767	0	1	1	0	0	0	0		2		Treponema pedis T A4	hypothetical protein	218		B683_0789 TM1_1697
cluster0768	1	1	1	1	1	0	0		5		Treponema pedis T A4	cyclic nucleotide binding/GGDEF	680		B683_0790 isoM1111_0389 isoE1186_0340 TM1_1696 TPE_0510
cluster0769	1	0	1	1	1	1	1		6		Treponema pedis T A4	cyclic nucleotide binding/GGDEF	670		B683_0791 TPE_0509 isoM1111_0388 isoE1186_0339 isoM1220_0999 isoM1224_0719
cluster0770	1	0	1	1	1	1	0		5		Treponema pedis T A4	hypothetical protein	83.6		B683_0792 isoE1186_0338 isoE1186_0337 isoM1220_1809 isoM1111_0387 TPE_0508
cluster0771	0	0	1	0	0	0	0		1		Treponema pedis T A4	hypothetical protein	58.2		B683_0793 B683_3260
cluster0772	1	1	1	0	1	1	1		6		Treponema pedis T A4	ATPase AAA	1092		B683_0794 isoE1186_0562 isoM1220_2230 TPE_2685 isoM1224_2638 isoM1224_0694 isoE1186_3437 isoM1224_1751 TPE_1389 isoM1220_1999 TPE_1255 B683_1723 TM1_2706 isoM1220_0923 TM1_3382 isoM1220_2732 B683_3077
cluster0773	0	0	1	0	0	0	0		1		Treponema pedis T A4	hypothetical protein	57		B683_0795
cluster0774	0	0	1	0	1	0	0		2		Tepidanaerobacter sp. Re1	AraC family transcriptional regulator	211		B683_0796 isoE1186_0563
cluster0775	0	0	1	0	0	0	0		1		Treponema pedis T A4	hypothetical protein	26.2		B683_0797
cluster0776	1	1	1	1	1	1	1		7		Treponema pedis T A4	transcriptional regulator	617		B683_0798 isoM1220_1873 TM1_3377 TPE_2688 isoE1186_0565 isoM1224_1044 isoM1111_0486
cluster0777	1	1	1	0	0	1	0		4		Treponema pedis T A4	FR47-like protein	102		B683_0799 isoM1220_1874 TM1_3376 TPE_2689
cluster0778	1	1	1	0	1	1	1		6		Treponema pedis T A4	hypothetical protein	321		B683_0800 isoM1224_1045 isoE1186_0566 TM1_3374 isoM1220_1876 TPE_2691
cluster0779	1	1	1	1	1	1	1		7		Treponema pedis T A4	hypothetical protein	90.1		B683_0801 isoM1220_1877 TM1_3373 TPE_2692 isoM1224_1046 isoM1111_3133 isoE1186_0567
cluster0780	1	0	1	1	1	1	1		6		Treponema pedis T A4	AraC family transcriptional regulator	584		B683_0802 isoE1186_0568 isoM1111_3134 isoM1220_1878 TPE_2693 isoM1224_2295 isoM1224_1047
cluster0781	0	0	1	1	0	0	0		2		Treponema pedis T A4	hypothetical protein	76.3		B683_0803 isoM1111_3841
cluster0782	1	0	1	0	1	1	0		4		Treponema pedis T A4	N-6 DNA methylase	2642		B683_0804 isoE1186_0570 TPE_2695 isoM1220_1880
cluster0783	0	0	1	0	0	0	0		1		Geobacter bemidjiensis Bem	hypothetical protein	231		B683_0805
cluster0784	0	0	1	0	0	0	0		1		n/a	n/a	0		B683_0806
cluster0785	1	1	1	0	1	1	1		6		Treponema pedis T A4	riboflavin biosynthesis protein	563		B683_0807 isoM1224_2176 isoE1186_0973 TM1_2483 TPE_0962 isoM1220_0441
cluster0786	1	1	1	1	1	1	1		7		Treponema pedis T A4	30S ribosomal protein S15	180		B683_0808 isoM1220_0440 isoM1111_1510 isoE1186_0974 TM1_2484 TPE_0961 isoM1224_2175
cluster0787	1	1	1	1	0	1	1		6		Treponema pedis T A4	polynucleotide phosphorylase/polyadenylase	1412		B683_0809 TPE_0960 isoM1220_0439 isoM1111_1511 isoM1224_2174 TM1_2485
cluster0788	1	1	1	1	1	1	1		7		Treponema pedis T A4	hypothetical protein	76.6		B683_0810 isoM1224_0042 isoM1220_0438 isoM1111_0703 isoE1186_0977 TM1_2478 TPE_0959
cluster0789	1	1	1	1	1	1	1		7		Treponema pedis T A4	ATPase AAA	1117		B683_0811 isoM1220_0437 TPE_0958 isoM1224_0043 isoM1111_0702 isoE1186_0978 isoM1224_2082 isoE1186_0036 isoM1220_0021 TM1_0710 TPE_1947 isoM1111_3648
cluster0790	1	1	1	1	1	1	1		7		Treponema pedis T A4	lipoprotein	573		B683_0812 isoM1224_2083 isoM1220_0436 isoM1111_2162 isoE1186_0979 TM1_2474 TPE_0957
cluster0791	1	1	1	1	1	1	1		7		Treponema pedis T A4	regulatory protein	168		B683_0813 isoM1111_2161 isoE1186_0980 isoM1224_2084 isoM1220_0435 TM1_2473 TPE_0956
cluster0792	1	1	1	1	1	0	1		6		Treponema pedis T A4	hypothetical protein	238		B683_0814 isoM1224_2085 isoM1111_2160 isoE1186_0981 TPE_0955 TM1_2472
cluster0793	1	0	1	0	1	1	1		5		Treponema pedis T A4	ABC transporter ATP-binding protein/permease	1117		B683_0815 isoM1224_2086 isoE1186_0982 isoM1220_0433 TPE_0954
cluster0794	1	1	1	0	1	1	1		6		Treponema pedis T A4	ABC transporter ATP-binding protein/permease	1163		B683_0816 isoE1186_0983 isoM1220_0432 TM1_2468 TPE_0953 isoM1224_2087
cluster0795	1	1	1	1	1	1	1		7		Treponema pedis T A4	peptide transport ATP-binding protein	531		B683_0817 isoM1224_2088 isoM1220_0431 isoM1111_2395 isoE1186_0984 TM1_2467 TPE_0952
cluster0796	1	1	1	1	0	1	1		6		Treponema pedis T A4	peptide ABC transporter ATPase	532		B683_0818 isoM1220_0430 TM1_2466 TPE_0951 isoM1224_2089 isoM1111_2394
cluster0797	1	1	1	1	1	1	1		7		Treponema pedis T A4	ABC transporter permease	550		B683_0819 isoM1224_2090 isoE1186_0987 isoM1220_0429 TM1_2465 TPE_0950 isoM1111_2393
cluster0798	1	1	1	1	1	1	1		7		Treponema pedis T A4	ABC transporter permease	617		B683_0820 isoM1220_0428 TM1_2464 TPE_0949 isoM1224_2091 isoM1111_2392 isoE1186_0988
cluster0799	1	1	1	1	1	1	1		7		Treponema pedis T A4	ABC transporter substrate-binding protein	1068		B683_0821 isoM1224_2092 TM1_2463 TPE_0948 isoE1186_0989 isoM1111_2391 isoM1220_0426
cluster0800	0	0	1	0	0	0	0		1		Treponema pedis T A4	hypothetical protein	89.4		B683_0822 B683_3126
cluster0801	0	0	1	0	0	1	0		2		Clostridium difficile 630	mobilization protein	187		B683_0823 B683_2260 isoM1220_2634
cluster0802	0	0	1	0	0	0	1		2		Clostridium difficile 630	mobilization protein	67.8		B683_0824 isoM1224_3766
cluster0803	0	0	1	0	0	0	0		1		Streptococcus mutans UA159	hypothetical protein	73.2		B683_0825
cluster0804	0	0	1	0	0	0	0		1		Chloroherpeton thalassium ATCC 35110	4-diphosphocytidyl-2-methyl-D-erythritolsynthase	70.9		B683_0826
cluster0805	0	0	1	0	0	0	0		1		Elusimicrobium minutum Pei191	DNA methylase N-4/N-6 domain-containing protein	370		B683_0827
cluster0806	0	0	1	1	0	0	0		2		Treponema pedis T A4	Appr-1-p processing domain-containing protein	81.6		B683_0828 isoM1111_0356
cluster0807	0	0	1	0	0	0	1		2		Streptococcus pasteurianus ATCC 43144	hypothetical protein	353		B683_0829 isoM1224_1913 isoM1224_1906
cluster0808	0	0	1	0	0	0	0		1		Treponema pedis T A4	hypothetical protein	104		B683_0830
cluster0809	1	0	1	1	1	0	1		5		Treponema pedis T A4	lipoprotein	1048		B683_0831 isoM1224_3528 TPE_1973 isoE1186_2508 isoM1111_2928
cluster0810	1	1	1	0	1	1	1		6		Treponema pedis T A4	signal recognition particle-docking protein FtsY	593		B683_0832 isoM1220_0815 TM1_1083 TPE_1972 isoM1224_3529 isoE1186_2509
cluster0811	1	1	1	1	1	1	0		6		Treponema pedis T A4	hypothetical protein	464		B683_0833 isoM1111_2986 TM1_1084 TPE_1971 isoM1220_0816 isoE1186_2264
cluster0812	1	1	1	1	1	1	1		7		Treponema pedis T A4	lipoprotein releasing system	858		B683_0834 isoM1224_3320 isoE1186_2265 isoM1111_2985 isoM1220_0817 TPE_1970 TM1_1085
cluster0813	1	0	1	0	1	1	0		4		Treponema pedis T A4	lipoprotein releasing system	486		B683_0835 isoM1220_0818 isoE1186_2266 TPE_1969
cluster0814	1	0	1	0	1	1	1		5		Treponema pedis T A4	lipoprotein releasing system	865		B683_0836 isoM1224_1430 isoE1186_2267 isoM1220_0819 TPE_1968
cluster0815	1	1	1	1	1	1	1		7		Treponema pedis T A4	UVR	332		B683_0837 isoE1186_2268 isoM1224_1429 isoM1220_0820 isoM1111_1001 TM1_1091 TPE_1967
cluster0816	1	1	1	1	1	0	1		6		Treponema pedis T A4	ATP:guanido phosphotransferase	713		B683_0838 isoM1224_1428 isoM1111_1002 isoE1186_2269 TM1_1092 TPE_1966
cluster0817	1	1	1	1	1	1	1		7		Treponema pedis T A4	AAA ATPase	1709		B683_0839 isoM1224_1427 isoM1111_1003 isoE1186_2270 isoM1220_0823 TM1_1093 TPE_1965
cluster0818	1	1	1	1	1	1	1		7		Treponema pedis T A4	glucose-1-phosphate adenylyltransferase	876		B683_0840 isoM1224_1426 isoM1111_1004 isoE1186_2271 TPE_1964 TM1_1094 isoM1220_0824
cluster0819	1	1	1	1	1	1	1		7		Treponema pedis T A4	iron-containing alcohol dehydrogenase	817		B683_0841 isoM1224_0458 isoM1111_1006 isoM1220_0825 TPE_1963 isoE1186_1240 TM1_1095
cluster0820	1	1	1	0	1	1	1		6		Treponema pedis T A4	Holliday junction DNA helicase RuvB	700		B683_0842 isoM1224_0459 isoE1186_1242 isoM1220_0826 TM1_1097 TPE_1962
cluster0821	1	1	1	1	1	0	1		6		Treponema pedis T A4	hypothetical protein	921		B683_0843 isoM1224_0460 TM1_1098 TPE_1961 isoE1186_1243 isoM1111_1454
cluster0822	1	0	1	1	1	1	0		5		Treponema pedis T A4	hemolysin erythrocyte lysis protein 2	1287		B683_0844 isoE1186_0052 TPE_1960 isoM1220_0035 isoM1111_2923
cluster0823	0	1	1	1	0	0	0		3		Treponema pedis T A4	lysyl-tRNA synthetase	936		B683_0845 isoM1111_2924 TM1_1101
cluster0824	0	1	1	1	0	0	0		3		Treponema pedis T A4	lysyl-tRNA synthetase	464		B683_0846 TM1_1102 isoM1111_3938
cluster0825	1	1	1	0	1	1	1		6		Treponema pedis T A4	hypothetical protein	541		B683_0847 isoM1224_0464 isoM1220_0033 TM1_1103 TPE_1958 isoE1186_0050
cluster0826	1	1	1	1	1	1	1		7		Treponema pedis T A4	DedA integral membrane protein	413		B683_0848 isoM1224_1969 isoM1220_1671 isoM1111_0632 isoE1186_0920 TM1_0061 TPE_0150
cluster0827	1	0	1	0	1	0	0		3		Treponema pedis T A4	NAD synthetase	1374		B683_0849 isoE1186_0919 TPE_0149
cluster0828	1	1	1	1	0	1	1		6		Treponema pedis T A4	prolipoprotein diacylglyceryl transferase	670		B683_0850 isoM1224_1966 TM1_0064 TPE_0148 isoM1220_1668 isoM1111_0635
cluster0829	1	0	1	1	1	0	1		5		Treponema pedis T A4	hypothetical protein	1479		B683_0851 TPE_0147 isoE1186_0916 isoM1224_1965 isoM1111_1622
cluster0830	1	1	1	0	1	1	1		6		Treponema pedis T A4	flagellar synthesis regulator FleN	763		B683_0852 isoM1224_2385 isoM1220_1664 isoE1186_0915 TM1_0067 TPE_0146
cluster0831	1	1	1	1	1	0	1		6		Treponema pedis T A4	hypothetical protein	243		B683_0853 isoM1224_2386 isoM1111_2137 isoE1186_0914 TM1_0068 TPE_0145
cluster0832	0	0	1	0	0	0	0		1		Treponema pedis T A4	alpha-amylase	847		B683_0854
cluster0833	0	0	1	1	0	1	0		3		Treponema pedis T A4	alpha-amylase	1771		B683_0856 isoM1111_0249 isoM1220_1587
cluster0834	1	1	1	1	1	1	1		7		Treponema pedis T A4	formate/nitrite transporter	560		B683_0858 isoM1220_2488 isoE1186_0087 TM1_2749 TPE_0775 isoM1111_1668 isoM1224_2159
cluster0835	1	1	1	1	1	1	1		7		Treponema pedis T A4	band 7 protein	627		B683_0859 isoM1220_2487 isoE1186_0088 TM1_2750 TPE_0774 isoM1224_2158 isoM1111_1667
cluster0836	1	1	1	1	1	1	1		7		Treponema pedis T A4	band 7 protein	590		B683_0860 isoM1224_2157 isoM1111_1666 isoE1186_0089 isoM1220_2486 TPE_0773 TM1_2751
cluster0837	1	0	1	0	1	1	1		5		Treponema pedis T A4	cysteinyl-tRNA synthetase	1019		B683_0861 isoM1224_2156 isoM1220_2485 isoE1186_0090 TPE_0772
cluster0838	1	0	1	1	1	1	1		6		Treponema pedis T A4	RNA polymerase sigma-24 factor	369		B683_0862 isoM1224_2155 isoM1220_2484 isoM1111_0425 isoE1186_0091 TPE_0771
cluster0839	1	1	1	1	1	1	1		7		Treponema pedis T A4	putative transmembrane anti-sigma factor	453		B683_0863 TM1_2755 isoM1220_2483 TPE_0770 isoE1186_0092 isoM1111_0426 isoM1224_2154
cluster0840	1	1	1	1	1	1	1		7		Treponema pedis T A4	transglutaminase	1137		B683_0864 isoM1224_2153 isoM1220_2482 isoM1111_0427 TM1_2756 TPE_0769 isoE1186_0093
cluster0841	1	1	1	1	1	1	1		7		Treponema pedis T A4	lipoate synthase	553		B683_0865 isoM1224_2152 isoM1111_0428 TM1_2757 TPE_0768 isoE1186_0094 isoM1220_2083
cluster0842	1	1	1	1	1	1	1		7		Treponema pedis T A4	lipoate-protein ligase	689		B683_0866 isoM1111_0429 isoM1224_2151 isoM1220_2081 TM1_2758 TPE_0767 isoE1186_0095
cluster0843	1	1	1	1	1	1	1		7		Treponema pedis T A4	methionyl-tRNA synthetase	1648		B683_0867 isoE1186_0096 isoM1220_2080 TPE_0766 isoM1224_2150 isoM1111_1055 TM1_2760
cluster0844	0	1	1	0	1	0	0		3		Treponema pedis T A4	serine hydroxymethyltransferase	516		B683_0868 TM1_2761 isoE1186_0097 isoE1186_3042
cluster0845	1	0	1	0	1	1	1		5		Treponema pedis T A4	adenylate/guanylate cyclase catalytic	1621		B683_0870 isoM1220_1231 TPE_0561 isoM1224_1437 isoE1186_2361
cluster0846	1	0	1	0	1	1	1		5		Treponema pedis T A4	ATPase AAA	1065		B683_0871 isoM1224_0436 TPE_2713 isoE1186_2060 B683_2708 TPE_0560 isoM1224_1130 isoM1220_1814
cluster0847	1	0	1	1	1	1	1		6		Treponema pedis T A4	peptidase S16	1637		B683_0872 isoM1224_0437 isoM1220_1815 TPE_2714 isoE1186_2062 isoM1111_2036
cluster0848	1	1	1	0	1	1	1		6		Treponema pedis T A4	hypothetical protein	752		B683_0873 isoM1220_1816 TM1_2023 TPE_2715 isoE1186_2063 isoM1224_0438
cluster0849	1	1	1	0	1	1	1		6		Treponema pedis T A4	diguanylate cyclase	1101		B683_0874 TM1_2024 TPE_2716 isoM1224_0439 isoE1186_2064 isoM1220_1817
cluster0850	1	1	1	1	1	1	1		7		Treponema pedis T A4	precorrin-6Y C5	409		B683_0875 isoM1220_1818 TM1_2025 TPE_2717 isoM1224_0440 isoE1186_2065 isoM1111_3308
cluster0851	1	1	1	1	1	1	1		7		Treponema pedis T A4	precorrin-8W decarboxylase	375		B683_0876 isoM1224_0441 isoM1220_1819 TM1_2026 TPE_2718 isoM1111_3309 isoE1186_2066
cluster0852	1	1	1	0	1	1	1		6		Treponema pedis T A4	hypothetical protein	721		B683_0877 isoM1220_1820 TM1_2027 TPE_2719 isoE1186_2067 isoM1224_0443
cluster0853	1	0	1	1	1	1	1		6		Treponema pedis T A4	diphosphate--fructose-6-phosphate 1-phosphotransferase	1150		B683_0878 isoM1220_1821 TPE_2720 isoM1111_2748 isoE1186_2068 isoM1224_0444
cluster0854	1	1	1	1	1	1	1		7		Treponema pedis T A4	recombination protein RecR	427		B683_0879 isoM1220_1822 isoE1186_1048 TM1_2030 TPE_2721 isoM1224_0445 isoM1111_2747
cluster0855	1	1	1	1	1	1	1		7		Treponema pedis T A4	hypothetical protein	194		B683_0880 isoM1224_0446 isoM1220_1823 isoM1111_2746 isoE1186_1047 TM1_2031 TPE_2722
cluster0856	1	0	1	0	0	1	1		4		Treponema pedis T A4	phosphoribosylformylglycinamidine synthase II	1947		B683_0881 isoM1224_0447 isoM1220_1824 TPE_2723
cluster0857	0	0	1	0	0	0	0		1		Treponema pedis T A4	hypothetical protein	93.2		B683_0882
cluster0858	1	1	1	1	1	1	1		7		Treponema pedis T A4	cobalt transporter	481		B683_0883 isoM1224_0017 isoM1111_2597 isoE1186_0774 isoM1220_1012 TM1_0491 TPE_2329
cluster0859	1	1	1	1	1	1	1		7		Treponema pedis T A4	cobalt ABC transporter ATP-binding protein	536		B683_0884 isoM1111_2596 isoM1224_0018 isoM1220_1013 TM1_0492 TPE_2330 isoE1186_0773
cluster0860	1	1	1	1	1	1	1		7		Treponema pedis T A4	hypothetical protein	98.2		B683_0885 isoM1111_2595 isoE1186_0772 isoM1224_0019 isoM1220_1014 TM1_0493 TPE_2331
cluster0861	1	1	1	1	1	1	1		7		Treponema pedis T A4	hypothetical protein	496		B683_0886 isoM1224_0020 isoM1220_1015 isoM1111_2594 isoE1186_0771 TM1_0494 TPE_2332
cluster0862	1	1	1	0	1	1	1		6		Treponema pedis T A4	UDP-N-acetylglucosamine 1-carboxyvinyltransferase	866		B683_0887 isoM1220_1016 TM1_0495 TPE_2333 isoM1224_0021 isoE1186_0770
cluster0863	1	1	1	0	1	1	1		6		Treponema pedis T A4	DNA repair protein RadA	936		B683_0888 isoE1186_0769 isoM1224_0022 isoM1220_1017 TM1_0496 TPE_2334
cluster0864	1	1	1	0	1	1	1		6		Treponema pedis T A4	hypothetical protein	645		B683_0889 isoM1224_0023 isoM1220_1018 isoE1186_0768 TM1_0497 TPE_2335
cluster0865	1	0	1	1	1	1	1		6		Treponema pedis T A4	hypothetical protein	358		B683_0890 isoM1224_0024 isoM1220_1019 isoE1186_0767 TPE_2336 isoM1111_3088
cluster0866	1	0	1	0	1	1	1		5		Treponema pedis T A4	hypothetical protein	548		B683_0891 isoM1224_0025 isoE1186_0766 isoM1220_1020 TPE_2337
cluster0867	1	1	1	1	1	1	1		7		Treponema pedis T A4	hypothetical protein	206		B683_0892 isoM1111_2672 isoM1224_0026 isoM1220_1021 TM1_0502 TPE_2338 isoE1186_0765 isoE1186_3802
cluster0868	0	0	1	1	0	0	0		2		Treponema pedis T A4	hemolysin	31.2		B683_0893 isoM1111_2675
cluster0869	1	1	1	1	1	1	1		7		Treponema pedis T A4	ATP-dependent DNA helicase PcrA	1357		B683_0894 isoE1186_0762 isoM1220_1022 TM1_0503 TPE_2339 isoM1224_0027 isoM1111_2001
cluster0870	1	1	1	0	1	1	1		6		Treponema pedis T A4	phosphoribulokinase/uridine kinase	1124		B683_0895 isoM1220_1023 TM1_0504 TPE_2340 isoM1224_0028 isoE1186_0761
cluster0871	1	1	1	0	1	1	0		5		Treponema pedis T A4	hypothetical protein	141		B683_0896 isoE1186_0760 isoM1220_0857 TM1_0505 TPE_2341
cluster0872	1	1	1	1	1	1	1		7		Treponema pedis T A4	hypothetical protein	518		B683_0897 isoM1220_0856 TM1_0506 TPE_2342 isoE1186_0759 isoM1224_2614 isoM1111_3588
cluster0873	1	1	1	1	1	1	1		7		Treponema pedis T A4	hypothetical protein	521		B683_0898 isoM1224_2613 isoM1220_0855 isoM1111_3587 isoE1186_0758 TM1_0507 TPE_2343
cluster0874	1	0	1	1	1	1	1		6		Treponema pedis T A4	ABC transporter ATP-binding protein	553		B683_0899 isoM1220_0854 isoM1111_3586 TPE_2344 isoM1224_2612 isoE1186_0757
cluster0875	1	1	1	1	1	1	1		7		Treponema pedis T A4	preprotein translocase subunit SecF	833		B683_0900 isoM1224_2611 isoM1220_0853 isoE1186_0756 TM1_0510 TPE_2345 isoM1111_1345
cluster0876	1	1	1	1	1	0	1		6		Treponema pedis T A4	preprotein translocase subunit SecD	1201		B683_0901 TM1_0511 TPE_2346 isoM1224_2610 isoM1111_1344 isoE1186_0754
cluster0877	1	1	1	1	1	1	1		7		Treponema pedis T A4	preprotein translocase subunit YajC	293		B683_0902 isoM1224_2609 isoE1186_0753 isoM1220_0850 isoM1111_3333 TPE_2347 TM1_0512
cluster0878	1	1	1	1	1	1	1		7		Treponema pedis T A4	50S ribosomal protein L32	90.1		B683_0903 isoM1224_2608 isoM1220_0849 isoM1111_2820 isoE1186_0752 TM1_0513 TPE_2348
cluster0879	1	1	1	1	1	1	1		7		Treponema pedis T A4	acyl carrier protein	154		B683_0904 isoM1224_2607 isoM1220_0848 isoM1111_2821 isoE1186_0751 TM1_0514 TPE_2349
cluster0880	1	1	1	1	1	1	1		7		Treponema pedis T A4	ribonuclease III	494		B683_0905 isoE1186_0750 isoM1220_0847 isoM1111_2822 TM1_0515 TPE_2350 isoM1224_2606
cluster0881	1	1	1	1	1	1	1		7		Treponema pedis T A4	primosomal protein N'	1354		B683_0906 isoE1186_0749 isoM1220_0846 TPE_2351 isoM1224_2605 TM1_0516 isoM1111_2823
cluster0882	1	1	1	1	1	1	0		6		Treponema pedis T A4	DNA polymerase	623		B683_0907 isoM1220_0845 TM1_0518 TPE_2352 isoE1186_0748 isoM1111_0738
cluster0883	0	0	1	0	0	0	0		1		Treponema pedis T A4	hypothetical protein	135		B683_0908
cluster0884	1	1	1	1	1	1	1		7		Treponema pedis T A4	hypothetical protein	603		B683_0909 isoM1224_2602 isoM1220_0844 TM1_0519 TPE_2353 isoE1186_0747 isoM1111_0739
cluster0885	0	0	1	0	1	0	0		2		Treponema denticola ATCC 35405	ABC transporter ATP-binding protein	89.7		B683_0910 isoE1186_0746
cluster0886	1	0	1	0	1	1	1		5		Treponema pedis T A4	tyrosyl-tRNA synthetase	832		B683_0911 isoM1224_0937 isoE1186_0745 TPE_2354 isoM1220_2078
cluster0887	1	1	1	1	1	1	1		7		Treponema pedis T A4	adenylate kinase	422		B683_0912 isoM1224_0938 isoM1220_2077 isoE1186_0744 TM1_0522 TPE_2355 isoM1111_0410
cluster0888	1	1	1	1	1	0	1		6		Treponema pedis T A4	transporter	820		B683_0913 isoM1111_0411 TPE_2356 isoM1224_0939 isoE1186_0743 TM1_0523
cluster0889	1	1	1	1	1	1	1		7		Treponema pedis T A4	hypothetical protein	249		B683_0915 isoM1220_2073 isoM1111_0413 isoE1186_0741 TM1_0525 TPE_2358 isoM1224_0941
cluster0890	1	1	1	1	0	1	1		6		Treponema pedis T A4	M23/M37 peptidase	649		B683_0916 isoM1220_2072 TPE_2359 isoM1111_0414 isoM1224_0942 TM1_0526
cluster0891	1	1	1	1	1	1	1		7		Treponema pedis T A4	femAB	717		B683_0917 isoE1186_0738 isoM1224_0943 isoM1111_0415 isoM1220_2071 TPE_2360 TM1_0528
cluster0892	0	1	1	1	0	1	0		4		Treponema pedis T A4	methyl-accepting chemotaxis protein	1058		B683_0918 isoM1220_2070 isoM1111_0417 TM1_0530
cluster0893	0	0	1	1	0	0	0		2		Treponema pedis T A4	methyl-accepting chemotaxis protein	477		B683_0919 isoM1111_1717
cluster0894	1	1	1	1	1	1	1		7		Treponema pedis T A4	extracellular solute-binding lipoprotein	909		B683_0920 isoM1224_0945 isoM1111_1716 isoE1186_0736 isoM1220_0769 TM1_0531 TPE_2362
cluster0895	0	0	1	1	1	0	0		3		Treponema pedis T A4	hypothetical protein	730		B683_0921 isoM1111_1715 isoE1186_0734
cluster0896	0	0	1	1	0	0	0		2		Treponema pedis T A4	hypothetical protein	515		B683_0922 isoM1111_2781
cluster0897	1	1	1	1	1	1	1		7		Treponema pedis T A4	treponemal membrane protein	705		B683_0924 isoM1224_1921 isoE1186_2143 isoM1111_1048 isoM1220_2150 TM1_2887 TPE_0311
cluster0898	1	1	1	0	1	1	1		6		Treponema pedis T A4	hypothetical protein	79.7		B683_0925 isoM1224_1920 isoE1186_2144 TM1_2888 isoM1220_2149 TPE_0310
cluster0899	1	0	1	1	1	1	1		6		Treponema pedis T A4	BioY protein	374		B683_0926 isoM1224_1919 isoM1220_2148 TPE_0309 isoE1186_2145 isoM1111_3696
cluster0900	1	1	1	0	1	1	1		6		Treponema pedis T A4	polyamine-transporting ATPase	490		B683_0927 TM1_2890 isoM1224_1918 isoM1220_2147 isoE1186_2146 TPE_0308
cluster0901	1	0	1	1	1	1	0		5		Treponema pedis T A4	hypothetical protein	438		B683_0928 isoM1220_2146 TPE_0307 isoM1111_0257 isoE1186_2147
cluster0902	0	0	1	0	0	1	1		3		Treponema pedis T A4	polysaccharide deacetylase	680		B683_0929 isoM1224_1915 isoM1220_2145
cluster0903	0	0	1	0	0	1	1		3		Treponema pedis T A4	polysaccharide deacetylase	780		B683_0930 isoM1224_3391 isoM1220_2143
cluster0904	1	1	1	1	1	1	1		7		Treponema pedis T A4	hypothetical protein	109		B683_0931 isoM1224_3390 isoM1220_2142 isoM1111_1090 isoE1186_3140 TM1_2895 TPE_0305
cluster0905	1	1	1	1	0	1	1		6		Treponema pedis T A4	hypothetical protein	435		B683_0932 isoM1224_3389 isoM1111_1091 isoM1220_2141 TM1_2896 TPE_0304
cluster0906	1	1	1	1	1	1	1		7		Treponema pedis T A4	thiamine ABC transporter ATP-binding protein	422		B683_0933 isoM1220_2140 TM1_2897 TPE_0303 isoM1224_3388 isoM1111_1092 isoE1186_3143
cluster0907	1	1	1	1	0	1	1		6		Treponema pedis T A4	thiamine ABC transporter permease	1101		B683_0934 isoM1220_2139 TM1_2898 TPE_0302 isoM1224_3387 isoM1111_2865
cluster0908	1	1	1	0	1	1	1		6		Treponema pedis T A4	thiamine ABC transporter thiamine-binding protein	691		B683_0935 isoM1224_3386 isoM1220_2138 TM1_2899 TPE_0301 isoE1186_3168
cluster0909	0	0	1	0	0	0	0		1		n/a	n/a	0		B683_0936
cluster0910	1	1	1	1	1	1	1		7		Treponema pedis T A4	ABC transporter permease	681		B683_0937 isoM1224_1236 isoM1220_0804 isoM1111_0179 isoE1186_1199 TM1_2577 TPE_2479
cluster0911	1	0	1	1	1	1	1		6		Treponema pedis T A4	monosaccharide-transporting ATPase	1083		B683_0938 isoM1224_1237 isoM1220_0803 TPE_2480 isoE1186_1198 isoM1111_0178
cluster0912	1	1	1	1	1	1	1		7		Treponema pedis T A4	hypothetical protein	854		B683_0939 isoM1111_0177 isoE1186_1197 isoM1220_0802 TPE_2481 isoM1224_1238 TM1_2581
cluster0913	1	1	1	0	0	1	0		4		Treponema pedis T A4	hypothetical protein	165		B683_0940 isoM1220_0801 TM1_2582 TPE_2482
cluster0914	0	0	1	0	1	0	1		3		Treponema pedis T A4	electron transfer flavoprotein-quinoneoxidoreductase ydiS	437		B683_0941 isoM1224_0184 isoE1186_2882
cluster0915	1	1	1	1	1	1	1		7		Treponema pedis T A4	ferredoxin like protein	192		B683_0942 isoM1224_0183 isoM1220_2429 isoM1111_1176 isoE1186_2880 TM1_3101 TPE_1240
cluster0916	1	1	1	1	1	1	1		7		Treponema pedis T A4	hypothetical protein	767		B683_0943 isoM1111_1177 isoM1224_0182 isoE1186_2879 TM1_3100 isoM1220_2428 TPE_1239
cluster0917	1	1	1	1	1	1	1		7		Treponema pedis T A4	hypothetical protein	319		B683_0944 isoM1111_1178 isoE1186_2878 isoM1224_0181 isoM1220_2427 TM1_3099 TPE_1238
cluster0918	1	1	1	1	1	1	1		7		Treponema pedis T A4	hypothetical protein	309		B683_0945 isoM1224_0180 isoM1220_2426 isoM1111_1179 TM1_3098 TPE_1237 isoE1186_2877
cluster0919	1	0	1	1	1	1	1		6		Treponema pedis T A4	hypothetical protein	302		B683_0946 isoM1111_1180 isoM1220_2425 TPE_1236 isoM1224_0179 isoE1186_2876
cluster0920	1	1	1	1	1	1	1		7		Treponema pedis T A4	hypothetical protein	275		B683_0947 isoE1186_1441 isoM1224_0178 isoM1220_2424 TM1_3095 TPE_1235 isoM1111_1181
cluster0921	0	0	1	0	0	0	0		1		Treponema pedis T A4	FKBP-type peptidyl-prolyl cis-trans isomerase	119		B683_0948
cluster0922	1	1	1	1	1	1	1		7		Treponema pedis T A4	FKBP-type peptidyl-prolyl cis-trans isomerase	372		B683_0949 isoM1224_0177 isoM1220_2422 isoM1111_1182 isoE1186_1442 TM1_3093 TPE_1233
cluster0923	1	1	1	1	1	1	1		7		Treponema pedis T A4	hypothetical protein	679		B683_0950 isoM1224_0176 isoE1186_1443 isoM1111_1183 isoM1220_2421 TM1_3092 TPE_1232
cluster0924	1	0	1	1	1	1	1		6		Treponema pedis T A4	hemolysin III	432		B683_0951 isoE1186_1444 isoM1111_1184 isoM1224_0175 isoM1220_2420 TPE_1231
cluster0925	1	1	1	1	1	1	1		7		Treponema denticola ATCC 35405	membrane protein	362		B683_0954 isoM1111_2164 isoM1220_0548 TM1_2497 TPE_1037 isoE1186_2724 isoM1224_1149
cluster0926	1	1	1	0	1	0	0		4		Treponema pedis T A4	hypothetical protein	179		B683_0953 isoE1186_2723 TM1_2496 TPE_1036
cluster0927	1	1	1	1	1	1	0		6		Treponema pedis T A4	hypothetical protein	94		B683_0955 isoE1186_2725 isoM1220_0550 TM1_2495 TPE_1038 isoM1111_3114
cluster0928	1	1	1	0	1	1	1		6		Treponema pedis T A4	GntR family transcriptional regulator	433		B683_0956 isoM1224_1152 isoE1186_2726 isoM1220_0551 TM1_2494 TPE_1039
cluster0929	1	1	1	0	1	1	1		6		Treponema pedis T A4	citrate-sodium symport	882		B683_0957 isoM1224_1153 isoE1186_2727 isoM1220_0552 TM1_2493 TPE_1040
cluster0930	1	0	1	1	1	0	1		5		Treponema pedis T A4	oxaloacetate decarboxylase	934		B683_0958 isoM1224_1154 isoM1111_0364 isoE1186_2728 TPE_1041
cluster0931	1	1	1	1	1	1	1		7		Treponema pedis T A4	hypothetical protein	211		B683_0959 isoM1224_1155 isoM1111_0365 isoE1186_2729 isoM1220_0555 TM1_2489 TPE_1042
cluster0932	1	1	1	1	1	1	1		7		Treponema pedis T A4	biotin/lipoyl attachment domain-containingprotein	231		B683_0960 isoM1224_1156 isoE1186_2730 isoM1220_0556 TM1_2488 TPE_1043 isoM1111_0366
cluster0933	1	1	1	1	1	1	1		7		Treponema pedis T A4	Na+ transporting oxaloacetate decarboxylasesubunit beta	721		B683_0961 isoM1220_0557 TPE_1044 isoM1224_1157 isoM1111_0367 TM1_2487 isoE1186_2731
cluster0934	1	1	1	1	1	1	1		7		Treponema pedis T A4	Citrate lyase acyl carrier protein	191		B683_0962 isoM1111_0368 isoE1186_2732 isoM1224_1158 isoM1220_0558 TM1_2486 TPE_1045
cluster0935	1	1	1	1	1	1	1		7		Treponema pedis T A4	citrate lyase beta chain	589		B683_0963 isoM1224_1159 isoE1186_2733 isoM1220_0559 TPE_1046 isoM1111_0369 TM1_3594 isoM1224_3905
cluster0936	1	1	1	0	1	1	1		6		Treponema pedis T A4	citrate lyase alpha chain	1041		B683_0964 isoM1224_1160 isoE1186_2734 TM1_2398 TPE_1047 isoM1220_1164
cluster0937	1	1	1	1	1	1	1		7		Treponema pedis T A4	hypothetical protein	608		B683_0965 isoM1224_1161 isoM1220_1163 isoM1111_1646 TM1_2399 TPE_1048 isoE1186_2535
cluster0938	1	1	1	1	1	1	1		7		Treponema pedis T A4	hypothetical protein	82.4		B683_0966 isoM1224_1162 isoM1220_1162 isoM1111_1645 isoE1186_2534 TM1_2400 TPE_1049
cluster0939	1	1	1	1	1	1	1		7		Treponema pedis T A4	hypothetical protein	84.7		B683_0967 isoM1224_1163 isoM1220_1161 isoM1111_1644 TM1_2401 TPE_1050 isoE1186_2533
cluster0940	1	1	1	0	1	1	1		6		Treponema pedis T A4	hypothetical protein	733		B683_0968 isoM1224_1164 isoE1186_2532 TM1_2402 TPE_1051 isoM1220_1160
cluster0941	1	0	1	0	1	1	1		5		Treponema pedis T A4	signal peptide peptidase SppA	1228		B683_0969 isoE1186_2531 isoM1220_1158 TPE_1052 isoM1224_1165
cluster0942	1	1	1	1	1	1	1		7		Treponema pedis T A4	GTP-dependent nucleic acid-binding protein EngD	749		B683_0970 isoE1186_2530 isoM1220_1157 isoM1111_1254 TPE_1053 isoM1224_1166 isoM1224_3916 isoM1224_4126 TM1_2405 TM1_3932
cluster0943	0	0	1	0	0	0	0		1		Treponema pedis T A4	hypothetical protein	61.2		B683_0971
cluster0944	0	0	1	0	0	0	0		1		Treponema pedis T A4	transglutaminase	118		B683_0972
cluster0945	1	1	1	1	0	1	1		6		Treponema pedis T A4	transglutaminase	1163		B683_0973 TPE_0590 isoM1224_0565 isoM1111_2077 isoM1220_2707 TM1_2792
cluster0946	1	1	1	1	1	1	1		7		Treponema pedis T A4	methanol dehydrogenase regulatory protein MoxR	684		B683_0974 isoE1186_2846 isoM1111_2075 isoM1224_0566 isoM1220_2708 TPE_0589 TM1_2790
cluster0947	0	0	1	0	1	1	0		3		Treponema pedis T A4	arginyl-tRNA synthetase	813		B683_0975 isoM1220_2709 isoE1186_2845 isoM1220_1725 B683_2955
cluster0948	1	0	1	0	1	1	0		4		Treponema pedis T A4	KHG/KDPG family aldolase/carbohydrate kinase	1215		B683_0976 isoM1220_0991 TPE_0516 isoE1186_0348
cluster0949	0	0	1	0	1	0	0		2		Treponema denticola ATCC 35405	acetyltransferase	26.2		B683_0977 isoE1186_0350
cluster0950	1	1	1	1	1	1	1		7		Treponema pedis T A4	hypothetical protein	625		B683_0978 isoM1111_1287 isoE1186_1171 isoM1220_0989 TM1_1710 TPE_0517 isoM1224_1304
cluster0951	1	1	1	1	1	1	1		7		Treponema pedis T A4	hypothetical protein	464		B683_0979 isoM1224_1303 isoM1220_0988 TPE_0518 isoM1111_1286 isoE1186_1172 TM1_1711
cluster0952	1	1	1	1	1	1	1		7		Treponema pedis T A4	PadR family transcriptional regulator	218		B683_0980 isoM1224_1302 isoM1220_0987 isoE1186_1173 TM1_1712 TPE_0519 isoM1111_2243
cluster0953	1	1	1	0	1	1	1		6		Treponema pedis T A4	methyl-accepting chemotaxis protein	1400		B683_0981 isoM1220_0986 TM1_1713 TPE_0520 isoE1186_1175 isoM1224_1301
cluster0954	1	1	1	1	1	1	1		7		Treponema pedis T A4	endo-1	467		B683_0982 isoM1224_1300 isoM1111_1641 isoE1186_1176 isoM1220_0985 TM1_1714 TPE_0521
cluster0955	1	1	1	1	1	0	1		6		Treponema pedis T A4	methyltransferase	750		B683_0983 isoM1224_1299 isoE1186_1177 TM1_1715 TPE_0522 isoM1111_1639
cluster0956	1	0	1	1	1	1	0		5		Treponema pedis T A4	sensor histidine kinase/response regulator	1387		B683_0984 isoM1220_0982 TPE_0523 isoE1186_1178 isoM1111_1638
cluster0957	1	0	1	1	1	0	1		5		Treponema pedis T A4	response regulator	813		B683_0985 isoM1224_1295 isoM1111_0872 isoE1186_1179 TPE_0524
cluster0958	1	1	1	1	1	1	1		7		Treponema pedis T A4	DJ-1 family protein	370		B683_0986 isoM1224_1294 isoM1220_0979 isoM1111_0873 isoE1186_1180 TPE_0525 TM1_1720
cluster0959	1	1	1	1	1	1	1		7		Treponema pedis T A4	type 11 methyltransferase	521		B683_0987 isoM1224_1293 isoM1111_0874 isoE1186_1181 isoM1220_0978 TPE_0526 TM1_1722 isoM1224_4083
cluster0960	1	1	1	1	1	1	1		7		Treponema pedis T A4	acetyltransferase	553		B683_0988 isoE1186_1182 isoM1224_1292 isoM1220_0977 TM1_1723 TPE_0527 isoM1111_0875
cluster0961	1	1	1	1	1	1	1		7		Treponema pedis T A4	hypothetical protein	607		B683_0989 isoM1220_0976 TM1_1724 TPE_0528 isoE1186_1183 isoM1111_0876 isoM1224_1291
cluster0962	1	1	1	1	1	0	0		5		Treponema pedis T A4	metallo-beta-lactamase	440		B683_0990 isoM1111_0877 TM1_1725 isoE1186_1184 TPE_0529
cluster0963	1	1	1	1	1	1	1		7		Treponema pedis T A4	Holliday junction resolvase-like protein	280		B683_0991 isoM1224_1288 isoM1220_0973 isoE1186_1185 TM1_1726 TPE_0530 isoM1111_0878
cluster0964	1	1	1	0	1	1	0		5		Treponema pedis T A4	hypothetical protein	76.6		B683_0992 isoM1220_0972 isoE1186_1186 TM1_1727 TPE_0531
cluster0965	1	1	1	1	1	1	1		7		Treponema pedis T A4	ribonuclease HI	310		B683_0993 isoM1224_1287 isoM1220_0971 isoE1186_1187 TPE_0532 isoM1111_0879 TM1_1728
cluster0966	1	1	1	1	1	1	1		7		Treponema pedis T A4	phospho-2-dehydro-3-deoxyheptonate aldolase	733		B683_0994 isoM1111_0880 isoE1186_1188 TM1_1729 TPE_0533 isoM1224_1286 isoM1220_0970
cluster0967	1	1	1	0	1	1	1		6		Treponema pedis T A4	thiamine biosynthesis protein ThiI	796		B683_0995 isoM1224_1285 isoE1186_1189 isoM1220_0969 TM1_1730 TPE_0534
cluster0968	0	0	1	0	0	0	1		2		n/a	n/a	0		B683_0996 isoM1224_1284
cluster0969	1	1	1	1	1	1	1		7		Treponema pedis T A4	hypothetical protein	556		B683_0997 isoM1224_1283 isoM1111_1924 isoE1186_1190 isoM1220_0968 TM1_1731 TPE_0535
cluster0970	1	1	1	1	0	1	1		6		Treponema pedis T A4	ABC transporter ATP-binding protein	473		B683_0998 isoM1220_0967 isoM1111_1925 TM1_1732 TPE_0536 isoM1224_1282
cluster0971	1	0	1	0	1	1	1		5		Treponema pedis T A4	GntR family transcriptional regulator	239		B683_0999 isoM1220_0966 isoE1186_1193 TPE_0537 isoM1224_1281
cluster0972	0	0	1	0	0	0	0		1		Treponema pedis T A4	hypothetical protein	269		B683_1000 B683_3241
cluster0973	1	1	1	1	1	1	1		7		Treponema pedis T A4	internalin-I	598		B683_1001 isoM1224_0276 isoM1220_1359 TM1_0851 TPE_2437 isoE1186_1725 isoM1111_3374
cluster0974	0	0	1	0	0	0	1		2		Treponema pedis T A4	internalin-I	181		B683_1002 isoM1224_0275
cluster0975	1	1	1	1	0	1	1		6		Treponema pedis T A4	hypothetical protein	562		B683_1003 isoM1224_0274 TM1_0850 TPE_2438 isoM1220_1361 isoM1111_1083
cluster0976	1	1	1	1	1	1	0		6		Treponema pedis T A4	hypothetical protein	96.7		B683_1004 isoM1111_1082 isoE1186_1728 isoM1220_1362 TM1_0849 TPE_2439
cluster0977	0	0	1	0	0	0	0		1		Treponema pedis T A4	hypothetical protein	171		B683_1005
cluster0978	0	1	1	0	0	0	0		2		Treponema pedis T A4	hypothetical protein	549		B683_1006 TM1_0848
cluster0979	0	0	1	1	1	0	0		3		Treponema pedis T A4	hypothetical protein	254		B683_1007 isoM1111_1079 isoE1186_1731
cluster0980	1	0	1	1	1	1	1		6		Treponema pedis T A4	RNA pseudouridylate synthase	629		B683_1008 isoM1224_0272 isoE1186_1732 isoM1111_1078 TPE_2441 isoM1220_1364
cluster0981	1	1	1	1	1	1	1		7		Treponema pedis T A4	acid phosphatase/vanadium-dependenthaloperoxidase related protein	321		B683_1009 isoM1224_0271 isoM1220_1365 isoM1111_1077 TM1_0844 TPE_2442 isoE1186_1733
cluster0982	1	0	1	0	1	1	1		5		Treponema pedis T A4	hypothetical protein	976		B683_1010 isoM1224_0270 TPE_2443 isoE1186_1734 isoM1220_1366
cluster0983	1	1	1	1	0	1	0		5		Treponema pedis T A4	putative NADH dehydrogenase (ubiquinone)	855		B683_1011 TM1_0841 isoM1220_1367 TPE_2444 isoM1111_2552
cluster0984	1	1	1	1	1	1	1		7		Treponema pedis T A4	NQR2/RnfD/RnfE	672		B683_1012 isoM1224_0267 isoE1186_1737 isoM1220_1368 TM1_0840 TPE_2445 isoM1111_2553
cluster0985	1	1	1	1	1	1	1		7		Treponema pedis T A4	hypothetical protein	339		B683_1013 isoM1224_0266 isoM1220_1369 isoE1186_1738 TM1_0839 TPE_2446 isoM1111_3366
cluster0986	1	1	1	1	1	1	1		7		Treponema pedis T A4	hypothetical protein	383		B683_1014 TPE_2447 isoM1224_0265 isoM1220_1370 isoM1111_3365 TM1_0838 isoE1186_1739
cluster0987	1	0	1	0	1	1	1		5		Treponema pedis T A4	membrane protein	358		B683_1015 isoM1220_1371 isoM1224_0264 isoE1186_2479 TPE_2448
cluster0988	1	0	1	1	0	1	1		5		Treponema pedis T A4	glycosyl hydrolase	1296		B683_1016 isoM1220_1372 isoM1224_0263 TPE_2449 isoM1111_1521
cluster0989	1	1	1	1	1	1	1		7		Treponema pedis T A4	DNA-3-methyladenine glycosylase	421		B683_1017 isoM1111_1520 TM1_0833 isoE1186_2482 TPE_2450 isoM1224_0262 isoM1220_1373
cluster0990	1	1	1	1	1	0	1		6		Treponema pedis T A4	family 1 extracellular solute-binding protein	880		B683_1018 isoM1111_1519 TM1_0832 TPE_2451 isoM1224_0261 isoE1186_2483
cluster0991	1	1	1	1	1	1	1		7		Treponema pedis T A4	hypothetical protein	286		B683_1019 isoM1224_0260 isoM1111_1518 isoE1186_2484 isoM1220_1376 TPE_2452 TM1_0831
cluster0992	1	1	1	0	1	1	1		6		Treponema pedis T A4	binding-protein-dependent transport system innermembrane protein	1277		B683_1020 isoE1186_1245 isoM1224_0259 TM1_0830 isoM1220_1377 TPE_2453
cluster0993	1	1	1	1	1	1	1		7		Treponema pedis T A4	binding-protein-dependent transport system innermembrane protein	585		B683_1021 isoM1224_0258 isoM1220_0958 isoM1111_1067 isoE1186_1246 TPE_2454 TM1_0829 isoM1220_1378
cluster0994	1	1	1	0	1	1	1		6		Treponema pedis T A4	ABC transporter-like protein	746		B683_1022 isoM1220_0959 TPE_2455 isoE1186_1247 TM1_0828 isoM1224_0257
cluster0995	1	1	1	0	1	1	1		6		Treponema pedis T A4	4-alpha-glucanotransferase	1117		B683_1023 isoM1224_0256 isoE1186_1248 TM1_0827 isoM1220_0960 TPE_2456
cluster0996	1	1	1	0	1	1	1		6		Treponema pedis T A4	ABC transporter ATP-binding protein	1231		B683_1024 isoM1224_0255 isoE1186_1249 TPE_2457 TM1_0826 isoM1220_3075 isoM1220_0961
cluster0997	1	1	1	0	1	0	0		4		Treponema pedis T A4	ABC transporter ATP-binding protein	1212		B683_1025 isoE1186_1250 TPE_2458 TM1_0825
cluster0998	1	1	1	1	1	1	1		7		Treponema pedis T A4	hypothetical protein	77.8		B683_1026 isoM1224_0252 isoM1220_1405 isoM1111_0946 TM1_0824 TPE_2459 isoE1186_1251
cluster0999	1	1	1	1	1	1	1		7		Treponema pedis T A4	Ribosome maturation factor rimP	301		B683_1027 TM1_0823 isoM1224_0251 isoM1220_1404 isoE1186_1252 TPE_2460 isoM1111_0947
cluster1000	1	1	1	1	1	1	0		6		Treponema pedis T A4	transcription elongation factor NusA	999		B683_1028 isoM1111_0948 TM1_0822 isoE1186_1253 isoM1220_1403 TPE_2461
cluster1001	0	1	1	0	0	0	0		2		Treponema pedis T A4	translation initiation factor IF-2	639		B683_1029 TM1_0821
cluster1002	0	0	1	0	1	0	1		3		Treponema pedis T A4	translation initiation factor IF-2	1637		B683_1030 isoE1186_1255 isoM1224_0248
cluster1003	1	1	1	1	1	1	1		7		Treponema pedis T A4	ribosome-binding factor A	254		B683_1031 isoM1220_1401 isoE1186_1256 TPE_2463 isoM1224_0247 TM1_0818 isoM1111_0950
cluster1004	1	1	1	1	1	1	1		7		Treponema pedis T A4	tRNA pseudouridine synthase B	686		B683_1032 isoE1186_1257 isoM1220_1400 TPE_2464 isoM1224_0246 TM1_0817 isoM1111_1758
cluster1005	1	1	1	1	1	1	1		7		Treponema pedis T A4	lipoprotein	464		B683_1033 isoM1224_0245 isoM1111_3816 TM1_0816 isoM1220_1399 TPE_2465 isoE1186_1258
cluster1006	1	0	1	1	1	1	1		6		Treponema pedis T A4	hypothetical protein	853		B683_1034 isoM1224_0244 isoM1220_1398 TPE_2466 isoE1186_1259 isoM1111_3815
cluster1007	1	1	1	0	0	0	1		4		Treponema pedis T A4	cobalamin synthesis protein P47K	494		B683_1035 TPE_2467 TM1_0812 isoM1224_0243
cluster1008	1	0	1	1	1	1	1		6		Treponema pedis T A4	30S ribosomal protein S12	248		B683_1036 isoM1224_0242 isoM1220_1395 isoM1111_0079 isoE1186_1262 TPE_2468
cluster1009	1	1	1	1	1	1	1		7		Treponema pedis T A4	30S ribosomal protein S7	320		B683_1037 isoM1224_0241 isoM1220_1394 isoM1111_0078 isoE1186_1263 TPE_2469 TM1_0811
cluster1010	1	1	1	1	1	1	1		7		Treponema pedis T A4	NLP/P60	341		B683_1039 isoM1224_0240 isoM1220_1393 isoM1111_1774 isoE1186_1264 TM1_0810 TPE_2470
cluster1011	1	1	1	1	1	1	1		7		Treponema pedis T A4	long-chain-fatty-acid--CoA ligase	1180		B683_1040 isoM1224_0239 isoM1220_1392 isoE1186_1265 TPE_2471 isoM1111_1775 TM1_0809
cluster1012	1	1	1	1	1	1	1		7		Treponema pedis T A4	abortive infection protein	470		B683_1041 isoM1224_0238 isoM1220_1391 TM1_0808 TPE_2472 isoE1186_1266 isoM1111_2103
cluster1013	0	0	1	0	1	0	1		3		Zunongwangia profunda SM-A87	maltose O-acetyltransferase	90.1		B683_1042 isoM1224_2577 isoE1186_0272
cluster1014	0	0	1	0	1	0	1		3		Clostridium difficile 630	nitroreductase	196		B683_1043 isoM1224_2578 isoE1186_0271
cluster1015	0	0	1	0	0	0	0		1		Pelotomaculum thermopropionicum SI	Fe-S oxidoreductase	59.3		B683_1044
cluster1016	0	0	1	0	0	0	1		2		Photobacterium profundum SS9	oxygen-independent coproporphyrinogen IIIoxidase	189		B683_1045 isoM1224_2580
cluster1017	0	0	1	0	1	0	1		3		Bacillus cytotoxicus NVH 391-98	cof family hydrolase	189		B683_1046 isoE1186_0274 isoM1224_2575
cluster1018	1	1	1	1	1	1	1		7		Treponema pedis T A4	hypothetical protein	325		B683_1047 TM1_2803 isoM1111_1389 isoM1224_2708 TPE_0596 isoM1220_3013 isoE1186_2720
cluster1019	1	1	1	1	1	1	1		7		Treponema pedis T A4	hypothetical protein	84		B683_1048 isoM1224_2707 isoM1111_1390 isoE1186_2718 isoM1220_3011 TM1_2802 TPE_0595
cluster1020	1	1	1	1	1	1	1		7		Treponema pedis T A4	peptidase M16 domain-containing protein	1009		B683_1049 isoM1111_1391 TM1_2801 isoE1186_2716 TPE_0594 isoM1224_2706 isoM1220_3334
cluster1021	0	0	1	0	0	0	0		1		Treponema pedis T A4	peptidase M16 domain-containing protein	127		B683_1050
cluster1022	0	0	1	0	1	1	0		3		Treponema pedis T A4	alginate O-acetylation protein	101		B683_1051 isoM1220_0122 isoE1186_0154
cluster1023	1	1	1	1	1	1	0		6		Treponema pedis T A4	hypothetical protein	910		B683_1052 isoM1111_2040 isoE1186_0152 isoM1220_0123 TM1_0673 TPE_2036
cluster1024	1	1	1	1	1	1	1		7		Treponema pedis T A4	putative exported beta-lactamase protein	300		B683_1053 isoM1224_2859 isoM1220_0124 TM1_0674 TPE_2035 isoM1111_2041 isoE1186_0151
cluster1025	1	0	1	0	1	1	1		5		Treponema pedis T A4	aspartyl-tRNA synthetase	1212		B683_1054 isoM1220_0125 TPE_2034 isoM1224_2858 isoE1186_0149
cluster1026	1	1	1	1	1	1	0		6		Treponema pedis T A4	hypothetical protein	321		B683_1055 isoM1111_3864 isoE1186_0148 isoM1220_0126 TM1_0678 TPE_2033
cluster1027	1	1	1	1	1	1	1		7		Treponema pedis T A4	3-oxoacyl-ACP synthase	652		B683_1056 isoM1224_1398 isoM1220_0127 isoE1186_0147 TM1_0680 TPE_2032 isoM1111_2703
cluster1028	1	1	1	1	1	1	1		7		Treponema pedis T A4	malonyl CoA-acyl carrier protein transacylase	650		B683_1057 isoM1224_1399 isoM1220_0128 TM1_0681 isoE1186_0146 TPE_2031 isoM1111_3057
cluster1029	1	0	1	0	0	0	0		2		Treponema pedis T A4	ABC transporter ATP-binding protein	1114		B683_1058 TPE_2618
cluster1030	1	1	1	1	0	1	1		6		Treponema pedis T A4	ABC transporter ATP-binding protein/permease	1097		B683_1059 isoM1220_3076 TM1_2743 TPE_2617 isoM1224_3427 isoM1111_3049
cluster1031	1	0	1	1	1	0	1		5		Treponema pedis T A4	hypothetical protein	748		B683_1060 isoM1111_3048 isoE1186_3067 TPE_2616 isoM1224_3428 isoM1111_3812
cluster1032	1	1	1	1	1	1	1		7		Treponema pedis T A4	hypothetical protein	191		B683_1061 isoM1224_0972 isoM1111_3047 isoM1220_2797 TM1_2739 TPE_2615 isoE1186_3066
cluster1033	1	1	1	0	0	1	0		4		Treponema pedis T A4	ABC transporter ATP-binding protein/permease	1040		B683_1062 TM1_2738 TPE_2614 isoM1220_1959
cluster1034	1	1	1	0	1	0	0		4		Treponema pedis T A4	hypothetical protein	143		B683_1063 isoE1186_2991 TM1_2737 TPE_2613
cluster1035	1	0	1	1	1	1	1		6		Treponema pedis T A4	transporter permease	660		B683_1064 isoM1224_0974 isoE1186_2992 isoM1220_1957 TPE_2612 isoM1111_2957
cluster1036	1	1	1	1	1	1	1		7		Treponema pedis T A4	hemin transport system ATP-binding protein fecE	508		B683_1065 isoM1111_2956 isoE1186_2993 isoM1220_1956 TM1_2734 TPE_2611 isoM1224_0975
cluster1037	1	1	1	0	1	1	1		6		Treponema pedis T A4	periplasmic binding protein	707		B683_1066 isoM1224_0976 isoM1220_1955 TM1_2733 TPE_2610 isoE1186_2994
cluster1038	1	1	1	0	1	1	1		6		Treponema pedis T A4	hypothetical protein	81.3		B683_1067 isoM1224_0977 isoM1220_1954 isoE1186_2995 TM1_2732 TPE_2609
cluster1039	1	1	1	1	1	1	1		7		Treponema pedis T A4	GTPase YjeQ	743		B683_1068 isoM1224_0978 isoM1220_1953 TM1_3459 TPE_2608 isoE1186_2996 isoM1111_3177
cluster1040	1	1	1	1	1	1	1		7		Treponema pedis T A4	hypothetical protein	85.1		B683_1069 isoM1224_3943 isoM1224_0979 isoM1111_3178 isoM1224_3143 isoM1224_1056 isoM1111_3482 isoM1111_3437 isoM1111_2686 isoM1224_2639 isoE1186_3118 isoM1111_3503 B683_2930 isoM1111_3501 isoM1111_2133 isoM1111_3770 isoM1220_1952 isoE1186_2997 TM1_3460 TPE_2607 isoM1224_3205 isoM1220_2978 TM1_3165 TPE_1081 B683_1336 isoM1111_0119
cluster1041	1	1	1	1	1	1	1		7		Treponema pedis T A4	50S ribosomal protein L28	126		B683_1072 isoM1224_3144 isoM1220_1951 TM1_3461 TPE_2606 isoE1186_2998 isoM1111_0089
cluster1042	1	0	1	1	1	1	1		6		Treponema pedis T A4	galactoside ABC transporter permease	1142		B683_1073 TPE_2605 isoM1111_0087 isoE1186_3000 isoM1224_3146 isoM1220_3014
cluster1043	1	1	1	0	0	0	1		4		Treponema pedis T A4	hypothetical protein	73.9		B683_1075 isoM1224_1752 TPE_1256 TM1_2077
cluster1044	1	0	1	1	0	0	0		3		Treponema pedis T A4	hypothetical protein	127		B683_1076 TPE_1257 isoM1111_3262
cluster1045	0	1	1	1	0	0	1		4		Treponema pedis T A4	hypothetical protein	68.2		B683_1077 isoM1111_3261 TM1_2078 isoM1224_1753
cluster1046	0	1	1	1	0	1	1		5		Treponema pedis T A4	hypothetical protein	45.8		B683_1078 isoM1111_3260 isoM1224_1755 isoM1220_1996 TM1_2080
cluster1047	1	1	1	1	1	1	1		7		Treponema pedis T A4	TPR	197		B683_1079 isoM1224_1757 TPE_1261 isoE1186_2582 isoM1220_1995 TM1_2081 isoM1111_3368
cluster1048	0	0	1	0	0	0	0		1		Sulfurovum sp. NBC37-1	DNA mismatch endonuclease Vsr	100		B683_1080
cluster1049	0	0	1	0	0	0	0		1		Bacillus cereus ATCC 10987	DNA-cytosine methyltransferase	482		B683_1082
cluster1050	1	1	1	0	0	1	1		5		Treponema pedis T A4	hypothetical protein	278		B683_1083 TPE_1262 isoM1220_1994 TM1_2082 isoM1224_1758
cluster1051	1	1	1	1	0	1	1		6		Treponema pedis T A4	hypothetical protein	209		B683_1084 TPE_1263 isoM1111_1326 isoM1224_1759 isoM1220_1993 TM1_2083
cluster1052	0	0	1	1	1	0	1		4		Treponema denticola ATCC 35405	hypothetical protein	239		B683_1085 isoM1111_1325 isoM1224_1760 isoE1186_2589
cluster1053	0	0	1	1	0	0	0		2		Treponema pedis T A4	hypothetical protein	127		B683_1086 isoM1111_1322
cluster1054	1	1	1	1	1	1	1		7		Treponema pedis T A4	hypothetical protein	215		B683_1087 isoE1186_2591 isoM1111_1321 TM1_2086 TPE_1266 isoM1224_1762 isoM1220_1990
cluster1055	0	0	1	0	1	0	1		3		Treponema pedis T A4	hypothetical protein	333		B683_1088 isoM1224_1763 isoE1186_2592
cluster1056	0	0	1	1	1	0	0		3		Treponema azotonutricium ZAS-9	transposase IS4 family protein	330		B683_1089 isoE1186_2593 B683_2207 isoM1111_1319
cluster1057	0	0	1	0	1	0	0		2		Treponema denticola ATCC 35405	ABC transporter ATP-binding protein/permease	72		B683_1090 isoE1186_2594
cluster1058	0	0	1	1	1	0	1		4		Treponema denticola ATCC 35405	hypothetical protein	376		B683_1091 isoM1224_1765 isoE1186_2595 isoM1111_1161
cluster1059	0	0	1	1	1	0	1		4		Treponema denticola ATCC 35405	hypothetical protein	309		B683_1092 isoM1111_1162 isoE1186_2596 isoM1224_1766
cluster1060	0	0	1	1	1	0	1		4		Treponema denticola ATCC 35405	hypothetical protein	97.4		B683_1093 isoM1224_1767 isoM1111_1163 isoE1186_2597
cluster1061	0	0	1	0	0	0	0		1		Treponema denticola ATCC 35405	hypothetical protein	154		B683_1095
cluster1062	0	0	1	0	0	0	0		1		Treponema pedis T A4	flagellar biosynthesis protein FliP	24.3		B683_1094
cluster1063	0	0	1	1	1	0	1		4		Treponema denticola ATCC 35405	hypothetical protein	355		B683_1096 isoM1111_1165 isoE1186_2599 isoM1224_1769
cluster1064	0	0	1	1	0	0	0		2		Treponema brennaborense DSM 12168	hypothetical protein	72.4		B683_1097 isoM1111_1166
cluster1065	0	0	1	0	0	0	0		1		Treponema denticola ATCC 35405	hypothetical protein	163		B683_1098
cluster1066	0	0	1	1	0	0	1		3		Treponema pedis T A4	hypothetical protein	52.4		B683_1099 isoM1111_2903 isoM1224_1772
cluster1067	1	0	1	1	1	1	1		6		Treponema pedis T A4	MutT/nudix	398		B683_1100 isoM1224_0947 isoM1220_1915 isoE1186_2407 TPE_2364 isoM1111_2782
cluster1068	1	1	1	1	1	1	1		7		Treponema pedis T A4	transport-associated protein	554		B683_1101 isoM1224_0948 isoM1111_2783 isoE1186_2408 isoM1220_1914 TM1_3299 TPE_2365
cluster1069	1	0	1	1	1	0	1		5		Treponema pedis T A4	excinuclease ABC subunit B	1350		B683_1102 isoE1186_2409 isoM1224_0949 TPE_2366 isoM1111_3922
cluster1070	1	1	1	1	1	1	1		7		Treponema pedis T A4	50S ribosomal protein L31	140		B683_1103 isoM1224_0950 isoM1220_1911 isoM1111_3344 isoE1186_2410 TM1_3302 TPE_2367
cluster1071	1	1	1	1	1	1	1		7		Treponema pedis T A4	hypothetical protein	286		B683_1104 isoM1224_0951 isoM1220_1910 isoM1111_3345 isoE1186_2411 TM1_3303 TPE_2368
cluster1072	1	1	1	1	1	1	1		7		Treponema pedis T A4	hypothetical protein	376		B683_1105 isoM1224_0952 isoM1220_1909 isoM1111_3346 isoE1186_2412 TM1_3304 TPE_2369
cluster1073	1	1	1	1	1	1	1		7		Treponema pedis T A4	aspartate ammonia-lyase	931		B683_1106 isoM1220_1908 isoE1186_2413 TM1_3305 TPE_2370 isoM1224_0953 isoM1111_1417
cluster1074	1	1	1	1	1	1	1		7		Treponema pedis T A4	ATPase AAA	1098		B683_1107 isoE1186_1646 TM1_3306 B683_3206 isoM1224_0954 TPE_2328 TM1_0490 isoM1220_1011 isoM1111_3617 isoM1224_1726 isoM1220_1728 TPE_0585 isoM1224_3483 isoM1111_3632 TM1_3786 isoE1186_3281 B683_3242 isoM1111_3821 isoE1186_3830 isoM1220_3281 B683_2121
cluster1075	1	0	1	0	0	1	1		4		Treponema pedis T A4	D-alanyl-alanine synthetase A	760		B683_1108 isoM1224_1439 isoM1220_2662 TPE_1653
cluster1076	1	0	1	1	1	1	1		6		Treponema pedis T A4	phosphoribosylamine--glycine ligase	894		B683_1109 isoM1224_1440 isoM1220_2663 TPE_1652 isoE1186_1831 isoM1111_2521
cluster1077	1	0	1	1	1	1	1		6		Treponema pedis T A4	peptidase	1211		B683_1110 isoM1224_1441 isoM1220_2664 isoM1111_2522 TPE_1651 isoE1186_1832
cluster1078	1	0	1	1	1	1	1		6		Treponema pedis T A4	iron compound ABC transporter periplasmic iron compound-binding protein	671		B683_1111 isoM1224_1442 isoE1186_1833 isoM1220_2665 TPE_1650 isoM1111_2523
cluster1079	1	1	1	1	1	1	1		7		Treponema pedis T A4	iron compound ABC transporter permease	627		B683_1112 isoM1224_1443 isoM1220_2666 TM1_1883 TPE_1649 isoM1111_0168 isoE1186_1834
cluster1080	1	0	1	1	1	1	1		6		Treponema pedis T A4	iron compound ABC transporter ATP-binding protein	531		B683_1113 isoM1220_2667 isoE1186_1835 TPE_1648 isoM1224_1444 isoM1111_0169
cluster1081	1	1	1	1	1	1	1		7		Treponema pedis T A4	flavodoxin	349		B683_1114 isoM1220_2668 isoM1111_0170 isoE1186_1836 TM1_1886 TPE_1647 isoM1224_1445
cluster1082	1	1	1	0	1	1	1		6		Treponema pedis T A4	oxygen-independent coproporphyrinogen III oxidase	874		B683_1115 isoM1220_2669 TPE_1646 isoM1224_1447 isoE1186_1838 TM1_1887
cluster1083	0	0	1	1	0	0	0		2		Treponema denticola ATCC 35405	phage minor structural protein	1454		B683_1116 isoM1111_0762
cluster1084	1	1	1	1	1	1	1		7		Treponema pedis T A4	hypothetical protein	431		B683_1118 isoM1224_1449 isoM1220_3055 isoM1111_3704 TM1_3078 TPE_1644 isoE1186_1843
cluster1085	0	1	1	0	1	1	1		5		Treponema pedis T A4	glycerophosphoryl diester phosphodiesterasefamily protein	677		B683_1119 TM1_3246 isoE1186_2911 isoM1220_1941 isoM1224_3341
cluster1086	1	1	1	1	1	1	1		7		Treponema pedis T A4	hypothetical protein	395		B683_1120 isoM1220_1940 TM1_3247 TPE_2000 isoM1224_2431 isoM1111_1477 isoE1186_2912
cluster1087	1	1	1	0	1	1	1		6		Treponema pedis T A4	hypothetical protein	444		B683_1121 isoE1186_2913 isoM1220_1939 TM1_3248 TPE_1999 isoM1224_2430
cluster1088	1	0	1	1	1	1	1		6		Treponema pedis T A4	lipoprotein	875		B683_1122 isoM1224_2429 isoE1186_2914 isoM1220_1938 TPE_1998 isoM1111_2966
cluster1089	1	1	1	0	1	1	1		6		Treponema pedis T A4	ABC transporter ATP-binding protein	1326		B683_1123 isoM1224_2428 isoE1186_2915 isoM1220_1937 TM1_3251 TPE_1997
cluster1090	1	1	1	0	1	1	1		6		Treponema pedis T A4	hypothetical protein	396		B683_1125 TM1_3252 TPE_1996 isoE1186_0429 isoM1224_2427 isoM1220_1935
cluster1091	0	0	1	0	0	0	0		1		Treponema pedis T A4	hypothetical protein	84.3		B683_1126
cluster1092	0	0	1	0	0	0	0		1		Treponema pedis T A4	hypothetical protein	340		B683_1127
cluster1093	1	1	1	1	1	1	1		7		Treponema pedis T A4	ABC transporter ATP-binding protein	1025		B683_1128 isoM1224_2425 isoM1111_0212 isoM1220_1933 TPE_1994 isoE1186_0431 TM1_3254
cluster1094	1	1	1	1	1	1	1		7		Treponema pedis T A4	ABC transporter ATP-binding protein	1192		B683_1129 isoM1224_3393 isoE1186_0433 isoM1111_0213 isoM1220_1932 TM1_1355 TPE_1993
cluster1095	1	1	1	1	1	0	0		5		Treponema pedis T A4	TetR family transcriptional regulator	380		B683_1130 isoM1111_0214 isoE1186_0434 TM1_1356 TPE_1992
cluster1096	1	1	1	1	1	1	1		7		Treponema pedis T A4	chorismate synthase	712		B683_1132 isoM1224_1195 TM1_1357 isoM1220_2936 TPE_1991 isoM1111_2478 isoE1186_0435
cluster1097	1	1	1	1	1	1	1		7		Treponema pedis T A4	methyltransferase	397		B683_1133 isoM1220_2937 isoM1111_2479 TPE_1990 isoM1224_1194 isoE1186_0436 TM1_1358
cluster1098	1	1	1	1	1	1	1		7		Treponema pedis T A4	hypothetical protein	300		B683_1134 isoM1224_1193 isoE1186_0437 TM1_1359 TPE_1989 isoM1111_2480 isoM1220_2938
cluster1099	0	1	1	1	1	0	1		5		Treponema denticola ATCC 35405	Na+/H+ antiporter	705		B683_1135 TM1_1360 isoM1224_1192 isoE1186_0438 isoM1111_2481
cluster1100	1	1	1	1	1	1	1		7		Treponema pedis T A4	hypothetical protein	115		B683_1136 isoM1224_1190 isoM1220_1507 isoM1111_2482 isoE1186_0440 TM1_1362 TPE_1986
cluster1101	1	1	1	1	0	1	0		5		Treponema pedis T A4	amidophosphoribosyltransferase	1001		B683_1137 isoM1220_1506 TPE_1985 isoM1111_2483 TM1_1363
cluster1102	1	0	1	1	1	1	0		5		Treponema pedis T A4	translation elongation factor G	1413		B683_1138 isoE1186_2312 isoM1220_1505 TPE_1984 isoM1111_2373
cluster1103	1	1	1	1	1	1	1		7		Treponema pedis T A4	acetyltransferase	342		B683_1139 isoM1220_1504 TM1_1366 TPE_1983 isoM1224_1183 isoE1186_2313 isoM1111_2371
cluster1104	1	1	1	1	1	1	1		7		Treponema pedis T A4	hypothetical protein	90.5		B683_1140 isoM1224_1182 isoM1111_2370 isoM1220_1503 isoE1186_2314 TM1_1367 TPE_1982
cluster1105	1	0	1	0	1	1	1		5		Treponema pedis T A4	ATP-dependent DNA helicase UvrD	1621		B683_1141 isoM1224_1181 isoE1186_2315 isoM1220_1502 TPE_1981
cluster1106	1	1	1	1	1	0	1		6		Treponema pedis T A4	thioredoxin	422		B683_1142 isoM1224_1180 isoM1111_1754 TM1_1370 TPE_1980 isoE1186_2316
cluster1107	1	1	1	0	1	1	1		6		Treponema pedis T A4	methyl-accepting chemotaxis protein	1413		B683_1143 isoM1220_1499 TM1_1371 TPE_1979 isoM1224_1179 isoE1186_2318
cluster1108	1	0	1	1	1	1	1		6		Treponema pedis T A4	hypothetical protein	1500		B683_1144 isoM1220_0838 TPE_1461 isoM1111_0036 isoE1186_2030 isoM1224_0205
cluster1109	1	1	1	1	1	1	1		7		Treponema pedis T A4	hypothetical protein	472		B683_1145 isoM1224_1698 isoM1220_0837 isoE1186_2031 TM1_1593 TPE_1462 isoM1111_0037
cluster1110	1	1	1	1	1	1	0		6		Treponema pedis T A4	membrane protein	673		B683_1146 isoM1220_0836 isoE1186_2032 TPE_1463 TM1_1592 isoM1111_2136
cluster1111	1	1	1	1	1	1	1		7		Treponema pedis T A4	hypothetical protein	348		B683_1147 isoM1224_1695 isoM1111_2135 isoM1220_0835 TM1_1591 TPE_1464 isoE1186_2033
cluster1112	1	1	1	1	1	1	1		7		Treponema pedis T A4	ABC transporter	1132		B683_1148 isoM1220_0834 TM1_1590 TPE_1465 isoE1186_2034 isoM1224_1694 isoM1111_1535
cluster1113	1	1	1	0	1	1	1		6		Treponema pedis T A4	HlyB/MsbA family ABC transporter	1176		B683_1149 isoM1224_1693 isoM1220_0833 TM1_1589 TPE_1466 isoE1186_2035
cluster1114	1	0	1	1	1	1	1		6		Treponema pedis T A4	iron compound ABC transporter ATP-binding protein	504		B683_1150 isoM1224_1692 isoM1111_2211 isoE1186_3077 isoM1220_0832 TPE_1467
cluster1115	1	0	1	1	0	1	1		5		Treponema pedis T A4	transport system permease	677		B683_1151 isoM1224_1691 isoM1220_0831 TPE_1468 isoM1111_2212
cluster1116	1	1	1	1	1	1	1		7		Treponema pedis T A4	iron chelate uptake ABC transportersolute-binding protein	690		B683_1152 isoM1224_1690 isoM1220_0830 TM1_1584 TPE_1469 isoE1186_3080 isoM1111_2692
cluster1117	1	1	1	1	1	1	1		7		Treponema pedis T A4	DNA repair protein RadC	491		B683_1154 isoM1224_0982 isoM1220_1887 isoE1186_1665 TM1_1434 TPE_2387 isoM1111_1498
cluster1118	1	1	1	1	1	1	1		7		Treponema pedis T A4	hypothetical protein	593		B683_1155 isoM1224_0981 isoE1186_1664 isoM1111_1499 isoM1220_1888 TM1_1433 TPE_2386
cluster1119	1	1	1	1	1	1	1		7		Treponema pedis T A4	ornithine carbamoyltransferase	706		B683_1156 isoM1224_0980 isoM1111_1500 isoE1186_1663 isoM1220_1889 TM1_1432 TPE_2385
cluster1120	1	1	1	1	1	1	1		7		Treponema pedis T A4	selenocysteine synthase	910		B683_1157 isoM1224_0970 isoE1186_1662 isoM1111_1502 isoM1220_1890 TM1_1431 TPE_2384
cluster1121	1	1	1	1	1	1	1		7		Treponema pedis T A4	GAF domain/HD	857		B683_1158 isoM1220_1891 TPE_2383 isoM1224_0969 isoE1186_1661 isoM1111_1503 TM1_1429
cluster1122	1	1	1	0	1	0	1		5		Treponema pedis T A4	RNA methyltransferase	513		B683_1159 isoM1224_0968 TM1_1428 TPE_2382 isoE1186_1660
cluster1123	1	1	1	1	1	1	1		7		Treponema pedis T A4	ABC transporter ATP-binding protein/peptidase	1169		B683_1160 isoE1186_1659 isoM1224_0967 isoM1220_1894 TM1_1427 TPE_2381 isoM1111_1815
cluster1124	1	0	1	0	1	1	1		5		Treponema pedis T A4	TPR	778		B683_1161 isoM1224_0966 isoE1186_1658 isoM1220_1895 TPE_2380
cluster1125	0	1	1	0	0	1	0		3		Treponema pedis T A4	hypothetical protein	337		B683_1162 isoM1220_1896 TM1_1422
cluster1126	0	1	1	0	0	0	0		2		n/a	n/a	0		B683_1163 TM1_1421
cluster1127	1	1	1	1	1	1	1		7		Treponema pedis T A4	hypothetical protein	86.7		B683_1164 isoM1224_0963 TM1_1420 isoM1111_0656 isoM1220_1898 isoE1186_1656 TPE_2378
cluster1128	1	1	1	1	1	1	1		7		Treponema pedis T A4	ArsR family transcriptional regulator	307		B683_1165 isoM1220_1899 TM1_1419 TPE_2377 isoM1224_0962 isoM1111_0657 isoE1186_1655
cluster1129	1	1	1	1	1	1	1		7		Treponema pedis T A4	cadmium-translocating P-type ATPase	1523		B683_1166 isoM1220_1900 TM1_1418 TPE_2376 isoE1186_1654 isoM1111_0658 isoM1224_0961
cluster1130	1	1	1	1	1	0	1		6		Treponema pedis T A4	threonine dehydrogenase	736		B683_1167 isoM1224_0960 TPE_2375 isoM1111_0502 TM1_1417 isoE1186_1653
cluster1131	1	1	1	1	1	1	1		7		Treponema pedis T A4	hypothetical protein	100		B683_1168 isoM1224_0959 isoM1220_1904 isoM1111_0501 isoE1186_1652 TM1_1416 TPE_2374
cluster1132	1	1	1	0	1	1	1		6		Treponema pedis T A4	TPR	452		B683_1169 isoM1220_1905 isoE1186_1651 TM1_1415 isoM1224_0958 TPE_2373
cluster1133	1	1	1	0	0	1	0		4		Treponema pedis T A4	transcription-repair coupling factor	2388		B683_1170 isoM1220_1906 TM1_1414 TPE_2372
cluster1134	0	1	1	1	1	1	0		5		Treponema pedis T A4	ATPase AAA	426		B683_1172 isoM1111_2598 isoE1186_3431 isoE1186_0775 isoM1111_3440 isoM1111_2469 TM1_1413 B683_2880 isoE1186_2015 TM1_2075 isoM1111_1843 isoM1111_3062 B683_1229 TM1_3244 isoM1220_3353
cluster1135	0	0	1	0	1	0	0		2		n/a	n/a	0		B683_1171 isoE1186_0776
cluster1136	1	1	1	1	0	1	0		5		Treponema pedis T A4	hypothetical protein	90.5		B683_1173 isoM1220_1327 TM1_1192 TPE_0181 isoM1111_3170
cluster1137	1	1	1	1	0	1	1		6		Treponema pedis T A4	alpha/beta fold family hydrolase	634		B683_1174 isoM1220_1328 TM1_1193 TPE_0182 isoM1224_2170 isoM1111_3112
cluster1138	1	1	1	1	1	1	0		6		Treponema pedis T A4	lipopolysaccharide biosynthesis protein	761		B683_1175 isoE1186_0709 isoM1220_1329 TM1_1194 TPE_0183 isoM1111_3113
cluster1139	1	1	1	1	1	1	0		6		Treponema pedis T A4	DNA polymerase subunit beta	272		B683_1176 isoM1111_0112 isoE1186_0708 isoM1220_1330 TM1_1195 TPE_0184
cluster1140	1	1	1	1	1	1	0		6		Treponema pedis T A4	hypothetical protein	286		B683_1177 isoM1111_0111 isoE1186_0707 isoM1220_1331 TM1_1196 TPE_0185
cluster1141	1	0	1	1	1	1	0		5		Treponema pedis T A4	DegT/DnrJ/EryC1/StrS aminotransferase	716		B683_1178 isoE1186_0706 isoM1111_0110 isoM1220_1332 TPE_0186
cluster1142	1	1	1	1	1	1	0		6		Treponema pedis T A4	ATPase	832		B683_1179 isoM1220_1333 TM1_2145 TPE_0187 isoM1111_0109 isoE1186_0705
cluster1143	1	0	1	1	1	1	0		5		Treponema pedis T A4	transferase hexapeptide repeat containingprotein	327		B683_1180 isoE1186_0704 isoM1111_0108 TPE_0188 isoM1220_1334
cluster1144	0	0	1	1	0	0	0		2		Treponema pedis T A4	polysaccharide biosynthesis protein	199		B683_1181 isoM1111_0107
cluster1145	1	0	1	1	0	1	1		5		Treponema pedis T A4	hypothetical protein	865		B683_1182 isoM1220_1387 isoM1111_2318 TPE_0356 isoM1224_1584
cluster1146	1	1	1	1	1	1	1		7		Treponema pedis T A4	carbon-nitrogen family hydrolase	502		B683_1183 isoM1224_1583 isoE1186_2746 isoM1111_2317 isoM1220_1386 TM1_2174 TPE_0355
cluster1147	1	1	1	1	1	1	1		7		Treponema pedis T A4	hypothetical protein	113		B683_1184 isoM1224_1582 isoM1220_1385 isoM1111_2316 isoE1186_2747 TM1_2173 TPE_0354
cluster1148	1	1	1	0	1	1	1		6		Treponema pedis T A4	type 11 methyltransferase	423		B683_1185 isoM1224_1581 isoM1220_1384 TM1_2172 TPE_0353 isoE1186_2748
cluster1149	0	0	1	0	1	0	1		3		Treponema pedis T A4	hypothetical protein	144		B683_1186 isoE1186_2749 isoM1224_1580
cluster1150	0	0	1	0	1	0	1		3		Treponema pedis T A4	hypothetical protein	153		B683_1187 isoM1224_1579 isoE1186_2750
cluster1151	1	1	1	1	1	1	0		6		Treponema pedis T A4	hypothetical protein	267		B683_1188 isoE1186_2751 isoM1220_1382 TPE_0351 TM1_2170 isoM1111_0268
cluster1152	1	1	1	1	0	1	1		6		Treponema pedis T A4	hypothetical protein	268		B683_1189 isoM1224_1577 isoM1111_0269 isoM1220_1381 TM1_2169 TPE_0350
cluster1153	1	1	1	1	1	1	1		7		Treponema pedis T A4	glycine reductase complex protein GrdD	775		B683_1190 isoM1224_1576 isoM1220_1380 isoM1111_0270 isoE1186_2754 TPE_0349 TM1_2168
cluster1154	1	1	1	0	1	0	1		5		Treponema pedis T A4	glycine reductase complex protein GrdC	1043		B683_1191 TPE_0348 isoM1224_1575 isoE1186_2755 TM1_2167
cluster1155	1	1	1	1	1	1	1		7		Treponema pedis T A4	hypothetical protein	509		B683_1192 isoM1224_1574 isoM1220_1341 isoE1186_2756 TM1_1812 TPE_0347 isoM1111_0692
cluster1156	1	1	1	1	1	1	1		7		Treponema pedis T A4	DNA mismatch repair protein MutS	1822		B683_1193 isoM1224_1573 TM1_1811 isoM1220_1342 TPE_0346 isoE1186_2757 isoM1111_0691
cluster1157	1	1	1	1	1	1	0		6		Treponema pedis T A4	outer membrane protein	345		B683_1194 isoM1220_1343 isoM1111_0690 isoE1186_2758 TM1_1810 TPE_0345
cluster1158	1	1	1	1	1	1	1		7		Treponema pedis T A4	surface antigen	1659		B683_1195 isoM1220_1344 TPE_0344 isoM1224_1570 TM1_1809 isoM1111_0689 isoE1186_2760
cluster1159	1	0	1	0	1	1	0		4		Treponema pedis T A4	putative outer membrane protein	2985		B683_1196 isoE1186_1337 isoM1220_1345 TPE_0343
cluster1160	1	1	1	1	1	1	1		7		Treponema pedis T A4	toxin regulator-like protein	669		B683_1197 isoM1224_2456 isoM1111_1744 isoM1220_1346 TPE_0342 isoE1186_1338 TM1_1802
cluster1161	1	1	1	0	1	0	1		5		Treponema pedis T A4	2-dehydropantoate 2-reductase	640		B683_1198 isoM1224_2455 isoE1186_1339 TM1_1801 TPE_0341
cluster1162	0	1	1	0	0	1	0		3		Treponema pedis T A4	magnesium transporter	381		B683_1200 isoM1220_2028 TM1_3446 B683_2288 TM1_2863
cluster1163	1	1	1	1	1	1	1		7		Treponema pedis T A4	phosphatidate cytidylyltransferase	402		B683_1201 isoE1186_1007 isoM1224_2741 isoM1111_0287 isoM1220_2027 TM1_3444 TPE_0717
cluster1164	1	1	1	1	1	1	1		7		Treponema pedis T A4	serine/threonine protein phosphatase	455		B683_1202 isoM1111_0288 isoE1186_1008 isoM1224_2742 isoM1220_2026 TM1_3443 TPE_0718
cluster1165	1	1	1	1	1	1	0		6		Treponema pedis T A4	hypothetical protein	96.7		B683_1203 isoM1111_0289 isoE1186_1009 isoM1220_2024 TM1_3441 TPE_0719
cluster1166	1	1	1	1	1	1	0		6		Treponema pedis T A4	mobilization protein	317		B683_1204 isoE1186_1010 isoM1111_0290 isoM1220_2023 TM1_3440 TPE_0720
cluster1167	0	0	1	1	1	0	0		3		Clostridium difficile 630	mobilization protein	107		B683_1205 isoM1111_0291 isoE1186_1011
cluster1168	1	1	1	1	1	1	0		6		Treponema pedis T A4	hypothetical protein	1160		B683_1206 isoM1220_2022 TM1_0236 TPE_0721 isoE1186_1012 isoM1111_0292
cluster1169	1	1	1	1	1	1	0		6		Treponema pedis T A4	hypothetical protein	692		B683_1207 isoE1186_1013 isoM1220_2021 TM1_0237 TPE_0722 isoM1111_0293
cluster1170	0	0	1	1	0	0	0		2		Haemophilus somnus 2336	hypothetical protein	60.1		B683_1208 isoM1111_0294
cluster1171	0	0	1	1	0	0	0		2		Treponema pedis T A4	methyl-accepting chemotaxis protein	674		B683_1212 isoM1111_3110
cluster1172	0	0	1	0	0	1	0		2		Treponema pedis T A4	methyl-accepting chemotaxis protein	222		B683_1213 isoM1220_3530
cluster1173	1	1	1	1	1	1	1		7		Treponema pedis T A4	hypothetical protein	266		B683_1214 isoM1224_1277 isoM1220_0962 TM1_1826 TPE_0541 isoM1111_2988 isoE1186_2389
cluster1174	1	0	1	1	1	1	1		6		Treponema pedis T A4	heat shock protein 90	1297		B683_1215 isoM1220_0963 TPE_0540 isoE1186_2390 isoM1224_1278 isoM1111_1471
cluster1175	1	1	1	1	1	1	1		7		Treponema pedis T A4	DNA polymerase III subunits gamma and tau	1399		B683_1216 isoM1224_1279 isoM1220_0964 isoM1111_1470 TM1_1737 TPE_0539 isoE1186_3089
cluster1176	1	0	1	0	1	1	1		5		Treponema pedis T A4	hypothetical protein	768		B683_1217 isoM1220_0965 TPE_0538 isoE1186_3088 isoM1224_1280
cluster1177	1	1	1	0	1	0	1		5		Treponema pedis T A4	ABC transporter ATP-binding protein	1221		B683_1220 isoE1186_2475 isoM1224_0557 TPE_1248 TM1_2067
cluster1178	1	1	1	1	1	1	1		7		Treponema pedis T A4	arsenical pump-driving ATPase	810		B683_1221 isoM1220_2005 TM1_2068 TPE_1249 isoM1224_0558 isoE1186_2474 isoM1111_3066
cluster1179	1	1	1	1	1	1	1		7		Treponema pedis T A4	arsenical pump-driving ATPase	786		B683_1222 TPE_1250 isoE1186_2473 isoM1220_2004 TM1_2069 isoM1224_0559 isoM1111_2139
cluster1180	0	0	1	0	0	0	0		1		Treponema pedis T A4	arsenical pump-driving ATPase	200		B683_1223
cluster1181	1	1	1	1	1	1	1		7		Treponema pedis T A4	L-lactate transport	914		B683_1224 TPE_1251 isoM1220_2003 isoE1186_2472 isoM1111_2140 isoM1224_0560 TM1_2070
cluster1182	1	1	1	0	1	1	1		6		Treponema pedis T A4	Electron transfer flavoproteinalpha/beta-subunit	535		B683_1225 isoM1224_0561 isoM1220_2002 isoE1186_2471 TM1_2071 TPE_1252
cluster1183	0	0	1	0	0	0	1		2		Treponema pedis T A4	electron transfer flavoprotein subunit alpha	518		B683_1226 isoM1224_0562 isoM1224_1749
cluster1184	0	0	1	0	0	0	0		1		Treponema pedis T A4	electron transfer flavoprotein subunit alpha	202		B683_1227
cluster1185	1	0	1	1	1	1	1		6		Treponema pedis T A4	DAACS family dicarboxylate/amino acid:sodium(Na+) or proton (H+) symporter	767		B683_1228 isoE1186_2469 TPE_1254 isoM1220_2000 isoM1111_3060 isoM1224_1750 B683_3105 isoE1186_3829
cluster1186	0	0	1	0	0	0	1		2		Treponema pedis T A4	ATPase AAA	346		B683_1231 isoM1224_0887
cluster1187	0	0	1	0	1	1	0		3		Treponema pedis T A4	50S ribosomal protein L2	251		B683_1230 isoE1186_3498 isoM1220_1466 isoE1186_0506
cluster1188	1	1	1	1	1	1	1		7		Treponema pedis T A4	hypothetical protein	396		B683_1232 isoM1220_1467 TM1_3631 TPE_2639 isoM1111_2220 isoM1224_1137 isoE1186_0505
cluster1189	1	0	1	1	1	1	1		6		Treponema pedis T A4	30S ribosomal protein S3	488		B683_1233 isoM1111_2221 isoM1224_1138 isoM1220_1468 isoE1186_0504 TPE_2638
cluster1190	1	0	1	1	1	1	1		6		Treponema pedis T A4	50S ribosomal protein L16	280		B683_1234 isoM1224_1139 isoM1220_1469 isoM1111_2222 isoE1186_0503 TPE_2637
cluster1191	0	0	1	0	0	0	0		1		Treponema pedis T A4	50S ribosomal protein L29	91.3		B683_1235
cluster1192	1	0	1	1	1	1	1		6		Treponema pedis T A4	30S ribosomal protein S17	178		B683_1236 isoM1224_1141 isoM1220_1471 isoM1111_2224 isoE1186_0501 TPE_2635
cluster1193	1	1	1	0	1	1	1		6		Treponema pedis T A4	50S ribosomal protein L14	241		B683_1237 isoM1224_1142 isoM1220_1472 isoE1186_0500 TM1_1896 TPE_2634 isoM1224_4033
cluster1194	1	1	1	1	1	1	1		7		Treponema pedis T A4	50S ribosomal protein L24	208		B683_1238 isoM1224_1143 isoM1220_1473 isoM1111_2274 TM1_1897 TPE_2633 isoE1186_0499
cluster1195	1	1	1	1	1	1	0		6		Treponema pedis T A4	50S ribosomal protein L5	383		B683_1239 isoM1111_2275 isoE1186_0498 TM1_1898 TPE_2632 isoM1220_3402 isoM1220_1474
cluster1196	1	1	1	1	1	1	1		7		Treponema pedis T A4	30S ribosomal protein S8	249		B683_1240 isoM1224_1146 isoM1220_2865 isoM1111_2276 isoE1186_0497 TM1_1899 TPE_2631
cluster1197	1	0	1	1	1	1	1		6		Treponema pedis T A4	50S ribosomal protein L6	354		B683_1241 isoM1224_3842 isoM1220_3330 isoE1186_0496 TPE_2630 isoM1111_2277 isoM1224_1147
cluster1198	1	1	1	0	1	1	1		6		Treponema pedis T A4	50S ribosomal protein L18	239		B683_1242 isoM1224_1015 isoM1220_1085 isoE1186_0495 TPE_2629 TM1_1902
cluster1199	0	0	1	0	0	0	0		1		Treponema pedis T A4	30S ribosomal protein S5	156		B683_1243
cluster1200	1	1	1	1	1	1	1		7		Treponema pedis T A4	50S ribosomal protein L30	120		B683_1244 isoM1224_1017 isoM1111_2638 isoE1186_0493 TPE_2627 isoM1220_1087 TM1_1904
cluster1201	1	1	1	1	0	1	1		6		Treponema pedis T A4	50S ribosomal protein L15	298		B683_1245 isoM1224_1018 isoM1220_1088 isoM1111_2639 TPE_2626 TM1_1905
cluster1202	1	1	1	1	1	1	1		7		Treponema pedis T A4	preprotein translocase subunit SecY	865		B683_1246 isoE1186_0491 TM1_1906 TPE_2625 isoM1224_1019 isoM1111_0124 isoM1220_1089
cluster1203	1	1	1	1	1	1	1		7		Treponema pedis T A4	hypothetical protein	87.4		B683_1247 isoM1224_1020 isoM1220_1090 isoM1111_0125 isoE1186_0490 TM1_1907 TPE_2624
cluster1204	1	1	1	1	1	1	1		7		Treponema pedis T A4	30S ribosomal protein S13	315		B683_1248 isoM1220_1091 isoM1111_0126 TM1_1908 TPE_2623 isoE1186_0489 isoM1224_1021
cluster1205	1	1	1	1	1	1	1		7		Treponema pedis T A4	30S ribosomal protein S11	260		B683_1249 isoM1224_1022 isoM1220_1092 isoM1111_0127 isoE1186_0488 TM1_1909 TPE_2622
cluster1206	1	1	1	1	1	1	1		7		Treponema pedis T A4	DNA-directed RNA polymerase subunit alpha	725		B683_1250 isoM1224_1023 isoM1220_1093 isoM1111_0128 TM1_1910 TPE_2621 isoE1186_0487
cluster1207	1	1	1	1	0	1	1		6		Treponema pedis T A4	50S ribosomal protein L17	365		B683_1251 isoM1224_1024 isoM1220_1094 TPE_2620 isoM1111_0129 TM1_1911
cluster1208	1	1	1	1	1	1	1		7		Treponema pedis T A4	hypothetical protein	150		B683_1252 isoM1224_1025 isoM1220_1095 TM1_1912 TPE_2619 isoE1186_0484 isoM1111_0130
cluster1209	0	0	1	1	1	0	1		4		Krokinobacter sp. 4H-3-7-5	flavodoxin/nitric oxide synthase	33.1		B683_1253 isoM1111_0132 isoE1186_0482 isoM1224_1026
cluster1210	0	0	1	0	0	0	1		2		n/a	n/a	0		B683_1254 isoM1224_2890
cluster1211	1	1	1	1	1	0	1		6		Treponema pedis T A4	DNA polymerase I	1919		B683_1255 isoM1224_2891 TM1_1246 TPE_1752 isoM1111_2813 isoE1186_2547
cluster1212	1	1	1	0	1	1	0		5		Treponema pedis T A4	dephospho-CoA kinase	427		B683_1256 isoE1186_2549 TM1_1245 TPE_1751 isoM1220_1803
cluster1213	1	0	1	1	1	1	1		6		Treponema pedis T A4	sporulation repeat-containing protein	581		B683_1257 isoM1224_3037 isoM1220_1804 isoE1186_2550 TPE_1750 isoM1111_1995
cluster1214	0	0	1	1	0	1	1		4		n/a	n/a	0		B683_1258 isoM1224_3039 isoM1220_1805 isoM1111_1801
cluster1215	1	1	1	1	1	1	1		7		Treponema pedis T A4	hypothetical protein	408		B683_1259 isoM1224_3040 TM1_1242 TPE_1749 isoM1220_1806 isoM1111_1802 isoE1186_2551
cluster1216	0	0	1	0	0	0	1		2		Treponema denticola ATCC 35405	ABC transporter ATP-binding protein/peptidase	51.6		B683_1260 isoM1224_3041
cluster1217	0	0	1	0	0	0	1		2		Treponema denticola ATCC 35405	ABC transporter ATP-binding protein/peptidase	178		B683_1261 isoM1224_3042
cluster1218	1	0	1	0	0	1	1		4		Treponema pedis T A4	major facilitator superfamily protein	764		B683_1263 isoM1224_2652 isoM1220_2036 TPE_1739
cluster1219	1	0	1	1	1	1	1		6		Treponema pedis T A4	ChvD family ATP-binding protein	1191		B683_1264 TPE_1741 isoM1111_0431 isoE1186_2331 isoM1224_2654 isoM1220_2037
cluster1220	1	1	1	1	1	1	1		7		Treponema pedis T A4	oleoyl-ACP hydrolase	486		B683_1265 isoM1111_0432 isoE1186_2332 isoM1220_2039 TM1_2244 TPE_1742 isoM1224_3333
cluster1221	1	1	1	1	1	1	1		7		Treponema pedis T A4	putative glycoside hydrolase family protein	1187		B683_1266 isoE1186_2333 isoM1111_0433 isoM1220_2040 TPE_1743 TM1_2243 isoM1224_3332
cluster1222	1	1	1	1	1	1	1		7		Treponema pedis T A4	hypothetical protein	698		B683_1267 isoM1224_3330 isoE1186_2334 TM1_2241 TPE_1744 isoM1111_0434 isoM1220_2041 B683_1714 B683_3306 B683_3273 isoM1111_3557
cluster1223	1	1	1	1	1	1	1		7		Treponema pedis T A4	Ser/Thr protein phosphatase family protein	562		B683_1269 isoM1224_1601 isoM1220_1212 isoM1111_2061 isoE1186_0680 TM1_0916 TPE_0485
cluster1224	0	0	1	0	0	1	0		2		Treponema pedis T A4	OmpA protein	1162		B683_1270 isoM1220_1211
cluster1225	0	0	1	0	0	0	0		1		n/a	n/a	0		B683_1271
cluster1226	0	0	1	1	1	1	0		4		Treponema pedis T A4	OmpA protein	1890		B683_1272 isoM1220_1210 isoM1111_2304 isoE1186_0681
cluster1227	1	1	1	1	1	1	1		7		Treponema pedis T A4	UspA domain-containing protein	328		B683_1273 isoM1224_1599 isoM1111_2305 isoE1186_0683 TPE_0483 isoM1220_1209 TM1_0918
cluster1228	1	1	1	1	1	1	1		7		Treponema pedis T A4	V-type ATP synthase subunit D	416		B683_1274 isoM1220_1208 isoE1186_0684 isoM1111_2306 TPE_0482 isoM1224_1598 TM1_0919
cluster1229	0	0	1	0	0	0	0		1		Treponema pedis T A4	V-type ATP synthase subunit beta	380		B683_1275
cluster1230	0	0	1	0	0	0	0		1		Treponema pedis T A4	V-type ATP synthase subunit beta	586		B683_1276
cluster1231	0	0	1	0	0	0	0		1		Treponema pedis T A4	phenylalanyl-tRNA synthetase subunit beta	730		B683_1277
cluster1232	0	0	1	0	0	0	0		1		Treponema pedis T A4	phenylalanyl-tRNA synthetase subunit beta	384		B683_1278
cluster1233	1	1	1	0	1	1	0		5		Treponema pedis T A4	hypothetical protein	261		B683_1279 isoM1220_1205 isoE1186_0687 TM1_0922 TPE_0479
cluster1234	1	1	1	1	1	1	0		6		Treponema pedis T A4	ABC transporter ATP-binding protein/permease	1342		B683_1280 isoM1220_1204 TM1_0923 TPE_0478 isoE1186_0688 isoM1111_1222
cluster1235	1	1	1	1	1	1	1		7		Treponema pedis T A4	ABC transporter	1123		B683_1281 isoM1224_1593 isoM1220_1203 isoE1186_0689 TM1_0924 TPE_0477 isoM1111_0713
cluster1236	0	0	1	0	0	0	0		1		Treponema pedis T A4	hypothetical protein	283		B683_1282
cluster1237	0	0	1	0	0	0	0		1		Treponema pedis T A4	hypothetical protein	71.6		B683_1283
cluster1238	1	1	1	1	1	1	1		7		Treponema pedis T A4	hypothetical protein	379		B683_1284 isoM1224_1591 isoM1220_1201 isoM1111_0504 isoE1186_0691 TM1_0926 TPE_0475
cluster1239	0	0	1	0	0	0	1		2		Filifactor alocis ATCC 35896	O-methyltransferase, family 2	205		B683_1285 isoM1224_1590
cluster1240	1	1	1	1	1	1	1		7		Treponema pedis T A4	ABC transporter ATP-binding protein/permease	1187		B683_1286 isoM1224_1589 TM1_0927 isoM1220_1200 TPE_0474 isoE1186_0692 isoM1111_0505
cluster1241	0	0	1	1	0	0	1		3		n/a	n/a	0		B683_1287 isoM1224_1588 isoM1111_2271
cluster1242	1	0	1	1	1	1	1		6		Treponema pedis T A4	sodium/glutamate symporter	773		B683_1288 isoM1220_1198 isoM1111_2270 isoM1224_1587 isoE1186_0694 TPE_0473
cluster1243	1	1	1	1	1	1	1		7		Treponema pedis T A4	TetR family transcriptional regulator	448		B683_1289 isoM1224_1586 isoM1220_1197 isoE1186_0695 TPE_0472 TM1_0930 isoM1111_2269
cluster1244	0	0	1	0	0	0	0		1		Treponema pedis T A4	hypothetical protein	828		B683_1290
cluster1245	1	1	1	0	0	1	0		4		Treponema pedis T A4	DNA helicase	1764		B683_1291 isoM1220_2764 TM1_2562 TPE_1285
cluster1246	1	0	1	0	0	1	0		3		Treponema pedis T A4	hypothetical protein	346		B683_1292 isoM1220_2765 TPE_1284
cluster1247	0	0	1	0	0	0	0		1		Treponema succinifaciens DSM 2489	hypothetical protein	132		B683_1293
cluster1248	0	0	1	0	0	0	1		2		Spirochaeta caldaria DSM 7334	hypothetical protein	103		B683_1294 isoM1224_2883
cluster1249	0	0	1	0	0	0	0		1		Spirochaeta caldaria DSM 7334	hypothetical protein	116		B683_1295
cluster1250	0	0	1	0	0	0	0		1		Treponema pedis T A4	CTP synthetase	25.4		B683_1296
cluster1251	0	0	1	0	0	0	0		1		n/a	n/a	0		B683_1297
cluster1252	0	0	1	0	0	0	1		2		Cellulophaga lytica DSM 7489	hypothetical protein	62.4		B683_1298 isoM1224_3023
cluster1253	0	0	1	0	0	0	0		1		Cyanothece sp. ATCC 51142	serine/threonine protein kinase	99.8		B683_1299
cluster1254	1	1	1	1	1	1	1		7		Treponema pedis T A4	hypothetical protein	330		B683_1301 isoM1224_1308 isoE1186_1908 isoM1220_3070 isoM1111_1412 TM1_2929 TPE_0552
cluster1255	0	1	1	0	0	1	1		4		Treponema pedis T A4	flagellar hook-associated protein FlgK	1036		B683_1302 isoM1224_1119 isoM1220_1538 TM1_2927
cluster1256	0	0	1	0	0	0	0		1		Treponema pedis T A4	flagellar hook-associated protein FlgK	464		B683_1303
cluster1257	1	1	1	1	1	1	1		7		Treponema pedis T A4	flagellar hook-associated protein FlgL	851		B683_1304 isoM1220_1539 isoM1111_1410 TM1_2926 TPE_0554 isoE1186_1906 isoM1224_1117
cluster1258	1	1	1	1	1	1	1		7		Treponema pedis T A4	methyl-accepting chemotaxis protein	224		B683_1306 isoM1220_1541 TM1_3170 isoE1186_3520 isoM1111_0925 isoE1186_0860 TM1_3745 isoM1220_3232 isoM1224_3497 isoM1220_3004 TM1_3958 isoM1220_0220 TPE_2185 B683_1340
cluster1259	0	0	1	0	1	0	0		2		n/a	n/a	0		B683_1305 B683_1341 isoE1186_2609
cluster1260	0	0	1	0	1	1	0		3		Treponema pedis T A4	ABC transporter ATP-binding protein/permease	560		B683_1307 isoM1220_3456 isoE1186_0180
cluster1261	0	0	1	1	1	0	0		3		Treponema pedis T A4	ABC transporter ATP-binding protein/permease	209		B683_1308 isoM1111_1085 isoE1186_3732
cluster1262	1	0	1	0	1	0	1		4		Treponema pedis T A4	ABC transporter ATP-binding protein/permease	1132		B683_1309 isoM1224_1002 isoE1186_0181 TPE_2405
cluster1263	0	0	1	1	0	0	1		3		Treponema denticola ATCC 35405	internalin-like protein	199		B683_1310 isoM1224_1004 isoM1111_3691 isoM1224_4087
cluster1264	0	0	1	1	0	1	1		4		Treponema pedis T A4	hypothetical protein	280		B683_1312 isoM1111_3556 isoM1224_2744 isoM1220_2834 B683_3237 B683_2799
cluster1265	0	0	1	0	0	0	0		1		n/a	n/a	0		B683_1311
cluster1266	0	0	1	0	1	1	1		4		Treponema pedis T A4	extracellular solute-binding protein	419		B683_1313 isoM1224_1108 isoE1186_3542 isoM1220_3444
cluster1267	1	1	1	1	1	1	1		7		Treponema pedis T A4	nickel-transporting ATPase	612		B683_1314 isoM1224_1109 isoM1220_2339 isoM1111_3173 isoE1186_1307 TM1_0593 TPE_1514
cluster1268	1	0	1	1	1	1	1		6		Treponema pedis T A4	binding-protein-dependent transport system innermembrane protein	523		B683_1315 isoM1224_1110 isoM1220_2338 TPE_1513 isoE1186_1308 isoM1111_3174
cluster1269	1	1	1	0	1	1	1		6		Treponema pedis T A4	oligopeptide/dipeptide ABC transporter ATPase	667		B683_1316 isoM1224_1111 isoE1186_1309 TM1_0589 TPE_1512 isoM1220_2337
cluster1270	1	1	1	1	1	1	1		7		Treponema pedis T A4	oligopeptide/dipeptide ABC transporter ATPase	648		B683_1317 isoM1224_1112 isoM1220_2335 isoE1186_1310 TM1_0588 TPE_1511 isoM1111_2895
cluster1271	1	0	1	0	1	1	1		5		Treponema pedis T A4	tryptophanase	955		B683_1318 isoM1224_1113 isoE1186_1311 TPE_1510 isoM1220_2334
cluster1272	1	0	1	1	1	1	1		6		Treponema pedis T A4	putative ATPase	1040		B683_1319 isoM1111_0623 isoE1186_1312 isoM1220_2333 TPE_1509 isoM1224_1114
cluster1273	1	1	1	1	1	1	1		7		Treponema pedis T A4	pyridoxal-dependent family decarboxylase	803		B683_1320 isoM1224_1115 isoM1220_2332 isoE1186_1313 TM1_0583 TPE_1508 isoM1111_0624
cluster1274	1	1	1	1	0	1	1		6		Treponema pedis T A4	hypothetical protein	102		B683_1321 isoM1224_1436 isoM1220_3109 isoM1111_3055 TM1_1635 TPE_0562
cluster1275	1	1	1	1	1	1	1		7		Treponema pedis T A4	flavodoxin	284		B683_1322 isoM1220_3110 isoM1111_3054 isoE1186_2133 TM1_1634 TPE_0563 isoM1224_1435
cluster1276	1	1	1	0	1	1	1		6		Treponema pedis T A4	hypothetical protein	395		B683_1323 isoM1224_1434 isoE1186_2132 isoM1220_3111 TM1_1633 TPE_0564
cluster1277	0	0	1	1	1	0	1		4		Clostridium botulinum A2 str. Kyoto	hydrogenase accessory protein HypB	337		B683_1324 isoM1224_1433 isoE1186_2131 isoM1111_1554
cluster1278	0	0	1	0	0	0	0		1		Clostridium botulinum A str. ATCC 3502	pyridine nucleotide-disulfide oxidoreductase	1205		B683_1325
cluster1279	0	0	1	1	1	0	1		4		Clostridium phytofermentans ISDg	hydrogenase nickel incorporation protein HypA	109		B683_1326 isoM1111_1810 isoE1186_0964 isoM1224_3167
cluster1280	1	1	1	1	1	0	1		6		Treponema pedis T A4	hypothetical protein	678		B683_1327 isoE1186_0965 isoM1111_1809 TM1_1631 TPE_0566 isoM1224_3168
cluster1281	1	1	1	0	1	1	1		6		Treponema pedis T A4	CDP-alcohol phosphatidyltransferase	520		B683_1328 isoM1224_2825 isoM1220_2554 isoE1186_0966 TM1_1630 TPE_0567
cluster1282	0	1	1	0	0	1	0		3		Treponema pedis T A4	glycosyl transferase	614		B683_1329 isoM1220_2555 TM1_1629
cluster1283	0	0	1	0	0	0	0		1		Treponema pedis T A4	glycosyl transferase	207		B683_1330
cluster1284	1	0	1	1	1	0	0		4		Treponema pedis T A4	flagellar biosynthetic protein FlhF	919		B683_1331 isoM1111_0439 isoE1186_0968 TPE_0569
cluster1285	1	1	1	1	1	1	1		7		Treponema pedis T A4	flagellar synthesis regulator FleN	606		B683_1332 isoM1224_2821 isoM1220_2559 isoM1111_0438 isoE1186_0969 TM1_1626 TPE_0570
cluster1286	0	0	1	0	0	0	0		1		Treponema pedis T A4	methyl-accepting chemotaxis protein	1405		B683_1333
cluster1287	1	0	1	1	1	1	1		6		Treponema pedis T A4	pyridoxal biosynthesis lyase PdxS	568		B683_1335 TPE_1080 isoM1224_1857 isoE1186_3153 isoM1111_0396 isoM1220_2977 isoM1111_2793 B683_3236 isoM1224_3900 isoM1111_3502 isoE1186_3117 B683_2929
cluster1288	1	1	1	1	1	1	1		7		Treponema pedis T A4	hypothetical protein	158		B683_1337 isoM1220_2979 TM1_3166 TPE_1082 isoM1224_3362 isoM1111_2791 isoE1186_2605
cluster1289	1	1	1	1	1	1	1		7		Treponema pedis T A4	CDP-diacylglycerol--glycerol-3-phosphate 3-phosphatidyltransferase	386		B683_1338 isoM1220_2980 TM1_3167 TPE_1083 isoM1224_3363 isoE1186_2606 isoM1111_2792
cluster1290	1	1	1	1	1	1	1		7		Treponema pedis T A4	MATE family transporter	905		B683_1339 isoM1220_2981 TM1_3168 TPE_1084 isoM1111_3306 isoE1186_2607 isoM1224_3364 isoE1186_1905 isoM1111_3192 isoM1111_3940 TM1_3169
cluster1291	1	1	1	1	1	1	1		7		Treponema pedis T A4	hypothetical protein	164		B683_1342 isoM1224_2116 isoM1111_1793 isoM1220_0664 isoE1186_2442 TM1_1528 TPE_2663
cluster1292	0	0	1	1	0	0	0		2		Treponema denticola ATCC 35405	hypothetical protein	351		B683_1343 isoM1111_1792
cluster1293	1	0	1	1	1	1	1		6		Treponema pedis T A4	hypothetical protein	582		B683_1344 isoM1111_1791 isoM1224_2114 isoM1220_0662 TPE_2665 isoE1186_2444
cluster1294	0	0	1	1	1	0	1		4		n/a	n/a	0		B683_1345 isoM1224_2113 isoE1186_2445 isoM1111_1790
cluster1295	0	0	1	1	1	0	1		4		Treponema pedis T A4	hypothetical protein	131		B683_1346 isoM1224_2112 isoE1186_2446 isoM1111_1789
cluster1296	0	0	1	0	0	0	0		1		Treponema pedis T A4	hypothetical protein	122		B683_1347
cluster1297	0	0	1	0	1	0	0		2		Treponema pedis T A4	hypothetical protein	24.3		B683_1348 isoE1186_2448
cluster1298	1	1	1	0	1	1	1		6		Treponema pedis T A4	ABC transporter ATP-binding protein	998		B683_1349 isoM1220_0654 TM1_1540 TPE_2673 isoM1224_0864 isoE1186_2449
cluster1299	1	1	1	1	1	1	1		7		Treponema pedis T A4	YeeE/YedE family integral membrane protein	879		B683_1350 isoM1220_0653 TPE_2674 isoE1186_2450 isoM1224_0863 TM1_1541 isoM1111_3392
cluster1300	1	1	1	1	1	1	1		7		Treponema pedis T A4	amino acid permease	877		B683_1351 isoM1224_3375 isoM1111_3391 isoE1186_2451 isoM1220_0652 TM1_1543 TPE_2675
cluster1301	1	1	1	1	1	1	1		7		Treponema pedis T A4	hypothetical protein	74.7		B683_1352 isoE1186_2452 isoM1224_3374 isoM1111_3390 isoM1220_3480 isoM1220_3479 isoM1220_0651 isoM1220_0650 isoM1220_0649 isoM1111_3488 isoM1111_1456 isoE1186_3720 isoE1186_3719 isoE1186_3324 isoE1186_2453 TM1_3889 TM1_3888 TM1_3887 TM1_3623 TM1_1545 TM1_1544 TPE_2678 TPE_2677 B683_2936 isoM1224_3373 isoM1111_3487 TM1_3885 isoM1111_3489 isoE1186_1810
cluster1302	0	0	1	1	0	0	0		2		n/a	n/a	0		B683_1353 isoM1111_2006
cluster1303	1	1	1	1	1	0	1		6		Treponema pedis T A4	hypothetical protein	75.9		B683_1354 isoM1111_1213 isoM1224_0666 isoE1186_2099 TM1_2645 TPE_1297
cluster1304	0	0	1	1	0	0	1		3		Treponema denticola ATCC 35405	hypothetical protein	373		B683_1355 isoM1111_1214 isoM1224_0667
cluster1305	1	1	1	1	1	1	1		7		Treponema pedis T A4	hypothetical protein	379		B683_1356 isoM1111_1215 isoM1224_0668 isoM1220_2737 isoE1186_0614 TM1_2642 TPE_1294
cluster1306	1	1	1	1	1	1	0		6		Treponema pedis T A4	hypothetical protein	187		B683_1357 isoE1186_0615 TPE_1293 isoM1220_2738 TM1_2641 isoM1111_1216
cluster1307	0	0	1	1	0	0	0		2		Treponema pedis T A4	surface antigen BspA	440		B683_1358 isoM1111_1217
cluster1308	0	0	1	0	0	0	1		2		Treponema pedis T A4	hypothetical protein	174		B683_1359 isoM1224_3887
cluster1309	0	0	1	0	0	0	0		1		n/a	n/a	0		B683_1360
cluster1310	0	0	1	0	0	0	0		1		Treponema pedis T A4	hypothetical protein	84.3		B683_1361
cluster1311	0	0	1	0	0	0	0		1		n/a	n/a	0		B683_1362
cluster1312	0	0	1	0	0	0	0		1		Collimonas fungivorans Ter331	hypothetical protein	37.4		B683_1363
cluster1313	1	1	1	0	1	1	1		6		Treponema pedis T A4	YD repeat-containing protein	971		B683_1364 TM1_2656 isoM1224_2927 B683_2412 isoE1186_2393 isoM1224_2951 TM1_3343 TPE_0106 isoM1220_3189 TPE_1717 isoM1220_0866 isoM1224_2978 isoM1224_3863 isoE1186_3425 isoM1220_2601 TPE_1578 TPE_0098 B683_2731 isoE1186_3242
cluster1314	0	0	1	1	0	0	0		2		Capnocytophaga ochracea DSM 7271	hypothetical protein	35.8		B683_1365 isoM1111_1578
cluster1315	1	1	1	1	1	1	1		7		Treponema pedis T A4	YD repeat-containing protein	685		B683_1366 isoM1111_3486 B683_3140 isoE1186_3303 B683_2124 isoM1220_3032 isoE1186_2695 TM1_3593 B683_3041 isoM1220_3221 TPE_1584 isoE1186_3294 TM1_3868 TM1_2326 TPE_1699 isoM1224_3501 TM1_3584 isoE1186_3366 TM1_2935 isoE1186_2921 B683_3100 TM1_3414 isoM1111_1671 isoM1224_3639 B683_3101 isoE1186_3279 isoM1224_3555 isoM1111_2311 B683_2854 isoM1220_2043 isoE1186_0905 isoE1186_2985 isoM1224_3465 B683_…
cluster1316	0	0	1	0	0	0	0		1		Treponema pedis T A4	adenylate/guanylate cyclase catalytic	142		B683_1368
cluster1317	1	1	1	1	1	1	1		7		Treponema pedis T A4	adenylate/guanylate cyclase catalytic	1265		B683_1369 TM1_0226 isoM1111_1724 isoE1186_2524 TPE_0982 isoM1224_0775 isoM1220_0796
cluster1318	0	1	1	1	1	1	0		5		Clostridium difficile BI1	hypothetical protein	72.4		B683_1370 isoM1220_0795 isoM1111_1725 isoE1186_2525 TM1_0225
cluster1319	1	1	1	1	1	1	0		6		Treponema pedis T A4	hypothetical protein	227		B683_1371 isoM1220_0794 isoE1186_2526 TM1_0224 isoM1111_1726 TPE_0981
cluster1320	1	0	1	0	1	1	1		5		Treponema pedis T A4	hypothetical protein	595		B683_1372 isoM1220_0902 isoE1186_0442 TPE_0980 isoM1224_2080
cluster1321	1	1	1	1	1	0	1		6		Treponema pedis T A4	tRNA modifying protein	962		B683_1373 isoM1224_2079 TPE_0979 isoE1186_0443 isoM1111_2652 TM1_3535
cluster1322	1	1	1	1	1	1	1		7		Treponema pedis T A4	hypothetical protein	759		B683_1374 isoM1220_0899 isoM1111_2651 TPE_0978 isoM1224_2078 isoE1186_0444 TM1_3139
cluster1323	1	1	1	0	1	0	1		5		Treponema pedis T A4	outer membrane lipoprotein carrier protein LolA	516		B683_1375 TM1_3140 TPE_0977 isoM1224_2077 isoE1186_0445
cluster1324	1	1	1	1	1	1	1		7		Treponema pedis T A4	Peptidase S24/S26A/S26B	1152		B683_1376 isoM1224_2076 isoM1220_0896 isoE1186_0446 TPE_0976 isoM1111_1570 TM1_3141
cluster1325	1	1	1	1	1	1	1		7		Treponema pedis T A4	hypothetical protein	266		B683_1377 isoM1224_2075 isoM1220_0895 isoM1111_1571 isoE1186_0447 TM1_3142 TPE_0975
cluster1326	1	1	1	1	1	1	1		7		Treponema pedis T A4	tRNA modification GTPase TrmE	939		B683_1378 isoM1224_2074 isoM1220_0894 TM1_3143 TPE_0974 isoM1111_1572 isoE1186_0448
cluster1327	1	1	1	1	1	1	1		7		Treponema pedis T A4	PAP2 (2 phosphatidic acid phosphatase) family protein	650		B683_1379 isoM1220_0893 isoM1111_1573 isoE1186_0449 TM1_3144 TPE_0973 isoM1224_2073
cluster1328	1	0	1	0	1	0	0		3		Treponema pedis T A4	hypothetical protein	1421		B683_1380 isoE1186_0450 TPE_0972
cluster1329	1	0	1	0	1	1	1		5		Treponema pedis T A4	uracil transporter	807		B683_1381 isoM1224_2070 isoE1186_0451 isoM1220_2404 TPE_0971
cluster1330	1	1	1	1	1	1	1		7		Treponema pedis T A4	hypothetical protein	542		B683_1382 isoE1186_0452 TM1_3150 TPE_0970 isoM1220_2403 isoM1224_2069 isoM1111_2994
cluster1331	1	0	1	0	1	1	1		5		Treponema pedis T A4	phospho-N-acetylmuramoyl-pentapeptide- transferase	690		B683_1383 isoM1220_2402 isoE1186_0453 TPE_0969 isoM1224_2068
cluster1332	1	1	1	1	1	1	1		7		Treponema pedis T A4	HesA/MoeB/ThiF	461		B683_1384 isoM1224_2067 isoM1111_2993 isoE1186_0454 isoM1220_2401 TM1_3155 TPE_0968
cluster1333	1	1	1	0	1	1	1		6		Treponema pedis T A4	fibronectin type III	1040		B683_1385 isoM1224_2066 isoE1186_0455 isoM1220_2400 TPE_0967 TM1_3156
cluster1334	1	1	1	0	1	1	1		6		Treponema pedis T A4	TPR	2007		B683_1386 isoE1186_0456 TPE_0966 isoM1224_2065 isoM1220_2399 TM1_3504
cluster1335	0	0	1	0	0	0	0		1		Treponema pedis T A4	TPR	80.5		B683_1387
cluster1336	0	0	1	0	0	0	1		2		Treponema pedis T A4	TPR	478		B683_1388 isoM1224_2064
cluster1337	1	1	1	1	1	0	1		6		Treponema pedis T A4	3-oxo-5-alpha-steroid 4-dehydrogenase	520		B683_1389 TM1_3505 TPE_0965 isoM1224_2063 isoE1186_0457 isoM1111_2554
cluster1338	1	1	1	1	1	1	1		7		Treponema pedis T A4	DNA polymerase III subunit delta	734		B683_1390 TM1_3506 TPE_0964 isoM1224_2062 isoM1111_2555 isoE1186_0458 isoM1220_2845
cluster1339	1	0	1	1	1	1	0		5		Treponema pedis T A4	methyl-accepting chemotaxis protein	1662		B683_1391 isoE1186_0459 TPE_0963 isoM1111_2556 isoM1220_2846 isoM1220_3279
cluster1340	1	0	1	1	1	1	1		6		Treponema pedis T A4	ABC transporter ATP-binding protein	616		B683_1393 isoM1111_2421 isoE1186_0175 isoM1224_0869 isoM1220_1774 TPE_2578
cluster1341	1	1	1	1	1	1	1		7		Treponema pedis T A4	hypothetical protein	758		B683_1394 isoM1111_2422 isoM1224_0868 TM1_1764 TPE_2577 isoE1186_2579 isoM1220_0597
cluster1342	1	1	1	1	1	1	0		6		Treponema pedis T A4	hypothetical protein	733		B683_1395 isoE1186_2578 isoM1111_2423 isoM1220_0598 TM1_1763 TPE_2576
cluster1343	0	0	1	1	0	0	1		3		Treponema pedis T A4	magnesium transport family protein MgtC	453		B683_1396 isoM1224_1790 isoM1111_2424
cluster1344	1	0	1	0	1	0	0		3		Treponema pedis T A4	phosphohexose mutase	1237		B683_1397 isoE1186_2575 TPE_2574
cluster1345	1	1	1	0	1	1	1		6		Treponema pedis T A4	hypothetical protein	254		B683_1398 isoM1224_1793 isoE1186_2574 isoM1220_0602 TM1_1758 TPE_2573
cluster1346	1	1	1	1	1	1	1		7		Treponema pedis T A4	hypothetical protein	410		B683_1399 isoM1224_2624 isoM1111_2659 isoE1186_1448 isoM1220_1715 TPE_1439 TM1_2547
cluster1347	1	1	1	0	1	1	1		6		Treponema pedis T A4	queuine tRNA-ribosyltransferase	783		B683_1400 isoE1186_1447 isoM1224_2623 isoM1220_1714 TM1_2548 TPE_1440
cluster1348	1	0	1	1	1	1	1		6		Treponema pedis T A4	phosphoesterase	446		B683_1401 isoM1224_2622 isoE1186_1446 isoM1220_1713 TPE_1441 isoM1111_3348
cluster1349	1	1	1	1	1	1	1		7		Treponema pedis T A4	lipoprotein	567		B683_1402 isoM1220_1712 isoE1186_1445 TM1_2550 TPE_1442 isoM1111_3347 isoM1224_2621
cluster1350	1	0	1	0	1	1	1		5		Treponema pedis T A4	hypothetical protein	217		B683_1403 isoM1224_1515 isoM1220_1711 TPE_1443 isoE1186_0427
cluster1351	1	1	1	1	1	1	1		7		Treponema pedis T A4	50S ribosomal protein L9	394		B683_1404 isoM1220_1710 TM1_3500 TPE_1444 isoE1186_0426 isoM1224_1516 isoM1111_1360
cluster1352	1	1	1	1	1	0	1		6		Treponema pedis T A4	30S ribosomal protein S18	193		B683_1405 isoM1224_1517 isoM1111_1359 isoE1186_0425 TM1_3499 TPE_1445
cluster1353	1	1	1	1	1	1	1		7		Treponema pedis T A4	single-strand binding protein	353		B683_1406 isoM1224_1518 isoE1186_0424 isoM1220_1708 TPE_1446 isoM1111_1358 TM1_3838 TM1_1800
cluster1354	1	1	1	1	1	1	1		7		Treponema pedis T A4	30S ribosomal protein S6	176		B683_1407 isoM1224_1519 isoM1111_1357 isoE1186_0423 TM1_1799 isoM1220_1707 TPE_1447
cluster1355	0	0	1	1	0	0	1		3		Clostridium sp. BNL1100	RHS repeat-associated core domain-containingprotein	38.5		B683_1408 isoM1111_1356 isoM1224_1520
cluster1356	0	0	1	1	1	0	1		4		n/a	n/a	33.5		B683_1409 isoM1224_1521 isoM1111_1355 isoE1186_0421
cluster1357	0	0	1	0	0	0	0		1		Treponema pedis T A4	undecaprenyldiphospho-muramoylpentapeptide beta-N- acetylglucosaminyltransferase	371		B683_1411
cluster1358	0	0	1	0	0	0	0		1		Treponema pedis T A4	undecaprenyldiphospho-muramoylpentapeptide beta-N- acetylglucosaminyltransferase	355		B683_1412
cluster1359	1	1	1	0	1	1	1		6		Treponema pedis T A4	TPR domain-containing protein	102		B683_1413 isoM1224_0994 isoM1220_0783 isoE1186_1235 TM1_1452 TPE_2400 TM1_1447 B683_1417
cluster1360	1	1	1	0	1	1	1		6		Treponema pedis T A4	PQQ repeat-containing protein	587		B683_1414 isoM1224_0993 isoM1220_0782 isoE1186_1236 TM1_1451 TPE_2399
cluster1361	1	1	1	0	1	1	1		6		Treponema pedis T A4	hypothetical protein	1018		B683_1415 isoM1224_0992 isoM1220_0781 isoE1186_1237 TM1_1450 TPE_2398
cluster1362	1	1	1	0	1	1	1		6		Treponema pedis T A4	prevent-host-death family protein	154		B683_1416 isoM1224_0991 isoM1220_0779 isoE1186_1238 TM1_1448 TPE_2397
cluster1363	1	0	1	1	0	0	1		4		Treponema pedis T A4	TPR domain-containing protein	1514		B683_1418 TPE_2396 isoM1224_0990 isoM1111_2735
cluster1364	1	1	1	1	1	1	1		7		Treponema pedis T A4	ABC transporter ATP-binding protein	1157		B683_1419 isoE1186_2355 isoM1220_0775 TPE_2394 isoM1224_0989 TM1_1442 isoM1111_3784
cluster1365	1	1	1	1	1	1	1		7		Treponema pedis T A4	iron-sulfur cluster-binding protein	613		B683_1420 isoE1186_2356 isoM1224_0988 isoM1111_1492 isoM1220_0774 TM1_1440 TPE_2393
cluster1366	1	1	1	1	1	1	1		7		Treponema pedis T A4	hypothetical protein	78.6		B683_1421 isoM1224_0987 isoM1220_0773 isoM1111_1493 isoE1186_2357 TM1_1439 TPE_2392
cluster1367	1	1	1	1	1	1	1		7		Treponema pedis T A4	hypothetical protein	76.3		B683_1422 isoM1224_0986 isoM1220_3589 isoM1220_0772 isoM1111_1494 isoE1186_2358 TM1_1438 TPE_2391
cluster1368	1	1	1	1	1	1	1		7		Treponema pedis T A4	hypothetical protein	93.2		B683_1423 TM1_1437 isoM1224_0985 isoM1220_2749 isoM1111_1495 isoE1186_2359 TPE_2390
cluster1369	1	1	1	1	1	1	1		7		Treponema pedis T A4	hypothetical protein	729		B683_1424 isoM1224_0984 isoM1220_2750 isoE1186_2360 TM1_1436 TPE_2389 isoM1111_1496
cluster1370	1	1	1	1	0	0	1		5		Treponema pedis T A4	hypothetical protein	120		B683_1425 isoM1224_0983 isoM1111_1497 TM1_1435 TPE_2388
cluster1371	0	1	1	0	0	1	1		4		Treponema pedis T A4	hypothetical protein	264		B683_1427 TM1_0234 isoM1224_0770 TM1_3855 isoM1220_3513
cluster1372	1	1	1	0	1	1	1		6		Treponema pedis T A4	solute-binding family 5 protein	1119		B683_1428 isoE1186_2518 isoM1224_0771 isoM1220_2433 TM1_0233 TPE_0986
cluster1373	1	0	1	0	0	0	1		3		Treponema pedis T A4	AMP-binding protein	1141		B683_1429 TPE_0985 isoM1224_0772
cluster1374	1	1	1	1	1	1	1		7		Treponema pedis T A4	HAD family hydrolase	473		B683_1430 isoM1111_2843 isoE1186_2521 isoM1224_0773 TM1_0229 TPE_0984 isoM1220_0799
cluster1375	0	0	1	0	0	0	0		1		Treponema pedis T A4	adenylate/guanylate cyclase catalytic	608		B683_1431
cluster1376	0	0	1	0	0	0	0		1		Treponema pedis T A4	hypothetical protein	107		B683_1432
cluster1377	1	1	1	1	1	1	1		7		Treponema pedis T A4	acetyltransferase	354		B683_1433 isoM1220_2313 TM1_2980 TPE_1213 isoM1111_0911 isoE1186_2495 isoM1224_1713
cluster1378	1	1	1	1	1	1	1		7		Treponema pedis T A4	putative lipase/esterase	693		B683_1434 isoM1220_2314 TM1_2981 TPE_1212 isoE1186_2494 isoM1111_0912 isoM1224_1714
cluster1379	1	1	1	1	1	1	1		7		Treponema pedis T A4	proline iminopeptidase	652		B683_1435 isoE1186_2493 isoM1220_2315 isoM1111_0913 TM1_2982 TPE_1211 isoM1224_1715
cluster1380	1	1	1	1	1	1	1		7		Treponema pedis T A4	lipoprotein	875		B683_1436 isoM1220_2317 TM1_2984 TPE_1209 isoM1224_1716 isoE1186_2491 isoM1111_1527
cluster1381	1	1	1	0	1	1	1		6		Treponema pedis T A4	hypothetical protein	387		B683_1437 isoM1224_1717 isoM1220_2318 TM1_2985 TPE_1208 isoE1186_2490
cluster1382	1	0	1	1	1	1	1		6		Treponema pedis T A4	putative FMN-dependent family dehydrogenase	627		B683_1438 TPE_1207 isoM1111_1900 isoM1224_1718 isoE1186_2489 isoM1220_2319
cluster1383	1	1	1	1	1	0	0		5		Treponema pedis T A4	ribosomal small subunit pseudouridine synthase A	499		B683_1439 isoM1111_1899 isoE1186_2488 TM1_2988 TPE_1206
cluster1384	1	1	1	1	1	1	1		7		Treponema pedis T A4	hypothetical protein	447		B683_1440 isoM1224_1720 isoM1220_2323 isoM1111_1898 isoE1186_2487 TM1_2989 TPE_1205
cluster1385	1	0	1	1	1	1	1		6		Treponema pedis T A4	hypothetical protein	1569		B683_1441 isoM1111_1897 isoM1220_2324 TPE_1204 isoM1224_1721 isoE1186_2486
cluster1386	1	1	1	1	0	1	1		6		Treponema pedis T A4	lipoprotein	853		B683_1442 isoM1224_1722 isoM1220_2325 TM1_2995 TPE_1203 isoM1111_1896
cluster1387	1	0	1	1	0	0	0		3		Treponema pedis T A4	hypothetical protein	1326		B683_1443 TPE_1202 isoM1111_1895
cluster1388	1	1	1	1	1	1	0		6		Treponema pedis T A4	ABC transporter ATP-binding protein/permease	82		B683_1444 isoM1220_2479 isoM1111_1894 isoE1186_3157 TM1_1044 TPE_1201
cluster1389	0	0	1	0	1	0	0		2		Treponema pedis T A4	nuclease SbcCD	617		B683_1445 isoE1186_3160
cluster1390	1	0	1	1	1	1	1		6		Treponema pedis T A4	vacuolar-type H(+)-translocatingpyrophosphatase	1407		B683_1446 isoE1186_0067 isoM1220_1519 TPE_0820 isoM1111_1293 isoM1224_0475
cluster1391	0	0	1	0	0	0	0		1		Treponema pedis T A4	hypothetical protein	33.1		B683_1447
cluster1392	1	1	1	0	1	1	1		6		Treponema pedis T A4	DNA topoisomerase IV subunit A	1316		B683_1448 isoM1220_2018 isoE1186_1388 TM1_1830 TPE_1144 isoM1224_2291
cluster1393	1	1	1	0	1	1	1		6		Treponema pedis T A4	iron compound ABC transporter periplasmic iron compound-binding protein	633		B683_1449 isoE1186_1389 isoM1224_2292 isoM1220_2017 TM1_1831 TPE_1145
cluster1394	1	1	1	0	1	1	1		6		Treponema pedis T A4	iron compound ABC transporter permease	664		B683_1450 isoE1186_1390 isoM1220_2016 TM1_1832 TPE_1146 isoM1224_2293
cluster1395	1	1	1	1	1	1	1		7		Treponema pedis T A4	iron compound ABC transporter ATP-binding protein	523		B683_1451 isoM1220_2015 isoM1111_2190 TPE_1147 TM1_1833 isoE1186_1391 isoM1224_2294
cluster1396	1	1	1	1	0	1	1		6		Treponema pedis T A4	acetyltransferase	365		B683_1452 isoM1220_2014 TM1_1834 TPE_1148 isoM1111_2189 isoM1224_2301
cluster1397	1	1	1	0	0	1	1		5		Treponema pedis T A4	hypothetical protein	751		B683_1453 isoM1224_2302 isoM1220_2013 TM1_1835 TPE_1149 isoM1220_3478
cluster1398	0	0	1	0	0	0	0		1		Treponema pedis T A4	hypothetical protein	81.3		B683_1454
cluster1399	0	1	1	0	0	0	0		2		Treponema pedis T A4	bacteriocin ABC transporter ATP-binding/permease	144		B683_1455 TM1_1837
cluster1400	1	1	1	1	1	1	1		7		Treponema pedis T A4	prolyl-tRNA synthetase	1153		B683_1456 isoM1224_2817 isoM1111_0305 isoM1220_0589 isoE1186_0010 TPE_2086 TM1_2820
cluster1401	1	1	1	0	1	1	0		5		Treponema pedis T A4	anaerobic ribonucleoside triphosphate reductase	1477		B683_1457 isoM1220_0590 TPE_2085 isoE1186_0009 TM1_1620
cluster1402	0	0	1	0	1	0	0		2		Treponema pedis T A4	hypothetical protein	176		B683_1458 isoE1186_0008
cluster1403	0	1	1	0	1	0	0		3		Treponema pedis T A4	hypothetical protein	367		B683_1459 isoE1186_0007 TM1_1618
cluster1404	1	1	1	1	1	1	1		7		Treponema pedis T A4	hypothetical protein	171		B683_1460 isoE1186_0006 isoM1224_2813 isoM1111_1347 isoM1220_0592 TM1_1617 TPE_2083
cluster1405	1	1	1	1	1	1	1		7		Treponema pedis T A4	hypothetical protein	447		B683_1461 isoE1186_0005 isoM1224_2812 isoM1111_1348 isoM1220_0593 TM1_1616 TPE_2082
cluster1406	1	1	1	1	1	1	1		7		Treponema pedis T A4	hypothetical protein	338		B683_1462 isoM1111_1349 isoE1186_0004 isoM1224_2811 isoM1220_0594 TM1_1615 TPE_2081
cluster1407	0	0	1	1	1	0	1		4		Treponema denticola ATCC 35405	hypothetical protein	142		B683_1463 isoM1111_1350 isoM1224_2809 isoE1186_0003
cluster1408	0	0	1	1	0	0	1		3		Treponema pedis T A4	hypothetical protein	444		B683_1464 isoM1111_1738 isoM1224_3275
cluster1409	1	0	1	1	0	1	1		5		Treponema pedis T A4	hypothetical protein	122		B683_1465 isoM1224_3575 isoM1220_2523 isoM1111_1737 TPE_1809
cluster1410	0	1	1	0	0	0	0		2		Treponema pedis T A4	hypothetical protein	262		B683_1466 TM1_1353
cluster1411	1	1	1	1	1	1	1		7		Treponema pedis T A4	hypothetical protein	457		B683_1467 isoM1224_3482 isoM1111_2366 isoE1186_1645 isoM1220_1010 TPE_2327 TM1_0489
cluster1412	0	0	1	0	0	0	0		1		n/a	n/a	0		B683_1468
cluster1413	1	1	1	1	1	1	1		7		Treponema pedis T A4	hypothetical protein	518		B683_1469 isoM1224_3196 isoE1186_1643 isoM1111_2368 isoM1220_1008 TM1_0487 TPE_2325
cluster1414	1	1	1	0	1	1	1		6		Treponema pedis T A4	ABC transporter ATP-binding protein/permease	1183		B683_1470 isoM1224_3197 isoM1220_1007 TM1_0486 TPE_2324 isoE1186_1642
cluster1415	1	0	1	0	1	0	1		4		Treponema pedis T A4	acetyl hydrolase	615		B683_1471 isoM1224_3198 isoE1186_1641 TPE_2323
cluster1416	1	1	1	1	1	1	1		7		Treponema pedis T A4	U32 family peptidase	865		B683_1472 isoM1111_0477 isoE1186_1640 isoM1220_1082 TPE_2322 isoM1224_2260 TM1_0483
cluster1417	1	1	1	1	1	1	1		7		Treponema pedis T A4	ABC transporter ATP-binding protein	699		B683_1473 isoM1224_2261 isoE1186_1639 isoM1111_0476 isoM1220_1081 TM1_0481 TPE_2321
cluster1418	1	1	1	1	1	1	1		7		Treponema pedis T A4	hypothetical protein	236		B683_1474 isoM1224_2262 isoM1111_0475 isoE1186_1638 isoM1220_1080 TM1_0480 TPE_2320
cluster1419	1	0	1	1	1	1	1		6		Treponema pedis T A4	patatin	624		B683_1475 isoE1186_1637 isoM1111_0474 isoM1220_1079 TPE_2319 isoM1224_2263
cluster1420	1	1	1	1	1	1	1		7		Treponema pedis T A4	chaperonin GroEL	1080		B683_1476 isoM1224_2264 isoM1220_1078 TM1_0477 TPE_2318 isoE1186_1635 isoM1111_2141 isoM1111_3923
cluster1421	1	1	1	1	1	1	1		7		Treponema pedis T A4	hypothetical protein	773		B683_1477 isoM1224_2265 isoM1111_2257 isoE1186_1634 isoM1220_1077 TM1_0476 TPE_2317
cluster1422	0	1	1	1	1	1	1		6		n/a	n/a	0		B683_1478 isoM1224_2266 isoM1111_2258 isoE1186_1633 isoM1220_1076 TM1_0475
cluster1423	1	1	1	1	1	1	1		7		Treponema pedis T A4	hypothetical protein	286		B683_1479 isoM1224_2267 isoM1220_1075 isoM1111_2259 isoE1186_1632 TM1_0474 TPE_2316
cluster1424	1	0	1	1	1	1	1		6		Treponema pedis T A4	DHH super	689		B683_1480 isoM1224_2268 isoM1220_1074 isoE1186_1631 TPE_2315 isoM1111_2260
cluster1425	1	0	1	1	1	1	1		6		Treponema pedis T A4	methylthioribose-1-phosphate isomerase	722		B683_1481 isoM1224_2269 isoE1186_1630 isoM1220_1073 TPE_2314 isoM1111_2261
cluster1426	1	1	1	1	1	1	1		7		Treponema pedis T A4	hypothetical protein	304		B683_1482 isoM1220_1072 isoM1111_2262 TPE_2313 isoM1224_2270 isoE1186_1629 TM1_0469
cluster1427	1	1	1	1	1	1	1		7		Treponema pedis T A4	cobalt transporter CbiM	378		B683_1483 isoM1224_2271 isoE1186_1628 isoM1220_1071 TM1_0468 TPE_2312 isoM1111_1820
cluster1428	1	0	1	0	1	1	0		4		Treponema pedis T A4	methylenetetrahydrofolate dehydrogenase/methenyltetrahydrofolate cyclohydrolase	589		B683_1484 isoM1220_1070 isoE1186_1627 TPE_2311
cluster1429	0	0	1	0	1	0	0		2		Treponema pedis T A4	(dimethylallyl)adenosine tRNA methylthiotransferase	629		B683_1485 isoE1186_1625
cluster1430	0	0	1	0	0	0	0		1		Treponema pedis T A4	(dimethylallyl)adenosine tRNA methylthiotransferase	418		B683_1486
cluster1431	1	1	1	1	1	1	1		7		Treponema pedis T A4	Fe-hydrogenase	1249		B683_1487 isoE1186_1624 isoM1224_2275 isoM1220_1068 TM1_0464 TPE_2309 isoM1111_2723
cluster1432	1	1	1	1	0	1	1		6		Treponema pedis T A4	glutamate synthase (NADPH) small subunit	1255		B683_1488 isoM1220_1067 TPE_2308 isoM1111_0610 isoM1224_2276 TM1_0463
cluster1433	0	0	1	0	0	0	0		1		Treponema pedis T A4	transcriptional regulator	48.5		B683_1489
cluster1434	0	1	1	1	1	0	1		5		Treponema pedis T A4	hypothetical protein	38.9		B683_1490 isoE1186_3637 isoE1186_2899 B683_2801 isoM1224_1055 isoM1111_3929 isoM1111_3698 isoM1111_1258 TM1_3455 isoM1111_3481
cluster1435	1	0	1	1	1	1	1		6		Treponema pedis T A4	ABC transporter substrate-binding protein	689		B683_1491 isoM1224_1054 isoE1186_2901 isoM1220_2698 TPE_2704 isoM1111_1259
cluster1436	1	0	1	1	1	0	1		5		Treponema pedis T A4	ferrichrome transport system permease FhuB	561		B683_1493 TPE_2703 isoM1224_1053 isoE1186_2903 isoM1111_1261 isoE1186_3454
cluster1437	1	1	1	0	1	1	1		6		Treponema pedis T A4	transport system permease	655		B683_1495 isoM1224_1052 isoM1220_2847 TM1_1411 TPE_2702 isoE1186_1228
cluster1438	0	0	1	0	0	1	0		2		Treponema pedis T A4	ABC transporter ATP-binding protein	408		B683_1496 isoM1220_3326
cluster1439	1	1	1	0	1	1	1		6		Treponema pedis T A4	cell division protein MraZ	302		B683_1497 isoM1224_0365 isoM1220_0340 isoE1186_1610 TM1_0276 TPE_2125
cluster1440	1	1	1	1	1	1	1		7		Treponema pedis T A4	S-adenosyl-methyltransferase MraW	653		B683_1498 isoM1224_0366 isoM1111_2707 isoE1186_1611 isoM1220_0339 TPE_2124 TM1_0277
cluster1441	1	1	1	1	1	1	1		7		Treponema pedis T A4	cell division protein FtsL	162		B683_1499 isoM1111_2708 isoM1220_0338 isoE1186_1612 TM1_0278 TPE_2123 isoM1224_0367
cluster1442	1	1	1	0	1	1	1		6		Treponema pedis T A4	UDP-N-acetylmuramoylalanyl-D-glutamyl-2	963		B683_1500 isoM1224_0368 TM1_0279 TPE_2122 isoE1186_1613 isoM1220_0337
cluster1443	1	1	1	0	1	1	1		6		Treponema pedis T A4	cell cycle protein FtsW	759		B683_1501 isoM1224_0369 isoE1186_1614 isoM1220_0336 TM1_0280 TPE_2121
cluster1444	1	1	1	0	1	0	1		5		Treponema pedis T A4	cell division protein FtsQ	569		B683_1502 isoM1224_0370 isoE1186_1615 TPE_2120 TM1_0281
cluster1445	1	0	1	1	1	0	1		5		Treponema pedis T A4	cell division protein FtsA	845		B683_1503 TPE_2119 isoE1186_1892 isoM1224_0371 isoM1111_1367
cluster1446	1	1	1	1	1	1	1		7		Treponema pedis T A4	cell division protein FtsZ	914		B683_1504 isoM1220_0330 TPE_2118 isoM1224_0372 TM1_0284 isoE1186_1893 isoM1111_2226
cluster1447	1	1	1	1	1	1	1		7		Treponema pedis T A4	integrase/recombinase XerD	627		B683_1505 isoM1111_2227 isoE1186_1895 TM1_0286 TPE_2117 isoM1224_0373 isoM1220_0329
cluster1448	0	0	1	0	0	0	1		2		Treponema pedis T A4	integrase/recombinase XerD	159		B683_1506 isoM1224_0374
cluster1449	1	1	1	0	1	1	1		6		Treponema pedis T A4	TPR	488		B683_1507 isoM1220_0328 TM1_0287 TPE_2116 isoM1224_0375 isoE1186_1896
cluster1450	0	0	1	0	0	0	0		1		Treponema pedis T A4	DNA processing protein DprA	131		B683_1508
cluster1451	1	1	1	1	1	1	1		7		Treponema pedis T A4	DNA processing protein DprA	628		B683_1509 isoM1220_0327 TM1_0288 TPE_2115 isoE1186_1897 isoM1111_2230 isoM1224_0376
cluster1452	1	1	1	1	1	1	1		7		Treponema pedis T A4	DNA topoisomerase I	1502		B683_1510 isoM1224_0377 isoE1186_1898 TM1_0289 isoM1220_0326 TPE_2114 isoM1111_2231
cluster1453	1	1	1	1	1	1	1		7		Treponema pedis T A4	phage integrase family site specific recombinase	634		B683_1511 isoM1224_0378 isoM1220_0325 isoM1111_1913 TM1_0290 TPE_2113 isoE1186_1899
cluster1454	1	1	1	1	1	1	1		7		Treponema pedis T A4	ATP-dependent protease peptidase subunit	355		B683_1512 isoM1224_0379 isoM1220_0324 isoM1111_1914 isoE1186_1900 TM1_0291 TPE_2112
cluster1455	1	0	1	0	1	0	1		4		Treponema pedis T A4	ATP-dependent protease ATP-binding subunit HslU	977		B683_1513 isoM1224_0380 TPE_2111 isoE1186_1901
cluster1456	1	0	1	1	0	1	0		4		Treponema pedis T A4	flagellar basal-body rod protein FlgB	287		B683_1514 isoM1220_0321 isoM1111_1095 TPE_2110
cluster1457	1	1	1	1	1	1	1		7		Treponema pedis T A4	flagellar basal body rod protein FlgC	307		B683_1515 isoM1224_0383 isoM1220_0320 isoM1111_1096 isoE1186_1903 TM1_3368 TPE_2109
cluster1458	1	1	1	1	1	1	1		7		Treponema pedis T A4	flagellar hook-basal body protein FliE	246		B683_1516 isoM1224_0384 isoM1220_0319 isoM1111_1097 isoE1186_1226 TM1_3369 TPE_2108 isoE1186_1904
cluster1459	1	1	1	1	1	1	1		7		Treponema pedis T A4	flagellar MS-ring protein	1136		B683_1517 isoE1186_1225 isoM1220_0318 TM1_3370 TPE_2107 isoM1111_1098 isoM1224_0385
cluster1460	1	0	1	1	1	1	1		6		Treponema pedis T A4	flagellar motor switch protein G	694		B683_1518 isoM1224_0386 isoM1220_0317 isoM1111_1099 isoE1186_1224 TPE_2106
cluster1461	1	1	1	1	1	1	1		7		Treponema pedis T A4	flagellar assembly protein H	613		B683_1519 isoM1111_1100 isoE1186_1223 isoM1224_0387 isoM1220_0316 TM1_2831 TPE_2105
cluster1462	1	1	1	1	0	1	1		6		Treponema pedis T A4	flagellum-specific ATP synthase FliI	954		B683_1520 isoM1220_0315 isoM1111_1101 TM1_2832 TPE_2104 isoM1224_0388
cluster1463	1	1	1	1	1	1	1		7		Treponema pedis T A4	flagellar protein FliJ	288		B683_1521 isoM1111_1102 isoM1220_0314 isoE1186_1220 TM1_2833 TPE_2103 isoM1224_0389
cluster1464	1	1	1	0	1	1	1		6		Treponema pedis T A4	hypothetical protein	1642		B683_1522 isoM1224_0390 isoE1186_1219 TM1_2834 TPE_2102 isoM1220_3057
cluster1465	0	0	1	0	0	0	0		1		Treponema pedis T A4	hypothetical protein	1246		B683_1523
cluster1466	1	1	1	0	1	0	1		5		Treponema pedis T A4	hypothetical protein	214		B683_1524 isoE1186_1933 TPE_0574 isoM1224_1737 TM1_3912
cluster1467	1	1	1	1	1	1	1		7		Treponema pedis T A4	hypothetical protein	388		B683_1525 isoM1224_1736 isoM1220_2654 isoM1111_2809 TM1_2298 TPE_0575 isoE1186_3795
cluster1468	1	1	1	0	1	1	1		6		Treponema pedis T A4	hypothetical protein	527		B683_1526 isoE1186_2171 isoM1224_1735 isoM1220_1737 TM1_2297 TPE_0576
cluster1469	0	0	1	0	0	0	0		1		Treponema pedis T A4	hypothetical protein	271		B683_1527
cluster1470	1	1	1	1	1	1	1		7		Treponema pedis T A4	ribonucleotide-diphosphate reductase subunit beta	736		B683_1528 isoM1111_0778 isoM1224_1733 isoM1220_1735 TM1_2295 TPE_0578 isoE1186_2169
cluster1471	1	1	1	1	1	1	1		7		Treponema pedis T A4	hypothetical protein	736		B683_1529 isoM1224_1732 isoE1186_2168 isoM1220_1734 TM1_2294 TPE_0579 isoM1111_0776
cluster1472	1	1	1	1	1	1	1		7		Treponema pedis T A4	glucosamine-6-phosphate deaminase	546		B683_1530 isoM1111_0775 isoM1224_1731 isoE1186_2167 isoM1220_1733 TM1_2293 TPE_0580
cluster1473	1	1	1	1	1	1	1		7		Treponema pedis T A4	thioredoxin	84		B683_1531 isoM1224_1730 isoM1220_1732 isoM1111_0774 isoE1186_2166 TM1_2292 TPE_0581
cluster1474	1	1	1	1	1	1	1		7		Treponema pedis T A4	thioredoxin	147		B683_1532 isoM1224_1729 isoM1220_1731 isoM1111_0773 isoE1186_2165 TM1_2291 TPE_0582
cluster1475	1	0	1	1	1	1	1		6		Treponema pedis T A4	BAAT/Acyl-CoA thioester hydrolase-like protein	608		B683_1533 isoM1224_1728 isoM1220_1730 isoE1186_2164 TPE_0583 isoM1111_0772
cluster1476	1	1	1	1	1	1	1		7		Treponema pedis T A4	deoxyribose-phosphate aldolase	431		B683_1534 isoM1224_1727 isoE1186_2163 isoM1220_1729 isoM1111_0771 TM1_2288 TPE_0584
cluster1477	0	0	1	0	0	0	0		1		Treponema pedis T A4	ATPase AAA	206		B683_1535 B683_3283
cluster1478	0	1	1	0	0	1	1		4		Treponema pedis T A4	filament protein A	266		B683_1536 isoM1220_0106 isoM1224_0901 isoM1224_3840 TM1_1405
cluster1479	1	1	1	0	1	1	1		6		Treponema pedis T A4	hypothetical protein	713		B683_1538 isoM1220_0107 TM1_1404 TPE_0042 isoE1186_0669 isoM1224_0900
cluster1480	1	1	1	1	1	1	1		7		Treponema pedis T A4	pyruvate phosphate dikinase	1995		B683_1539 isoM1220_0108 TPE_0041 isoE1186_0668 isoM1224_0898 TM1_1403 isoM1111_1262
cluster1481	1	1	1	1	1	1	1		7		Treponema pedis T A4	putative xanthine/uracil/vitamin C permease	1046		B683_1540 isoM1220_0109 TM1_1401 TPE_0040 isoM1224_0897 isoE1186_0667 isoM1111_2877
cluster1482	1	1	1	1	1	1	1		7		Treponema pedis T A4	hypothetical protein	135		B683_1541 isoM1111_2876 isoM1224_0895 isoE1186_0666 isoM1220_0110 TM1_1400 TPE_0039
cluster1483	1	1	1	1	1	1	1		7		Treponema pedis T A4	segregation and condensation protein A	508		B683_1542 isoM1220_0111 isoE1186_0665 TM1_1399 TPE_0038 isoM1224_0894 isoM1111_2875
cluster1484	1	0	1	1	1	0	1		5		Treponema pedis T A4	transcriptional regulator	369		B683_1543 isoM1224_0893 isoM1111_2874 isoE1186_0664 TPE_0037
cluster1485	1	1	1	0	1	1	1		6		Treponema pedis T A4	ribosomal large subunit pseudouridine synthase B	484		B683_1544 isoM1224_0892 isoM1220_0114 isoE1186_0663 TPE_0036 TM1_1396
cluster1486	1	1	1	0	1	1	1		6		Treponema pedis T A4	diaminopimelate aminotransferase	835		B683_1545 isoM1224_0891 isoM1220_0115 isoE1186_0662 TM1_1395 TPE_0035
cluster1487	1	1	1	1	1	1	0		6		Treponema pedis T A4	putative methyl-accepting chemotaxis protein	1527		B683_1546 isoE1186_0661 isoM1220_0116 TPE_0034 isoM1111_2097 TM1_1394
cluster1488	1	1	1	1	1	1	1		7		Treponema pedis T A4	OmpA protein	860		B683_1547 isoE1186_0660 isoM1111_0742 isoM1220_0117 TM1_1392 TPE_0033 isoM1224_0888
cluster1489	0	0	1	1	1	0	0		3		Treponema pedis T A4	hypothetical protein	60.5		B683_1548 isoM1111_0744 isoE1186_0658
cluster1490	1	0	1	1	1	1	0		5		Treponema pedis T A4	hypothetical protein	1108		B683_1549 isoM1220_0119 TPE_0031 isoM1111_0745 isoE1186_0657
cluster1491	0	0	1	1	1	0	0		3		Treponema pedis T A4	hypothetical protein	298		B683_1550 isoM1111_0746 isoE1186_0656
cluster1492	0	0	1	1	0	0	0		2		Treponema pedis T A4	hypothetical protein	97.8		B683_1551 isoM1111_0747
cluster1493	1	1	1	1	1	0	0		5		Treponema pedis T A4	ATPase AAA	1089		B683_1552 isoE1186_0655 isoM1111_0748 TM1_1387 TPE_0029
cluster1494	1	1	1	1	1	1	1		7		Treponema pedis T A4	DNA-directed RNA polymerase subunit omega	144		B683_1553 isoM1224_0885 isoM1220_2438 isoM1111_0749 isoE1186_0654 TM1_1386 TPE_0028
cluster1495	1	1	1	1	1	1	0		6		Treponema pedis T A4	tRNA delta(2)-isopentenylpyrophosphate transferase	680		B683_1554 isoE1186_0653 isoM1220_2439 TM1_1385 TPE_0027 isoM1111_0750
cluster1496	1	1	1	1	1	1	1		7		Treponema pedis T A4	hypothetical protein	337		B683_1555 isoM1224_0882 isoM1111_1138 isoM1220_2440 isoE1186_0652 TM1_1384 TPE_0026
cluster1497	1	1	1	1	1	1	1		7		Treponema pedis T A4	hypothetical protein	763		B683_1556 isoM1224_0881 isoE1186_0651 isoM1220_2441 TM1_1383 TPE_0025 isoM1111_1137
cluster1498	0	1	1	0	0	0	1		3		Treponema pedis T A4	hypothetical protein	286		B683_1557 isoM1224_0880 TM1_1382
cluster1499	1	1	1	1	1	1	1		7		Treponema pedis T A4	transporter	837		B683_1558 isoM1111_1134 isoM1220_2443 TPE_0022 isoE1186_0648 TM1_1381 isoM1224_0878
cluster1500	1	1	1	1	1	1	1		7		Treponema pedis T A4	integral membrane protein MviN	1047		B683_1559 isoE1186_2202 isoM1220_2444 TPE_0021 isoM1224_2410 TM1_1998 isoM1111_2235 TM1_1380
cluster1501	1	1	1	1	1	1	1		7		Treponema pedis T A4	hypothetical protein	498		B683_1560 isoM1224_2411 isoM1111_2384 isoE1186_2201 TM1_1997 TPE_0020 isoM1220_2445
cluster1502	1	0	1	1	1	1	1		6		Treponema pedis T A4	putative permease	713		B683_1561 isoE1186_2200 isoM1220_2446 isoM1111_3125 TPE_0019 isoM1224_2412
cluster1503	1	1	1	1	1	1	1		7		Treponema pedis T A4	YjgP/YjgQ family permease	837		B683_1562 isoM1224_2413 isoM1220_2447 isoE1186_2199 TPE_0018 isoM1111_3124 TM1_1993
cluster1504	1	1	1	0	0	1	1		5		Treponema pedis T A4	adenylate/guanylate cyclase catalytic	732		B683_1563 isoM1224_2414 isoM1220_2448 TM1_1992 TPE_0017
cluster1505	1	1	1	1	1	1	0		6		Treponema pedis T A4	hypothetical protein	1364		B683_1564 isoM1220_2449 TM1_1991 TPE_0016 isoM1111_2033 isoE1186_2196
cluster1506	1	1	1	0	0	1	1		5		Treponema pedis T A4	cation efflux	612		B683_1565 isoM1220_2451 TPE_0014 isoM1224_2419 TM1_1989
cluster1507	1	0	1	1	1	1	1		6		Treponema pedis T A4	hypothetical protein	817		B683_1566 isoM1111_1507 isoM1224_2420 isoM1220_2452 TPE_0013 isoE1186_2192
cluster1508	1	1	1	0	0	1	0		4		Treponema pedis T A4	hypothetical protein	723		B683_1567 TM1_1986 TPE_0012 isoM1220_2453
cluster1509	1	0	1	0	1	0	0		3		Treponema pedis T A4	DNA-directed RNA polymerase subunit beta	2438		B683_1568 isoE1186_0385 TPE_0448
cluster1510	1	1	1	0	1	1	1		6		Treponema pedis T A4	50S ribosomal protein L7/L12	231		B683_1569 isoM1224_1511 isoM1220_0947 isoE1186_0386 TM1_0962 TPE_0447
cluster1511	1	1	1	1	1	1	1		7		Treponema pedis T A4	50S ribosomal protein L10	350		B683_1570 isoM1224_1510 isoM1220_0946 isoE1186_0387 TM1_0963 TPE_0446 isoM1111_3865
cluster1512	1	1	1	1	1	1	1		7		Treponema pedis T A4	50S ribosomal protein L1	462		B683_1571 isoM1111_3966 TM1_0964 isoM1220_0945 isoE1186_0388 TPE_0445 isoM1224_1509
cluster1513	1	1	1	0	1	1	1		6		Treponema pedis T A4	50S ribosomal protein L11	262		B683_1572 isoM1224_1508 isoM1220_0944 isoE1186_0389 TM1_0965 TPE_0444
cluster1514	1	1	1	1	1	1	0		6		Treponema pedis T A4	transcription antitermination protein NusG	375		B683_1573 isoM1220_0507 isoM1111_2200 TM1_0966 TPE_0443 isoE1186_0390 isoM1220_3486
cluster1515	1	1	1	1	1	1	1		7		Treponema pedis T A4	preprotein translocase subunit SecE	115		B683_1574 isoM1224_1505 isoM1220_0506 isoM1111_2199 isoE1186_0391 TM1_0967 TPE_0442
cluster1516	1	0	1	1	1	1	1		6		Treponema pedis T A4	hypothetical protein	1047		B683_1575 isoM1111_2415 TPE_0441 isoE1186_0393 isoM1220_0505 isoM1224_1504
cluster1517	1	1	1	1	0	1	1		6		Treponema pedis T A4	PTS system transporter subunit IIA	324		B683_1576 isoM1224_1502 isoM1220_0504 isoM1111_2414 TM1_0970 TPE_0440
cluster1518	1	1	1	0	1	1	1		6		Treponema pedis T A4	hypothetical protein	157		B683_1577 isoM1224_1501 isoM1220_0503 isoE1186_0396 TM1_0971 TPE_0439
cluster1519	1	1	1	1	1	1	1		7		Treponema pedis T A4	phosphoglycerate mutase	410		B683_1578 isoM1111_2115 isoE1186_0397 isoM1224_1500 isoM1220_0502 TM1_0972 TPE_0438
cluster1520	1	1	1	1	1	1	1		7		Treponema pedis T A4	hypothetical protein	262		B683_1579 isoM1111_2114 isoM1224_1499 TM1_0973 isoM1220_0501 isoE1186_0398 TPE_0437
cluster1521	1	1	1	1	1	1	1		7		Treponema pedis T A4	hypothetical protein	248		B683_1580 isoM1224_1498 isoE1186_0399 TM1_0974 TPE_0436 isoM1111_2113 isoM1220_0500
cluster1522	1	1	1	1	0	1	1		6		Treponema pedis T A4	phosphomethylpyrimidine kinase	548		B683_1581 isoM1224_0810 isoM1220_1526 TM1_0878 TPE_0825 isoM1111_3045
cluster1523	1	1	1	1	1	1	1		7		Treponema pedis T A4	hypothetical protein	929		B683_1582 isoM1224_0809 isoM1220_1527 TM1_0879 TPE_0826 isoE1186_2112 isoM1111_3044
cluster1524	1	0	1	1	0	1	1		5		Treponema pedis T A4	tyrosine phenol-lyase	950		B683_1584 isoM1224_0913 isoM1220_1476 TPE_1499 isoM1111_0308
cluster1525	1	1	1	0	1	1	1		6		Treponema pedis T A4	hypothetical protein	496		B683_1585 isoE1186_2774 isoM1224_0912 isoM1220_1475 TM1_3174 TPE_1498
cluster1526	1	1	1	1	1	0	0		5		Treponema pedis T A4	hypothetical protein	554		B683_1586 isoE1186_2775 TM1_3173 TPE_1497 isoM1111_1612
cluster1527	1	1	1	1	1	1	1		7		Treponema pedis T A4	hypothetical protein	373		B683_1587 isoM1224_2781 isoM1220_1122 isoM1111_1611 isoE1186_2776 TM1_3172 TPE_1496
cluster1528	1	0	1	1	1	1	1		6		Treponema pedis T A4	anti-anti-sigma factor	221		B683_1588 isoM1224_2780 isoM1220_1121 isoM1111_1610 isoE1186_2777 TPE_1495
cluster1529	1	1	1	0	1	1	1		6		Treponema pedis T A4	sigma factor regulatory protein	1130		B683_1589 isoE1186_2778 isoM1224_2779 isoM1220_1120 TPE_1494 TM1_0046
cluster1530	1	1	1	1	1	1	1		7		Treponema pedis T A4	metallophosphoesterase	449		B683_1590 isoM1220_1119 isoM1111_1675 isoE1186_2779 TM1_0044 TPE_1493 isoM1224_2778
cluster1531	1	1	1	0	1	1	1		6		Treponema pedis T A4	TPR	932		B683_1591 isoM1220_1118 TM1_0043 TPE_1492 isoM1224_2777 isoE1186_2780
cluster1532	1	1	1	0	1	1	1		6		Treponema pedis T A4	TPR	506		B683_1592 isoM1224_2776 isoE1186_2781 isoM1220_1117 TPE_1491 TM1_0042
cluster1533	1	0	1	0	0	1	1		4		Treponema pedis T A4	TPR	1390		B683_1593 isoM1224_2775 isoM1220_1116 TPE_1490
cluster1534	0	0	1	1	1	0	0		3		n/a	n/a	0		B683_1594 isoM1111_1762 isoE1186_2784
cluster1535	0	0	1	1	0	0	0		2		n/a	n/a	0		B683_1595 isoM1111_1763
cluster1536	1	0	1	1	1	1	1		6		Treponema pedis T A4	Radical SAM domain protein	576		B683_1596 isoE1186_2785 isoM1111_1764 isoM1224_2774 isoM1220_1115 TPE_1489
cluster1537	1	1	1	1	1	1	1		7		Treponema pedis T A4	type IV pilus assembly PilZ	464		B683_1597 isoM1224_2773 isoE1186_2786 isoM1220_1114 TM1_0036 TPE_1488 isoM1111_1765
cluster1538	1	1	1	0	1	1	1		6		Treponema pedis T A4	hypothetical protein	666		B683_1598 isoM1224_2772 isoM1220_1113 isoE1186_2787 TM1_0035 TPE_1487
cluster1539	0	0	1	0	0	0	0		1		Treponema pedis T A4	MutS family DNA mismatch repair protein	120		B683_1599
cluster1540	1	0	1	0	1	1	1		5		Treponema pedis T A4	MutS family DNA mismatch repair protein	1703		B683_1600 isoE1186_2788 isoM1220_1112 TPE_1486 isoM1224_2771
cluster1541	1	1	1	0	1	1	1		6		Treponema pedis T A4	cobinamide kinase/cobinamide phosphate guanyltransferase	372		B683_1601 isoE1186_2789 isoM1220_1111 TM1_0032 TPE_1485 isoM1224_2770
cluster1542	1	1	1	1	1	1	1		7		Treponema pedis T A4	cobalamin 5'-phosphate synthase	521		B683_1602 isoE1186_2790 isoM1220_1110 TM1_0031 TPE_1484 isoM1224_2769 isoM1111_2340
cluster1543	1	1	1	0	1	1	1		6		Treponema pedis T A4	phosphoglycerate mutase	387		B683_1603 isoM1224_2768 isoM1220_1109 isoE1186_2791 TM1_0030 TPE_1483
cluster1544	1	1	1	1	1	0	1		6		Treponema pedis T A4	histidyl-tRNA synthetase	906		B683_1604 TPE_1482 isoM1224_2767 isoE1186_2793 TM1_0028 isoM1111_2699
cluster1545	1	0	1	1	1	1	1		6		Treponema pedis T A4	aminoacyl-histidine dipeptidase	987		B683_1605 isoE1186_2794 isoM1224_2766 isoM1111_2405 isoM1220_1106 TPE_1481
cluster1546	1	1	1	1	1	1	1		7		Treponema pedis T A4	hypothetical protein	291		B683_1606 isoE1186_2795 isoM1224_2765 isoM1111_2406 isoM1220_1105 TM1_0025 TPE_1480
cluster1547	1	1	1	1	1	1	1		7		Treponema pedis T A4	metal dependent phosphohydrolase	466		B683_1607 isoE1186_2796 isoM1224_2764 isoM1111_2407 isoM1220_1104 TM1_0024 TPE_1479
cluster1548	1	1	1	1	1	1	1		7		Treponema pedis T A4	FMN-binding protein	221		B683_1608 isoM1224_2763 isoM1111_2408 isoE1186_2797 isoM1220_1103 TM1_0023 TPE_1478
cluster1549	1	1	1	1	1	1	1		7		Treponema pedis T A4	ABC transporter ATP-binding protein	495		B683_1609 isoM1224_2762 isoM1111_2409 isoM1220_1102 isoE1186_2798 TM1_0022 TPE_1477
cluster1550	1	0	1	0	1	1	1		5		Treponema pedis T A4	OstA family protein	501		B683_1610 isoM1224_2761 isoM1220_1101 TPE_1476 isoE1186_2799
cluster1551	1	0	1	0	0	1	1		4		Treponema pedis T A4	hypothetical protein	405		B683_1611 isoM1220_1100 TPE_1475 isoM1224_2760
cluster1552	1	1	1	1	1	1	1		7		Treponema pedis T A4	chemotaxis protein methyltransferase	564		B683_1612 isoM1224_3226 isoM1220_1099 isoE1186_3110 TM1_0017 TPE_1474 isoM1111_0122
cluster1553	1	1	1	1	1	1	1		7		Treponema pedis T A4	Appr-1-p processing domain-containing protein	533		B683_1614 isoE1186_2516 isoM1224_3765 TPE_0988 isoM1111_1861 TM1_1977 isoM1220_3259 isoM1224_1914
cluster1554	1	0	1	0	1	1	0		4		Treponema pedis T A4	TfoX	96.7		B683_1615 isoE1186_2515 isoE1186_3444 isoM1220_2607 TPE_2414
cluster1555	1	1	1	1	1	1	1		7		Treponema pedis T A4	rRNA (guanine-N(2)-)-methyltransferase	828		B683_1617 isoE1186_2426 isoM1111_2209 isoM1220_1462 TM1_2841 TPE_0636 isoM1224_0293
cluster1556	1	1	1	0	1	1	1		6		Treponema pedis T A4	hypothetical protein	348		B683_1618 isoM1224_0294 isoM1220_1463 TM1_2840 TPE_0635 isoE1186_2427
cluster1557	1	1	1	1	1	1	1		7		Treponema pedis T A4	DNA-binding protein	223		B683_1619 isoM1224_0295 isoM1220_1464 isoM1111_0813 isoE1186_2428 TM1_2839 TPE_0634
cluster1558	1	1	1	1	1	1	0		6		Treponema pedis T A4	TPR	632		B683_1620 isoM1111_0812 TPE_0633 TM1_3476 isoE1186_0712 isoM1220_2770
cluster1559	1	0	1	0	1	1	1		5		Treponema pedis T A4	transcript cleavage factor/unknown domain fusion protein	1822		B683_1621 isoM1224_1353 isoE1186_0713 TPE_0632 isoM1220_0148
cluster1560	1	0	1	0	1	1	1		5		Treponema pedis T A4	76K protein	1254		B683_1622 isoM1224_1352 isoM1220_0149 TPE_0631 isoE1186_0714
cluster1561	1	1	1	0	1	1	1		6		Treponema pedis T A4	elongation factor G	1425		B683_1623 isoM1220_0150 TPE_0630 isoE1186_0715 isoM1224_1351 TM1_0865
cluster1562	1	1	1	1	1	1	1		7		Treponema pedis T A4	methyl-accepting chemotaxis protein	1335		B683_1624 isoM1220_2777 isoE1186_1440 isoM1224_2739 TPE_0801 isoM1111_3078 isoE1186_0716 isoM1224_1350 TM1_2871 TPE_0629
cluster1563	1	0	1	0	1	1	1		5		Treponema pedis T A4	lipoprotein	689		B683_1625 isoE1186_1439 isoM1220_2776 TPE_0800 isoM1224_2738
cluster1564	1	1	1	1	1	1	1		7		Treponema pedis T A4	putative NiCoT family nickel (Ni2+)-cobalt(Co2+) transporter	576		B683_1626 isoM1224_2737 isoM1111_1234 isoM1220_2775 TPE_0799 TM1_3021 isoE1186_1438
cluster1565	1	1	1	1	1	1	1		7		Treponema pedis T A4	hypothetical protein	436		B683_1627 isoM1111_1235 isoE1186_1437 isoM1224_2736 isoM1220_2774 TM1_3022 TPE_0798
cluster1566	1	1	1	1	1	1	1		7		Treponema pedis T A4	iron-dependent transcriptional regulator	289		B683_1628 isoM1220_2773 isoM1111_1236 isoE1186_1436 TM1_3023 TPE_0797 isoM1224_2735 isoM1220_3307
cluster1567	1	0	1	1	1	1	1		6		Treponema pedis T A4	tpl protein	627		B683_1629 isoM1220_2369 isoE1186_1435 TPE_0796 isoM1111_1237 isoM1224_3228 isoM1224_3829
cluster1568	1	0	1	0	1	1	1		5		Treponema pedis T A4	hypothetical protein	367		B683_1630 isoM1224_3229 isoE1186_1434 isoM1220_2368 TPE_0795
cluster1569	1	1	1	1	1	1	1		7		Treponema pedis T A4	hypothetical protein	274		B683_1631 isoM1224_3230 isoM1111_0498 isoE1186_1433 TPE_0794 TM1_3239 isoM1220_2367
cluster1570	1	1	1	1	1	1	1		7		Treponema pedis T A4	M23/M37 peptidase	706		B683_1632 isoM1224_3231 isoE1186_1432 isoM1111_0497 TM1_3240 TPE_0793 isoM1220_2208
cluster1571	0	1	1	0	0	1	1		4		Treponema pedis T A4	isoleucyl-tRNA synthetase	1126		B683_1633 TM1_3241 isoM1224_3759 isoM1220_2209 B683_3006
cluster1572	1	1	1	1	1	1	1		7		Treponema pedis T A4	ferritin	327		B683_1634 isoM1220_1520 TM1_0873 TPE_0821 isoM1224_0815 isoM1111_0993 isoE1186_0071
cluster1573	0	0	1	0	0	0	0		1		Treponema pedis T A4	prolyl endopeptidase	519		B683_1635
cluster1574	0	1	1	1	0	1	0		4		Treponema pedis T A4	prolyl endopeptidase	1155		B683_1636 isoM1220_1522 TM1_0874 isoM1111_0994
cluster1575	1	1	1	1	1	1	1		7		Treponema pedis T A4	Peptidase family S41	804		B683_1637 TM1_0876 TPE_0823 isoM1224_0813 isoM1111_0718 isoE1186_0073 isoM1220_1524
cluster1576	1	1	1	1	1	1	1		7		Treponema pedis T A4	TetR family transcriptional regulator	426		B683_1638 isoM1220_0787 TM1_1455 TPE_2403 isoE1186_0177 isoM1224_0999 isoM1111_0394
cluster1577	0	0	1	0	0	0	0		1		n/a	n/a	0		B683_1639
cluster1578	1	1	1	1	1	1	1		7		Treponema pedis T A4	hypothetical protein	300		B683_1641 isoM1111_0143 isoM1220_2812 TM1_1565 TPE_1019 isoE1186_2420 isoM1224_2897 isoM1220_3332
cluster1579	1	1	1	1	0	1	1		6		Treponema pedis T A4	carbohydrate kinase	1063		B683_1642 isoM1111_0144 TM1_1564 TPE_1020 isoM1224_2898 isoM1220_1315
cluster1580	1	1	1	0	0	1	0		4		Treponema pedis T A4	hypothetical protein	77.8		B683_1643 isoM1220_1314 TM1_1563 TPE_1021
cluster1581	1	1	1	1	1	1	1		7		Treponema pedis T A4	U32 family peptidase	1533		B683_1644 isoM1111_0145 isoM1220_1313 TPE_1022 TM1_1562 isoM1224_2899 isoE1186_2423
cluster1582	1	1	1	0	0	1	1		5		Treponema pedis T A4	hypothetical protein	569		B683_1645 isoM1220_1312 TM1_1561 TPE_1023 isoM1224_2901
cluster1583	1	1	1	0	1	1	1		6		Treponema pedis T A4	MATE family transporter	922		B683_1646 isoE1186_1698 TM1_2594 isoM1220_1608 TPE_1682 isoM1224_1948
cluster1584	1	0	1	1	1	1	0		5		Treponema pedis T A4	carboxyl-terminal protease	1013		B683_1647 isoE1186_1699 isoM1220_1609 TPE_1680 isoM1111_2184
cluster1585	1	0	1	1	1	1	1		6		Treponema pedis T A4	16S ribosomal RNA methyltransferase RsmE	504		B683_1648 isoM1111_2681 isoM1224_1952 isoE1186_1700 isoM1220_1610 TPE_1679
cluster1586	1	1	1	0	1	1	1		6		Treponema pedis T A4	WecB/TagA/CpsF family glycosyl transferase	506		B683_1649 isoM1224_1953 isoE1186_1701 TM1_2589 isoM1220_1611 TPE_1678
cluster1587	1	0	1	1	1	1	1		6		Treponema pedis T A4	nucleoside triphosphate pyrophosphohydrolase MazG	583		B683_1650 isoM1224_1954 isoE1186_1702 isoM1220_1612 TPE_1677 isoM1111_2653
cluster1588	1	1	1	1	0	0	0		4		Treponema pedis T A4	carbon starvation protein CstA	942		B683_1651 TM1_2587 TPE_1676 isoM1111_1430
cluster1589	1	1	1	1	1	1	1		7		Treponema pedis T A4	cytidylate kinase	1626		B683_1652 isoM1111_1232 isoE1186_1771 isoM1220_2161 TM1_0742 TPE_1924 isoM1224_2363
cluster1590	0	0	1	0	0	0	0		1		Treponema pedis T A4	cytidylate kinase	95.1		B683_1653
cluster1591	1	1	1	0	1	1	1		6		Treponema pedis T A4	sigma-54 dependent transcriptional regulator	1035		B683_1654 isoM1224_2362 isoM1220_2162 isoE1186_1772 TM1_0743 TPE_1923
cluster1592	1	1	1	1	1	1	1		7		Treponema pedis T A4	TPR	484		B683_1655 isoM1224_2361 isoM1220_2163 isoM1111_2765 isoE1186_1773 TM1_0744 TPE_1922
cluster1593	1	1	1	1	1	1	1		7		Treponema pedis T A4	hypothetical protein	437		B683_1656 isoM1111_2766 isoM1224_2360 isoM1220_2164 TM1_0745 TPE_1921 isoE1186_1774
cluster1594	1	0	1	0	1	1	1		5		Treponema pedis T A4	GGDEF domain/EAL	2061		B683_1657 isoM1220_2165 TPE_1920 isoE1186_1775 isoM1224_2359
cluster1595	1	1	1	0	1	1	1		6		Treponema pedis T A4	hypothetical protein	614		B683_1658 isoM1220_2166 TM1_0748 TPE_1919 isoE1186_1776 isoM1224_2358
cluster1596	1	0	1	0	1	1	1		5		Treponema pedis T A4	hypothetical protein	1528		B683_1659 isoE1186_1777 isoM1220_2167 TPE_1918 isoM1224_2356
cluster1597	1	1	1	1	1	1	1		7		Treponema pedis T A4	septum formation initiator	302		B683_1660 isoM1224_2355 isoM1111_1592 isoE1186_1778 TM1_0751 TPE_1917 isoM1220_2168
cluster1598	1	1	1	1	1	1	1		7		Treponema pedis T A4	Sua5/YciO/YrdC/YwlC	387		B683_1661 isoM1224_2354 isoE1186_1779 TM1_0752 TPE_1916 isoM1220_2169 isoM1111_1593
cluster1599	1	0	1	1	1	0	1		5		Treponema pedis T A4	lipoprotein	1952		B683_1662 isoM1224_2353 isoE1186_1780 TPE_1915 isoM1111_2612
cluster1600	1	1	1	1	1	1	1		7		Treponema pedis T A4	ABC transporter ATP-binding protein	505		B683_1663 isoM1224_2351 isoM1220_2172 isoE1186_1781 TM1_0756 TPE_1914 isoM1111_2613
cluster1601	1	1	1	1	1	1	1		7		Treponema pedis T A4	ABC transporter permease	1030		B683_1664 isoM1220_2173 isoE1186_1782 TM1_0757 TPE_1913 isoM1224_2350 isoM1111_3708
cluster1602	1	1	1	1	1	1	1		7		Treponema pedis T A4	ABC transporter permease	902		B683_1665 isoM1220_2174 TM1_0758 TPE_1912 isoE1186_1783 isoM1224_2349 isoM1111_3899
cluster1603	1	0	1	0	1	0	1		4		Treponema pedis T A4	hypothetical protein	514		B683_1666 isoE1186_1784 TPE_1911 isoM1224_3354
cluster1604	1	0	1	0	1	1	1		5		Treponema pedis T A4	hypothetical protein	889		B683_1667 isoE1186_1785 TPE_1910 isoM1220_1692 isoM1224_1475
cluster1605	1	1	1	1	1	1	1		7		Treponema pedis T A4	transcriptional regulator	433		B683_1668 isoM1224_1474 isoM1220_1693 isoE1186_1786 TM1_0763 TPE_1909 isoM1111_3294
cluster1606	1	0	1	0	1	1	1		5		Treponema pedis T A4	2-C-methyl-D-erythritol 4-phosphate cytidylyltransferase	484		B683_1669 isoM1224_1473 isoM1220_1694 isoE1186_1787 TPE_1908
cluster1607	1	0	1	1	1	1	1		6		Treponema pedis T A4	2-C-methyl-D-erythritol 2	313		B683_1670 isoM1224_1472 isoM1220_1695 TPE_1907 isoE1186_1788 isoM1111_2496
cluster1608	1	1	1	1	1	1	1		7		Treponema pedis T A4	trypsin domain/PDZ	828		B683_1671 isoE1186_1789 isoM1220_1696 TM1_0765 TPE_1906 isoM1224_1471 isoM1111_3884
cluster1609	0	0	1	0	0	0	1		2		Treponema pedis T A4	hypothetical protein	295		B683_1672 isoM1224_1470
cluster1610	0	0	1	0	0	0	1		2		Treponema pedis T A4	hypothetical protein	308		B683_1673 isoM1224_1469
cluster1611	0	0	1	0	0	0	1		2		Treponema denticola ATCC 35405	lipoprotein	594		B683_1674 isoM1224_1468
cluster1612	1	1	1	0	1	1	1		6		Treponema pedis T A4	lipoprotein	406		B683_1675 isoM1224_0633 isoE1186_1127 isoM1220_0241 TM1_1113 TPE_2204
cluster1613	1	1	1	1	1	1	1		7		Treponema pedis T A4	hypothetical protein	461		B683_1676 isoM1224_0632 isoM1220_0240 isoM1111_1997 isoE1186_1128 TM1_1114 TPE_2203
cluster1614	1	1	1	0	1	1	1		6		Treponema pedis T A4	maf protein	400		B683_1677 isoM1224_0631 isoE1186_1129 isoM1220_0239 TM1_1115 TPE_2202
cluster1615	1	1	1	1	1	1	0		6		Treponema pedis T A4	trypsin domain/PDZ	996		B683_1678 isoE1186_1130 isoM1220_0238 TM1_1116 TPE_2201 isoM1111_2381
cluster1616	1	1	1	1	1	1	1		7		Treponema pedis T A4	1-deoxy-D-xylulose-5-phosphate synthase	1328		B683_1679 isoM1220_0237 TM1_1117 TPE_2200 isoM1224_0628 isoE1186_1132 isoM1111_2382
cluster1617	1	1	1	0	0	1	1		5		Treponema pedis T A4	hypothetical protein	557		B683_1680 isoM1224_0627 isoM1220_0236 TM1_1118 TPE_2199
cluster1618	1	1	1	1	1	1	1		7		Treponema pedis T A4	hypothetical protein	640		B683_1681 isoM1220_0235 isoE1186_1135 TPE_2198 isoM1111_2969 isoM1224_0626 TM1_1119
cluster1619	1	1	1	1	1	1	1		7		Treponema pedis T A4	holo-ACP synthase	245		B683_1682 isoM1224_0625 isoM1111_2970 isoM1220_0234 TM1_1121 TPE_2197 isoE1186_1136
cluster1620	1	1	1	1	0	1	1		6		Treponema pedis T A4	uridylate kinase	464		B683_1683 isoM1224_0624 isoM1220_0233 isoM1111_2971 TM1_1122 TPE_2196
cluster1621	1	0	1	1	1	1	1		6		Treponema pedis T A4	DnaJ protein	383		B683_1684 isoM1224_0623 isoM1220_0232 TPE_2195 isoM1111_2972 isoE1186_1139
cluster1622	1	1	1	1	1	1	1		7		Treponema pedis T A4	translation initiation factor IF-1	186		B683_1685 isoM1224_0622 isoM1220_0231 isoM1111_2973 TPE_2194 isoE1186_1140 TM1_1124
cluster1623	1	1	1	0	1	1	1		6		Treponema pedis T A4	C4 zinc finger	241		B683_1686 isoM1224_0621 isoM1220_0230 isoE1186_1141 TM1_1125 TPE_2193
cluster1624	1	1	1	1	1	1	1		7		Treponema pedis T A4	selenocysteine-specific translation elongation factor	1175		B683_1687 isoE1186_1142 isoM1224_0620 isoM1220_0229 TM1_1126 TPE_2192 isoM1111_3183
cluster1625	1	0	1	1	1	1	1		6		Treponema pedis T A4	citrate lyase subunit alpha	1019		B683_1688 isoE1186_1143 isoM1224_0619 isoM1220_0228 TPE_2191 isoM1111_2233
cluster1626	1	0	1	0	1	1	1		5		Treponema pedis T A4	citrate lyase subunit beta	570		B683_1689 isoM1224_0618 isoM1220_0227 TPE_2190 isoE1186_1144
cluster1627	1	1	1	1	1	1	1		7		Treponema pedis T A4	citrate lyase subunit gamma	174		B683_1690 isoM1224_0617 isoM1220_0226 isoM1111_3007 isoE1186_1145 TM1_1131 TPE_2189 isoM1111_3774
cluster1628	1	0	1	1	1	1	1		6		Treponema pedis T A4	TldD/PmbA	884		B683_1691 isoM1220_0225 TPE_2188 isoM1224_0616 isoM1111_3008 isoE1186_1146
cluster1629	0	1	1	0	0	0	0		2		Treponema pedis T A4	TldD/PmbA	480		B683_1692 TM1_1134
cluster1630	0	1	1	0	0	0	0		2		Treponema pedis T A4	TldD/PmbA	271		B683_1693 TM1_1135
cluster1631	1	0	1	1	1	0	1		5		Treponema pedis T A4	sodium:sulfate symporter	915		B683_1694 isoM1111_2738 isoE1186_1148 isoM1224_0614 TPE_2186
cluster1632	1	1	1	0	1	1	1		6		Treponema pedis T A4	orotate phosphoribosyltransferase	481		B683_1696 isoM1220_2681 TM1_0247 TPE_2148 isoM1224_0343 isoE1186_1582
cluster1633	1	1	1	0	1	1	1		6		Treponema pedis T A4	GTP-binding protein LepA	1238		B683_1697 isoM1224_0344 isoE1186_1583 isoM1220_2680 TPE_2147 TM1_0249
cluster1634	0	0	1	0	0	0	0		1		Treponema pedis T A4	ABC transporter ATP-binding protein	43.1		B683_1698
cluster1635	1	1	1	0	1	1	1		6		Treponema pedis T A4	hypothetical protein	486		B683_1699 TM1_2723 TPE_0374 isoM1224_3579 isoE1186_1670 isoM1220_3199
cluster1636	1	1	1	0	1	0	1		5		Treponema pedis T A4	hypothetical protein	504		B683_1700 isoE1186_1669 TM1_2722 TPE_0373 isoM1224_3580
cluster1637	0	0	1	1	1	0	1		4		Treponema pedis T A4	transcriptional regulator	77.4		B683_1701 isoM1111_1022 isoE1186_2383 isoM1224_0288
cluster1638	1	1	1	1	0	1	1		6		Treponema pedis T A4	hypothetical protein	1988		B683_1702 isoM1224_0289 isoM1220_1658 TM1_2719 TPE_0370 isoM1111_1423
cluster1639	1	1	1	1	1	0	0		5		Treponema pedis T A4	alginate O-acetylation protein	740		B683_1703 TPE_0922 TM1_3543 isoM1111_0712 isoE1186_2646 TM1_2718
cluster1640	1	1	1	0	0	0	0		3		Treponema pedis T A4	hypothetical protein	645		B683_1704 TPE_0921 TM1_3542
cluster1641	1	1	1	0	1	1	1		6		Treponema pedis T A4	hypothetical protein	219		B683_1705 isoE1186_2649 isoM1220_2136 TM1_3541 TPE_0920 isoM1224_3097
cluster1642	1	1	1	1	0	0	0		4		Treponema pedis T A4	hydrogenase	1243		B683_1706 TM1_3540 TPE_0919 isoM1111_0710
cluster1643	1	0	1	1	0	1	0		4		Treponema pedis T A4	NADH dehydrogenase (quinone)	1194		B683_1707 isoM1220_1580 TPE_0918 isoM1111_0709
cluster1644	1	1	1	1	1	1	1		7		Treponema pedis T A4	ferredoxin-like protein	255		B683_1708 isoM1224_3182 isoM1220_1579 TM1_2769 TPE_0917 isoM1111_0708 isoE1186_2655
cluster1645	1	1	1	1	1	1	1		7		Treponema pedis T A4	NADH dehydrogenase (ubiquinone) 24 kDa subunit	349		B683_1709 isoM1111_0707 isoM1224_3183 isoM1220_1578 isoE1186_2656 TM1_2770 TPE_0916 isoM1224_3859
cluster1646	1	1	1	1	1	1	1		7		Treponema pedis T A4	glycine/sarcosine/betaine reductase complex protein A	84.3		B683_1710 isoM1224_2565 isoM1220_2418 isoM1111_1185 isoE1186_1847 TM1_2345 TPE_1229 isoE1186_3489
cluster1647	1	1	1	1	1	1	1		7		Treponema pedis T A4	thioredoxin	221		B683_1711 isoM1224_2566 isoM1220_2417 isoM1111_1186 isoE1186_1846 TM1_2346 TPE_1228
cluster1648	0	0	1	0	0	1	0		2		Treponema denticola ATCC 35405	hypothetical protein	40.8		B683_1712 isoM1220_2416
cluster1649	1	0	1	1	1	1	1		6		Treponema pedis T A4	thioredoxin reductase	647		B683_1713 isoM1224_2567 isoM1220_2415 isoE1186_1845 TPE_1226 isoM1111_3383 B683_2106 isoE1186_3824 isoE1186_3257 isoM1224_2569 isoM1224_4184
cluster1650	0	1	1	1	0	0	0		3		Treponema pedis T A4	hypothetical protein	99.4		B683_1715 isoM1111_0464 TM1_2714 TM1_0363
cluster1651	0	0	1	0	1	0	0		2		Treponema pedis T A4	hypothetical protein	301		B683_1716 isoE1186_0942
cluster1652	0	0	1	0	0	0	0		1		Treponema pedis T A4	hypothetical protein	290		B683_1717
cluster1653	1	1	1	1	1	1	1		7		Treponema pedis T A4	hypothetical protein	430		B683_1718 isoM1224_0687 isoM1220_0916 isoM1111_0462 TM1_2712 TPE_1395 isoE1186_3260
cluster1654	1	1	1	1	1	1	1		7		Treponema pedis T A4	hypothetical protein	156		B683_1719 isoE1186_3259 isoM1220_0917 isoM1111_0461 TM1_2711 TPE_1394 isoM1224_0688
cluster1655	1	1	1	1	0	1	0		5		Treponema pedis T A4	ABC transporter ATP-binding protein/permease	1201		B683_1720 isoM1111_0460 TM1_2710 TPE_1392 isoM1220_0918
cluster1656	1	1	1	1	0	1	0		5		Treponema pedis T A4	ABC transporter ATP-binding protein/permease	1226		B683_1721 TM1_2709 TPE_1391 isoM1220_0919 isoM1111_0459
cluster1657	1	1	1	1	1	1	1		7		Treponema pedis T A4	ATPase AAA	964		B683_1722 isoM1111_1256 isoE1186_2310 isoM1220_0921 TM1_2708 TPE_1390 isoM1224_0693 isoM1111_3464 isoM1111_1257
cluster1658	1	1	1	1	1	1	1		7		Treponema pedis T A4	hypothetical protein	81.6		B683_1724 isoE1186_2013 isoM1224_0695 isoM1220_0861 isoM1111_1845 TM1_2704 TPE_1387
cluster1659	1	1	1	1	1	1	1		7		Treponema pedis T A4	hypothetical protein	546		B683_1725 isoM1224_0696 isoM1111_1846 isoE1186_2012 isoM1220_0862 TM1_2703 TPE_1386
cluster1660	0	0	1	0	0	0	0		1		Treponema pedis T A4	hypothetical protein	211		B683_1726
cluster1661	0	0	1	0	1	0	0		2		Streptococcus equi subsp. equi 4047	DNA-binding protein	256		B683_1727 isoE1186_2010
cluster1662	0	0	1	1	0	0	1		3		Treponema pedis T A4	PQQ repeat-containing protein	345		B683_1728 isoM1224_0644 isoM1111_0317
cluster1663	1	1	1	1	1	1	0		6		Treponema pedis T A4	hypothetical protein	369		B683_1729 isoE1186_2007 isoM1220_1868 TM1_2008 TPE_1318 isoM1111_0316
cluster1664	1	1	1	1	1	1	1		7		Treponema pedis T A4	hypothetical protein	416		B683_1730 isoM1224_0639 isoE1186_2004 isoM1111_1199 isoM1220_1869 TPE_1319 TM1_2009
cluster1665	1	1	1	0	0	1	0		4		Treponema pedis T A4	hypothetical protein	152		B683_1731 isoM1220_1870 TM1_2010 TPE_1320
cluster1666	1	1	1	1	1	1	1		7		Treponema pedis T A4	hypothetical protein	635		B683_1732 isoM1220_0525 TM1_2012 TPE_1322 isoM1111_3158 isoM1224_0637 isoE1186_2002
cluster1667	1	0	1	1	1	1	1		6		Treponema pedis T A4	acetyltransferase	276		B683_1733 isoE1186_2001 isoM1220_0526 TPE_1323 isoM1111_3157 isoM1224_0636
cluster1668	1	1	1	1	1	1	1		7		Treponema pedis T A4	TfoX	117		B683_1734 isoM1224_0634 isoM1111_3155 isoE1186_2000 isoM1220_0527 TM1_2015 TPE_1324
cluster1669	1	0	1	1	1	0	1		5		Treponema pedis T A4	hypothetical protein	418		B683_1735 isoM1111_3154 isoE1186_1999 TPE_1325 isoM1224_0600
cluster1670	1	1	1	1	1	1	1		7		Treponema pedis T A4	hypothetical protein	220		B683_1736 isoM1224_0599 isoM1220_0529 isoE1186_1998 TM1_2017 TPE_1326 isoM1111_3153
cluster1671	1	1	1	1	1	1	1		7		Treponema pedis T A4	hypothetical protein	183		B683_1737 isoM1224_0598 isoE1186_1996 isoM1111_3151 isoM1220_0532 TM1_2019 TPE_1328 isoM1111_3590 isoE1186_1972 isoM1224_4099 TM1_3863 isoM1220_3551
cluster1672	1	1	1	1	1	1	1		7		Treponema pedis T A4	hypothetical protein	246		B683_1738 isoE1186_1995 isoM1224_0597 isoM1111_3589 isoM1220_0533 TM1_0417 TPE_1329 isoM1111_3150 isoM1220_3550 TM1_3862
cluster1673	0	0	1	1	0	0	0		2		Treponema pedis T A4	hypothetical protein	342		B683_1739 isoM1111_0563
cluster1674	1	1	1	1	1	1	1		7		Treponema pedis T A4	pyridine nucleotide-disulfide oxidoreductase	894		B683_1740 isoM1111_0199 isoM1224_1638 isoE1186_1564 isoM1220_0646 TM1_1343 TPE_0897
cluster1675	0	0	1	1	0	0	1		3		n/a	n/a	0		B683_1741 isoM1224_1639 isoM1111_0198
cluster1676	1	1	1	1	1	1	1		7		Treponema pedis T A4	ABC transporter	652		B683_1742 isoM1224_1640 isoM1111_0197 isoE1186_1565 isoM1220_0645 TM1_1342 TPE_0898
cluster1677	1	1	1	1	1	1	1		7		Treponema pedis T A4	ABC-2 type transporter	503		B683_1743 isoM1220_0644 TM1_1341 TPE_0899 isoM1111_0196 isoE1186_1566 isoM1224_1641
cluster1678	1	1	1	1	1	1	1		7		Treponema pedis T A4	ABC-2 type transporter	508		B683_1744 isoM1224_1642 isoM1220_0643 isoE1186_1567 TM1_1340 TPE_0900 isoM1111_0195
cluster1679	1	1	1	1	1	1	1		7		Treponema pedis T A4	sarcosine reductase complex component B subunitalpha	713		B683_1745 TM1_0048 isoM1224_2147 isoM1220_0061 isoM1111_0064 isoE1186_1458 TPE_0160
cluster1680	1	1	1	0	1	1	1		6		Treponema pedis T A4	sarcosine reductase complex component B subunitalpha	885		B683_1746 isoE1186_1457 isoM1220_0060 TPE_0161 isoM1224_2148 TM1_3127
cluster1681	1	1	1	1	1	1	1		7		Treponema pedis T A4	methyl-accepting chemotaxis protein	1384		B683_1747 isoM1224_2149 isoM1220_0059 TM1_3126 TPE_0162 isoE1186_1456 isoM1111_3283
cluster1682	1	1	1	1	1	1	1		7		Treponema pedis T A4	hypothetical protein	430		B683_1749 isoM1224_1826 isoM1111_0191 isoE1186_1759 isoM1220_0056 TM1_2540 TPE_0843
cluster1683	1	1	1	1	1	1	1		7		Treponema pedis T A4	toxin of the YoeB-YefM toxin-antitoxin system	178		B683_1750 isoE1186_1757 isoM1224_1825 isoM1220_0055 TM1_2539 TPE_0844 isoM1111_0188 isoM1220_0053 TM1_2537 TPE_0846 isoM1224_1823 isoM1111_0190
cluster1684	1	1	1	1	1	1	1		7		Treponema pedis T A4	RelB/DinJ family addiction module antitoxin	168		B683_1751 isoE1186_1756 isoM1220_0054 TM1_2538 TPE_0845 isoM1224_1824 isoM1111_0189 isoM1224_1822 isoM1111_0187 isoM1220_0052 TM1_2536 TPE_0847
cluster1685	1	1	1	1	0	1	1		6		Treponema pedis T A4	lipoprotein	642		B683_1752 isoM1111_0186 isoM1220_0051 TM1_2535 TPE_0848 isoM1224_1821
cluster1686	1	0	1	1	1	0	1		5		Treponema pedis T A4	hypothetical protein	604		B683_1753 isoM1224_1820 TPE_0849 isoM1111_0185 isoE1186_1753
cluster1687	0	0	1	0	0	0	0		1		Treponema pedis T A4	sarcosine reductase complex component B subunitalpha	130		B683_1754
cluster1688	1	1	1	1	1	1	1		7		Treponema pedis T A4	selenoprotein B	154		B683_1755 isoM1224_2146 isoM1220_0062 isoM1111_0063 isoE1186_1459 TM1_0049 TPE_0159
cluster1689	1	0	1	1	1	1	1		6		Treponema pedis T A4	membrane protein	744		B683_1756 isoE1186_1460 isoM1111_0062 isoM1224_2145 isoM1220_0063 TPE_0158
cluster1690	1	1	1	1	1	1	1		7		Treponema pedis T A4	hypothetical protein	91.7		B683_1757 isoM1111_0061 isoE1186_1461 isoM1224_2144 isoM1220_0064 TM1_0052 TPE_0157
cluster1691	1	1	1	1	0	1	1		6		Treponema pedis T A4	hypothetical protein	810		B683_1758 isoM1224_2143 isoM1220_0065 isoM1111_0060 TM1_0053 TPE_0156
cluster1692	1	1	1	1	1	1	1		7		Treponema pedis T A4	lipoprotein	474		B683_1759 isoM1224_2142 isoM1111_0059 isoE1186_3032 isoM1220_0066 TM1_0054 TPE_0155
cluster1693	1	0	1	1	1	1	1		6		Treponema pedis T A4	methyltransferase	485		B683_1760 isoM1224_2141 isoM1111_0058 isoE1186_3031 isoM1220_0067 TPE_0154
cluster1694	1	1	1	0	0	1	1		5		Treponema pedis T A4	hypothetical protein	144		B683_1761 isoM1224_2140 isoM1220_0068 TM1_0057 TPE_0153
cluster1695	1	1	1	1	1	1	1		7		Treponema pedis T A4	TatD family hydrolase	544		B683_1762 isoM1224_2139 isoE1186_3029 TM1_0058 TPE_0152 isoM1220_0069 isoM1111_0056
cluster1696	0	0	1	0	1	1	1		4		Treponema pedis T A4	hypothetical protein	586		B683_1763 isoM1220_0070 isoE1186_3028 isoM1224_2138
cluster1697	1	1	1	1	1	1	1		7		Treponema pedis T A4	lipoprotein	518		B683_1764 isoM1220_1757 TM1_1305 TPE_1772 isoM1224_2396 isoM1111_1154 isoE1186_0308
cluster1698	1	1	1	1	1	1	1		7		Treponema pedis T A4	radical SAM domain-containing protein	686		B683_1765 isoM1220_1756 TPE_1771 isoM1224_2395 isoM1111_1153 isoE1186_0307 TM1_1306
cluster1699	1	1	1	1	1	1	1		7		Treponema pedis T A4	4-carboxymuconolactone decarboxylase	233		B683_1766 isoM1224_2394 isoM1220_1755 isoM1111_1152 isoE1186_0306 TM1_1307 TPE_1770
cluster1700	1	1	1	0	1	1	1		6		Treponema pedis T A4	rhodanese domain-containing protein	985		B683_1767 isoM1224_2393 isoM1220_1754 TM1_1308 TPE_1769 isoE1186_0305
cluster1701	1	1	1	0	1	1	1		6		Treponema pedis T A4	hypothetical protein	342		B683_1768 isoM1220_1753 TM1_1309 TPE_1768 isoM1224_2392 isoE1186_0304
cluster1702	1	1	1	1	1	0	1		6		Treponema pedis T A4	transcriptional regulator	746		B683_1769 TM1_1310 TPE_1767 isoM1111_0542 isoM1224_2391 isoE1186_0303
cluster1703	1	0	1	1	1	1	1		6		Treponema pedis T A4	hypothetical protein	644		B683_1770 isoE1186_0302 isoM1224_2390 isoM1220_0812 TPE_1766 isoM1111_0541
cluster1704	1	1	1	1	1	1	1		7		Treponema pedis T A4	MscS family small conductance mechanosenstiveion channel	903		B683_1771 TM1_1313 TPE_1765 isoM1224_2389 isoM1111_0540 isoE1186_0301 isoM1220_0810
cluster1705	1	1	1	1	1	1	1		7		Treponema pedis T A4	MscS family small conductance mechanosenstiveion channel	630		B683_1772 isoE1186_0300 isoM1111_0539 TM1_1314 TPE_1764 isoM1220_0809 isoM1224_4155
cluster1706	1	1	1	1	1	1	1		7		Treponema pedis T A4	radical SAM protein	645		B683_1773 isoM1220_2492 TM1_1315 TPE_1763 isoM1224_3398 isoE1186_0299 isoM1111_0537
cluster1707	1	1	1	1	1	1	1		7		Treponema pedis T A4	rhodanese-like protein	408		B683_1774 isoE1186_0298 isoM1224_3399 isoM1220_2493 isoM1111_0535 TM1_1316 TPE_1762
cluster1708	1	1	1	0	1	1	1		6		Treponema pedis T A4	hypothetical protein	1005		B683_1775 isoE1186_0297 isoM1220_2494 TM1_1317 TPE_1761 isoM1224_3400
cluster1709	1	1	1	1	1	1	1		7		Treponema pedis T A4	DedA family protein	465		B683_1776 isoM1224_3401 isoM1220_2495 isoM1111_1658 isoE1186_0296 TM1_1318 TPE_1760
cluster1710	1	1	1	0	1	1	1		6		Treponema pedis T A4	integral inner membrane protein	441		B683_1777 TM1_1319 TPE_1759 isoM1220_2496 isoE1186_0295 isoM1224_3402
cluster1711	1	1	1	1	1	1	1		7		Treponema pedis T A4	glycosyl transferase	452		B683_1778 isoM1220_2497 isoM1111_1655 isoE1186_0294 TM1_1320 TPE_1758 isoM1224_3241
cluster1712	1	1	1	1	1	1	1		7		Treponema pedis T A4	iron-sulfur binding reductase	629		B683_1779 TM1_1254 TPE_1757 isoM1224_3242 isoM1111_1654 isoE1186_0293 isoM1220_1796
cluster1713	1	0	1	1	1	1	1		6		Treponema pedis T A4	C_GCAxxG_C_C family protein	290		B683_1780 isoM1111_1653 isoE1186_0292 isoM1220_1797 TPE_1756 isoM1224_3243
cluster1714	1	1	1	1	1	1	1		7		Treponema pedis T A4	seryl-tRNA synthetase	882		B683_1781 isoM1111_1652 isoE1186_0291 isoM1224_3244 isoM1220_1798 TM1_1251 TPE_1755
cluster1715	1	1	1	0	1	1	1		6		Treponema pedis T A4	pyrimidine-nucleoside phosphorylase	894		B683_1782 isoE1186_0290 isoM1220_1799 TPE_1754 isoM1224_3249 TM1_1249
cluster1716	1	1	1	1	1	1	0		6		Treponema pedis T A4	hypothetical protein	603		B683_1783 isoE1186_3346 isoM1220_1800 TM1_1247 TPE_1753 isoM1111_2814
cluster1717	1	1	1	1	1	1	1		7		Treponema pedis T A4	CRISPR-associated protein Cas1	614		B683_1785 isoM1224_2710 isoM1220_2371 isoE1186_2161 TPE_0689 isoM1111_3477 TM1_3530 isoE1186_3483
cluster1718	1	1	1	1	1	1	1		7		Treponema pedis T A4	ABC transporter ATP-binding protein	1110		B683_1787 isoM1220_1749 TM1_3230 TPE_0616 isoM1111_1270 isoE1186_2177 isoM1224_0856
cluster1719	1	1	1	1	1	1	1		7		Treponema pedis T A4	ABC transporter permease	1187		B683_1788 isoM1111_1271 TM1_3229 TPE_0615 isoE1186_2176 isoM1220_1748 isoM1224_0857
cluster1720	1	1	1	1	1	1	1		7		Treponema pedis T A4	hypothetical protein	896		B683_1789 isoM1111_1272 isoE1186_2175 isoM1220_1747 TPE_0614 isoM1224_3807 TM1_3675 isoM1224_2370
cluster1721	1	1	1	1	1	1	1		7		Treponema pedis T A4	hypothetical protein	377		B683_1791 isoM1111_2301 isoE1186_0279 isoM1224_1382 isoM1220_2392 TM1_1505 TPE_0885
cluster1722	1	1	1	0	1	1	1		6		Treponema pedis T A4	hypothetical protein	1158		B683_1792 isoE1186_0278 TM1_1504 TPE_0884 isoM1224_1381 isoM1220_2391
cluster1723	1	1	1	1	1	1	1		7		Treponema pedis T A4	ABC transporter ATP-binding protein/permease	1165		B683_1793 isoE1186_0276 TPE_0881 isoM1224_2912 isoM1111_0803 TM1_1502 isoM1224_3869 isoM1220_3370
cluster1724	0	0	1	0	0	0	0		1		n/a	n/a	0		B683_1794
cluster1725	1	1	1	1	1	1	1		7		Treponema pedis T A4	YD repeat-containing protein	581		B683_1795 isoE1186_3361 isoM1220_2942 TM1_3218 TPE_1627 isoE1186_3209 isoM1111_3293 isoM1111_0722 TM1_3658 isoM1220_3036 TM1_2659 TPE_0086 TM1_3579 B683_3129 isoE1186_3019 TM1_3349 isoE1186_3815 TM1_3489 B683_2868 isoE1186_3459 isoM1220_3310 isoM1220_3025 TM1_3262 TPE_1617 isoM1224_3559
cluster1726	0	0	1	0	0	1	0		2		Treponema pedis T A4	5'-nucleotidase	487		B683_1796 isoM1220_0455
cluster1727	1	1	1	1	1	0	1		6		Treponema pedis T A4	hypothetical protein	841		B683_1797 isoE1186_0553 isoM1111_2025 TM1_2046 TPE_0396 isoM1224_2991
cluster1728	1	1	1	1	1	0	1		6		Treponema pedis T A4	hypothetical protein	538		B683_1798 isoE1186_0552 isoM1224_2992 isoM1111_2024 TM1_2047 TPE_0397
cluster1729	1	1	1	1	1	1	1		7		Treponema pedis T A4	alanine racemase	503		B683_1799 isoM1111_1841 isoE1186_0551 isoM1224_2993 isoM1220_0461 TM1_2048 TPE_0398
cluster1730	1	1	1	1	1	1	1		7		Treponema pedis T A4	formiminotransferase-cyclodeaminase	424		B683_1800 isoM1224_2994 isoM1111_1840 isoE1186_0550 isoM1220_0462 TM1_2049 TPE_0399
cluster1731	1	1	1	0	1	1	1		6		Treponema pedis T A4	Holliday junction DNA helicase RuvA	402		B683_1801 isoE1186_0549 isoM1220_0463 TM1_2050 TPE_0400 isoM1224_2995
cluster1732	1	1	1	1	1	1	1		7		Treponema pedis T A4	crossover junction endodeoxyribonuclease RuvC	342		B683_1802 isoM1224_2996 isoE1186_0548 isoM1111_1837 TM1_2051 isoM1220_0464 TPE_0401
cluster1733	1	1	1	1	1	1	1		7		Treponema pedis T A4	tetracycline resistance leader peptide	575		B683_1803 isoM1224_2997 isoM1220_0465 TM1_2052 TPE_0402 isoM1111_1836 isoE1186_0547
cluster1734	1	1	1	1	1	1	1		7		Treponema pedis T A4	M16 family peptidase	2063		B683_1804 isoE1186_0546 isoM1220_0466 TPE_0403 isoM1111_1835 TM1_2053 isoM1224_0454
cluster1735	1	1	1	1	1	1	1		7		Treponema pedis T A4	GMP synthase	1045		B683_1805 isoE1186_0545 isoM1224_0453 isoM1220_0467 TM1_2055 TPE_0404 isoM1111_1834
cluster1736	1	1	1	1	1	1	1		7		Treponema pedis T A4	HPr kinase	670		B683_1806 isoM1224_3378 isoM1111_2008 isoE1186_0544 isoM1220_0472 TM1_1014 TPE_0410
cluster1737	1	1	1	1	1	1	1		7		Treponema pedis T A4	phosphocarrier protein HPr	181		B683_1807 isoM1220_0473 TM1_1013 TPE_0411 isoM1224_3377 isoM1111_2007 isoE1186_0543
cluster1738	1	1	1	1	1	1	1		7		Treponema pedis T A4	hypothetical protein	976		B683_1808 isoE1186_0542 isoM1224_1072 isoM1220_0474 TPE_0412 TM1_1012 isoM1111_2805
cluster1739	1	0	1	1	1	1	1		6		Treponema pedis T A4	RND family efflux transporter MFP subunit	668		B683_1809 isoE1186_1877 isoM1220_0475 TPE_0413 isoM1111_2806 isoM1224_1071
cluster1740	1	0	1	0	0	1	1		4		Treponema pedis T A4	Phosphonate-transporting ATPase	472		B683_1810 isoM1220_0476 TPE_0414 isoM1224_1070
cluster1741	1	1	1	1	0	1	1		6		Treponema pedis T A4	permease	849		B683_1811 isoM1220_0477 TPE_0415 isoM1224_1069 isoM1111_2378 TM1_1005
cluster1742	1	0	1	1	1	1	1		6		Treponema pedis T A4	tRNA synthetase	695		B683_1812 isoM1224_1068 isoM1111_2377 isoE1186_1882 isoM1220_0478 TPE_0416
cluster1743	1	0	1	1	1	0	1		5		Treponema pedis T A4	copper-translocating P-type ATPase	1709		B683_1813 isoE1186_1883 TPE_0417 isoM1224_1066 isoM1111_0676
cluster1744	1	1	1	1	1	1	1		7		Treponema pedis T A4	hypothetical protein	118		B683_1814 isoE1186_1884 isoM1224_1065 isoM1220_0481 isoM1111_0675 TPE_0418 TM1_0999
cluster1745	1	1	1	1	1	1	1		7		Treponema pedis T A4	valyl-tRNA synthetase	1862		B683_1815 isoE1186_1885 TPE_0419 isoM1220_0482 TM1_0998 isoM1111_2634 isoM1224_1063
cluster1746	0	0	1	0	1	0	0		2		Treponema pedis T A4	ABC transporter ATP-binding protein/permease	31.6		B683_1816 isoE1186_1887
cluster1747	0	0	1	0	1	1	1		4		Treponema pedis T A4	Na(+)-translocating NADH-quinone reductase	616		B683_1817 isoM1220_2178 isoE1186_2292 isoM1224_2214 isoM1220_3485
cluster1748	0	1	1	0	1	1	1		5		Treponema pedis T A4	Na(+)-translocating NADH-quinone reductase	311		B683_1818 isoM1224_2213 isoE1186_2291 isoM1220_2179 TM1_3561
cluster1749	1	0	1	1	1	1	0		5		Treponema pedis T A4	methyl-accepting chemotaxis protein	1373		B683_1819 isoM1111_1308 isoE1186_2290 TPE_1170 isoM1220_2181
cluster1750	0	0	1	0	0	0	1		2		Aeropyrum pernix K1	glycosyl transferase	33.1		B683_1820 isoM1224_2208
cluster1751	0	1	1	0	1	0	1		4		Nitrosomonas sp. Is79A3	type 11 methyltransferase	35.4		B683_1821 isoM1224_2207 isoE1186_2288 TM1_2901
cluster1752	1	0	1	0	0	1	1		4		Treponema pedis T A4	hypothetical protein	138		B683_1822 isoM1224_2206 isoM1220_2182 TPE_1169
cluster1753	1	0	1	1	1	1	1		6		Treponema pedis T A4	cobalt chelatase	551		B683_1823 isoM1220_2183 TPE_1168 isoM1224_2205 isoE1186_2286 isoM1111_1993
cluster1754	1	1	1	1	1	1	1		7		Treponema pedis T A4	precorrin-2 C(20)-methyltransferase	467		B683_1824 isoM1111_1992 isoE1186_2285 TM1_2904 isoM1224_2204 isoM1220_2184 TPE_1167
cluster1755	1	1	1	1	0	1	1		6		Treponema pedis T A4	cobyrinic acid a	867		B683_1825 isoM1111_1991 isoM1220_2185 TPE_1166 isoM1224_2203 TM1_2905
cluster1756	1	1	1	1	1	1	0		6		Treponema pedis T A4	methyl-accepting chemotaxis protein	1103		B683_1826 TPE_1165 isoE1186_2815 TM1_2906 isoM1111_1281 isoM1220_2186
cluster1757	1	0	1	1	1	1	1		6		Treponema pedis T A4	precorrin-3B C(17)-methyltransferase	500		B683_1827 isoM1224_2200 isoM1220_2188 TPE_1164 isoE1186_2816 isoM1111_1279
cluster1758	1	0	1	1	1	1	1		6		Treponema pedis T A4	precorrin-6X reductase	506		B683_1828 isoM1224_2199 isoM1220_2189 isoM1111_1278 isoE1186_2817 TPE_1163
cluster1759	1	0	1	1	1	1	1		6		Treponema pedis T A4	ABC transporter ATP-binding protein	519		B683_1829 isoM1220_2190 TPE_1162 isoM1111_1277 isoE1186_2818 isoM1224_2198
cluster1760	1	1	1	1	1	1	1		7		Treponema pedis T A4	hypothetical protein	615		B683_1831 isoE1186_1689 isoM1224_1940 isoM1220_1599 TM1_2604 TPE_1691 isoM1111_3030
cluster1761	1	0	1	0	1	1	1		5		Treponema pedis T A4	ATP-dependent helicase DinG	1466		B683_1832 isoE1186_1690 isoM1220_1600 TPE_1690 isoM1224_1941
cluster1762	1	1	1	1	1	1	1		7		Treponema pedis T A4	acyltransferase	515		B683_1833 isoM1220_1601 isoE1186_1691 TM1_2601 TPE_1689 isoM1224_1942 isoM1111_0989
cluster1763	1	1	1	0	1	1	1		6		Treponema pedis T A4	hypothetical protein	1889		B683_1834 isoE1186_1692 isoM1224_1943 isoM1220_1602 TPE_1688 TM1_2600
cluster1764	1	1	1	0	1	1	1		6		Treponema pedis T A4	hypothetical protein	275		B683_1835 isoM1224_1944 isoM1220_1603 isoE1186_1693 TM1_2599 TPE_1687
cluster1765	1	1	1	1	1	1	1		7		Treponema pedis T A4	carbamate kinase	624		B683_1836 TM1_2598 isoE1186_1694 TPE_1686 isoM1224_1945 isoM1220_1604 isoM1111_1076
cluster1766	0	0	1	1	0	0	1		3		Treponema pedis T A4	hypothetical protein	107		B683_1837 isoM1224_1946 isoM1111_0583
cluster1767	1	1	1	0	1	1	1		6		Treponema pedis T A4	lysine 2	739		B683_1838 isoE1186_1917 isoM1224_1168 isoM1220_2298 TM1_1822 TPE_0544
cluster1768	1	0	1	0	1	0	1		4		Treponema pedis T A4	hypothetical protein	1315		B683_1839 isoM1224_1169 isoE1186_1916 TPE_0545
cluster1769	1	1	1	1	1	0	1		6		Treponema pedis T A4	lipoprotein	930		B683_1840 isoE1186_1915 TPE_0546 isoM1224_1170 isoM1111_1682 TM1_1819
cluster1770	0	0	1	1	1	0	1		4		n/a	n/a	0		B683_1841 isoM1224_1171 isoM1111_1681 isoE1186_1914
cluster1771	1	1	1	1	1	1	1		7		Treponema pedis T A4	5-formyltetrahydrofolate cyclo-ligase	419		B683_1842 isoM1111_1680 isoE1186_1913 isoM1220_2290 TM1_1817 TPE_0547 isoM1224_1172
cluster1772	1	1	1	1	1	1	1		7		Treponema pedis T A4	amino acid ABC transporter amino acid-binding protein	545		B683_1843 isoM1220_2289 isoE1186_1912 TM1_1816 TPE_0548 isoM1111_1679 isoM1224_2433
cluster1773	1	0	1	0	1	1	1		5		Treponema pedis T A4	amino acid ABC transporter amino acid-binding protein	580		B683_1844 TPE_0549 isoM1220_2288 isoE1186_1911 isoM1224_2434
cluster1774	0	0	1	0	0	0	0		1		Treponema denticola ATCC 35405	hypothetical protein	204		B683_1845
cluster1775	1	1	1	1	1	1	1		7		Treponema pedis T A4	hypothetical protein	316		B683_1847 isoM1224_3310 isoM1220_2563 TM1_3284 TPE_1507 isoE1186_3039 isoM1111_3255
cluster1776	1	1	1	1	1	1	1		7		Treponema pedis T A4	hypothetical protein	94.4		B683_1848 isoM1224_3311 isoM1220_2564 isoM1111_3254 isoE1186_3038 TM1_3285 TPE_1506 isoM1224_3432 isoM1220_1964 isoM1111_0586 isoE1186_1335 TM1_3391 TPE_0657 B683_3146
cluster1777	1	1	1	1	1	1	1		7		Treponema pedis T A4	permease	422		B683_1849 isoM1224_3312 isoM1111_3253 isoE1186_3037 isoM1220_2565 TM1_3286 TPE_1505
cluster1778	1	1	1	1	1	1	1		7		Treponema pedis T A4	hypothetical protein	371		B683_1850 isoM1224_3313 isoM1220_2566 TM1_3287 TPE_1504 isoE1186_3036 isoM1111_3252
cluster1779	1	0	1	1	1	1	1		6		Treponema pedis T A4	V-type ATP synthase subunit E	404		B683_1851 isoM1224_3314 isoM1220_2567 isoM1111_2882 TPE_1503 isoE1186_3035
cluster1780	1	0	1	1	1	1	1		6		Treponema pedis T A4	phosphonate ABC transporter permease	529		B683_1852 isoE1186_2936 isoM1224_3315 isoM1220_2568 TPE_1502 isoM1111_2881
cluster1781	1	1	1	1	1	1	1		7		Treponema pedis T A4	phosphonate ABC transporter permease	568		B683_1853 isoM1224_3316 isoM1111_2880 isoM1220_2569 TM1_3292 TPE_1501 isoE1186_2935
cluster1782	1	0	1	1	1	0	1		5		Treponema pedis T A4	leucyl aminopeptidase	960		B683_1854 isoE1186_1927 isoM1224_1217 TPE_0707 isoM1111_0282
cluster1783	1	1	1	0	0	1	1		5		Treponema pedis T A4	hypothetical protein	83.6		B683_1855 isoM1224_1216 isoM1220_2727 TM1_2851 TPE_0708
cluster1784	1	1	1	1	1	1	1		7		Treponema pedis T A4	tetracenomycin polyketide synthesis O-methyltransferase TcmP	554		B683_1856 isoM1224_1215 isoE1186_1926 isoM1220_2726 TM1_2852 TPE_0709 isoM1111_2508
cluster1785	0	0	1	0	1	0	0		2		Treponema pedis T A4	hypothetical protein	49.7		B683_1857 isoE1186_1925
cluster1786	1	1	1	1	0	1	1		6		Treponema pedis T A4	hypothetical protein	361		B683_1858 isoM1111_2510 TM1_2854 isoM1220_2724 TPE_0711 isoM1224_1213
cluster1787	1	1	1	1	1	1	1		7		Treponema pedis T A4	ankyrin repeat-containing protein	261		B683_1859 isoM1224_1212 isoM1111_2511 isoE1186_1922 isoM1220_2723 TM1_2855 TPE_0712
cluster1788	1	1	1	1	1	1	1		7		Treponema pedis T A4	hypothetical protein	363		B683_1860 isoM1220_2722 TM1_2856 TPE_0713 isoE1186_1921 isoM1111_2512 isoM1224_1211
cluster1789	1	1	1	0	1	0	0		4		Treponema pedis T A4	ABC transporter permease/ATP-binding protein	998		B683_1861 TM1_2857 TPE_0714 isoE1186_1920
cluster1790	1	1	1	0	0	1	0		4		Treponema pedis T A4	heme biosynthesis protein related	617		B683_1862 TPE_0715 isoM1220_3186 TM1_2859
cluster1791	1	1	1	0	0	1	0		4		Treponema pedis T A4	hypothetical protein	123		B683_1863 TM1_3680 isoM1220_3431 TPE_0053
cluster1792	0	0	1	0	0	0	0		1		Treponema pedis T A4	hypothetical protein	314		B683_1864
cluster1793	1	0	1	0	1	1	1		5		Treponema pedis T A4	lipoprotein	441		B683_1865 TPE_2485 isoM1220_1691 isoM1224_2010 isoE1186_1202
cluster1794	1	1	1	1	0	1	1		6		Treponema pedis T A4	NGG1p interacting factor protein	551		B683_1866 isoM1224_2009 isoM1220_1690 TPE_2486 isoM1111_2498 TM1_2786
cluster1795	1	0	1	1	1	1	1		6		Treponema pedis T A4	CarB	1220		B683_1867 isoM1220_1689 TPE_2487 isoM1224_2008 isoE1186_1205 isoM1111_1289
cluster1796	0	0	1	0	0	0	0		1		Treponema pedis T A4	aspartyl/glutamyl-tRNA amidotransferase subunit B	192		B683_1868
cluster1797	1	1	1	1	1	1	0		6		Treponema pedis T A4	aspartyl/glutamyl-tRNA amidotransferase subunit B	1022		B683_1869 TM1_2782 isoE1186_1206 TPE_2488 isoM1220_1688 isoM1111_1290
cluster1798	1	1	1	1	1	1	1		7		Treponema pedis T A4	short chain dehydrogenase/reductase family oxidoreductase	541		B683_1870 isoM1111_0045 isoE1186_1207 isoM1224_2004 isoM1220_1687 TM1_2781 TPE_2489
cluster1799	1	1	1	1	1	0	0		5		Treponema pedis T A4	fused 4'-phosphopantothenoylcysteinedecarboxylase ; phosphopantothenoylcysteine synthetase	789		B683_1871 TPE_2490 TM1_2780 isoE1186_1208 isoM1111_0047
cluster1800	1	1	1	1	1	1	0		6		Treponema pedis T A4	hypothetical protein	847		B683_1872 isoM1220_1684 TM1_2779 TPE_2491 isoE1186_1209 isoM1111_0048
cluster1801	1	1	1	1	1	1	0		6		Treponema pedis T A4	hypothetical protein	400		B683_1873 isoE1186_1210 isoM1220_1683 TM1_2778 TPE_2492 isoM1111_0890
cluster1802	1	1	1	0	0	1	0		4		Treponema pedis T A4	hypothetical protein	89.7		B683_1874 isoM1220_1682 TM1_2777 TPE_2493
cluster1803	1	1	1	1	1	1	1		7		Treponema pedis T A4	hypothetical protein	466		B683_1875 isoM1111_0889 isoE1186_1211 TM1_2776 isoM1224_1997 TPE_2494 isoM1220_1681
cluster1804	1	1	1	1	1	1	1		7		Treponema pedis T A4	LemA	409		B683_1876 isoM1224_1996 isoM1220_1680 isoM1111_0888 isoE1186_1212 TM1_2775 TPE_2495
cluster1805	1	0	1	1	1	1	1		6		Treponema pedis T A4	phosphoribosylaminoimidazole-succinocarboxamide synthase	654		B683_1877 isoM1220_1678 TPE_2497 isoE1186_1213 isoM1224_1995 isoM1111_0887
cluster1806	1	1	1	1	0	1	1		6		Treponema pedis T A4	phosphoribosylaminoimidazole carboxylase catalytic subunit PurE	327		B683_1878 isoM1111_0886 isoM1224_1994 isoM1220_1677 TM1_3198 TPE_2498
cluster1807	1	1	1	1	1	1	0		6		Treponema pedis T A4	methylthioribose kinase	855		B683_1879 isoM1220_1676 TM1_3199 TPE_2499 isoM1111_0885 isoE1186_1216
cluster1808	1	0	1	0	1	1	1		5		Treponema pedis T A4	tRNA (5-methylaminomethyl-2-thiouridylate)-methyltransferase	735		B683_1880 isoM1220_1675 TPE_2500 isoE1186_2643 isoM1224_2372
cluster1809	0	0	1	0	0	0	1		2		Treponema pedis T A4	ABC transporter	402		B683_1881 isoM1224_2371
cluster1810	0	1	1	0	1	1	0		4		Treponema pedis T A4	hypothetical protein	463		B683_1883 isoE1186_2737 isoM1220_1000 TM1_2351
cluster1811	1	1	1	1	1	1	1		7		Treponema pedis T A4	ABC transporter	507		B683_1884 isoM1224_3253 isoM1220_1002 TM1_2353 TPE_1869 isoE1186_2738 isoM1111_1950
cluster1812	1	1	1	1	1	1	1		7		Treponema pedis T A4	ABC transporter	449		B683_1885 isoM1224_3254 isoE1186_2739 isoM1220_1003 TM1_2354 TPE_1870 isoM1111_1951
cluster1813	1	1	1	1	0	1	1		6		Treponema pedis T A4	hypothetical protein	286		B683_1886 isoM1224_3255 isoM1111_1952 isoM1220_1004 TM1_2355 TPE_1871
cluster1814	1	1	1	1	1	1	1		7		Treponema pedis T A4	hypothetical protein	227		B683_1887 isoM1224_3256 isoM1111_1953 isoE1186_2741 isoM1220_1005 TM1_2356 TPE_1872
cluster1815	0	0	1	0	1	0	1		3		n/a	n/a	0		B683_1888 isoM1224_3257 isoE1186_2742
cluster1816	0	0	1	0	0	0	0		1		Treponema pedis T A4	ABC transporter-like protein	511		B683_1889
cluster1817	1	1	1	0	0	1	0		4		Treponema pedis T A4	hypothetical protein	418		B683_1890 isoM1220_2008 TPE_1154 TM1_2920
cluster1818	0	0	1	0	0	0	1		2		Finegoldia magna ATCC 29328	ABC transporter ATP-binding protein	264		B683_1891 isoM1224_2304
cluster1819	0	0	1	0	0	0	1		2		Finegoldia magna ATCC 29328	ABC transporter permease	137		B683_1892 isoM1224_2305
cluster1820	0	0	1	0	0	0	1		2		Finegoldia magna ATCC 29328	ABC transporter permease	154		B683_1893 isoM1224_2306
cluster1821	0	0	1	1	0	0	0		2		Treponema pedis T A4	hypothetical protein	82.4		B683_1894 isoM1111_1129
cluster1822	1	1	1	1	1	1	1		7		Treponema pedis T A4	hypothetical protein	382		B683_1895 isoM1111_1128 isoM1224_2309 isoE1186_1398 isoM1220_3102 TM1_2917 TPE_1157
cluster1823	1	1	1	1	1	1	1		7		Treponema pedis T A4	hypothetical protein	392		B683_1896 isoM1111_1127 isoE1186_1399 isoM1220_3101 TM1_2916 TPE_1158 isoM1224_2310 isoM1220_2873 TM1_0804 B683_2403 isoE1186_3358 isoM1111_1857
cluster1824	0	0	1	0	1	0	0		2		Treponema pedis T A4	hypothetical protein	165		B683_1897 isoE1186_1401
cluster1825	1	1	1	0	1	1	1		6		Treponema pedis T A4	glycine betaine/L-proline ABC transporterATP-binding protein	416		B683_1898 isoE1186_2820 isoM1220_2192 TPE_1160 isoM1224_2196 TM1_2914
cluster1826	0	0	1	0	0	0	0		1		Treponema pedis T A4	hypothetical protein	78.6		B683_1899
cluster1827	1	1	1	1	1	1	1		7		Treponema pedis T A4	hypothetical protein	395		B683_1900 isoE1186_2819 isoM1224_2197 isoM1111_1276 isoM1220_2191 TPE_1161 TM1_2913
cluster1828	1	1	1	0	1	1	0		5		Treponema pedis T A4	hypothetical protein	327		B683_1901 isoE1186_0898 TM1_0298 TPE_0130 isoM1220_3152
cluster1829	1	1	1	1	1	1	1		7		Treponema pedis T A4	nickel ABC transporter ATPase	430		B683_1902 isoM1220_1942 TM1_0299 TPE_0131 isoE1186_0897 isoM1224_2693 isoM1111_3947 isoM1111_3096
cluster1830	1	1	1	1	1	1	1		7		Treponema pedis T A4	oligopeptide ABC transporter ATP-bindingprotein	605		B683_1903 isoM1224_2692 isoE1186_0896 TM1_0300 TPE_0132 isoM1220_1943 isoM1111_2889
cluster1831	1	1	1	1	1	1	1		7		Treponema pedis T A4	ABC transporter permease	507		B683_1904 isoM1111_2888 isoM1224_2691 isoM1220_1944 isoE1186_0895 TM1_0301 TPE_0133
cluster1832	1	1	1	1	1	1	0		6		Treponema pedis T A4	ABC transporter permease	584		B683_1906 isoM1220_1945 isoE1186_0894 TPE_0134 isoM1111_2887 TM1_0302 isoM1111_3717 isoM1220_3497
cluster1833	1	1	1	1	1	0	1		6		Treponema pedis T A4	polyprenyl synthetase	703		B683_1907 TM1_3353 TPE_1866 isoE1186_1950 isoM1224_1779 isoM1111_1948
cluster1834	1	1	1	1	1	1	1		7		Treponema pedis T A4	TPR	357		B683_1908 isoM1220_1741 isoE1186_1951 TM1_3352 TPE_1865 isoM1224_1780 isoM1111_1947
cluster1835	1	1	1	0	0	1	1		5		Treponema pedis T A4	metallophosphoesterase	540		B683_1909 isoM1224_1781 TM1_3351 TPE_1864 isoM1220_1742
cluster1836	1	0	1	1	1	1	1		6		Treponema pedis T A4	hypothetical protein	329		B683_1910 isoM1224_1782 isoE1186_1954 isoM1220_2705 TPE_1863 isoM1111_2128
cluster1837	0	0	1	0	0	0	0		1		Treponema pedis T A4	nicotinate-nucleotide-dimethylbenzimidazole phosphoribosyltransferase	317		B683_1911
cluster1838	0	0	1	0	0	0	0		1		Treponema pedis T A4	nicotinate-nucleotide-dimethylbenzimidazole phosphoribosyltransferase	309		B683_1912
cluster1839	1	1	1	1	1	1	1		7		Treponema pedis T A4	lipoprotein	1218		B683_1913 isoE1186_1956 isoM1224_1784 isoM1111_2130 isoM1220_2703 TPE_1861 TM1_1642
cluster1840	1	1	1	0	1	1	1		6		Treponema pedis T A4	rubredoxin	112		B683_1914 isoM1224_1785 isoM1220_2702 isoE1186_1957 TM1_1643 TPE_1860
cluster1841	1	1	1	1	1	1	1		7		Treponema pedis T A4	hypothetical protein	189		B683_1915 isoE1186_1958 isoM1224_1786 isoM1111_3719 isoM1220_2701 TM1_1644 TPE_1859
cluster1842	1	1	1	0	1	0	1		5		Treponema pedis T A4	oxygen-independent coproporphyrinogen III oxidase	793		B683_1916 isoM1224_1787 TM1_1645 TPE_1858 isoE1186_1959
cluster1843	1	1	1	0	1	1	1		6		Treponema pedis T A4	signal peptidase I	493		B683_1917 isoM1220_2868 isoE1186_1960 TM1_1646 TPE_1857 isoM1224_1788
cluster1844	0	0	1	0	0	0	0		1		n/a	n/a	0		B683_1918
cluster1845	1	1	1	1	1	1	1		7		Treponema pedis T A4	redox-sensing transcriptional repressor Rex	439		B683_1919 isoM1224_1458 isoM1220_2516 isoM1111_1171 TM1_0776 TPE_1897 isoE1186_1800
cluster1846	1	1	1	1	1	0	1		6		Treponema pedis T A4	acetate kinase	810		B683_1920 isoM1111_1172 isoE1186_1799 isoM1224_1459 TM1_0775 TPE_1898
cluster1847	1	1	1	1	1	1	1		7		Treponema pedis T A4	hypothetical protein	199		B683_1921 isoE1186_1798 isoM1224_1460 isoM1111_1173 isoM1220_2519 TM1_0774 TPE_1899
cluster1848	1	1	1	1	1	1	0		6		Treponema pedis T A4	TPR	814		B683_1922 isoE1186_1797 isoM1220_2520 TM1_0773 TPE_1900 isoM1111_1174
cluster1849	1	1	1	0	1	1	1		6		Treponema pedis T A4	radical SAM protein	716		B683_1923 isoE1186_1796 isoM1220_2521 TPE_1901 TM1_0772 isoM1224_1463
cluster1850	0	0	1	0	0	0	0		1		Treponema pedis T A4	RNA polymerase sigma-54 factor	549		B683_1924
cluster1851	1	0	1	1	1	1	1		6		Treponema pedis T A4	fumarate hydratase	580		B683_1925 isoE1186_2937 isoM1220_2535 TPE_2044 isoM1224_3083 isoM1111_3270
cluster1852	0	0	1	0	0	0	0		1		Treponema pedis T A4	transcription-repair coupling factor	25		B683_1926
cluster1853	1	1	1	0	1	1	1		6		Treponema pedis T A4	flagellar filament core protein	567		B683_1927 isoM1220_2537 isoE1186_2939 TM1_2258 TPE_2046 isoM1224_3085
cluster1854	0	0	1	1	0	0	1		3		n/a	n/a	0		B683_1928 isoM1224_3086 isoM1111_0786
cluster1855	1	1	1	1	1	1	1		7		Treponema pedis T A4	purine-binding chemotaxis protein	337		B683_1929 isoM1224_3087 isoM1220_2538 isoM1111_0787 isoE1186_2940 TPE_2047 TM1_2259
cluster1856	1	1	1	0	1	1	1		6		Treponema pedis T A4	aminotransferase	703		B683_1930 isoM1220_2539 TM1_2260 TPE_2048 isoM1224_3088 isoE1186_2941
cluster1857	1	1	1	1	1	1	1		7		Treponema pedis T A4	inorganic polyphosphate/ATP-NAD kinase	559		B683_1931 isoM1224_3089 isoM1220_2540 isoM1111_2941 isoE1186_2942 TPE_2049 TM1_2262
cluster1858	1	0	1	0	0	0	0		2		Treponema pedis T A4	ABC-type multidrug/protein/lipid transportsystem	1135		B683_1932 TPE_2050
cluster1859	1	1	1	1	1	1	1		7		Treponema pedis T A4	3-hydroxyacid dehydrogenase	594		B683_1933 isoM1111_2922 isoE1186_2862 isoM1224_2288 isoM1220_0879 TM1_2265 TPE_2051
cluster1860	1	1	1	1	1	1	1		7		Treponema pedis T A4	treponemal membrane protein	517		B683_1934 isoM1224_1922 isoE1186_2142 isoM1220_2151 TM1_2886 TPE_0312 isoM1111_1049
cluster1861	1	0	1	1	1	1	1		6		Treponema pedis T A4	inosine 5-monophosphate dehydrogenase	1041		B683_1935 isoM1111_1050 isoE1186_2141 isoM1220_2152 TPE_0313 isoM1224_1923
cluster1862	1	1	1	1	1	1	1		7		Treponema pedis T A4	hypothetical protein	482		B683_1936 isoM1224_1924 isoM1220_2153 TM1_2882 TPE_0314 isoE1186_2140 isoM1111_1051
cluster1863	1	1	1	1	1	1	1		7		Treponema pedis T A4	hypothetical protein	642		B683_1937 isoM1224_1925 isoM1220_2154 isoE1186_2139 TM1_2881 TPE_0315 isoM1111_1052
cluster1864	1	1	1	1	1	1	1		7		Treponema pedis T A4	pyrrolidone-carboxylate peptidase	429		B683_1938 isoM1224_1926 isoE1186_2138 isoM1220_2155 TM1_2880 TPE_0316 isoM1111_1053
cluster1865	0	0	1	0	0	0	0		1		Treponema pedis T A4	hypothetical protein	57.4		B683_1939
cluster1866	1	1	1	0	1	1	1		6		Treponema pedis T A4	hypothetical protein	130		B683_1940 isoM1224_3164 isoM1220_2156 isoE1186_2136 TM1_2879 TPE_0318 TM1_0348
cluster1867	1	0	1	1	1	1	1		6		Treponema pedis T A4	HAD superfamily hydrolase	479		B683_1941 isoM1224_3151 isoM1220_2157 isoE1186_3062 TPE_0319 isoM1111_1063
cluster1868	1	0	1	0	1	1	0		4		Treponema pedis T A4	hypothetical protein	2142		B683_1942 TPE_0320 isoE1186_3063 isoM1220_2158
cluster1869	0	1	1	0	1	1	1		5		Treponema pedis T A4	Transcriptional regulator (Enhancement ofxylanase A production) (modular protein)	176		B683_1943 isoM1224_3148 isoM1220_2160 TM1_3387 isoE1186_3592 TM1_3767 B683_3228
cluster1870	1	1	1	0	1	1	1		6		Treponema pedis T A4	BNR repeat-containing protein	3137		B683_1944 TPE_0389 isoM1224_1257 isoE1186_0242 isoM1220_1492 TM1_0555
cluster1871	0	0	1	1	0	0	1		3		Treponema pedis T A4	hypothetical protein	57.8		B683_1945 isoM1111_2606 B683_3275 isoM1111_2607 isoM1224_4133
cluster1872	0	0	1	0	0	0	0		1		Treponema pedis T A4	hypothetical protein	246		B683_1946 B683_3243
cluster1873	0	0	1	1	0	0	0		2		Treponema denticola ATCC 35405	ABC transporter ATP-binding protein	26.6		B683_1947 isoM1111_3630
cluster1874	1	1	1	0	1	1	1		6		Treponema pedis T A4	hypothetical protein	77		B683_1948 isoM1220_2104 isoE1186_1873 TM1_0446 TPE_2763 isoM1224_2248
cluster1875	1	1	1	1	1	1	0		6		Treponema pedis T A4	transporter	481		B683_1949 isoM1220_2105 isoE1186_1872 TM1_0445 TPE_2764 isoM1111_2255
cluster1876	1	1	1	0	1	1	0		5		Treponema pedis T A4	Sir2 family transcriptional regulator	520		B683_1950 isoE1186_1871 isoM1220_2106 TM1_0444 TPE_2765
cluster1877	1	1	1	0	0	1	0		4		Treponema pedis T A4	XRE family transcriptional regulator	219		B683_1951 isoM1220_2107 TM1_0443 TPE_2766
cluster1878	1	1	1	0	0	1	0		4		Treponema pedis T A4	plasmid maintenance system killer protein	187		B683_1952 isoM1220_2108 TM1_0442 TPE_2767
cluster1879	0	0	1	0	0	0	0		1		Treponema pedis T A4	cobalamin biosynthesis protein CobD	107		B683_1953
cluster1880	1	0	1	1	0	1	0		4		Treponema pedis T A4	cobalamin biosynthesis protein CobD	656		B683_1954 isoM1111_1604 isoM1220_2109 TPE_2768
cluster1881	1	1	1	1	1	1	1		7		Treponema pedis T A4	diphosphate--fructose-6-phosphate 1-phosphotransferase	897		B683_1955 isoM1224_2239 isoM1220_2110 isoM1111_1605 isoE1186_1866 TM1_0439 TPE_2769
cluster1882	1	1	1	1	0	1	1		6		Treponema pedis T A4	hypothetical protein	785		B683_1956 isoM1224_2238 isoM1220_2111 isoM1111_1606 TPE_2770 TM1_0438
cluster1883	1	1	1	1	1	1	1		7		Treponema pedis T A4	DNA topoisomerase IV subunit B	1243		B683_1957 isoM1224_2237 isoM1111_1607 isoE1186_1863 TM1_0437 TPE_2771 isoM1220_2112
cluster1884	1	1	1	0	1	1	0		5		Treponema pedis T A4	hypothetical protein	88.2		B683_1958 isoE1186_1862 isoM1220_2113 TM1_0436 TPE_2772
cluster1885	1	1	1	0	1	1	1		6		Treponema pedis T A4	hypothetical protein	694		B683_1959 isoM1224_2236 isoE1186_1861 isoM1220_2114 TM1_0435 TPE_2773
cluster1886	1	0	1	1	1	1	1		6		Treponema pedis T A4	peptidyl-prolyl cis-trans isomerase	719		B683_1960 isoM1224_2235 isoM1220_2115 TPE_2774 isoM1111_3090 isoE1186_1860
cluster1887	1	1	1	0	1	0	1		5		Treponema pedis T A4	hypothetical protein	578		B683_1961 isoE1186_1859 TM1_0432 TPE_2775 isoM1224_2234
cluster1888	0	0	1	0	0	0	0		1		Treponema pedis T A4	Jag protein	223		B683_1962
cluster1889	0	0	1	0	0	0	0		1		Treponema pedis T A4	Jag protein	233		B683_1963
cluster1890	1	1	1	1	1	1	1		7		Treponema pedis T A4	inner membrane protein translocase component YidC	1190		B683_1964 isoM1220_0871 TPE_2777 isoM1224_2232 isoE1186_1856 TM1_0430 isoM1111_0784
cluster1891	1	1	1	1	1	1	1		7		Treponema pedis T A4	hypothetical protein	157		B683_1965 isoM1224_2231 isoE1186_1855 isoM1111_0783 isoM1220_0872 TM1_0428 TPE_2778
cluster1892	1	1	1	1	1	1	1		7		Treponema pedis T A4	ribonuclease P protein component	235		B683_1966 TM1_0427 isoM1220_0873 isoM1111_0782 isoE1186_1854 TPE_2779 isoM1224_2230
cluster1893	1	0	1	1	1	1	1		6		Treponema pedis T A4	50S ribosomal protein L34	80.1		B683_1967 isoM1224_2229 isoM1220_0874 isoM1111_0781 isoE1186_1853 TPE_2780
cluster1894	1	1	1	1	1	1	0		6		Treponema pedis T A4	hypothetical protein	905		B683_1968 isoE1186_0574 isoM1111_1045 isoM1220_0875 TM1_0426 TPE_2781
cluster1895	1	1	1	1	1	1	1		7		Treponema pedis T A4	purine nucleoside phosphorylase	485		B683_1969 isoM1224_2032 isoM1111_1044 isoM1220_0876 isoE1186_0575 TPE_2782 TM1_0425
cluster1896	1	1	1	1	1	1	1		7		Treponema pedis T A4	hypothetical protein	567		B683_1970 isoM1220_0877 isoE1186_0576 TM1_0423 TPE_2783 isoM1224_2033 isoM1111_1043
cluster1897	1	1	1	1	1	1	1		7		Treponema pedis T A4	hypothetical protein	451		B683_1971 isoM1220_2382 isoM1224_2034 isoM1111_1042 TM1_0422 isoE1186_0577 TPE_2784
cluster1898	1	1	1	1	1	0	1		6		Treponema pedis T A4	TPR	921		B683_1972 isoM1111_1041 isoE1186_0578 TM1_0421 TPE_2785 isoM1224_2036
cluster1899	0	0	1	0	0	1	0		2		Treponema pedis T A4	diguanylate cyclase	971		B683_1973 isoM1220_2379
cluster1900	1	1	1	1	1	1	1		7		Treponema pedis T A4	hypothetical protein	455		B683_1975 isoM1224_1383 isoM1220_2393 isoM1111_2300 isoE1186_0280 TM1_1506 TPE_0886
cluster1901	1	1	1	1	1	0	1		6		Treponema pedis T A4	hypothetical protein	360		B683_1976 isoE1186_0281 TM1_1507 TPE_0887 isoM1224_1384 isoM1111_2299
cluster1902	0	0	1	0	0	0	0		1		Treponema pedis T A4	dihydroorotate dehydrogenase/oxidoreductase	168		B683_1977
cluster1903	1	1	1	1	1	0	1		6		Treponema pedis T A4	dihydroorotate dehydrogenase/oxidoreductase	1202		B683_1978 isoM1224_1385 TM1_1508 TPE_0888 isoE1186_0282 isoM1111_2298
cluster1904	1	0	1	1	0	0	0		3		Treponema pedis T A4	UDP-N-acetylmuramoylalanyl-D-glutamate--2	1077		B683_1979 isoM1111_1429 TPE_0889
cluster1905	1	1	1	0	0	1	1		5		Treponema pedis T A4	hypothetical protein	75.1		B683_1980 isoM1224_1388 isoM1220_0418 TM1_1512 TPE_0890
cluster1906	1	1	1	1	1	1	1		7		Treponema pedis T A4	hypothetical protein	526		B683_1981 isoM1224_1389 isoM1111_1428 isoE1186_0285 isoM1220_0417 TM1_1513 TPE_0891
cluster1907	1	0	1	1	1	1	1		6		Treponema pedis T A4	permease	659		B683_1982 isoM1111_1427 isoE1186_0286 isoM1224_1390 isoM1220_0416 TPE_0892
cluster1908	1	1	1	1	1	1	1		7		Treponema pedis T A4	hypothetical protein	1250		B683_1983 isoM1224_1391 isoM1220_0415 TPE_0893 isoM1111_1426 isoE1186_0287 TM1_1518
cluster1909	1	0	1	1	1	0	0		4		Treponema pedis T A4	DNA polymerase III subunit alpha	2356		B683_1984 TPE_0894 isoE1186_0288 isoM1111_1425
cluster1910	1	0	1	1	1	1	1		6		Treponema pedis T A4	3-oxoacyl-[acyl-carrier protein] reductase	540		B683_1985 isoM1224_1395 isoM1220_0412 isoM1111_3228 TPE_0895 isoM1220_3318 isoE1186_3287
cluster1911	0	1	1	1	0	0	1		4		Treponema pedis T A4	methyl-accepting chemotaxis protein DmcB	1090		B683_1986 isoM1224_1396 isoM1111_3229 TM1_3582
cluster1912	1	0	1	1	1	0	1		5		Treponema pedis T A4	hypothetical protein	624		B683_1987 isoM1111_2489 isoM1224_2875 isoE1186_0403 TPE_2747
cluster1913	0	0	1	0	0	1	0		2		Treponema pedis T A4	hypothetical protein	463		B683_1988 isoM1220_1843
cluster1914	0	0	1	0	0	0	0		1		Treponema pedis T A4	hypothetical protein	207		B683_1989
cluster1915	1	1	1	1	1	1	1		7		Treponema pedis T A4	hypothetical protein	885		B683_1990 isoM1220_1845 isoE1186_0405 TPE_2749 isoM1224_2873 TM1_1947 isoM1111_2682
cluster1916	1	1	1	1	1	1	1		7		Treponema pedis T A4	hypothetical protein	540		B683_1991 isoM1224_2872 isoM1220_1846 isoE1186_0406 TM1_1946 TPE_2750 isoM1111_2524
cluster1917	0	1	1	1	1	1	0		5		Treponema pedis T A4	putative RND superfamilyresistance-nodulation-cell division antibiotic:proton (H+)	620		B683_1992 isoM1220_1847 TM1_1945 isoE1186_0407 isoM1111_2526
cluster1918	1	0	1	0	1	1	1		5		Treponema pedis T A4	putative RND superfamilyresistance-nodulation-cell division antibiotic:proton (H+)	1807		B683_1993 TPE_2751 isoM1224_2871 isoE1186_0408 isoM1220_1849
cluster1919	1	1	1	0	1	1	1		6		Treponema pedis T A4	TetR family transcriptional regulator	444		B683_1994 isoM1224_2870 isoM1220_1850 isoE1186_0409 TPE_2752 TM1_1941
cluster1920	1	1	1	1	1	1	1		7		Treponema pedis T A4	iron-dependent transcriptional regulator	445		B683_1995 isoM1224_2869 isoM1220_1851 isoE1186_0410 TM1_1939 TPE_2753 isoM1111_3284
cluster1921	1	1	1	0	1	1	1		6		Treponema pedis T A4	zinc ABC transporter permease	719		B683_1996 isoM1224_2570 isoM1220_1852 isoE1186_0411 TPE_2754 TM1_1938
cluster1922	1	0	1	1	1	1	1		6		Treponema pedis T A4	zinc ABC transporter permease	566		B683_1997 isoM1111_2095 isoM1220_1853 isoE1186_0412 TPE_2755 isoM1224_2571
cluster1923	1	1	1	1	1	1	1		7		Treponema pedis T A4	zinc ABC transporter ATP-binding protein	607		B683_1998 isoE1186_0413 TM1_1935 TPE_2756 isoM1111_2094 isoM1224_2572 isoM1220_1854
cluster1924	1	1	1	1	1	1	1		7		Treponema pedis T A4	zinc ABC transporter periplasmic zinc-binding protein	641		B683_1999 isoM1220_1855 isoE1186_0414 TM1_1934 TPE_2757 isoM1111_2093 isoM1224_2573
cluster1925	0	1	1	0	1	1	0		4		Treponema pedis T A4	major outer sheath protein	642		B683_2000 isoM1220_1856 TM1_1933 isoE1186_0415 TM1_3760 isoE1186_3446
cluster1926	1	1	1	1	1	1	1		7		Treponema pedis T A4	class V aminotransferase	784		B683_2002 isoM1224_2129 isoM1220_2470 TM1_1034 TPE_1192 isoM1111_1242 isoE1186_2233 isoE1186_1650
cluster1927	1	1	1	1	1	1	1		7		Treponema pedis T A4	hypothetical protein	178		B683_2003 isoM1224_2130 isoM1111_1243 isoE1186_2234 isoM1220_2471 TM1_1035 TPE_1193
cluster1928	1	1	1	1	1	1	1		7		Treponema pedis T A4	SirA family protein	410		B683_2004 isoE1186_2235 isoM1224_2131 TM1_1036 TPE_1194 isoM1111_1244 isoM1220_2472
cluster1929	1	1	1	0	1	1	1		6		Treponema pedis T A4	DbpA RNA-binding	456		B683_2005 isoM1224_2132 isoE1186_2236 isoM1220_2473 TM1_1037 TPE_1195
cluster1930	1	1	1	1	1	1	1		7		Treponema pedis T A4	hypothetical protein	99.8		B683_2006 isoM1111_2467 isoM1220_2474 TM1_1038 TPE_1196 isoM1224_2133 isoE1186_2237
cluster1931	1	1	1	0	1	1	1		6		Treponema pedis T A4	adenylate/guanylate cyclase catalytic	1897		B683_2007 isoE1186_2238 isoM1220_2475 TPE_1197 TM1_1039 isoM1224_2134
cluster1932	1	1	1	1	1	1	1		7		Treponema pedis T A4	MATE family transporter	866		B683_2008 isoM1111_0977 isoE1186_2239 isoM1224_2136 isoM1220_2476 TM1_1041 TPE_1198
cluster1933	1	1	1	1	1	1	1		7		Treponema pedis T A4	nuclease SbcCD subunit D	805		B683_2009 isoE1186_2240 TPE_1199 isoM1224_2137 isoM1220_2477 TM1_1042 isoM1111_0978
cluster1934	0	0	1	0	0	0	0		1		Treponema pedis T A4	nuclease SbcCD	365		B683_2010
cluster1935	1	1	1	1	1	1	1		7		Treponema pedis T A4	protein-S-isoprenylcysteinemethyltransferase-like protein	339		B683_2011 isoM1224_3280 isoM1220_3172 TPE_0860 isoE1186_3240 isoM1111_1747 TM1_3549 isoM1220_3251 isoM1224_3758 isoE1186_3748
cluster1936	1	0	1	1	0	1	0		4		Treponema pedis T A4	ABC transporter ATP-binding protein/permease	1174		B683_2012 TPE_0861 isoM1111_1748 isoM1220_3264
cluster1937	1	1	1	1	1	1	1		7		Treponema pedis T A4	cysteine protease	552		B683_2013 isoE1186_0637 isoM1224_1209 isoM1111_0794 isoM1220_1646 TM1_2062 TPE_0862
cluster1938	0	0	1	0	1	0	0		2		Treponema succinifaciens DSM 2489	hypothetical protein	219		B683_2014 isoE1186_0638
cluster1939	0	0	1	0	0	0	0		1		Treponema denticola ATCC 35405	hypothetical protein	26.9		B683_2015
cluster1940	0	0	1	1	1	0	0		3		Treponema denticola ATCC 35405	PilT	183		B683_2016 isoE1186_3026 isoM1111_2893
cluster1941	0	0	1	0	0	0	0		1		n/a	n/a	0		B683_2017
cluster1942	1	1	1	1	1	1	1		7		Treponema pedis T A4	hypothetical protein	836		B683_2018 isoM1224_2625 isoE1186_1449 isoM1220_1716 TM1_2546 TPE_1438 isoM1224_3824 isoM1111_1582
cluster1943	0	1	1	0	1	0	1		4		Treponema pedis T A4	hypothetical protein	54.3		B683_2019 isoM1224_1373 isoE1186_2708 TM1_1795
cluster1944	0	0	1	0	1	0	0		2		Treponema pedis T A4	hypothetical protein	75.1		B683_2020 isoE1186_3325 isoE1186_3721
cluster1945	1	0	1	0	1	1	1		5		Treponema pedis T A4	ABC transporter ATP-binding protein/permease	1275		B683_2021 isoM1224_1372 isoE1186_1811 TPE_1436 isoM1220_1718
cluster1946	1	1	1	1	1	1	1		7		Treponema pedis T A4	ABC transporter ATP-binding protein/permease	1175		B683_2022 TPE_1435 isoM1224_1371 isoM1111_0019 TM1_2542 isoM1220_1719 isoE1186_1812
cluster1947	1	0	1	1	1	1	1		6		Treponema pedis T A4	hypothetical protein	157		B683_2023 isoM1224_1370 isoM1111_0020 TPE_1434 isoM1220_1720 isoE1186_2713
cluster1948	1	1	1	1	1	1	1		7		Treponema pedis T A4	dihydrolipoamide dehydrogenase	906		B683_2024 isoM1224_1369 isoM1220_1721 isoE1186_2712 TPE_1433 isoM1111_0021 TM1_1787
cluster1949	0	0	1	0	0	0	0		1		Treponema pedis T A4	dihydrolipoamide dehydrogenase	123		B683_2025
cluster1950	1	1	1	1	1	1	1		7		Treponema pedis T A4	metal dependent phosphohydrolase	546		B683_2026 isoM1220_1722 isoM1111_0022 isoE1186_2711 TM1_1789 TPE_1432 isoM1224_1368
cluster1951	1	0	1	1	1	1	1		6		Treponema pedis T A4	polyA polymerase	922		B683_2027 isoM1220_1723 TPE_1431 isoM1111_0023 isoE1186_2710 isoM1224_1367
cluster1952	1	0	1	0	1	1	1		5		Treponema pedis T A4	methyl-accepting chemotaxis protein	1472		B683_2028 isoE1186_2709 isoM1224_1366 isoM1220_1724 TPE_1430
cluster1953	0	0	1	0	0	0	0		1		Treponema pedis T A4	hypothetical protein	263		B683_2029
cluster1954	1	1	1	1	1	1	1		7		Treponema pedis T A4	hypothetical protein	793		B683_2030 TM1_3346 TPE_1703 TPE_0079 isoM1220_2989 isoM1220_3029 isoE1186_3623 TPE_1710 isoM1224_3591 isoM1111_3397 isoM1111_2028 isoM1220_3597 isoM1220_3042 TM1_3417 isoM1111_2848 isoM1224_3605 isoM1224_3340 isoE1186_2981 isoM1224_3868 isoE1186_3806 TM1_3227 isoE1186_3834 isoE1186_3607
cluster1955	1	0	1	0	1	1	1		5		Treponema pedis T A4	hypothetical protein	691		B683_2031 isoM1224_2950 isoE1186_3289 isoM1220_0865 TPE_0105
cluster1956	0	1	1	1	1	0	1		5		Treponema pedis T A4	hypothetical protein	208		B683_2032 isoE1186_3288 isoM1224_4182 isoM1111_0964 isoE1186_3424 B683_3110 isoM1224_3861 TM1_2619
cluster1957	1	0	1	1	0	1	1		5		Treponema pedis T A4	methyl-accepting chemotaxis protein	1050		B683_2033 isoM1224_3601 isoM1111_1848 isoM1224_2941 TPE_0555 isoM1220_0041
cluster1958	1	1	1	0	1	1	0		5		Treponema pedis T A4	hypothetical protein	219		B683_2034 isoM1220_1149 TM1_2698 TPE_1381 isoE1186_3809
cluster1959	0	0	1	1	1	0	0		3		Treponema denticola ATCC 35405	hypothetical protein	148		B683_2035 isoM1111_0115 isoE1186_0128
cluster1960	0	0	1	1	1	0	1		4		Treponema denticola ATCC 35405	hypothetical protein	234		B683_2036 isoM1111_0116 isoE1186_0127 isoM1224_0604
cluster1961	1	0	1	1	0	1	1		5		Treponema pedis T A4	TetR family transcriptional regulator	460		B683_2037 isoM1220_1150 isoM1224_0605 TPE_1380 isoM1111_0117
cluster1962	1	1	1	1	1	1	1		7		Treponema pedis T A4	flavodoxin	367		B683_2038 isoE1186_0121 isoM1111_0118 isoM1224_0606 isoM1220_1154 TPE_1376 TM1_2691
cluster1963	0	0	1	0	1	0	1		3		Rhodobacter sphaeroides ATCC 17025	bifunctional prolinedehydrogenase/pyrroline-5-carboxylate dehydrogenase	34.7		B683_2039 isoE1186_0120 isoM1224_0607 isoE1186_1808
cluster1964	1	1	1	1	1	1	1		7		Treponema pedis T A4	hypothetical protein	356		B683_2040 isoE1186_0119 isoM1111_0121 isoM1220_2693 TM1_2689 TPE_1374 isoM1224_0608
cluster1965	1	1	1	1	1	1	1		7		Treponema pedis T A4	hypothetical protein	400		B683_2041 isoM1224_0609 isoM1111_0207 isoE1186_0118 isoM1220_2694 TM1_2688 TPE_1373
cluster1966	1	1	1	1	1	1	1		7		Treponema pedis T A4	regulatory protein ArsR	216		B683_2042 isoM1111_0206 isoM1224_0610 isoE1186_0117 isoM1220_2695 TM1_2687 TPE_1372
cluster1967	1	1	1	1	0	1	1		6		Treponema pedis T A4	radical SAM domain-containing protein	868		B683_2043 isoM1224_0611 TM1_2686 TPE_1371 isoM1111_0205 isoM1220_2696
cluster1968	1	0	1	1	1	1	1		6		Treponema pedis T A4	ABC transporter ATP-binding protein/permease	1053		B683_2044 isoE1186_0114 isoM1220_0695 TPE_1370 isoM1111_0204 isoM1224_0612
cluster1969	1	1	1	1	1	1	0		6		Treponema pedis T A4	hypothetical protein	321		B683_2045 isoE1186_1961 isoM1111_0203 isoM1220_0696 TM1_2683 TPE_1369
cluster1970	1	1	1	0	1	1	0		5		Treponema pedis T A4	hypothetical protein	89		B683_2046 isoE1186_1962 isoM1220_0697 TM1_2682 TPE_1368
cluster1971	0	0	1	1	1	0	0		3		Treponema pedis T A4	ISTde2	116		B683_2047 isoM1111_0201 isoE1186_1963
cluster1972	0	0	1	1	1	0	0		3		Treponema pedis T A4	ISTde2	276		B683_2048 isoE1186_1964 isoM1111_3535
cluster1973	0	0	1	0	0	0	1		2		Treponema pedis T A4	ISTde2	94.7		B683_2049 isoM1224_2344
cluster1974	1	1	1	1	1	1	1		7		Treponema pedis T A4	hypothetical protein	160		B683_2051 isoM1224_2343 isoM1111_2397 isoE1186_1966 isoM1220_0700 TM1_2679 TPE_1365
cluster1975	1	1	1	1	1	1	0		6		Treponema pedis T A4	putative hydrolase	526		B683_2052 isoM1111_2398 isoM1220_0701 TPE_1364 isoE1186_1967 TM1_2678
cluster1976	1	1	1	0	1	1	1		6		Treponema pedis T A4	hypothetical protein	347		B683_2053 isoE1186_1968 isoM1224_2340 isoM1220_0702 TPE_1363 TM1_3696
cluster1977	0	1	1	1	1	1	1		6		Treponema pedis T A4	ATPase AAA	709		B683_2054 isoM1111_3439 TM1_1695 TM1_2450 isoE1186_2910 isoM1224_0016 isoM1220_3599 isoE1186_2813
cluster1978	1	0	1	1	1	1	0		5		Treponema pedis T A4	aminopeptidase 1	961		B683_2055 isoM1220_2327 isoE1186_1327 TPE_1815 isoM1111_3073
cluster1979	1	1	1	1	1	1	1		7		Treponema pedis T A4	hypothetical protein	395		B683_2056 isoM1224_0012 TPE_1816 isoM1220_2328 isoE1186_1546 TM1_1692 isoM1111_3074
cluster1980	1	1	1	1	1	1	1		7		Treponema pedis T A4	radical SAM protein	501		B683_2057 isoM1111_0843 isoM1224_0011 isoM1220_2329 isoE1186_1545 TM1_1691 TPE_1817
cluster1981	1	0	1	0	0	1	0		3		Treponema pedis T A4	hypothetical protein	137		B683_2058 isoM1220_2330 TPE_1818
cluster1982	1	1	1	1	1	0	1		6		Treponema pedis T A4	hypothetical protein	80.1		B683_2059 isoM1111_0845 isoE1186_1543 TM1_1689 TPE_1819 isoM1224_0009
cluster1983	1	1	1	1	1	1	1		7		Treponema pedis T A4	(3R)-hydroxymyristoyl-ACP dehydratase	292		B683_2060 isoM1224_0008 isoM1111_0846 isoM1220_2266 isoE1186_1542 TM1_1688 TPE_1820
cluster1984	1	1	1	1	1	1	1		7		Treponema pedis T A4	hypothetical protein	374		B683_2061 isoM1220_2267 isoM1111_0847 isoE1186_1541 TM1_1687 TPE_1821 isoM1224_0007
cluster1985	1	1	1	0	1	1	1		6		Treponema pedis T A4	amino acid carrier protein	928		B683_2062 isoM1224_0006 isoM1220_2268 isoE1186_1540 TM1_1686 TPE_1822
cluster1986	1	1	1	1	1	1	1		7		Treponema pedis T A4	hypothetical protein	80.5		B683_2063 isoM1224_0005 isoM1111_2403 isoM1220_2269 isoE1186_1539 TM1_1685 TPE_1823
cluster1987	1	1	1	0	1	0	0		4		Treponema pedis T A4	nicotinate-nucleotide adenylyltransferase	420		B683_2064 isoE1186_1538 TM1_1684 TPE_1824
cluster1988	0	0	1	1	0	0	0		2		Treponema pedis T A4	hypothetical protein	741		B683_2065 isoM1111_3895
cluster1989	0	0	1	0	0	0	0		1		Treponema pedis T A4	hypothetical protein	318		B683_2066
cluster1990	1	1	1	0	1	1	0		5		Treponema pedis T A4	iojap family protein	245		B683_2067 isoM1220_2273 isoE1186_1536 TM1_1682 TPE_1826
cluster1991	1	1	1	0	1	1	1		6		Treponema pedis T A4	chromate transporter	372		B683_2068 isoM1224_2839 isoM1220_2274 isoE1186_1535 TM1_1681 TPE_1827
cluster1992	1	1	1	0	0	1	1		5		Treponema pedis T A4	chromate transporter	364		B683_2069 isoM1220_2275 TM1_1680 TPE_1828 isoM1224_2838
cluster1993	0	0	1	1	1	0	0		3		Lactococcus lactis subsp. lactis KF147	ABC transporter ATP-binding protein	58.5		B683_2071 isoM1111_0507 isoE1186_1505
cluster1994	1	1	1	1	1	1	1		7		Treponema pedis T A4	solute-binding family 5 protein	1105		B683_2072 isoE1186_1504 isoM1224_1338 isoM1220_1546 TM1_0126 TPE_2517 isoM1111_0506
cluster1995	1	1	1	1	1	1	1		7		Treponema pedis T A4	hypothetical protein	954		B683_2073 isoM1224_1337 isoM1111_1905 isoE1186_1503 isoM1220_1545 TM1_0125 TPE_2518
cluster1996	1	1	1	1	1	1	1		7		Treponema pedis T A4	pantetheine-phosphate adenylyltransferase	338		B683_2074 isoM1224_1336 isoM1220_1544 isoE1186_1502 TM1_0124 TPE_2519 isoM1111_1906
cluster1997	1	0	1	1	1	1	1		6		Treponema pedis T A4	hypothetical protein	952		B683_2075 isoE1186_1501 isoM1224_1335 isoM1220_1543 TPE_2520 isoM1111_2331
[truncated: 6,247 more rows]
