# Supplementary material for: Genome-Wide Relatedness of Treponema pedis, from Gingiva and Necrotic Skin Lesions of Pigs, with the Human Oral Pathogen Treponema denticola
Source: PLoS One. 2013 Aug 19;8(8):e71281. doi: 10.1371/journal.pone.0071281 (PMC3747143; doi:10.1371/journal.pone.0071281)
Supplement: Table S4 — (XLS) [file pone.0071281.s008.xls]

## Sheet: Sheet1
	Presence in strains. 1=present; 0=not_present																	Homology
	Treponema_denticola_strain:															Presence_out		Best_blastp_hit_(all-bacterial_genomes)
Cluster	35405	33520	33521	35404	AL-2	ASLM	H-22	H1-T	MYR-T	OTK	SP33	SP37	US-Trep			Of_13_strains		Hit_genome	Gene_function	Score		Gene_members_[isolate_gene_number]_(refer_to_Supporting_file_1_for_sequence)
cluster0001	0	1	0	0	1	1	1	1	1	1	0	0	0			7	TDE0165	Treponema denticola ATCC 35405	hypothetical protein	201		33520__0001 OTK__0381 MYRT__0097 H1T__0001 ASLM__1742 MYRT__3110 MYRT__3107 H22__2002 AL2__1228 H22__2782
cluster0002	0	1	1	0	1	1	1	1	0	1	1	0	1			9	TDE0168	Treponema denticola ATCC 35405	GntR family transcriptional regulator	238		33520__0004 H1T__0004 USTrep__1968 33521__0640 AL2__1231 OTK__0384 H22__1999 ASLM__1738 SP33__2592
cluster0003	0	1	0	0	0	0	0	0	0	0	0	0	0			1	TPE_0611	Treponema pedis T A4	flagellar hook-length control protein FliK	27.7		33520__0006
cluster0004	0	1	0	0	0	0	0	0	0	0	0	0	0			1	TDE0170	Treponema denticola ATCC 35405	nuclease SbcCD subunit D	509		33520__0007
cluster0005	0	1	0	0	1	0	0	0	0	0	0	0	0			2	TDE0171	Treponema denticola ATCC 35405	nuclease SbcCD	353		33520__0008 AL2__1234
cluster0006	1	1	0	0	0	0	0	0	0	0	0	0	0			2	TDE0291	Treponema denticola ATCC 35405	hypothetical protein	177		33520__0020 TDE0291
cluster0007	0	1	0	0	0	0	0	0	0	0	0	0	0			1	TDE0486	Treponema denticola ATCC 35405	hypothetical protein	137		33520__0030
cluster0008	0	1	0	0	0	0	0	0	0	0	0	0	0			1	TDE0486	Treponema denticola ATCC 35405	hypothetical protein	298		33520__0031
cluster0009	0	1	0	1	0	0	0	0	0	0	0	0	0			2	TDE0487	Treponema denticola ATCC 35405	ABC transporter ATP-binding protein	171		33520__0032 35404__0100
cluster0010	0	1	0	0	0	0	0	1	1	0	0	1	0			4	TDE0491	Treponema denticola ATCC 35405	hypothetical protein	90.1		33520__0037 MYRT__0903 H1T__0118 SP37__0687
cluster0011	1	1	1	1	1	0	1	1	1	0	0	1	1			10	TDE0491	Treponema denticola ATCC 35405	hypothetical protein	503		33520__0038 MYRT__0902 H1T__0119 USTrep__0754 SP37__0688 AL2__0775 TDE0491 35404__0106 33521__0351 H22__0504
cluster0012	0	1	0	0	0	0	0	1	1	0	0	1	1			5	NC_009617__Cbei_3565	Clostridium beijerinckii NCIMB 8052	two component transcriptional regulator	228		33520__0039 MYRT__0901 H1T__0120 USTrep__0755 SP37__0689
cluster0013	0	1	0	0	1	1	0	0	1	0	0	0	1			5	NC_016630__HMPREF0389_00726	Filifactor alocis ATCC 35896	hypothetical protein	126		33520__0048 MYRT__0892 USTrep__0766 AL2__0765 ASLM__0950
cluster0014	0	1	0	0	0	0	0	1	1	0	1	0	0			4	NC_016630__HMPREF0389_01519	Filifactor alocis ATCC 35896	hypothetical protein	181		33520__0053 MYRT__0887 H1T__0133 SP33__1665
cluster0015	0	1	0	0	0	0	0	0	0	0	0	0	0			1	NC_017096__CSE_00990	Caldisericum exile AZM16c01	hypothetical protein	311		33520__0066
cluster0016	0	1	0	0	0	0	0	0	0	0	0	0	0			1	TPE_1806	Treponema pedis T A4	ABC transporter	432		33520__0067
cluster0017	0	1	0	0	0	0	0	0	0	0	0	0	0			1	TPE_1806	Treponema pedis T A4	ABC transporter	100		33520__0068
cluster0018	0	1	0	0	0	0	0	0	0	0	0	0	0			1	TPE_1805	Treponema pedis T A4	ABC transporter	442		33520__0069
cluster0019	0	1	0	0	0	0	0	0	0	0	0	0	0			1	TDE0581	Treponema denticola ATCC 35405	transglutaminase	329		33520__0076
cluster0020	0	1	0	0	0	0	0	0	0	0	0	0	0			1	TDE0581	Treponema denticola ATCC 35405	transglutaminase	437		33520__0077
cluster0021	0	1	0	0	0	0	0	0	0	0	0	0	0			1	TDE0581	Treponema denticola ATCC 35405	transglutaminase	1520		33520__0078
cluster0022	0	1	0	0	0	0	1	0	0	1	0	1	1			5	TDE0162	Treponema denticola ATCC 35405	hypothetical protein	1051		33520__0083 H22__2006 OTK__2623 USTrep__0695 SP37__0663
cluster0023	0	1	0	0	0	0	0	0	0	0	0	0	0			1	TDE0162	Treponema denticola ATCC 35405	hypothetical protein	204		33520__0084
cluster0024	0	1	0	0	0	0	0	0	0	0	0	0	0			1	TDE0162	Treponema denticola ATCC 35405	hypothetical protein	113		33520__0085
cluster0025	0	1	0	0	0	1	0	0	0	0	0	1	1			4	TDE0162	Treponema denticola ATCC 35405	hypothetical protein	277		33520__0086 USTrep__0693 SP37__0661 ASLM__2292
cluster0026	0	1	0	0	0	0	0	0	0	0	0	0	0			1	NC_000853__TM1828	Thermotoga maritima MSB8	riboflavin-specific deaminase	32.7		33520__0087
cluster0027	0	1	0	0	0	0	0	0	0	0	0	0	0			1	NC_013971__EAM_2269	Erwinia amylovora ATCC 49946	hypothetical protein	86.7		33520__0088
cluster0028	0	1	0	0	1	0	0	1	1	0	0	0	0			4	TDE2707	Treponema denticola ATCC 35405	hypothetical protein	70.5		33520__0089 AL2__1481 MYRT__1282 H1T__1003
cluster0029	0	1	1	1	1	0	0	1	1	1	0	1	1			9	TDE2707	Treponema denticola ATCC 35405	hypothetical protein	220		33520__0090 USTrep__0690 SP37__0658 OTK__2620 MYRT__1281 H1T__1004 AL2__1482 35404__0461 33521__1479
cluster0030	1	1	1	1	1	0	0	1	1	1	1	1	1			11	TDE0158	Treponema denticola ATCC 35405	hypothetical protein	156		33520__0091 33521__1480 TDE0158 USTrep__0689 SP37__0657 SP33__1239 OTK__2619 35404__0460 MYRT__1280 H1T__1005 AL2__1483
cluster0031	0	1	0	0	1	1	1	1	1	0	1	0	0			7	TPE_2224	Treponema pedis T A4	hypothetical protein	137		33520__0093 MYRT__1278 H1T__1007 H22__2011 ASLM__0352 AL2__1485 SP33__1237
cluster0032	0	1	0	0	1	1	1	1	1	0	1	0	0			7	TPE_2223	Treponema pedis T A4	hypothetical protein	150		33520__0094 ASLM__0351 AL2__1486 MYRT__1277 H1T__1008 H22__2012 SP33__1236
cluster0033	0	1	0	0	0	0	0	0	0	0	0	0	0			1	TDE0151	Treponema denticola ATCC 35405	YeeE/YedE family integral membrane protein	283		33520__0099
cluster0034	0	1	0	0	0	0	0	0	0	0	0	0	0			1	n/a	n/a	n/a	0		33520__0100
cluster0035	0	1	0	0	0	0	0	0	0	0	0	0	0			1	TDE0151	Treponema denticola ATCC 35405	YeeE/YedE family integral membrane protein	417		33520__0101
cluster0036	0	1	0	0	0	1	1	1	1	1	0	1	1			8	TDE0141	Treponema denticola ATCC 35405	hypothetical protein	26.9		33520__0109 USTrep__0672 SP37__0640 MYRT__1264 H1T__1021 H22__2026 OTK__0591 ASLM__0336
cluster0037	0	1	0	0	0	0	0	0	0	0	0	0	0			1	TDE0139	Treponema denticola ATCC 35405	hypothetical protein	1063		33520__0110
cluster0038	0	1	0	0	0	0	0	0	0	0	0	0	0			1	TDE0137	Treponema denticola ATCC 35405	carbohydrate kinase	115		33520__0112
cluster0039	1	1	1	1	1	1	1	1	1	1	0	1	1			12	TDE0132	Treponema denticola ATCC 35405	hypothetical protein	106		33520__0118 USTrep__0661 SP37__0629 OTK__0583 MYRT__1254 H1T__1030 H22__2029 ASLM__0328 AL2__1506 35404__0678 33521__0116 TDE0132
cluster0040	0	1	1	1	0	0	1	1	1	1	0	0	0			7	n/a	n/a	n/a	0		33520__0119 OTK__0582 MYRT__1253 H1T__1031 H22__2030 35404__0679 33521__0117
cluster0041	0	1	0	0	0	0	0	0	0	0	0	1	1			3	TDE0110	Treponema denticola ATCC 35405	M23/M37 peptidase	428		33520__0140 USTrep__0640 SP37__0608
cluster0042	0	1	0	0	0	0	0	0	0	0	0	1	1			3	TDE0110	Treponema denticola ATCC 35405	M23/M37 peptidase	162		33520__0141 USTrep__0639 SP37__0607
cluster0043	0	1	0	0	0	0	0	0	0	0	0	0	0			1	TDE0103	Treponema denticola ATCC 35405	class-V aminotransferase	80.1		33520__0149
cluster0044	0	1	0	0	0	0	0	0	0	0	0	0	0			1	TDE0101	Treponema denticola ATCC 35405	alpha-amylase	102		33520__0151
cluster0045	0	1	0	0	0	0	0	0	0	0	0	1	1			3	TDE0087	Treponema denticola ATCC 35405	potassium transporter peripheral membrane protein	457		33520__0165 USTrep__0615 SP37__0582
cluster0046	0	1	0	0	0	0	0	1	0	1	0	1	1			5	TDE0087	Treponema denticola ATCC 35405	potassium transporter peripheral membrane protein	804		33520__0166 USTrep__0614 SP37__0581 OTK__0533 H1T__0847 OTK__0534
cluster0047	0	1	0	0	0	0	0	0	0	0	0	0	0			1	NC_015385__Tresu_1971	Treponema succinifaciens DSM 2489	hypothetical protein	45.1		33520__0169
cluster0048	0	1	0	0	0	0	0	0	0	0	0	0	0			1	NC_015574__MSWAN_0023	Methanobacterium sp. SWAN-1	PAS/PAC sensor protein	32.3		33520__0170
cluster0049	0	1	0	0	0	0	0	0	0	0	0	0	0			1	NC_015385__Tresu_1974	Treponema succinifaciens DSM 2489	Radical SAM domain protein	605		33520__0171
cluster0050	0	1	0	0	0	0	0	0	0	0	0	0	0			1	NC_016791__Clo1100_1582	Clostridium sp. BNL1100	putative TIM-barrel fold metal-dependenthydrolase	53.1		33520__0172
cluster0051	0	1	0	0	0	0	0	0	0	0	0	0	0			1	TDE1660	Treponema denticola ATCC 35405	leucine rich repeat	300		33520__0173
cluster0052	0	1	0	0	0	0	0	0	0	0	0	0	0			1	TDE0085	Treponema denticola ATCC 35405	ATP-dependent DNA helicase UvrD	148		33520__0174
cluster0053	0	1	0	0	0	0	0	0	0	0	0	0	0			1	NC_010475__SYNPCC7002_A2043	Synechococcus sp. PCC 7002	DNA-directed RNA polymerase subunit beta'	35.8		33520__0175
cluster0054	0	1	1	1	0	0	0	0	0	0	0	0	0			3	TDE2691	Treponema denticola ATCC 35405	hypothetical protein	159		33520__0176 35404__2584 33521__2684
cluster0055	0	1	0	0	0	0	0	0	0	0	0	0	0			1	NC_016610__BFO_2957	Tannerella forsythia ATCC 43037	hypothetical protein	55.5		33520__0177
cluster0056	0	1	0	0	0	0	0	0	0	1	1	1	1			5	NC_015385__Tresu_0570	Treponema succinifaciens DSM 2489	type III restriction protein res subunit	1182		33520__0178 USTrep__0176 SP37__0175 OTK__0530 SP33__0137
cluster0057	0	1	0	0	0	0	0	0	0	0	0	0	0			1	TDE0070	Treponema denticola ATCC 35405	sigma-70 family RNA polymerase sigma factor	261		33520__0193
cluster0058	0	1	0	0	0	0	0	0	1	0	0	0	0			2	NC_013895__HMPREF0868_0491	Clostridiales genomosp. BVAB3 str. UPII9-5	type I restriction modification DNA specificitydomain-containing protein	40.8		33520__0194 MYRT__1157
cluster0059	0	1	0	0	0	0	0	0	0	0	0	0	0			1	NC_010376__FMG_1375	Finegoldia magna ATCC 29328	putative integrase	274		33520__0195
cluster0060	0	1	0	0	0	0	0	0	0	0	0	0	0			1	NC_014914__TEQUI_0824	Taylorella equigenitalis MCE9	Type I restriction-modification system,specificity subunit S	82.8		33520__0196
cluster0061	0	1	0	0	0	0	0	0	1	0	0	0	0			2	NC_015740__PSTAB_3397	Pseudomonas stutzeri ATCC 17588 = LMG 11199	restriction modification system DNA specificitydomain-containing protein	100		33520__0197 MYRT__1159
cluster0062	0	1	0	0	0	0	0	1	1	1	0	1	1			6	NC_010373__M446_7033	Methylobacterium sp. 4-46	hypothetical protein	131		33520__0198 MYRT__1160 H1T__1157 USTrep__1321 SP37__1354 OTK__2139
cluster0063	0	1	0	0	0	0	0	1	1	1	0	1	1			6	NC_007517__Gmet_2961	Geobacter metallireducens GS-15	hypothetical protein	102		33520__0199 USTrep__1322 SP37__1355 OTK__2140 MYRT__1161 H1T__1156
cluster0064	0	1	0	0	0	0	0	1	1	0	0	0	0			3	NC_015500__Trebr_2438	Treponema brennaborense DSM 12168	hypothetical protein	482		33520__0200 MYRT__1162 H1T__1155
cluster0065	0	1	0	0	0	0	0	1	1	0	0	0	0			3	NC_016630__HMPREF0389_01038	Filifactor alocis ATCC 35896	50S ribosomal protein L7/L12	1646		33520__0201 MYRT__1163 H1T__1154
cluster0066	0	1	0	0	0	0	0	0	0	0	0	0	0			1	NC_013895__HMPREF0868_0494	Clostridiales genomosp. BVAB3 str. UPII9-5	HsdR family type I site-specificdeoxyribonuclease	72		33520__0202
cluster0067	0	1	0	0	0	0	0	1	1	0	0	0	0			3	TDE0513	Treponema denticola ATCC 35405	hypothetical protein	43.5		33520__0203 MYRT__1164 H1T__1153
cluster0068	1	1	1	1	1	1	1	1	1	1	1	1	1			13	TDE0783	Treponema denticola ATCC 35405	50S ribosomal protein L18	239		33520__0229 USTrep__1348 SP37__1381 MYRT__1193 H1T__1128 H22__0816 ASLM__1362 AL2__0431 33521__0711 TDE0783 OTK__2166 35404__0301 SP33__1788
cluster0069	0	1	1	0	0	1	1	0	1	1	0	1	1			8	TDE0794	Treponema denticola ATCC 35405	hypothetical protein	129		33520__0239 USTrep__1358 SP37__1391 OTK__2176 H22__0826 ASLM__1352 33521__0721 MYRT__1203
cluster0070	0	1	0	0	0	1	0	0	0	0	0	0	0			2	NC_015385__Tresu_0300	Treponema succinifaciens DSM 2489	hypothetical protein	42		33520__0252 ASLM__2683
cluster0071	0	1	0	0	0	0	0	0	0	0	0	0	0			1	n/a	n/a	n/a	0		33520__0253
cluster0072	0	1	0	0	0	0	0	0	0	0	0	0	0			1	TDE0945	Treponema denticola ATCC 35405	hypothetical protein	433		33520__0254
cluster0073	0	1	0	0	0	0	1	0	0	0	0	0	0			2	TDE0946	Treponema denticola ATCC 35405	hypothetical protein	71.2		33520__0255 H22__0843
cluster0074	0	1	0	0	0	0	0	0	0	0	0	0	0			1	NC_015385__Tresu_1921	Treponema succinifaciens DSM 2489	H+ Antiporter protein	35		33520__0260
cluster0075	0	1	0	0	0	0	0	0	0	0	0	0	0			1	TPE_1390	Treponema pedis T A4	AraC family transcriptional regulator	271		33520__0261
cluster0076	0	1	0	0	0	0	0	1	0	0	0	0	0			2	n/a	n/a	n/a	0		33520__0271 H1T__1091
cluster0077	0	1	0	0	0	0	1	1	1	0	1	0	0			5	NC_016612__KOX_19725	Klebsiella oxytoca KCTC 1686	hypothetical protein	34.7		33520__0272 MYRT__2261 H1T__1090 H22__0859 SP33__1386 SP33__1387
cluster0078	0	1	0	0	0	0	0	0	0	0	0	0	0			1	TDE0830	Treponema denticola ATCC 35405	hypothetical protein	110		33520__0275
cluster0079	0	1	0	0	1	1	1	1	1	1	1	1	1			10	TPE_1462	Treponema pedis T A4	hypothetical protein	378		33520__0291 MYRT__2281 H1T__1071 OTK__1728 H22__0880 USTrep__2114 SP37__2029 ASLM__1791 AL2__0364 SP33__1406
cluster0080	0	1	0	0	0	0	0	0	0	0	0	0	0			1	TDE0850	Treponema denticola ATCC 35405	methyl-accepting chemotaxis protein	268		33520__0294
cluster0081	0	1	1	1	1	1	1	1	1	1	1	1	1			12	TPE_0274	Treponema pedis T A4	hypothetical protein	142		33520__0295 USTrep__2111 SP37__2032 SP33__1409 OTK__1725 MYRT__2284 H1T__1068 H22__0883 ASLM__1794 AL2__0361 35404__2051 33521__1646
cluster0082	0	1	0	0	0	0	0	0	0	0	0	0	0			1	TDE2140	Treponema denticola ATCC 35405	protease II	405		33520__0309
cluster0083	1	1	1	1	1	1	1	1	1	1	1	1	1			13	TDE2140	Treponema denticola ATCC 35405	protease II	1403		33520__0310 35404__2504 33521__2264 TDE2140 AL2__1828 USTrep__1130 SP37__1125 SP33__0005 H22__2396 OTK__1320 ASLM__1593 MYRT__0964 H1T__2093
cluster0084	0	1	0	0	0	0	0	0	0	0	0	0	0			1	TDE2150	Treponema denticola ATCC 35405	hypothetical protein	477		33520__0318
cluster0085	0	1	0	0	0	0	0	0	0	0	0	0	0			1	TDE2150	Treponema denticola ATCC 35405	hypothetical protein	192		33520__0319
cluster0086	1	1	1	1	1	1	1	1	1	1	1	1	1			13	TDE2161	Treponema denticola ATCC 35405	acetyltransferase	377		33520__0329 MYRT__0985 H1T__2070 AL2__1846 SP33__0023 35404__0489 33521__2047 H22__2512 OTK__1302 USTrep__1148 SP37__1143 ASLM__1612 TDE2161
cluster0087	0	1	0	0	0	0	0	0	0	0	0	0	0			1	TDE2162	Treponema denticola ATCC 35405	NOL1\NOP2\sun family protein	116		33520__0331
cluster0088	0	1	0	0	1	0	1	1	1	0	0	0	0			5	NC_004350__SMU_1027	Streptococcus mutans UA159	transcription regulator	337		33520__0338 H22__2687 AL2__1854 H1T__2062 MYRT__0993
cluster0089	0	1	0	0	1	0	1	1	1	0	0	0	0			5	NC_004350__SMU_1028	Streptococcus mutans UA159	hydrolase or acyltransferase	624		33520__0339 MYRT__0995 H1T__2061 H22__2686 AL2__1855
cluster0090	0	1	0	0	1	0	1	1	1	0	0	0	0			5	NC_015577__TREAZ_1514	Treponema azotonutricium ZAS-9	transposase IS4 family protein	404		33520__0340 H22__2684 MYRT__0996 H1T__2060 AL2__2888
cluster0091	0	1	0	0	1	0	1	1	1	0	0	0	0			5	NC_012785__Kole_1066	Kosmotoga olearia TBF 19.5.1	short-chain dehydrogenase/reductase SDR	93.6		33520__0341 MYRT__0997 H1T__2059 H22__2683 AL2__1685
cluster0092	0	1	0	0	0	0	1	0	0	0	0	0	0			2	NC_015275__Clole_4203	Clostridium lentocellum DSM 5427	TetR family transcriptional regulator	103		33520__0342 H22__2682
cluster0093	0	1	1	0	0	1	0	0	0	0	0	1	1			5	TDE2182	Treponema denticola ATCC 35405	hypothetical protein	929		33520__0347 ASLM__1548 USTrep__1166 SP37__1161 33521__2028
cluster0094	0	1	0	0	0	1	0	0	0	0	0	0	0			2	TDE2182	Treponema denticola ATCC 35405	hypothetical protein	193		33520__0348 ASLM__1549
cluster0095	0	1	0	0	0	0	0	0	0	0	0	0	0			1	TDE2182	Treponema denticola ATCC 35405	hypothetical protein	144		33520__0349
cluster0096	0	1	0	0	0	0	0	0	0	0	0	0	0			1	TDE2185	Treponema denticola ATCC 35405	lipoprotein	527		33520__0352
cluster0097	0	1	0	0	0	0	0	0	0	0	0	0	0			1	TDE2185	Treponema denticola ATCC 35405	lipoprotein	308		33520__0353
cluster0098	0	1	0	1	0	1	0	0	0	0	0	1	1			5	TDE2190	Treponema denticola ATCC 35405	single-stranded-DNA-specific exonuclease RecJ	1166		33520__0358 ASLM__1316 USTrep__1176 SP37__1171 35404__0516
cluster0099	0	1	0	0	0	0	0	0	0	0	0	0	0			1	TDE2190	Treponema denticola ATCC 35405	single-stranded-DNA-specific exonuclease RecJ	579		33520__0359
cluster0100	1	1	1	1	1	0	1	1	1	1	0	1	1			11	TDE2198	Treponema denticola ATCC 35405	pyruvate-ferredoxin oxidoreductase	2509		33520__0366 35404__0523 TDE2198 33521__2012 MYRT__1020 H1T__1442 OTK__1269 USTrep__1183 SP37__1178 AL2__1708 H22__0303
cluster0101	0	1	0	0	0	0	0	0	0	0	0	0	0			1	TPE_1937	Treponema pedis T A4	Na+/H+ antiporter	233		33520__0370
cluster0102	0	1	1	1	1	1	1	1	1	1	1	1	1			12	TPE_1937	Treponema pedis T A4	Na+/H+ antiporter	764		33520__0371 OTK__1265 ASLM__1328 AL2__1713 USTrep__1188 SP37__1182 H22__0309 MYRT__1024 H1T__1446 SP33__1081 35404__0528 33521__2007
cluster0103	0	1	0	0	0	0	0	0	1	0	0	0	0			2	TDE2205	Treponema denticola ATCC 35405	enoate reductase	991		33520__0373 MYRT__1025
cluster0104	0	1	0	0	0	0	0	0	1	0	0	0	0			2	TDE2205	Treponema denticola ATCC 35405	enoate reductase	423		33520__0374 MYRT__1026
cluster0105	0	1	0	0	0	0	0	0	0	0	0	0	0			1	TDE2209	Treponema denticola ATCC 35405	CarB	703		33520__0378
cluster0106	0	1	0	0	0	0	0	0	0	0	0	0	0			1	TDE2209	Treponema denticola ATCC 35405	CarB	354		33520__0379
cluster0107	1	1	1	1	1	1	1	1	1	1	0	1	1			12	TDE2212	Treponema denticola ATCC 35405	galactokinase	805		33520__0382 33521__1996 TDE2212 AL2__1438 USTrep__1198 SP37__1192 MYRT__1034 H1T__1454 35404__0539 OTK__1256 ASLM__1335 H22__0319
cluster0108	0	1	0	0	0	0	0	0	0	0	0	0	0			1	TDE2212	Treponema denticola ATCC 35405	galactokinase	218		33520__0383
cluster0109	0	1	0	0	0	0	1	0	0	0	0	0	0			2	TDE2219	Treponema denticola ATCC 35405	hypothetical protein	445		33520__0390 H22__0326
cluster0110	0	1	0	0	0	0	1	0	1	0	0	0	0			3	TDE2219	Treponema denticola ATCC 35405	hypothetical protein	839		33520__0391 H22__0327 MYRT__1041
cluster0111	1	1	1	1	1	1	1	1	1	1	1	1	1			13	TDE2225	Treponema denticola ATCC 35405	thioesterase	277		33520__0395 USTrep__2076 OTK__1243 H1T__1467 H22__0332 ASLM__2713 TDE2225 SP37__2119 SP33__0647 MYRT__1047 AL2__2138 35404__0551 33521__1984
cluster0112	0	1	0	0	0	0	0	0	0	0	0	0	0			1	TDE2235	Treponema denticola ATCC 35405	methylaspartate ammonia-lyase	281		33520__0402
cluster0113	0	1	0	0	0	0	0	0	0	0	0	0	0			1	TDE2235	Treponema denticola ATCC 35405	methylaspartate ammonia-lyase	540		33520__0403
cluster0114	0	1	0	0	0	0	0	0	0	0	0	0	0			1	TDE0945	Treponema denticola ATCC 35405	hypothetical protein	457		33520__0406
cluster0115	0	1	0	0	0	0	0	0	0	0	0	0	0			1	TDE2734	Treponema denticola ATCC 35405	hypothetical protein	184		33520__0407
cluster0116	0	1	0	0	0	0	0	0	0	0	0	0	0			1	TPE_1717	Treponema pedis T A4	YD repeat-containing protein	63.5		33520__0408
cluster0117	1	1	1	1	1	1	1	1	1	1	1	1	1			13	TDE0938	Treponema denticola ATCC 35405	hypothetical protein	823		33520__0414 TDE0938 AL2__0266 35404__0235 33521__0769 MYRT__2714 H1T__0450 OTK__0011 H22__1424 USTrep__2598 SP33__1941 ASLM__0682 SP37__2145
cluster0118	1	1	1	1	1	0	1	1	1	1	1	1	1			12	TDE0937	Treponema denticola ATCC 35405	RNA polymerase sigma-70 factor	583		33520__0415 MYRT__2713 H1T__0451 H22__1425 AL2__0267 35404__0234 33521__0770 TDE0937 USTrep__2597 SP37__2144 OTK__0012 SP33__1940
cluster0119	0	1	0	0	0	0	0	1	1	0	0	1	1			5	TPE_2799	Treponema pedis T A4	trypsin domain-containing protein	587		33520__0417 MYRT__2710 USTrep__2592 SP37__2139 H1T__0455
cluster0120	0	1	0	0	0	0	0	0	0	0	0	0	0			1	TDE0932	Treponema denticola ATCC 35405	adenylate/guanylate cyclase catalytic	281		33520__0420
cluster0121	0	1	0	0	0	0	0	1	1	0	0	0	0			3	n/a	n/a	n/a	0		33520__0423 MYRT__2705 H1T__0460
cluster0122	0	1	0	0	0	0	0	1	1	0	0	0	0			3	TDE2258	Treponema denticola ATCC 35405	surface antigen BspA	118		33520__0424 MYRT__2704 H1T__0461
cluster0123	1	1	1	1	1	1	1	1	1	1	1	1	1			13	TDE0920	Treponema denticola ATCC 35405	AraC family transcriptional regulator	647		33520__0434 MYRT__1890 H1T__0471 ASLM__0667 AL2__0283 H22__1441 SP33__1930 35404__0217 33521__0785 TDE0920 OTK__0028 USTrep__2578 SP37__2125
cluster0124	0	1	0	0	0	1	1	1	1	0	0	0	0			5	NC_014041__ZPR_2243	Zunongwangia profunda SM-A87	hypothetical protein	547		33520__0435 MYRT__1891 H1T__0472 H22__1442 ASLM__0666
cluster0125	0	1	0	0	0	1	1	1	1	0	0	0	0			5	NC_015177__Pedsa_3501	Pedobacter saltans DSM 12145	hypothetical protein	308		33520__0436 MYRT__1892 H1T__0473 H22__1443 ASLM__0665
cluster0126	0	1	0	0	0	1	0	1	1	0	0	0	0			4	NC_015571__PGTDC60_1937	Porphyromonas gingivalis TDC60	hypothetical protein	484		33520__0437 H1T__0474 ASLM__0664 MYRT__1893
cluster0127	0	1	0	0	0	0	0	0	0	0	0	0	0			1	NC_015571__PGTDC60_1938	Porphyromonas gingivalis TDC60	putative type I restriction-modification system,M subunit	270		33520__0438
cluster0128	0	1	0	0	0	1	1	1	1	0	0	0	0			5	NC_013165__Shel_20400	Slackia heliotrinireducens DSM 20476	type I restriction-modification systemmethyltransferase subunit	842		33520__0439 MYRT__1894 H1T__0475 ASLM__0663 H22__1445
cluster0129	0	1	0	0	0	1	0	0	1	0	0	0	0			3	TDE2368	Treponema denticola ATCC 35405	YbaK/prolyl-tRNA synthetase	25.8		33520__0440 ASLM__0662 MYRT__1895
cluster0130	0	1	0	0	0	0	0	0	0	0	1	0	0			2	TDE0916	Treponema denticola ATCC 35405	ABC transporter ATP-binding protein/permease	214		33520__0441 SP33__2151
cluster0131	0	1	0	0	0	0	0	1	1	0	1	0	0			4	NC_015385__Tresu_1997	Treponema succinifaciens DSM 2489	hypothetical protein	97.1		33520__0452 MYRT__1603 H1T__0610 SP33__2890
cluster0132	0	1	0	0	0	0	0	1	1	0	1	0	0			4	NC_015385__Tresu_0657	Treponema succinifaciens DSM 2489	hypothetical protein	140		33520__0453 MYRT__1602 H1T__0609 SP33__2891
cluster0133	0	1	0	0	0	0	0	1	1	0	0	0	0			3	NC_014721__Calkr_0678	Caldicellulosiruptor kristjanssonii 177R1B	hypothetical protein	46.2		33520__0454 H1T__0608 MYRT__1601
cluster0134	0	1	0	0	0	1	0	1	1	1	1	1	1			8	TDE0441	Treponema denticola ATCC 35405	hypothetical protein	156		33520__0455 MYRT__1600 H1T__0607 ASLM__0885 OTK__0344 USTrep__0579 SP37__0473 SP33__2252
cluster0135	0	1	0	0	0	0	0	1	1	0	0	0	0			3	TDE1344	Treponema denticola ATCC 35405	hypothetical protein	40.4		33520__0480 MYRT__1574 H1T__0205
cluster0136	0	1	0	0	0	1	1	1	1	0	0	0	0			5	n/a	n/a	n/a	0		33520__0483 MYRT__2044 H1T__0720 ASLM__0084 H22__1822
cluster0137	0	1	1	1	0	0	0	0	0	0	0	0	0			3	TDE0251	Treponema denticola ATCC 35405	tryptophanase	428		33520__0484 35404__0362 33521__0440
cluster0138	0	1	1	1	0	0	0	0	0	0	0	0	0			3	TDE0251	Treponema denticola ATCC 35405	tryptophanase	619		33520__0485 35404__0363 33521__0441
cluster0139	0	1	0	0	0	0	0	0	0	0	0	0	0			1	NC_010376__FMG_0979	Finegoldia magna ATCC 29328	multidrug ABC transporter	60.1		33520__0491
cluster0140	0	1	0	0	0	0	1	1	1	0	1	0	0			5	NC_010376__FMG_0979	Finegoldia magna ATCC 29328	multidrug ABC transporter	738		33520__0492 H22__1815 SP33__2210 MYRT__2037 H1T__0727
cluster0141	0	1	0	0	0	0	1	1	1	0	1	0	0			5	NC_010376__FMG_0978	Finegoldia magna ATCC 29328	multidrug ABC transporter	679		33520__0493 H22__1814 SP33__2211 MYRT__2036 H1T__0728
cluster0142	1	1	1	1	0	1	0	1	0	0	0	0	0			6	TDE2700	Treponema denticola ATCC 35405	CCS family citrate carrier protein	835		33520__0504 35404__1241 TDE2700 33521__1454 H1T__1305 ASLM__0772
cluster0143	0	1	0	0	0	0	0	0	0	0	0	0	0			1	TDE2700	Treponema denticola ATCC 35405	CCS family citrate carrier protein	273		33520__0505
cluster0144	0	1	0	0	1	0	0	0	0	0	0	1	1			4	TDE2699	Treponema denticola ATCC 35405	hypothetical protein	411		33520__0506 AL2__1933 USTrep__0152 SP37__0151
cluster0145	0	1	0	0	1	0	0	0	0	0	0	1	1			4	TDE2699	Treponema denticola ATCC 35405	hypothetical protein	556		33520__0507 AL2__1934 USTrep__0153 SP37__0152
cluster0146	0	1	0	0	0	0	0	0	0	0	0	0	0			1	TDE2695	Treponema denticola ATCC 35405	transcript cleavage factor/unknown domain fusion protein	344		33520__0511
cluster0147	0	1	0	0	0	1	0	0	0	0	0	0	0			2	TDE2693	Treponema denticola ATCC 35405	ankyrin repeat-containing protein	373		33520__0515 ASLM__0781
cluster0148	0	1	1	1	1	1	0	1	0	1	1	1	1			10	TPE_1680	Treponema pedis T A4	carboxyl-terminal protease	748		33520__0521 OTK__1555 35404__2530 33521__2307 H1T__2046 ASLM__0817 AL2__1646 USTrep__2133 SP37__2183 SP33__2537
cluster0149	1	1	0	0	0	0	0	0	0	0	0	0	0			2	TDE1884	Treponema denticola ATCC 35405	hypothetical protein	481		33520__0528 TDE1884
cluster0150	0	1	0	0	0	0	0	0	0	0	0	0	0			1	TPE_0228	Treponema pedis T A4	hypothetical protein	64.7		33520__0529
cluster0151	0	1	0	0	0	0	0	0	0	1	0	1	1			4	TDE0945	Treponema denticola ATCC 35405	hypothetical protein	384		33520__0534 OTK__1568 USTrep__2149 SP37__2198
cluster0152	0	1	0	0	0	0	0	0	0	0	0	0	0			1	TDE1910	Treponema denticola ATCC 35405	1-deoxy-D-xylulose-5-phosphate synthase	468		33520__0548
cluster0153	0	1	0	0	0	0	0	0	1	0	0	0	0			2	TDE1910	Treponema denticola ATCC 35405	1-deoxy-D-xylulose-5-phosphate synthase	1065		33520__0549 MYRT__2081
cluster0154	1	1	1	1	1	1	1	1	1	1	1	0	0			11	TDE1916	Treponema denticola ATCC 35405	glycerol kinase	1026		33520__0554 TDE1916 H22__0915 35404__1313 33521__2154 MYRT__2086 H1T__2012 ASLM__0849 OTK__1589 AL2__1677 SP33__1170
cluster0155	0	1	1	1	0	0	0	0	0	1	0	0	0			4	TDE1916	Treponema denticola ATCC 35405	glycerol kinase	265		33520__0555 OTK__1590 35404__1314 33521__2153
cluster0156	0	1	0	0	1	1	1	1	1	1	1	1	1			10	TDE2719	Treponema denticola ATCC 35405	hypothetical protein	261		33520__0561 MYRT__2092 H1T__2006 AL2__1683 SP33__1241 ASLM__0783 OTK__1888 MYRT__0797 H1T__2175 33520__2130 OTK__0248 AL2__2881 H1T__2295 MYRT__1994 H1T__2592 MYRT__2891 H22__1846 H1T__2830 H1T__1315 H22__0471 SP33__2277 MYRT__2033 USTrep__3125 SP37__3110 USTrep__0472 SP37__0507 OTK__0294 H22__2424 MYRT__3247 MYRT__3099 AL2__2893 USTrep__2948 AL2__2891 MYRT__1783
cluster0157	0	1	1	0	0	0	0	0	0	1	0	0	0			3	n/a	n/a	n/a	0		33520__0563 OTK__0460 33521__0456
cluster0158	0	1	1	1	1	1	1	1	1	1	1	1	1			12	TDE0238	Treponema denticola ATCC 35405	thioredoxin	100		33520__0564 USTrep__1793 SP37__1732 OTK__0459 MYRT__0011 H1T__0082 H22__1805 ASLM__0106 AL2__2104 35404__0377 33521__0455 SP33__0930
cluster0159	0	1	0	0	1	0	1	1	1	0	0	0	0			5	TDE0240	Treponema denticola ATCC 35405	glycine reductase complex protein GrdC	850		33520__0566 H22__1807 AL2__2106 MYRT__0009 H1T__0084
cluster0160	0	1	0	0	1	0	0	1	1	0	0	0	0			4	TDE0240	Treponema denticola ATCC 35405	glycine reductase complex protein GrdC	397		33520__0567 MYRT__0008 H1T__0085 AL2__2107
cluster0161	0	1	0	0	0	1	0	1	1	0	0	0	0			4	TDE2128	Treponema denticola ATCC 35405	hypothetical protein	289		33520__0574 MYRT__0956 H1T__2101 ASLM__1442
cluster0162	1	1	1	1	1	0	1	1	1	0	1	0	0			9	TDE2128	Treponema denticola ATCC 35405	hypothetical protein	821		33520__0575 H1T__2102 AL2__1818 SP33__0261 H22__1132 TDE2128 MYRT__0955 35404__2494 33521__2274
cluster0163	0	1	1	1	0	0	0	0	1	0	0	0	0			4	TDE2121	Treponema denticola ATCC 35405	hypothetical protein	260		33520__0582 MYRT__0947 35404__2485 33521__2282
cluster0164	0	1	0	1	0	0	0	0	1	0	0	0	0			3	TDE2121	Treponema denticola ATCC 35405	hypothetical protein	170		33520__0583 35404__2484 MYRT__0946
cluster0165	0	1	1	1	1	1	1	1	1	1	0	1	1			11	TDE2119	Treponema denticola ATCC 35405	glycine reductase complex selenoprotein GrdB2	150		33520__0586 USTrep__1109 SP37__1104 OTK__1343 MYRT__0943 H1T__2112 H22__1142 ASLM__1453 AL2__1808 35404__2481 33521__2286
cluster0166	0	1	0	0	0	0	0	0	0	0	0	0	0			1	TDE2104	Treponema denticola ATCC 35405	hypothetical protein	1109		33520__0599
cluster0167	0	1	0	0	0	0	0	0	0	0	0	0	1			2	n/a	n/a	n/a	0		33520__0600 USTrep__2832
cluster0168	0	1	0	0	0	0	0	0	0	0	0	0	0			1	TDE2090	Treponema denticola ATCC 35405	NAD(P)H-dependent glycerol-3-phosphate dehydrogenase	120		33520__0608
cluster0169	0	1	0	0	0	0	0	0	0	0	0	0	0			1	TDE2089	Treponema denticola ATCC 35405	signal recognition particle protein	356		33520__0609
cluster0170	0	1	0	0	0	0	0	0	0	1	0	0	0			2	TDE2089	Treponema denticola ATCC 35405	signal recognition particle protein	646		33520__0610 OTK__1897
cluster0171	1	1	1	1	1	1	1	1	1	1	1	1	1			13	TDE2083	Treponema denticola ATCC 35405	anti-anti-sigma factor	366		33520__0616 OTK__1903 MYRT__1133 H1T__2453 H22__1182 ASLM__1485 AL2__1003 35404__0587 33521__1878 TDE2083 USTrep__1409 SP37__1410 SP33__0302
cluster0172	0	1	1	1	1	0	1	1	1	1	0	1	1			10	TDE2075	Treponema denticola ATCC 35405	GGDEF domain/EAL	1750		33520__0623 H22__1189 AL2__1010 MYRT__1126 H1T__2461 USTrep__1416 SP37__1417 35404__0595 33521__1887 OTK__1911
cluster0173	0	1	0	0	0	0	0	0	0	0	0	0	0			1	TDE2075	Treponema denticola ATCC 35405	GGDEF domain/EAL	622		33520__0624
cluster0174	0	1	0	0	0	0	0	1	1	0	0	0	0			3	TDE2068	Treponema denticola ATCC 35405	hypothetical protein	1242		33520__0631 MYRT__1117 H1T__2469
cluster0175	0	1	0	0	0	0	0	0	0	0	0	0	0			1	TDE2063	Treponema denticola ATCC 35405	ferrous iron transporter B	541		33520__0636
cluster0176	1	1	1	1	1	1	1	1	1	1	1	1	1			13	TDE2063	Treponema denticola ATCC 35405	ferrous iron transporter B	1917		33520__0637 MYRT__1112 H1T__2474 H22__1202 USTrep__1430 SP37__1431 ASLM__1505 AL2__1024 OTK__1925 35404__0609 33521__1901 TDE2063 SP33__0325
cluster0177	0	1	1	1	1	1	1	1	1	1	0	1	1			11	TDE2059	Treponema denticola ATCC 35405	hypothetical protein	82.8		33520__0640 MYRT__1109 H1T__2477 USTrep__1433 SP37__1434 OTK__1928 H22__1205 35404__0612 AL2__1027 33521__1904 ASLM__1508
cluster0178	0	1	0	0	0	1	0	0	0	1	0	1	1			5	NC_013410__Fisuc_0938	Fibrobacter succinogenes subsp. succinogenes S85	hypothetical protein	98.6		33520__0648 OTK__1937 ASLM__1516 USTrep__1441 SP37__1442
cluster0179	0	1	0	0	1	1	0	1	1	1	0	1	1			8	NC_013410__Fisuc_2628	Fibrobacter succinogenes subsp. succinogenes S85	transcriptional regulator, XRE family	89.4		33520__0649 USTrep__1442 SP37__1443 OTK__1938 MYRT__1099 H1T__2485 ASLM__1517 AL2__1035
cluster0180	0	1	0	0	0	0	0	0	0	0	0	0	0			1	TDE2049	Treponema denticola ATCC 35405	solute-binding family 5 protein	407		33520__0650
cluster0181	0	1	0	0	0	0	0	0	0	0	0	0	0			1	TDE2049	Treponema denticola ATCC 35405	solute-binding family 5 protein	639		33520__0651
cluster0182	0	1	0	0	0	0	0	0	0	0	0	0	0			1	TDE2048	Treponema denticola ATCC 35405	hypothetical protein	278		33520__0652
cluster0183	0	1	0	0	0	0	0	0	0	0	0	0	0			1	TDE2048	Treponema denticola ATCC 35405	hypothetical protein	199		33520__0653
cluster0184	0	1	0	0	0	0	0	0	0	0	0	0	0			1	TDE2048	Treponema denticola ATCC 35405	hypothetical protein	66.6		33520__0654
cluster0185	0	1	1	1	1	1	0	1	1	0	1	1	1			10	TDE2048	Treponema denticola ATCC 35405	hypothetical protein	50.4		33520__0656 USTrep__1446 SP37__1447 MYRT__1095 H1T__2489 ASLM__1521 AL2__1095 35404__0624 33521__1918 SP33__0341
cluster0186	0	1	1	1	1	1	1	1	1	1	1	1	1			12	TPE_1975	Treponema pedis T A4	Peptide chain release factor 2	564		33520__0657 OTK__2001 ASLM__1522 SP33__0342 AL2__1096 MYRT__1094 H1T__2490 35404__0625 33521__1919 H22__1217 USTrep__1447 SP37__1448
cluster0187	1	1	1	1	1	1	1	1	1	1	1	1	1			13	TDE2038	Treponema denticola ATCC 35405	UVR	329		33520__0665 MYRT__1084 H1T__2498 AL2__1105 35404__0634 33521__1928 TDE2038 ASLM__1531 USTrep__1455 SP37__1456 OTK__2009 H22__1226 SP33__0350
cluster0188	0	1	0	0	0	0	0	0	0	1	0	0	0			2	TDE2036	Treponema denticola ATCC 35405	AAA ATPase	1220		33520__0667 OTK__2011
cluster0189	0	1	0	0	0	0	0	0	0	1	0	0	0			2	TDE2036	Treponema denticola ATCC 35405	AAA ATPase	516		33520__0668 OTK__2012
cluster0190	0	1	0	0	0	0	0	0	1	0	0	0	0			2	TDE2028	Treponema denticola ATCC 35405	OmpA protein	938		33520__0674 MYRT__1076
cluster0191	0	1	0	0	0	0	0	0	1	0	0	1	1			4	TDE2028	Treponema denticola ATCC 35405	OmpA protein	1744		33520__0675 USTrep__1464 SP37__1465 MYRT__1075
cluster0192	0	1	0	0	0	0	1	1	1	1	0	1	1			7	NC_015500__Trebr_1336	Treponema brennaborense DSM 12168	hypothetical protein	33.1		33520__0676 USTrep__1465 SP37__1466 OTK__2020 MYRT__1074 H1T__2507 H22__1236
cluster0193	0	1	0	0	0	0	1	1	1	1	0	1	1			7	n/a	n/a	n/a	0		33520__0677 USTrep__1466 SP37__1467 OTK__2021 H22__1237 MYRT__1073 H1T__2508
cluster0194	0	1	0	0	0	0	1	1	1	1	1	1	1			8	TPE_1700	Treponema pedis T A4	hypothetical protein	520		33520__0678 USTrep__1467 SP37__1468 OTK__2022 H22__1238 SP33__0362 MYRT__1072 H1T__2509
cluster0195	0	1	0	0	0	0	0	0	0	0	0	1	1			3	TPE_0090	Treponema pedis T A4	hypothetical protein	166		33520__0679 USTrep__2837 USTrep__1469 SP37__1469
cluster0196	0	1	0	1	1	0	1	0	0	1	0	0	0			5	TPE_0086	Treponema pedis T A4	YD repeat-containing protein	370		33520__0680 AL2__1466 35404__2643 H22__1241 OTK__2741
cluster0197	0	1	0	0	1	0	0	0	0	1	0	0	0			3	TPE_0087	Treponema pedis T A4	hypothetical protein	296		33520__0681 AL2__1465 OTK__2739
cluster0198	0	1	0	0	1	0	0	0	0	1	0	1	1			5	TPE_0088	Treponema pedis T A4	hypothetical protein	253		33520__0682 AL2__1464 OTK__2740 USTrep__1470 SP37__1470
cluster0199	0	1	1	0	1	1	0	0	0	1	0	0	0			5	TPE_1578	Treponema pedis T A4	YD repeat-containing protein	145		33520__0683 AL2__1463 33521__0817 ASLM__1764 OTK__2695
cluster0200	1	1	0	1	1	0	1	1	1	0	1	1	1			10	TDE2017	Treponema denticola ATCC 35405	hypothetical protein	209		33520__0684 TDE2017 AL2__1462 USTrep__1474 SP37__1474 MYRT__2483 H1T__2617 H22__2711 35404__0002 SP33__0363
cluster0201	0	1	0	0	0	1	0	1	1	0	0	0	0			4	TDE1981	Treponema denticola ATCC 35405	hypothetical protein	63.2		33520__0688 MYRT__2488 H1T__2613 ASLM__1757 33520__2523
cluster0202	1	1	1	0	1	0	0	1	1	0	0	0	0			6	TDE1972	Treponema denticola ATCC 35405	hypothetical protein	52		33520__0690 MYRT__2490 H1T__2611 AL2__1455 33521__2097 TDE2223
cluster0203	1	1	1	1	1	1	0	1	1	0	1	0	1			10	TDE2094	Treponema denticola ATCC 35405	hypothetical protein	129		33520__0692 USTrep__2975 33521__1867 AL2__2768 TDE1694 ASLM__1167 H1T__2442 MYRT__2800 AL2__0992 35404__0576 SP33__2633 SP33__1334 MYRT__2756
cluster0204	0	1	0	0	0	0	0	0	0	0	0	0	0			1	TDE2006	Treponema denticola ATCC 35405	hypothetical protein	237		33520__0695
cluster0205	0	1	0	0	0	0	0	0	0	0	0	0	0			1	TDE2006	Treponema denticola ATCC 35405	hypothetical protein	580		33520__0696
cluster0206	0	1	0	1	0	0	0	0	0	0	0	0	0			2	TDE2006	Treponema denticola ATCC 35405	hypothetical protein	707		33520__0697 35404__0014
cluster0207	0	1	0	0	0	0	0	0	0	0	0	0	0			1	TPE_1161	Treponema pedis T A4	hypothetical protein	298		33520__0699
cluster0208	0	1	0	0	0	0	0	0	0	0	0	0	0			1	TPE_1160	Treponema pedis T A4	glycine betaine/L-proline ABC transporterATP-binding protein	375		33520__0700
cluster0209	0	1	0	0	0	0	0	0	0	0	0	0	0			1	TPE_1157	Treponema pedis T A4	hypothetical protein	152		33520__0701
cluster0210	0	1	0	0	0	0	0	0	0	0	0	0	0			1	TDE2000	Treponema denticola ATCC 35405	ABC transporter ATP-binding protein/peptidase	397		33520__0704
cluster0211	0	1	0	0	0	0	0	0	0	0	0	0	0			1	TDE2000	Treponema denticola ATCC 35405	ABC transporter ATP-binding protein/peptidase	728		33520__0705
cluster0212	0	1	0	0	0	0	0	0	0	0	0	0	0			1	TDE1999	Treponema denticola ATCC 35405	DNA polymerase III	102		33520__0706
cluster0213	1	1	1	1	1	1	1	1	1	1	1	1	1			13	TDE1999	Treponema denticola ATCC 35405	DNA polymerase III	451		33520__0707 USTrep__2287 SP37__2353 SP33__0388 OTK__1773 H1T__2602 H22__1257 AL2__1510 35404__0020 33521__1559 TDE1999 ASLM__2699 MYRT__2500
cluster0214	0	1	0	0	0	0	0	0	0	0	0	0	0			1	TDE1998	Treponema denticola ATCC 35405	phosphohexose mutase	682		33520__0708
cluster0215	0	1	0	0	0	0	0	0	0	0	0	0	0			1	TDE1998	Treponema denticola ATCC 35405	phosphohexose mutase	473		33520__0709
cluster0216	0	1	1	0	0	0	0	0	0	0	0	0	0			2	TDE1991	Treponema denticola ATCC 35405	hypothetical protein	73.6		33520__0715 33521__1551
cluster0217	1	1	1	1	1	1	1	1	1	1	1	1	1			13	TDE2436	Treponema denticola ATCC 35405	hypothetical protein	516		33520__0716 OTK__1780 35404__0027 TDE1991 33521__1550 H22__1264 AL2__1517 USTrep__1261 SP37__1295 SP33__1336 SP33__1420 H22__2408 SP33__2096 OTK__2422 H22__2322 USTrep__1752 SP37__1935 ASLM__0830 AL2__1658 H22__2077 AL2__0137 USTrep__0456 SP37__0425 MYRT__0629 H1T__0342 SP33__1160 USTrep__0424 SP37__0393 35404__2544 33521__2320 TDE1891 35404__1800 33521__0248 TDE2436 OTK__1580 USTrep__2159 SP37__…
cluster0218	0	1	0	0	0	0	0	1	1	0	0	0	0			3	TDE1983	Treponema denticola ATCC 35405	hypothetical protein	366		33520__0724 H1T__2581 MYRT__1985
cluster0219	0	1	0	0	0	0	0	0	0	0	0	0	0			1	NC_014414__PB2503_04932	Parvularcula bermudensis HTCC2503	osmotically inducible protein OsmC	35.8		33520__0725
cluster0220	0	1	0	0	0	0	0	1	1	0	1	1	1			6	TDE0945	Treponema denticola ATCC 35405	hypothetical protein	443		33520__0726 USTrep__2308 SP37__2374 SP33__0406 MYRT__1287 H1T__1481
cluster0221	0	1	0	0	0	0	0	1	1	0	0	1	1			5	TPE_0817	Treponema pedis T A4	tRNA uridine 5-carboxymethylaminomethyl modification protein GidA	27.3		33520__0727 USTrep__2309 SP37__2375 MYRT__1983 H1T__2579
cluster0222	1	1	1	0	1	1	1	1	1	1	0	1	1			11	TDE2312	Treponema denticola ATCC 35405	hypothetical protein	266		33520__0728 OTK__1790 USTrep__2954 SP37__2939 33520__2106 USTrep__2310 SP37__2376 TDE2312 33521__1541 H22__0413 MYRT__0770 H1T__2202 AL2__1405 OTK__0749 ASLM__2443
cluster0223	0	1	0	0	0	0	0	1	1	0	0	1	1			5	TDE0735	Treponema denticola ATCC 35405	hypothetical protein	126		33520__0731 USTrep__1592 SP37__1533 MYRT__2104 H1T__2576
cluster0224	0	1	0	0	1	1	1	1	1	0	0	0	1			7	n/a	n/a	n/a	0		33520__0735 MYRT__0277 H1T__1297 ASLM__0360 H22__2088 USTrep__0958 AL2__2174
cluster0225	0	1	0	0	0	0	0	0	1	0	0	1	1			4	TDE2663	Treponema denticola ATCC 35405	isoleucyl-tRNA synthetase	986		33520__0749 MYRT__0293 USTrep__0973 SP37__0788
cluster0226	0	1	1	0	0	0	0	0	1	0	0	1	1			5	TDE2663	Treponema denticola ATCC 35405	isoleucyl-tRNA synthetase	1941		33520__0750 USTrep__0974 SP37__0789 MYRT__0294 33521__1102
cluster0227	1	1	1	1	1	1	1	1	1	1	1	1	1			13	TDE2661	Treponema denticola ATCC 35405	hypothetical protein	166		33520__0752 USTrep__0976 MYRT__0296 ASLM__0376 35404__0907 SP37__0791 H1T__1280 H22__2105 AL2__2155 33521__1099 TDE2661 SP33__2146 OTK__1143
cluster0228	1	1	1	1	1	1	0	1	1	1	1	1	1			12	TDE2656	Treponema denticola ATCC 35405	cobalt chelatase	513		33520__0757 USTrep__0981 SP37__0796 AL2__0003 ASLM__0381 OTK__1138 MYRT__0302 H1T__1275 SP33__2141 35404__0912 33521__1094 TDE2656
cluster0229	0	1	0	0	0	0	0	0	0	0	0	0	0			1	NC_014925__SPSINT_0353	Staphylococcus pseudintermedius HKU10-03	Lipid A export ATP-binding/permease MsbA	80.1		33520__0765
cluster0230	0	1	0	0	0	0	0	0	0	0	0	0	0			1	NC_006582__ABC3561	Bacillus clausii KSM-K16	multidrug ABC transporter ATP-binding protein	273		33520__0766
cluster0231	0	1	0	0	1	0	0	1	1	0	0	1	1			6	TPE_0298	Treponema pedis T A4	Fic	542		33520__0773 MYRT__0318 H1T__1259 AL2__0017 USTrep__1000 SP37__0815
cluster0232	0	1	0	0	0	0	0	0	0	0	0	0	0			1	TPE_2143	Treponema pedis T A4	FUR family transcriptional regulator	125		33520__0781
cluster0233	0	1	1	1	0	0	1	0	0	0	0	0	0			4	TDE2629	Treponema denticola ATCC 35405	peptide ABC transporter periplasmic peptide-binding protein	565		33520__0785 H22__2137 35404__0938 33521__1068
cluster0234	0	1	1	1	0	0	1	0	0	0	0	0	0			4	TDE2629	Treponema denticola ATCC 35405	peptide ABC transporter periplasmic peptide-binding protein	448		33520__0786 35404__0939 33521__1067 H22__2138
cluster0235	0	1	0	0	0	0	0	0	1	0	0	0	0			2	TDE0254	Treponema denticola ATCC 35405	hypothetical protein	35.8		33520__0790 MYRT__2047 33520__3031
cluster0236	0	1	0	0	0	0	0	1	1	0	1	1	1			6	NC_003454__FN0974	Fusobacterium nucleatum subsp. nucleatum ATCC 25586	lactoylglutathione lyase	244		33520__0791 MYRT__2048 H1T__0718 SP37__2265 USTrep__2195 SP33__1583
cluster0237	0	1	0	0	1	0	0	1	1	0	1	1	1			7	TDE0549	Treponema denticola ATCC 35405	TfoX	197		33520__0792 MYRT__2049 H1T__0717 USTrep__2196 SP37__2266 SP33__1582 AL2__2122 MYRT__1392 H1T__0177
cluster0238	0	1	1	1	1	1	1	1	1	1	0	1	1			11	NC_007940__RBE_0668	Rickettsia bellii RML369-C	hypothetical protein	129		33520__0803 MYRT__2061 H1T__0707 H22__1836 ASLM__0073 AL2__0537 OTK__2893 USTrep__1889 SP37__1881 OTK__2831 35404__0348 33521__0426
cluster0239	0	1	0	0	1	1	0	0	1	0	0	0	0			4	n/a	n/a	n/a	0		33520__0804 MYRT__2062 AL2__0536 ASLM__0072
cluster0240	0	1	0	0	1	0	0	1	1	0	1	0	0			5	NC_013162__Coch_1399	Capnocytophaga ochracea DSM 7271	TM2 domain-containing protein	45.8		33520__0807 MYRT__2063 H1T__0706 SP33__2651 AL2__2845
cluster0241	1	1	1	1	1	1	1	1	1	1	1	1	1			13	TDE0272	Treponema denticola ATCC 35405	hypothetical protein	404		33520__0808 MYRT__2064 H1T__0705 ASLM__0069 USTrep__1883 SP37__1875 OTK__2466 SP33__1571 H22__2472 TDE0272 35404__1297 33521__0472 AL2__0532
cluster0242	0	1	0	0	0	0	1	1	0	1	1	1	1			7	NC_013172__Bfae_23250	Brachybacterium faecium DSM 4810	50S ribosomal protein L13P	33.1		33520__0809 H1T__0703 H22__2473 OTK__2464 SP33__1569 USTrep__1881 SP37__1873
cluster0243	0	1	0	0	0	0	1	0	0	0	1	0	0			3	TPE_2075	Treponema pedis T A4	hypothetical protein	575		33520__0814 SP33__1564 H22__2478
cluster0244	0	1	1	1	1	1	0	1	1	1	0	1	1			10	TDE0277	Treponema denticola ATCC 35405	hypothetical protein	167		33520__0815 USTrep__1877 SP37__1869 OTK__2459 MYRT__2070 H1T__0698 ASLM__0063 AL2__2083 35404__1291 33521__0479
cluster0245	0	1	0	0	0	0	0	1	1	1	0	1	1			6	TDE0278	Treponema denticola ATCC 35405	hypothetical protein	83.2		33520__0816 USTrep__1876 SP37__1868 OTK__2458 MYRT__2071 H1T__0697
cluster0246	0	1	0	0	0	0	0	0	1	0	0	0	0			2	TDE0282	Treponema denticola ATCC 35405	ABC transporter ATP-binding protein	569		33520__0820 MYRT__2076 MYRT__2685
cluster0247	0	1	0	0	0	0	1	1	0	0	0	0	0			3	TDE0724	Treponema denticola ATCC 35405	hypothetical protein	584		33520__0822 H1T__2939 H22__2709
cluster0248	0	1	1	1	1	1	1	1	1	1	1	1	1			12	TDE0745	Treponema denticola ATCC 35405	glycine/sarcosine/betaine reductase complex protein A	87.4		33520__0834 USTrep__1319 SP37__1352 SP33__1752 OTK__2137 MYRT__2156 H1T__2307 H22__0785 ASLM__1393 AL2__2356 35404__0340 33521__0670 MYRT__3038
cluster0249	0	1	1	1	1	1	1	1	1	1	1	1	1			12	TDE0745	Treponema denticola ATCC 35405	glycine/sarcosine/betaine reductase complex protein A	221		33520__0835 USTrep__1320 SP37__1353 OTK__2138 MYRT__2155 H1T__2308 H22__0786 AL2__2357 ASLM__1392 SP33__1753 35404__0339 33521__0671
cluster0250	0	1	0	0	0	0	0	1	0	0	0	0	0			2	NC_016630__HMPREF0389_01041	Filifactor alocis ATCC 35896	type I restriction-modification system, Msubunit	865		33520__0842 H1T__2315
cluster0251	0	1	0	0	0	0	0	0	1	0	0	0	0			2	NC_014914__TEQUI_0821	Taylorella equigenitalis MCE9	Type I restriction-modification system,specificity subunit S	222		33520__0843 MYRT__2146
cluster0252	0	1	0	0	0	0	0	0	1	0	0	0	0			2	NC_014371__HMPREF0659_A7007	Prevotella melaninogenica ATCC 25845	type I restriction modification DNA specificitydomain protein	133		33520__0844 MYRT__1156
cluster0253	0	1	0	0	0	0	0	1	1	0	0	0	0			3	TDE1807	Treponema denticola ATCC 35405	hypothetical protein	91.7		33520__0845 MYRT__1155 H1T__2317
cluster0254	0	1	0	0	0	0	0	1	1	0	0	0	0			3	NC_015385__Tresu_2471	Treponema succinifaciens DSM 2489	hypothetical protein	89.4		33520__0846 MYRT__1154 H1T__2318
cluster0255	0	1	0	0	0	0	0	0	0	0	0	0	0			1	TDE0710	Treponema denticola ATCC 35405	hypothetical protein	87		33520__0852
cluster0256	0	1	0	0	0	0	0	0	0	0	0	0	0			1	n/a	n/a	n/a	0		33520__0869
cluster0257	0	1	0	0	0	0	0	0	0	0	0	0	0			1	TDE0691	Treponema denticola ATCC 35405	ABC transporter ATP-binding protein/permease	680		33520__0871
cluster0258	0	1	0	0	0	0	0	0	0	0	0	0	0			1	TDE0691	Treponema denticola ATCC 35405	ABC transporter ATP-binding protein/permease	254		33520__0872
cluster0259	0	1	0	1	0	0	0	0	1	0	0	1	1			5	TDE0674	Treponema denticola ATCC 35405	hypothetical protein	228		33520__0890 35404__0817 USTrep__2237 SP37__2286 MYRT__2232
cluster0260	1	1	1	1	1	1	1	1	1	1	1	1	1			13	TDE2545	Treponema denticola ATCC 35405	hypothetical protein	437		33520__0892 SP33__0175 USTrep__0508 SP37__0541 MYRT__0099 H1T__0441 AL2__2409 H22__2163 ASLM__0439 35404__1201 33521__0938 TDE2545 OTK__1019
cluster0261	0	1	0	0	1	0	0	0	0	0	0	1	1			4	TDE2542	Treponema denticola ATCC 35405	hypothetical protein	653		33520__0894 AL2__2408 USTrep__0507 SP37__0540
cluster0262	0	1	0	0	1	0	0	1	0	0	0	0	0			3	n/a	n/a	n/a	0		33520__0896 H1T__0437 AL2__2405
cluster0263	0	1	0	0	0	0	0	0	0	0	0	0	0			1	TDE2527	Treponema denticola ATCC 35405	hypothetical protein	104		33520__0909
cluster0264	0	1	0	0	0	0	0	0	0	0	0	0	0			1	TDE2526	Treponema denticola ATCC 35405	hypothetical protein	266		33520__0911
cluster0265	1	1	1	1	0	1	1	0	0	1	0	0	0			7	TDE2526	Treponema denticola ATCC 35405	hypothetical protein	995		33520__0912 35404__1219 TDE2526 33521__0919 ASLM__0457 OTK__1005 H22__2183
cluster0266	0	1	1	1	0	1	1	1	1	1	1	1	1			11	TDE2524	Treponema denticola ATCC 35405	ABC transporter ATP-binding protein	852		33520__0914 35404__1221 33521__0916 ASLM__0460 H22__2186 USTrep__0489 SP37__0523 MYRT__0119 H1T__0420 OTK__1003 SP33__0194
cluster0267	0	1	0	0	1	0	1	0	1	0	0	0	0			4	TDE2522	Treponema denticola ATCC 35405	ABC transporter ATP-binding protein	761		33520__0915 AL2__2384 H22__2187 MYRT__0120
cluster0268	0	1	0	0	1	0	0	0	1	1	0	0	0			4	TDE2522	Treponema denticola ATCC 35405	ABC transporter ATP-binding protein	825		33520__0916 MYRT__0121 AL2__2383 OTK__1002
cluster0269	0	1	0	0	0	0	0	0	0	0	0	0	0			1	TDE2101	Treponema denticola ATCC 35405	hypothetical protein	434		33520__0919
cluster0270	1	1	1	1	1	1	1	1	1	0	0	0	0			9	TDE2508	Treponema denticola ATCC 35405	hypothetical protein	910		33520__0926 H22__2532 ASLM__0475 AL2__0253 MYRT__0132 H1T__0409 35404__2117 33521__2645 TDE2508
cluster0271	0	1	0	0	0	0	0	0	0	0	0	1	1			3	TDE2498	Treponema denticola ATCC 35405	metallo-beta-lactamase	189		33520__0935 USTrep__2540 SP37__2510
cluster0272	0	1	0	0	0	0	1	0	0	0	0	1	1			4	TDE2498	Treponema denticola ATCC 35405	metallo-beta-lactamase	379		33520__0936 H22__2523 USTrep__2541 SP37__2511
cluster0273	0	1	0	1	0	0	0	0	0	0	0	0	0			2	TDE2496	Treponema denticola ATCC 35405	methyl-accepting chemotaxis protein	215		33520__0938 35404__0853
cluster0274	0	1	0	0	0	0	0	0	0	0	0	0	0			1	TDE2489	Treponema denticola ATCC 35405	peptide chain release factor 1	213		33520__0943
cluster0275	0	1	0	0	0	0	1	0	0	0	0	0	0			2	TDE2489	Treponema denticola ATCC 35405	peptide chain release factor 1	716		33520__0944 H22__2366
cluster0276	1	1	1	1	1	1	1	1	1	1	1	1	1			13	TDE1976	Treponema denticola ATCC 35405	hypothetical protein	587		33520__0956 USTrep__0453 SP37__0422 OTK__2391 MYRT__0160 H1T__0382 H22__2354 AL2__0176 USTrep__1041 SP37__0855 ASLM__2281 35404__2279 33521__0967 TDE0403 SP33__1846 OTK__1270 TDE0049 SP33__0055 MYRT__1976 H1T__1748 35404__2589 33521__2689 33520__0733 TDE1976 MYRT__1019 H1T__1441 33520__0365 33520__2697 USTrep__1216 SP37__1250 MYRT__2798 H1T__1790 35404__1498 33521__1816 TDE1691 H22__0096 ASLM__02…
cluster0277	0	1	0	0	1	0	0	1	1	0	0	0	0			4	NC_009699__CLI_1498	Clostridium botulinum F str. Langeland	amino acid ABC transporter substrate-bindingprotein	146		33520__0962 MYRT__0167 H1T__0376 AL2__0170
cluster0278	0	1	0	0	1	0	0	1	1	0	0	0	0			4	NC_012658__CLJ_B1221	Clostridium botulinum Ba4 str. 657	amino acid ABC transporter permease	209		33520__0963 MYRT__0168 H1T__0374 AL2__0168
cluster0279	0	1	0	0	1	0	0	1	1	0	1	0	0			5	NC_012658__CLJ_B0532	Clostridium botulinum Ba4 str. 657	hypothetical protein	219		33520__0964 AL2__0167 MYRT__0169 H1T__0373 SP33__2026
cluster0280	0	1	0	0	1	0	0	1	1	0	1	0	0			5	NC_014328__CLJU_c28940	Clostridium ljungdahlii DSM 13528	ABC transporter ATPase	306		33520__0965 AL2__0166 SP33__2027 MYRT__0170 H1T__0372
cluster0281	1	1	1	1	1	1	1	1	1	1	1	1	1			13	TDE2463	Treponema denticola ATCC 35405	hypothetical protein	414		33520__0973 ASLM__0515 AL2__0157 MYRT__0177 35404__1828 33521__0219 H1T__0364 H22__2342 SP33__2033 USTrep__0441 SP37__0410 TDE2463 OTK__2403
cluster0282	1	1	1	1	1	1	1	1	1	1	1	1	1			13	TDE2461	Treponema denticola ATCC 35405	selenide	526		33520__0974 MYRT__0178 H1T__0363 TDE2461 AL2__0156 SP33__2034 USTrep__0439 SP37__0408 35404__1827 OTK__2404 H22__2341 33521__0221 ASLM__0517
cluster0283	0	1	1	1	0	0	1	1	1	0	0	0	0			6	NC_009089__CD1849	Clostridium difficile 630	conjugal transfer protein	310		33520__0979 MYRT__0182 H1T__0359 H22__2336 35404__1821 33521__0227
cluster0284	0	1	0	0	0	0	0	0	0	0	0	0	0			1	TDE2453	Treponema denticola ATCC 35405	hypothetical protein	111		33520__0981
cluster0285	0	1	0	0	0	0	0	0	0	0	0	0	0			1	NC_008576__Mmc1_2003	Magnetococcus sp. MC-1	Sel1 domain-containing protein	372		33520__0991
cluster0286	0	1	0	0	0	0	0	0	0	0	0	0	0			1	NC_010830__Aasi_0852	Candidatus Amoebophilus asiaticus 5a2	hypothetical protein	83.6		33520__0992
cluster0287	0	1	0	0	1	1	1	1	1	0	0	0	1			7	TDE1694	Treponema denticola ATCC 35405	hypothetical protein	77.8		33520__0999 MYRT__0631 H1T__0340 ASLM__0542 AL2__0135 H22__2226 USTrep__2075
cluster0288	0	1	0	1	0	0	1	1	0	0	0	0	0			4	TPE_0660	Treponema pedis T A4	phosphatase/nucleotidase	24.6		33520__1006 H1T__0333 35404__1788 H22__2310
cluster0289	0	1	0	0	1	0	1	1	1	1	0	0	0			6	NC_013406__GYMC10_1242	Paenibacillus sp. Y412MC10	binding-protein-dependent transport systemsinner membrane component	469		33520__1015 OTK__2442 AL2__0118 H22__2301 MYRT__0648 H1T__0324
cluster0290	0	1	0	0	1	0	1	0	1	1	0	0	0			5	NC_013406__GYMC10_1241	Paenibacillus sp. Y412MC10	binding-protein-dependent transport systemsinner membrane component	469		33520__1016 MYRT__0649 OTK__2443 H22__2300 AL2__0117
cluster0291	0	1	0	0	0	0	1	1	1	1	0	0	0			5	NC_011386__OCAR_7522	Oligotropha carboxidovorans OM5	glutathione import ATP-binding protein GsiA	640		33520__1017 H22__2299 MYRT__0650 H1T__0321 OTK__2444
cluster0292	0	1	0	0	1	0	1	1	1	1	0	0	0			6	NC_013406__GYMC10_1240	Paenibacillus sp. Y412MC10	family 5 extracellular solute-binding protein	604		33520__1018 H22__2298 AL2__0114 OTK__2445 MYRT__0651 H1T__0320
cluster0293	0	1	0	0	0	0	1	1	1	1	0	1	1			7	NC_014614__CLOST_0714	Clostridium sticklandii DSM 519	renal dipeptidase	343		33520__1028 H22__2288 OTK__0050 MYRT__0664 H1T__0309 USTrep__0395 SP37__1707
cluster0294	0	1	0	0	0	0	1	1	1	1	0	1	1			7	NC_008686__Pden_0184	Paracoccus denitrificans PD1222	hypothetical protein	138		33520__1029 USTrep__0394 SP37__1706 OTK__0051 MYRT__0665 H1T__0308 H22__2287
cluster0295	0	1	0	0	0	0	1	1	1	1	0	1	1			7	NC_013744__Htur_4152	Haloterrigena turkmenica DSM 5511	hypothetical protein	104		33520__1030 OTK__0052 MYRT__0666 H1T__0307 USTrep__0393 SP37__1705 H22__2286
cluster0296	0	1	0	0	0	0	0	1	1	1	0	1	1			6	NC_015172__Sgly_1764	Syntrophobotulus glycolicus DSM 8271	hypothetical protein	155		33520__1032 OTK__0054 USTrep__0391 SP37__1703 MYRT__0668 H1T__0305
cluster0297	0	1	0	0	0	0	0	0	1	0	0	0	0			2	NC_003454__FN1701	Fusobacterium nucleatum subsp. nucleatum ATCC 25586	ABC transporter ATP-binding protein	231		33520__1037 MYRT__0672
cluster0298	0	1	0	0	0	0	0	1	1	0	0	0	0			3	NC_013192__Lebu_0364	Leptotrichia buccalis C-1013-b	hypothetical protein	74.7		33520__1038 MYRT__0673 H1T__0299
cluster0299	0	1	1	1	1	1	1	1	1	1	1	1	1			12	TDE2399	Treponema denticola ATCC 35405	ribonuclease P protein component	122		33520__1046 H1T__0291 USTrep__0379 SP37__1691 OTK__0065 MYRT__0682 H22__2581 ASLM__0583 AL2__0090 35404__0182 33521__0290 SP33__0532
cluster0300	1	1	0	0	0	0	0	0	1	0	0	0	0			3	TPE_2774	Treponema pedis T A4	peptidyl-prolyl cis-trans isomerase	456		33520__1051 TDE2391 MYRT__0689
cluster0301	0	1	0	0	0	0	0	0	0	0	0	0	0			1	TDE2391	Treponema denticola ATCC 35405	peptidyl-prolyl cis-trans isomerase	249		33520__1052
cluster0302	0	1	0	0	0	0	0	0	0	0	0	0	0			1	TDE2386	Treponema denticola ATCC 35405	hypothetical protein	162		33520__1058
cluster0303	0	1	0	0	0	0	0	0	0	0	0	0	0			1	NC_014319__LEGAS_1484	Leuconostoc gasicomitatum LMG 18811	phage terminase small subunit	33.9		33520__1057
cluster0304	0	1	0	0	0	0	0	0	0	0	0	0	0			1	TDE0413	Treponema denticola ATCC 35405	lipoprotein	28.5		33520__1066
cluster0305	0	1	0	0	0	0	0	0	0	0	0	0	0			1	TDE0412	Treponema denticola ATCC 35405	hypothetical protein	228		33520__1067
cluster0306	0	1	0	0	1	1	1	1	1	0	0	0	0			6	TDE1344	Treponema denticola ATCC 35405	hypothetical protein	152		33520__1077 H22__2601 ASLM__0784 AL2__1477 MYRT__2596 H1T__2173
cluster0307	0	1	1	1	1	1	1	1	1	1	1	1	1			12	NC_016630__HMPREF0389_00218	Filifactor alocis ATCC 35896	hypothetical protein	181		33520__1085 OTK__1201 MYRT__1966 H1T__0941 USTrep__0281 SP37__0280 ASLM__0188 35404__1126 33521__2221 H22__0153 AL2__0849 SP33__0226
cluster0308	0	1	1	0	0	0	0	0	0	0	0	1	1			4	TDE2783	Treponema denticola ATCC 35405	methyl-accepting chemotaxis protein	481		33520__1089 USTrep__0287 SP37__0286 33521__2217
cluster0309	1	1	1	1	1	1	1	1	1	1	0	0	0			10	TDE2783	Treponema denticola ATCC 35405	methyl-accepting chemotaxis protein	1422		33520__1090 MYRT__1962 AL2__0845 35404__1130 TDE2783 H22__0157 OTK__1197 ASLM__0183 33521__2216 H1T__0946
cluster0310	1	1	1	1	1	0	1	1	1	1	1	1	1			12	TDE2777	Treponema denticola ATCC 35405	hypothetical protein	652		33520__1094 OTK__1192 H22__0162 35404__1135 33521__2211 TDE2777 AL2__0840 MYRT__1957 H1T__0951 USTrep__0293 SP37__0292 SP33__2631
cluster0311	0	1	0	0	0	0	0	0	0	0	0	0	0			1	TDE2777	Treponema denticola ATCC 35405	hypothetical protein	91.7		33520__1095
cluster0312	0	1	0	0	0	0	0	0	0	0	0	0	0			1	TDE2754	Treponema denticola ATCC 35405	ornithine cyclodeaminase	168		33520__1113
cluster0313	0	1	0	0	1	1	1	1	1	1	1	1	1			10	TDE2754	Treponema denticola ATCC 35405	ornithine cyclodeaminase	676		33520__1114 MYRT__1937 H1T__0970 ASLM__0157 AL2__1219 H22__0180 OTK__2044 USTrep__0326 SP37__0325 SP33__1035
cluster0314	0	1	0	0	1	1	1	1	1	1	1	1	1			10	NC_017448__FSU_0191	Fibrobacter succinogenes subsp. succinogenes S85	hypothetical protein	144		33520__1119 MYRT__1931 H1T__0975 ASLM__0152 AL2__1214 H22__0186 SP33__1040 USTrep__0331 SP37__0330 OTK__2049
cluster0315	0	1	0	0	1	1	1	1	1	1	1	1	1			10	NC_017448__FSU_0190	Fibrobacter succinogenes subsp. succinogenes S85	relB antitoxin family protein	34.7		33520__1120 MYRT__1930 H1T__0976 H22__0187 ASLM__0151 USTrep__0332 SP37__0331 OTK__2050 AL2__1213 SP33__1041
cluster0316	0	1	0	0	1	0	0	1	1	1	0	1	1			7	NC_009633__Amet_0847	Alkaliphilus metalliredigens QYMF	type I restriction enzyme EcoKI subunit R	1141		33520__1122 MYRT__1928 H1T__0978 USTrep__0335 SP37__0334 OTK__2053 AL2__1211
cluster0317	0	1	0	0	1	0	0	1	1	1	0	1	1			7	NC_014825__Rumal_3907	Ruminococcus albus 7	Site-specific DNA-methyltransferase(adenine-specific)	729		33520__1123 MYRT__1927 H1T__0979 USTrep__0336 SP37__0335 OTK__2054 AL2__1210
cluster0318	0	1	0	0	0	0	0	1	1	0	0	0	0			3	NC_015385__Tresu_1113	Treponema succinifaciens DSM 2489	restriction modification system DNA specificitydomain-containing protein	440		33520__1125 H1T__0981 MYRT__1925
cluster0319	0	1	0	0	0	0	0	0	0	0	0	0	0			1	n/a	n/a	n/a	0		33520__1126
cluster0320	0	1	0	0	0	0	0	0	0	0	0	1	0			2	TDE2744	Treponema denticola ATCC 35405	type I restriction-modification system subunit S	70.9		33520__1127 SP37__3021
cluster0321	0	1	0	0	0	1	1	1	1	1	0	1	1			8	NC_014655__Lbys_0118	Leadbetterella byssophila DSM 17132	restriction modification system DNA specificitydomain	188		33520__1128 H1T__0983 MYRT__1924 USTrep__0340 SP37__0339 OTK__1228 ASLM__0145 H22__0195
cluster0322	0	1	0	0	1	0	0	1	1	0	0	0	0			4	NC_003228__BF1537	Bacteroides fragilis NCTC 9343	type I restriction-modification specificityprotein	196		33520__1130 H1T__0985 AL2__1205 MYRT__1921
cluster0323	0	1	0	0	1	0	1	1	1	1	1	1	1			9	TDE2707	Treponema denticola ATCC 35405	hypothetical protein	407		33520__1143 H1T__1000 SP33__2957 SP33__1507 USTrep__0475 SP37__0510 OTK__0291 H22__2777 H1T__2970 MYRT__1066 H1T__2956 USTrep__2964 H1T__1299 MYRT__1559 MYRT__2810 H1T__2991 H1T__2972 AL2__2892
cluster0324	0	1	0	0	0	0	0	0	0	1	0	1	1			4	TDE0893	Treponema denticola ATCC 35405	ABC transporter ATP-binding protein	132		33520__1145 OTK__2456 USTrep__2647 SP37__0363
cluster0325	0	1	0	0	1	1	1	1	1	0	0	1	1			8	n/a	n/a	n/a	0		33520__1148 USTrep__2650 SP37__0367 MYRT__2990 H1T__0495 H22__1467 ASLM__2489 AL2__0315
cluster0326	0	1	0	0	0	0	0	0	0	0	0	0	0			1	TDE0900	Treponema denticola ATCC 35405	ABC transporter ATP-binding protein	111		33520__1154
cluster0327	0	1	0	0	1	1	0	0	0	0	0	0	0			3	TDE2003	Treponema denticola ATCC 35405	internalin-like protein	266		33520__1163 ASLM__0654 AL2__1198
cluster0328	0	1	0	0	0	0	0	0	0	0	0	0	0			1	NC_014658__Mfer_1086	Methanothermus fervidus DSM 2088	major facilitator superfamily mfs_1	36.2		33520__1164
cluster0329	0	1	0	0	0	0	0	1	1	0	0	0	0			3	NC_013515__Smon_0938	Streptobacillus moniliformis DSM 12112	hypothetical protein	37		33520__1166 MYRT__0568 H1T__2752
cluster0330	1	1	1	1	1	1	1	1	1	1	1	1	1			13	TDE0304	Treponema denticola ATCC 35405	hypothetical protein	1042		33520__1167 MYRT__0567 OTK__0703 35404__1265 33521__0506 H22__2496 SP33__1591 AL2__0606 ASLM__0040 USTrep__1852 SP37__1844 TDE0304 H1T__2750
cluster0331	0	1	0	0	0	0	0	0	0	0	0	0	0			1	TDE0304	Treponema denticola ATCC 35405	hypothetical protein	289		33520__1168
cluster0332	0	1	0	0	0	0	0	0	0	0	0	0	0			1	TDE0306	Treponema denticola ATCC 35405	signal peptide peptidase SppA	48.9		33520__1171
cluster0333	0	1	0	0	0	0	0	1	1	0	0	0	0			3	TDE0312	Treponema denticola ATCC 35405	TrkH family potassium uptake protein	134		33520__1177 MYRT__0558 H1T__2741
cluster0334	0	1	0	0	0	0	0	0	0	0	0	0	0			1	TDE0314	Treponema denticola ATCC 35405	hypothetical protein	260		33520__1179
cluster0335	0	1	0	0	1	0	0	0	1	0	0	0	0			3	TDE0316	Treponema denticola ATCC 35405	ABC transporter ATP-binding protein/permease	380		33520__1181 MYRT__0554 AL2__0594
cluster0336	0	1	0	0	1	0	0	0	1	0	0	0	0			3	TDE0316	Treponema denticola ATCC 35405	ABC transporter ATP-binding protein/permease	545		33520__1182 AL2__0593 MYRT__0553
cluster0337	0	1	0	0	1	0	0	0	1	0	0	0	0			3	n/a	n/a	n/a	0		33520__1183 AL2__0592 MYRT__0552
cluster0338	1	1	0	0	1	0	0	1	1	0	1	0	0			6	TDE0317	Treponema denticola ATCC 35405	hypothetical protein	251		33520__1184 AL2__0591 MYRT__0551 SP33__1540 TDE0317 H1T__2735
cluster0339	0	1	0	0	0	0	0	0	0	0	0	0	0			1	n/a	n/a	n/a	0		33520__1186
cluster0340	0	1	1	1	1	1	1	1	1	1	1	1	1			12	TPE_2802	Treponema pedis T A4	nitrogen regulatory protein P-II	313		33520__1189 MYRT__0545 H1T__2730 ASLM__0023 AL2__0586 35404__2665 33521__0525 USTrep__1835 SP37__1827 SP33__1545 OTK__0682 H22__2461
cluster0341	0	1	0	0	0	0	0	0	0	0	0	0	0			1	TDE0323	Treponema denticola ATCC 35405	hypothetical protein	402		33520__1190
cluster0342	0	1	0	0	0	0	0	0	0	0	0	0	0			1	TDE0323	Treponema denticola ATCC 35405	hypothetical protein	277		33520__1191
cluster0343	0	1	0	0	0	0	0	0	0	0	0	0	0			1	TDE0327	Treponema denticola ATCC 35405	CRISPR-associated Cas5e	1448		33520__1195
cluster0344	0	1	0	0	0	0	0	0	0	0	0	0	0			1	TDE0327	Treponema denticola ATCC 35405	CRISPR-associated Cas5e	1190		33520__1196
cluster0345	0	1	0	0	0	0	0	0	0	0	0	0	0			1	n/a	n/a	n/a	0		33520__1200
cluster0346	0	1	0	0	0	0	0	0	0	0	0	0	0			1	n/a	n/a	n/a	0		33520__1201
cluster0347	0	1	0	0	1	1	1	1	1	1	1	1	1			10	TDE0178	Treponema denticola ATCC 35405	methyl-accepting chemotaxis protein	900		33520__1215 MYRT__0520 H1T__2152 AL2__0563 H22__0273 USTrep__1502 SP37__1631 ASLM__1224 SP33__1110 OTK__0659
cluster0348	0	1	0	0	0	0	1	1	1	1	0	0	0			5	NC_012778__EUBELI_00411	Eubacterium eligens ATCC 27750	dipeptidase E	289		33520__1222 MYRT__0511 H22__0265 OTK__0652 H1T__2145
cluster0349	0	1	0	0	0	1	1	1	1	1	1	0	0			7	TDE0353	Treponema denticola ATCC 35405	GDSL family lipase/acylhydrolase	585		33520__1223 MYRT__0510 H1T__2144 H22__0264 SP33__1118 OTK__0651 ASLM__1232
cluster0350	0	1	0	0	0	0	0	0	0	0	0	0	0			1	TDE0357	Treponema denticola ATCC 35405	hypothetical protein	223		33520__1226
cluster0351	0	1	0	0	1	1	1	1	1	1	1	1	1			10	NC_010842__LBF_2275	Leptospira biflexa serovar Patoc strain 'Patoc 1 (Ames)'	hypothetical protein	79.7		33520__1229 MYRT__1418 H1T__0800 H22__1756 OTK__0284 ASLM__1818 AL2__1305 USTrep__0482 SP37__0516 SP33__1735
cluster0352	0	1	0	0	1	1	1	1	1	1	1	1	1			10	NC_010842__LBF_2276	Leptospira biflexa serovar Patoc strain 'Patoc 1 (Ames)'	VapC-like nucleic acid-binding protein	134		33520__1230 MYRT__1419 H1T__0799 OTK__0283 H22__1757 ASLM__1819 AL2__1306 USTrep__0483 SP37__0517 SP33__1734
cluster0353	0	1	0	0	1	1	0	1	1	0	0	0	0			5	NC_015555__Thexy_1953	Thermoanaerobacterium xylanolyticum LX-11	twitching motility protein PilT	61.6		33520__1231 MYRT__1420 H1T__0798 ASLM__1820 AL2__1307
cluster0354	0	1	0	0	0	0	0	0	0	0	0	0	0			1	TPE_2691	Treponema pedis T A4	hypothetical protein	86.7		33520__1234
cluster0355	0	1	0	0	1	1	1	1	1	1	1	0	0			8	TDE0649	Treponema denticola ATCC 35405	hypothetical protein	219		33520__1244 MYRT__1432 H1T__0785 AL2__1318 H22__1771 OTK__0270 SP33__1452 ASLM__1833
cluster0356	0	1	0	0	0	0	0	0	0	0	0	0	0			1	TDE0637	Treponema denticola ATCC 35405	oligopeptide/dipeptide ABC transporter ATP-binding protein	125		33520__1256
cluster0357	1	1	1	1	1	1	1	1	1	1	1	0	0			11	TDE0637	Treponema denticola ATCC 35405	oligopeptide/dipeptide ABC transporter ATP-binding protein	687		33520__1257 MYRT__1444 H1T__0772 35404__0778 33521__0050 TDE0637 H22__1784 ASLM__1846 OTK__0257 AL2__1330 SP33__1465
cluster0358	0	1	0	0	0	0	0	0	0	0	0	0	0			1	TDE0635	Treponema denticola ATCC 35405	hypothetical protein	137		33520__1259
cluster0359	0	1	0	1	0	0	1	0	0	0	0	1	0			4	TDE0632	Treponema denticola ATCC 35405	anti-anti-sigma factor	97.8		33520__1263 35404__1882 SP37__0959 H22__1790
cluster0360	0	1	0	1	0	0	0	0	0	0	0	0	0			2	TDE0626	Treponema denticola ATCC 35405	hypothetical protein	38.5		33520__1270 35404__1892
cluster0361	0	1	0	0	1	1	1	1	1	1	1	1	1			10	TDE0406	Treponema denticola ATCC 35405	hypothetical protein	779		33520__1274 OTK__2240 AL2__0657 H22__0214 USTrep__0801 SP37__0734 ASLM__1303 MYRT__0830 H1T__1623 SP33__1480
cluster0362	1	1	1	1	1	1	1	1	1	1	1	1	1			13	TDE0614	Treponema denticola ATCC 35405	precorrin-4 C(11)-methyltransferase	513		33520__1279 H22__0220 35404__1904 33521__0072 TDE0614 AL2__0651 MYRT__0836 H1T__1617 ASLM__1296 USTrep__0807 SP37__0740 OTK__2245 SP33__2830
cluster0363	0	1	0	0	0	1	0	1	1	1	0	1	1			7	NC_015555__Thexy_0565	Thermoanaerobacterium xylanolyticum LX-11	HEPN domain-containing protein	99.8		33520__1280 MYRT__0837 H1T__1616 ASLM__1295 USTrep__0808 SP37__0741 OTK__2246
cluster0364	0	1	0	0	0	1	0	1	1	1	0	1	1			7	NC_014410__Tthe_0676	Thermoanaerobacterium thermosaccharolyticum DSM 571	DNA polymerase beta domain-containing proteinregion	84		33520__1281 MYRT__0838 H1T__1615 USTrep__0809 SP37__0742 OTK__2247 ASLM__1294
cluster0365	0	1	0	0	0	0	0	0	0	0	0	0	0			1	TDE0607	Treponema denticola ATCC 35405	ParA family ATPase	277		33520__1282
cluster0366	0	1	0	0	0	0	0	0	0	0	0	0	0			1	TDE0607	Treponema denticola ATCC 35405	ParA family ATPase	228		33520__1283
cluster0367	0	1	0	0	0	0	0	0	0	0	0	0	0			1	NC_015966__Rhom172_1147	Rhodothermus marinus SG0.5JP17-172	hypothetical protein	44.3		33520__1291
cluster0368	0	1	0	0	0	1	1	0	0	0	0	0	1			4	NC_017094__LFE_0348	Leptospirillum ferrooxidans C2-3	hypothetical protein	60.1		33520__1292 H22__2212 ASLM__1284 USTrep__3098
cluster0369	0	1	0	1	1	0	1	0	1	0	1	0	0			6	TPE_1746	Treponema pedis T A4	glycerate dehydrogenase	25.4		33520__1294 35404__1190 H22__1845 AL2__2431 SP33__0902 MYRT__0161
cluster0370	1	1	1	1	1	1	1	1	1	1	1	1	1			13	TDE2716	Treponema denticola ATCC 35405	HAD family hydrolase	442		33520__1297 USTrep__0359 SP37__0359 H22__1842 35404__1193 33521__0646 TDE2716 AL2__2434 MYRT__1570 H1T__1632 OTK__1211 ASLM__0122 SP33__0905
cluster0371	0	1	0	0	1	1	0	1	1	0	0	0	0			5	TDE0741	Treponema denticola ATCC 35405	hypothetical protein	51.2		33520__1298 MYRT__1569 H1T__1633 AL2__2435 ASLM__0121
cluster0372	0	1	1	1	1	1	0	1	1	0	0	0	0			7	TDE1483	Treponema denticola ATCC 35405	hypothetical protein	25.4		33520__1300 ASLM__0119 35404__1195 33521__0648 MYRT__1567 H1T__1635 AL2__2437
cluster0373	0	1	0	0	0	0	0	0	0	0	0	0	0			1	TDE2711	Treponema denticola ATCC 35405	hypothetical protein	77.8		33520__1304
cluster0374	0	1	0	0	0	0	0	0	0	0	0	0	0			1	NC_014364__Spirs_3951	Spirochaeta smaragdinae DSM 11293	transposase IS3/IS911 family protein	51.2		33520__1305
cluster0375	0	1	0	0	0	0	0	0	0	0	0	0	0			1	NC_015633__VAA_03482	Vibrio anguillarum 775	dihydrodipicolinate synthase	35		33520__1306
cluster0376	0	1	0	0	1	0	0	0	0	0	0	0	0			2	NC_016630__HMPREF0389_01045	Filifactor alocis ATCC 35896	hypothetical protein	297		33520__1307 AL2__1615
cluster0377	0	1	0	0	1	0	0	0	0	0	0	0	0			2	NC_016630__HMPREF0389_01046	Filifactor alocis ATCC 35896	bacitracin transport ATP-binding protein BcrA	358		33520__1308 AL2__1616
cluster0378	0	1	0	0	1	0	0	0	0	0	0	0	0			2	NC_016630__HMPREF0389_01047	Filifactor alocis ATCC 35896	TetR family transcriptional regulator	315		33520__1309 AL2__1617
cluster0379	0	1	0	0	0	0	0	0	1	0	0	0	0			2	NC_014364__Spirs_3951	Spirochaeta smaragdinae DSM 11293	transposase IS3/IS911 family protein	38.1		33520__1310 MYRT__2034
cluster0380	0	1	0	0	0	0	0	0	0	0	0	0	0			1	NC_014364__Spirs_3652	Spirochaeta smaragdinae DSM 11293	Integrase catalytic subunit	283		33520__1311
cluster0381	0	1	0	0	0	0	0	0	0	0	0	0	0			1	NC_006177__STH2064	Symbiobacterium thermophilum IAM 14863	hypothetical protein	217		33520__1312
cluster0382	0	1	0	0	0	0	0	0	0	0	0	0	0			1	NC_017617__SSGZ1_0494	Streptococcus suis GZ1	LtrC	46.6		33520__1313
cluster0383	0	1	0	0	0	0	0	0	0	0	0	0	0			1	NC_009009__SSA_1304	Streptococcus sanguinis SK36	hypothetical protein	194		33520__1314
cluster0384	0	1	0	0	1	1	0	0	0	1	1	1	1			7	TDE2620	Treponema denticola ATCC 35405	hypothetical protein	266		33520__1315 OTK__1106 AL2__0037 SP33__2116 USTrep__1021 SP37__0835 ASLM__0418
cluster0385	0	1	0	0	0	0	0	0	0	0	0	0	0			1	TDE2602	Treponema denticola ATCC 35405	outer membrane protein	122		33520__1332
cluster0386	0	1	0	0	0	0	0	0	0	0	0	0	0			1	TDE2602	Treponema denticola ATCC 35405	outer membrane protein	233		33520__1333
cluster0387	1	1	1	1	1	1	1	1	1	1	1	1	1			13	TDE2601	Treponema denticola ATCC 35405	surface antigen	1655		33520__1334 33521__1041 USTrep__1044 SP37__0858 ASLM__1657 35404__0967 TDE2601 MYRT__0358 H22__0716 AL2__1535 OTK__1079 H1T__1219 SP33__1740
cluster0388	0	1	0	0	0	0	1	1	0	1	0	0	0			4	TDE2601	Treponema denticola ATCC 35405	surface antigen	212		33520__1335 OTK__1078 H22__0717 H1T__1218
cluster0389	0	1	0	0	0	0	1	1	0	1	1	0	0			5	TDE2593	Treponema denticola ATCC 35405	sigma-54-binding protein	588		33520__1343 H22__0725 SP33__1748 H1T__1208 OTK__1070 H22__0726
cluster0390	0	1	0	0	0	0	0	0	0	0	1	0	0			2	TDE2593	Treponema denticola ATCC 35405	sigma-54-binding protein	254		33520__1344 SP33__1749
cluster0391	0	1	0	0	0	0	0	0	0	0	0	0	0			1	TDE2589	Treponema denticola ATCC 35405	aminopeptidase 1	414		33520__1347
cluster0392	0	1	0	0	0	0	0	0	0	0	0	0	0			1	TDE2589	Treponema denticola ATCC 35405	aminopeptidase 1	441		33520__1348
cluster0393	0	1	0	0	0	0	0	0	0	0	0	0	0			1	TDE2587	Treponema denticola ATCC 35405	endonuclease/exonuclease/phosphatase	201		33520__1349
cluster0394	0	1	0	0	1	0	0	0	1	1	0	0	0			4	TDE2587	Treponema denticola ATCC 35405	endonuclease/exonuclease/phosphatase	656		33520__1350 AL2__1549 OTK__1064 MYRT__0371
cluster0395	1	1	1	1	1	1	1	1	1	1	1	1	1			13	TDE2586	Treponema denticola ATCC 35405	DNA polymerase III subunits gamma and tau	1252		33520__1351 TDE2586 AL2__1551 OTK__1062 H22__0731 35404__0981 H1T__1202 33521__1026 ASLM__1670 MYRT__0373 USTrep__1057 SP37__0871 SP33__1979
cluster0396	0	1	0	0	0	0	0	0	1	0	0	0	0			2	TDE2586	Treponema denticola ATCC 35405	DNA polymerase III subunits gamma and tau	328		33520__1352 MYRT__0374
cluster0397	0	1	0	1	0	0	0	0	0	0	0	0	0			2	TDE2582	Treponema denticola ATCC 35405	diguanylate cyclase	1229		33520__1355 35404__0985
cluster0398	0	1	0	0	0	0	1	0	0	1	0	0	0			3	TDE2580	Treponema denticola ATCC 35405	diguanylate cyclase	1788		33520__1357 OTK__1057 H22__0737
cluster0399	0	1	0	0	0	0	0	0	0	0	0	0	0			1	TDE2580	Treponema denticola ATCC 35405	diguanylate cyclase	562		33520__1358
cluster0400	0	1	0	0	0	0	1	0	0	1	0	0	0			3	TDE2580	Treponema denticola ATCC 35405	diguanylate cyclase	1805		33520__1359 H22__0738 OTK__1056
cluster0401	0	1	0	0	0	0	0	1	1	0	0	0	0			3	TPE_0653	Treponema pedis T A4	ABC transporter ATP-binding protein/permease	974		33520__1363 MYRT__0383 H1T__1194
cluster0402	0	1	0	0	0	0	0	0	0	0	0	0	0			1	TDE2573	Treponema denticola ATCC 35405	glucose-6-phosphate isomerase	120		33520__1368
cluster0403	0	1	0	0	0	0	0	0	0	0	0	0	0			1	TDE0480	Treponema denticola ATCC 35405	alpha-L-fucosidase	144		33520__1385
cluster0404	0	1	0	0	0	0	1	0	0	0	0	0	0			2	TDE0473	Treponema denticola ATCC 35405	heavy metal translocating P-type ATPase	830		33520__1393 H22__0477
cluster0405	0	1	0	0	0	0	1	0	0	0	0	0	0			2	TDE0473	Treponema denticola ATCC 35405	heavy metal translocating P-type ATPase	579		33520__1394 H22__0476
cluster0406	0	1	0	0	0	1	1	1	1	0	0	1	1			7	TDE0471	Treponema denticola ATCC 35405	hypothetical protein	844		33520__1396 MYRT__0925 H1T__0098 H22__0474 ASLM__0913 USTrep__0550 SP37__0444
cluster0407	0	1	0	0	0	0	1	1	1	0	0	0	0			4	TDE2707	Treponema denticola ATCC 35405	hypothetical protein	181		33520__1398 MYRT__0927 H1T__0096 H22__0472 MYRT__2507 H1T__2594
cluster0408	1	1	1	1	0	0	1	1	1	1	0	1	1			10	TDE1354	Treponema denticola ATCC 35405	hypothetical protein	135		33520__1409 MYRT__1624 H1T__1723 USTrep__0103 SP37__0102 OTK__0914 H22__0986 TDE1354 35404__1712 33521__1266
cluster0409	0	1	0	0	0	0	0	1	1	1	1	1	1			7	TDE1355	Treponema denticola ATCC 35405	hypothetical protein	210		33520__1410 MYRT__1625 H1T__1722 SP33__0836 USTrep__0102 SP37__0101 OTK__0915
cluster0410	1	1	1	1	0	0	1	0	1	1	1	1	1			10	TDE1384	Treponema denticola ATCC 35405	cadmium-translocating P-type ATPase	1291		33520__1435 H22__1012 OTK__0944 35404__1685 33521__1294 TDE1384 MYRT__1652 SP33__0794 USTrep__0077 SP37__0076
cluster0411	1	1	1	1	1	1	1	1	1	1	1	1	1			13	TDE1386	Treponema denticola ATCC 35405	methyl-accepting chemotaxis protein	1211		33520__1436 35404__1684 33521__1295 AL2__0482 MYRT__1653 H22__1013 USTrep__0076 SP37__0075 OTK__0945 TDE1386 ASLM__1944 SP33__0793 H1T__1695
cluster0412	0	1	0	0	1	0	1	0	1	1	0	1	1			7	TDE1399	Treponema denticola ATCC 35405	prolipoprotein diacylglyceryl transferase	264		33520__1449 USTrep__0061 SP37__0061 MYRT__1667 H22__1027 OTK__0959 AL2__0468
cluster0413	0	1	0	0	1	0	1	0	1	1	0	1	1			7	TDE1399	Treponema denticola ATCC 35405	prolipoprotein diacylglyceryl transferase	375		33520__1450 USTrep__0060 SP37__0060 OTK__0960 MYRT__1668 AL2__0467 H22__1028
cluster0414	0	1	1	1	1	1	1	1	1	1	0	1	1			11	TDE1406	Treponema denticola ATCC 35405	hypothetical protein	220		33520__1456 USTrep__0054 SP37__0054 OTK__0966 MYRT__1674 H1T__1675 H22__1034 ASLM__1965 AL2__0460 35404__1663 33521__1318
cluster0415	0	1	1	1	0	1	1	1	1	1	0	1	1			10	TDE1406	Treponema denticola ATCC 35405	hypothetical protein	225		33520__1457 USTrep__0053 SP37__0053 OTK__0967 MYRT__1675 H1T__1674 H22__1035 35404__1662 33521__1319 ASLM__1966
cluster0416	1	1	1	1	1	1	1	1	1	1	0	1	1			12	TDE1412	Treponema denticola ATCC 35405	sodium/hydrogen exchanger	1135		33520__1463 33521__1325 MYRT__1681 H1T__1668 H22__1041 OTK__0974 USTrep__0046 SP37__0046 35404__1656 TDE1412 ASLM__1974 AL2__0452
cluster0417	0	1	1	0	0	0	0	0	0	0	0	0	0			2	TDE1412	Treponema denticola ATCC 35405	sodium/hydrogen exchanger	295		33520__1464 33521__1326
cluster0418	0	1	0	1	0	0	0	1	0	0	0	1	1			5	n/a	n/a	n/a	0		33520__1465 H1T__1667 USTrep__0045 SP37__0045 35404__1655
cluster0419	0	1	0	0	0	0	0	0	1	0	0	0	0			2	NC_013169__Ksed_03650	Kytococcus sedentarius DSM 20547	glycosyltransferase	57.8		33520__1471 MYRT__1689
cluster0420	0	1	0	0	0	0	0	0	1	0	0	0	0			2	NC_007517__Gmet_2342	Geobacter metallireducens GS-15	glycosyl transferase family protein	50.1		33520__1472 MYRT__1690
cluster0421	0	1	0	0	0	0	0	0	1	0	0	0	0			2	NC_006347__BF2570	Bacteroides fragilis YCH46	dehydratase	563		33520__1473 MYRT__1691
cluster0422	0	1	0	0	0	0	0	0	1	0	0	0	0			2	NC_015500__Trebr_1802	Treponema brennaborense DSM 12168	NAD-dependent epimerase/dehydratase	220		33520__1474 MYRT__1692
cluster0423	0	1	0	0	0	0	0	1	1	0	0	0	0			3	NC_014734__Palpr_0957	Paludibacter propionicigenes WB4	udp-N-acetylglucosamine 2-epimerase	549		33520__1475 MYRT__1693 H1T__1657
cluster0424	0	1	0	0	0	0	0	1	1	0	0	0	0			3	NC_016929__RCA_03445	Rickettsia canadensis str. CA410	minor teichoic acids biosynthesis protein ggab(ggab)	271		33520__1476 MYRT__1694 H1T__1656
cluster0425	0	1	1	0	0	1	0	1	0	0	0	0	0			4	TDE1427	Treponema denticola ATCC 35405	group 1 glycosyl transferase	243		33520__1477 H1T__1655 33521__1341 ASLM__1993
cluster0426	0	1	0	0	0	0	0	1	0	0	0	0	0			2	TDE1427	Treponema denticola ATCC 35405	group 1 glycosyl transferase	450		33520__1478 H1T__1654
cluster0427	0	1	0	0	0	0	0	1	1	0	0	0	0			3	TDE1428	Treponema denticola ATCC 35405	hypothetical protein	492		33520__1479 H1T__1653 MYRT__1696
cluster0428	0	1	0	0	1	0	0	1	1	0	0	0	0			4	TDE1429	Treponema denticola ATCC 35405	glycosyl transferase	635		33520__1480 MYRT__1697 H1T__1652 AL2__2746
cluster0429	0	1	0	0	0	0	0	1	1	0	0	0	0			3	TDE1430	Treponema denticola ATCC 35405	beta-1	516		33520__1481 MYRT__1698 H1T__1651
cluster0430	1	1	1	1	1	1	0	1	1	0	0	0	0			8	TDE1433	Treponema denticola ATCC 35405	glycosyl transferase	691		33520__1485 H1T__1647 MYRT__1702 AL2__2750 ASLM__2000 35404__1635 33521__1348 TDE1433
cluster0431	0	1	1	1	0	0	0	1	1	0	0	0	0			5	TDE1434	Treponema denticola ATCC 35405	hypothetical protein	78.6		33520__1486 MYRT__1703 H1T__1646 35404__1634 33521__1349
cluster0432	0	1	0	0	0	0	0	0	0	0	0	0	0			1	TDE1435	Treponema denticola ATCC 35405	hypothetical protein	187		33520__1488
cluster0433	0	1	0	0	0	0	0	0	0	0	0	0	0			1	TDE1436	Treponema denticola ATCC 35405	inner membrane protein	92.4		33520__1490
cluster0434	1	1	1	1	1	1	1	1	1	1	1	1	1			13	TDE1441	Treponema denticola ATCC 35405	dTDP-glucose 4	750		33520__1495 AL2__2757 ASLM__2007 H22__1079 SP33__0721 35404__1627 33521__1356 TDE1441 USTrep__1692 SP37__1551 OTK__0131 MYRT__1710 H1T__1324
cluster0435	0	1	0	0	0	0	1	0	0	1	0	0	0			3	NC_010674__CLL_A1759	Clostridium botulinum B str. Eklund 17B	serine esterase	247		33520__1508 H22__1092 OTK__0145
cluster0436	0	1	0	0	0	0	0	0	0	0	0	0	0			1	TDE1456	Treponema denticola ATCC 35405	diguanylate cyclase	495		33520__1509
cluster0437	0	1	0	0	0	0	0	0	0	0	0	0	0			1	TDE1456	Treponema denticola ATCC 35405	diguanylate cyclase	426		33520__1510
cluster0438	0	1	1	0	0	0	0	0	0	0	0	0	0			2	TDE1460	Treponema denticola ATCC 35405	hypothetical protein	1011		33520__1514 33521__1376
cluster0439	0	1	0	0	0	0	0	0	0	0	0	0	0			1	TDE1460	Treponema denticola ATCC 35405	hypothetical protein	421		33520__1515
cluster0440	0	1	0	0	0	0	0	0	0	0	0	0	0			1	TDE1461	Treponema denticola ATCC 35405	septum formation initiator	189		33520__1516
cluster0441	0	1	0	0	0	0	0	1	0	0	0	0	0			2	TDE1466	Treponema denticola ATCC 35405	oxygen-independent coproporphyrinogen III oxidase	541		33520__1521 H1T__1354
cluster0442	0	1	0	0	0	0	0	1	0	0	0	0	0			2	TDE1466	Treponema denticola ATCC 35405	oxygen-independent coproporphyrinogen III oxidase	220		33520__1522 H1T__1355
cluster0443	0	1	0	0	0	0	0	0	0	0	0	0	0			1	TDE1473	Treponema denticola ATCC 35405	flagellin FlaG	115		33520__1529
cluster0444	0	1	0	0	0	0	0	0	0	0	0	0	0			1	TDE1473	Treponema denticola ATCC 35405	flagellin FlaG	85.5		33520__1530
cluster0445	0	1	0	0	0	0	1	0	0	0	0	0	0			2	TDE1478	Treponema denticola ATCC 35405	hypothetical protein	90.9		33520__1533 H22__1116
cluster0446	0	1	1	1	1	1	1	1	1	1	0	0	0			9	TDE1478	Treponema denticola ATCC 35405	hypothetical protein	326		33520__1534 H22__1117 OTK__0167 MYRT__1752 H1T__1365 ASLM__2048 AL2__2237 35404__1591 33521__1393
cluster0447	1	1	1	1	1	1	1	1	1	1	0	0	0			10	TDE1486	Treponema denticola ATCC 35405	hypothetical protein	213		33520__1542 35404__1583 33521__1401 TDE1486 H22__1125 ASLM__2056 AL2__2229 OTK__0176 MYRT__1760 H1T__1374
cluster0448	0	1	0	0	0	0	0	0	0	0	0	0	0			1	TDE1488	Treponema denticola ATCC 35405	glyceraldehyde-3-phosphate dehydrogenase	179		33520__1544
cluster0449	1	1	1	1	1	1	1	1	1	1	1	1	1			13	TDE1493	Treponema denticola ATCC 35405	chemotaxis protein CheX	313		33520__1550 USTrep__1643 SP37__1600 OTK__0183 MYRT__1767 H1T__1382 H22__2274 ASLM__2064 AL2__2222 35404__1576 33521__1408 TDE1493 SP33__0667
cluster0450	0	1	0	0	0	0	0	0	0	0	0	0	0			1	TDE1512	Treponema denticola ATCC 35405	hypothetical protein	178		33520__1570
cluster0451	0	1	0	0	0	0	0	0	0	0	0	1	1			3	TDE1519	Treponema denticola ATCC 35405	hypothetical protein	211		33520__1576 USTrep__2696 SP37__2729
cluster0452	0	1	0	0	0	0	0	0	0	0	0	1	1			3	TDE1519	Treponema denticola ATCC 35405	hypothetical protein	196		33520__1577 USTrep__2695 SP37__2728
cluster0453	0	1	0	0	1	0	0	1	1	0	0	0	0			4	NC_017043__MCI_01330	Rickettsia montanensis str. OSU 85-930	Putative transcriptional regulator	32.7		33520__1597 MYRT__2629 H1T__0634 AL2__1742
cluster0454	0	1	0	0	1	0	0	1	1	0	0	0	0			4	NC_014364__Spirs_2521	Spirochaeta smaragdinae DSM 11293	hypothetical protein	172		33520__1598 MYRT__2628 H1T__0635 AL2__1743
cluster0455	0	1	0	0	1	0	0	1	1	0	0	0	0			4	NC_014364__Spirs_2522	Spirochaeta smaragdinae DSM 11293	hypothetical protein	93.6		33520__1599 MYRT__2627 H1T__0636 AL2__1744
cluster0456	0	1	0	0	1	0	0	1	1	0	0	0	0			4	NC_015577__TREAZ_3411	Treponema azotonutricium ZAS-9	putative transcriptional regulator	65.1		33520__1600 MYRT__2626 H1T__0637 AL2__1745
cluster0457	0	1	0	0	0	0	0	0	0	0	0	0	0			1	NC_017176__CDBI1_18618	Clostridium difficile BI1	hypothetical protein	32.7		33520__1601
cluster0458	0	1	0	0	1	0	0	1	1	0	0	0	0			4	NC_015577__TREAZ_1050	Treponema azotonutricium ZAS-9	transcriptional regulator	117		33520__1602 H1T__0638 AL2__1746 MYRT__2625
cluster0459	0	1	0	0	1	0	0	1	1	0	0	0	0			4	NC_014330__BP951000_0292	Brachyspira pilosicoli 95/1000	putative dynein heavy chain	34.3		33520__1603 MYRT__2623 H1T__0639 AL2__1747
cluster0460	0	1	0	0	0	0	0	1	1	0	0	0	0			3	n/a	n/a	n/a	0		33520__1604 MYRT__2622 H1T__0640
cluster0461	0	1	0	0	1	0	0	1	1	0	0	0	0			4	NC_013204__Elen_0819	Eggerthella lenta DSM 2243	hypothetical protein	58.5		33520__1605 MYRT__2621 H1T__0641 AL2__1749
cluster0462	0	1	0	0	0	0	0	0	0	0	0	0	0			1	n/a	n/a	n/a	0		33520__1606
cluster0463	0	1	0	0	1	0	0	1	1	0	0	0	0			4	NC_015152__SpiBuddy_2329	Sphaerochaeta globus str. Buddy	integrase	272		33520__1607 MYRT__2620 H1T__0642 AL2__1750
cluster0464	0	1	0	0	0	0	0	1	1	0	0	0	0			3	TDE1134	Treponema denticola ATCC 35405	hypothetical protein	60.8		33520__1609 MYRT__2661 H1T__1743
cluster0465	0	1	0	0	1	0	0	1	1	0	0	0	0			4	NC_017353__SLUG_08860	Staphylococcus lugdunensis N920143	phage related amidase	60.8		33520__1610 MYRT__2660 H1T__1742 AL2__2782
cluster0466	0	1	0	0	0	0	0	0	0	0	0	0	0			1	n/a	n/a	n/a	0		33520__1612
cluster0467	0	1	0	0	0	0	0	1	1	0	0	0	0			3	NC_015160__Odosp_2609	Odoribacter splanchnicus DSM 20712	hypothetical protein	81.3		33520__1613 MYRT__2658 H1T__1740
cluster0468	0	1	0	0	1	0	0	1	0	0	0	0	0			3	n/a	n/a	n/a	0		33520__1614 H1T__1739 AL2__2785
cluster0469	0	1	0	0	1	0	0	1	1	0	0	0	0			4	TDE2414	Treponema denticola ATCC 35405	hypothetical protein	199		33520__1615 MYRT__2657 H1T__1738 AL2__2786
cluster0470	0	1	0	0	1	0	0	1	1	0	0	0	0			4	TDE2414	Treponema denticola ATCC 35405	hypothetical protein	40.8		33520__1616 MYRT__2656 H1T__1737 AL2__2787
cluster0471	0	1	0	0	0	0	0	1	0	0	0	0	0			2	TDE1139	Treponema denticola ATCC 35405	hypothetical protein	361		33520__1617 H1T__1736
cluster0472	0	1	0	0	0	0	0	1	1	0	0	0	0			3	TDE1141	Treponema denticola ATCC 35405	tail fiber	669		33520__1619 MYRT__2652 H1T__0611
cluster0473	0	1	0	0	1	0	0	1	1	0	0	0	0			4	NC_016751__Marpi_0334	Marinitoga piezophila KA3	phage tail tape measure protein, TP901 family	93.2		33520__1620 MYRT__2651 H1T__0612 AL2__1719
cluster0474	0	1	0	0	0	0	0	0	0	0	0	0	0			1	NC_014225__wcw_0143	Waddlia chondrophila WSU 86-1044	permease, major facilitator superfamily	38.1		33520__1621
cluster0475	0	1	0	0	0	0	0	0	0	0	0	0	0			1	n/a	n/a	n/a	0		33520__1622
cluster0476	0	1	0	0	1	0	0	1	1	0	0	0	0			4	NC_017098__Spiaf_1571	Spirochaeta africana DSM 8902	hypothetical protein	130		33520__1623 MYRT__2648 H1T__0615 AL2__1722
cluster0477	0	1	0	0	1	0	0	1	1	0	0	0	0			4	NC_017098__Spiaf_1572	Spirochaeta africana DSM 8902	hypothetical protein	50.4		33520__1624 MYRT__2647 H1T__0616 AL2__1723
cluster0478	0	1	0	0	1	0	0	1	1	0	0	0	0			4	NC_017098__Spiaf_1573	Spirochaeta africana DSM 8902	hypothetical protein	35		33520__1625 MYRT__2646 H1T__0617 AL2__1724
cluster0479	0	1	0	0	1	0	0	1	1	0	0	0	0			4	NC_017098__Spiaf_1574	Spirochaeta africana DSM 8902	hypothetical protein	95.5		33520__1626 MYRT__2645 H1T__0618 AL2__1725
cluster0480	0	1	0	0	1	0	0	1	1	0	0	0	0			4	NC_014228__XNC1_4107	Xenorhabdus nematophila ATCC 19061	capsid protein of prophage CP-933C ( major headprotein)	52.4		33520__1627 MYRT__2644 H1T__0619 AL2__1726
cluster0481	0	1	0	0	1	0	0	1	1	0	0	0	0			4	NC_014393__Clocel_0781	Clostridium cellulovorans 743B	phage prohead protease, HK97 family	98.6		33520__1628 MYRT__2643 H1T__0620 AL2__1727
cluster0482	0	1	0	0	1	0	0	1	1	0	0	0	0			4	NC_017098__Spiaf_1578	Spirochaeta africana DSM 8902	phage portal protein, HK97 family	161		33520__1629 MYRT__2642 H1T__0621 AL2__1728
cluster0483	0	1	0	0	0	0	0	1	1	0	0	0	0			3	NC_014364__Spirs_2499	Spirochaeta smaragdinae DSM 11293	terminase	256		33520__1630 MYRT__2641 H1T__0622
cluster0484	0	1	0	0	1	0	0	1	1	0	0	0	0			4	NC_013921__Thit_1346	Thermoanaerobacter italicus Ab9	hypothetical protein	33.1		33520__1631 MYRT__2640 H1T__0623 AL2__1731
cluster0485	0	1	0	0	1	0	0	1	1	0	0	0	0			4	NC_015519__TepRe1_2433	Tepidanaerobacter sp. Re1	HNH endonuclease	72		33520__1632 H1T__0624 MYRT__2639 AL2__1732
cluster0486	0	1	0	0	1	0	0	1	1	0	0	0	0			4	NC_014722__RBRH_02189	Burkholderia rhizoxinica HKI 454	Amidophosphoribosyltransferase	36.2		33520__1633 MYRT__2638 H1T__0625 AL2__1733
cluster0487	0	1	0	0	1	0	0	1	1	0	0	0	0			4	n/a	n/a	n/a	0		33520__1634 MYRT__2637 H1T__0626 AL2__1734
cluster0488	0	1	0	0	1	0	0	1	1	0	0	0	0			4	NC_009076__BURPS1106A_1434	Burkholderia pseudomallei 1106a	DNA replication protein DnaC	70.9		33520__1635 MYRT__2636 H1T__0627 AL2__1735
cluster0489	0	1	0	0	1	0	0	1	1	0	0	0	0			4	NC_017353__SLUG_08450	Staphylococcus lugdunensis N920143	phage protein	97.8		33520__1636 H1T__0628 MYRT__2635 AL2__1736
cluster0490	0	1	0	0	1	0	0	1	1	0	0	0	0			4	NC_016948__OCQ_17740	Mycobacterium intracellulare MOTT-64	hypothetical protein	37.7		33520__1637 MYRT__2634 AL2__1737 H1T__0629
cluster0491	0	1	0	0	1	0	0	1	1	0	0	0	0			4	n/a	n/a	n/a	0		33520__1638 MYRT__2632 H1T__0631 AL2__1739
cluster0492	0	1	0	0	1	0	0	1	1	0	0	0	0			4	NC_006677__GOX2477	Gluconobacter oxydans 621H	hypothetical protein	58.5		33520__1639 MYRT__2631 H1T__0632 AL2__1740
cluster0493	0	1	0	0	1	0	0	0	0	1	1	0	0			4	TPE_1913	Treponema pedis T A4	ABC transporter permease	29.6		33520__1650 AL2__1760 SP33__2357 OTK__1870
cluster0494	0	1	0	0	1	1	1	0	1	1	0	0	0			6	TDE1764	Treponema denticola ATCC 35405	hypothetical protein	229		33520__1661 ASLM__1184 H22__2448 OTK__1858 AL2__1771 MYRT__2599
cluster0495	0	1	0	0	0	1	0	1	0	0	0	1	1			5	TDE1767	Treponema denticola ATCC 35405	hypothetical protein	329		33520__1663 USTrep__2831 SP37__2821 H1T__2919 ASLM__1181
cluster0496	0	1	0	0	0	1	1	1	1	0	0	0	0			5	TPE_0501	Treponema pedis T A4	oligopeptide/dipeptide ABC transporter permease	760		33520__1664 MYRT__1353 H1T__1545 ASLM__0727 H22__1376
cluster0497	0	1	0	0	0	1	1	1	1	0	0	0	0			5	TPE_0502	Treponema pedis T A4	ABC transporter permease	557		33520__1665 MYRT__1354 H1T__1546 H22__1377 ASLM__0726
cluster0498	0	1	0	0	0	0	0	0	0	0	0	0	0			1	TPE_0502	Treponema pedis T A4	ABC transporter permease	177		33520__1671
cluster0499	0	1	1	1	1	0	0	1	1	1	0	0	0			7	TPE_0502	Treponema pedis T A4	ABC transporter permease	454		33520__1672 MYRT__1361 H1T__1553 AL2__1881 35404__2345 33521__1856 OTK__2107
cluster0500	0	1	0	0	0	0	0	0	0	0	1	0	0			2	n/a	n/a	n/a	0		33520__1676 SP33__1922
cluster0501	0	1	0	0	0	0	0	0	0	0	1	0	0			2	TDE0979	Treponema denticola ATCC 35405	penicillin binding protein	490		33520__1677 SP33__1923
cluster0502	0	1	0	0	0	0	0	0	0	0	1	1	1			4	TDE0979	Treponema denticola ATCC 35405	penicillin binding protein	246		33520__1678 SP33__1924 USTrep__0902 SP37__0878
cluster0503	0	1	0	0	0	0	0	1	0	0	0	0	0			2	TDE0741	Treponema denticola ATCC 35405	hypothetical protein	153		33520__1679 H1T__1558
cluster0504	0	1	0	0	0	0	0	1	0	1	0	0	0			3	TDE0741	Treponema denticola ATCC 35405	hypothetical protein	424		33520__1680 H1T__1559 OTK__2692
cluster0505	1	1	1	1	1	1	1	1	1	1	1	1	1			13	TDE2734	Treponema denticola ATCC 35405	hypothetical protein	478		33520__1681 MYRT__1367 H1T__1560 USTrep__2573 OTK__0035 AL2__0285 SP33__1538 SP37__2618 AL2__0292 33520__1162 35404__1178 33521__2169 TDE2734 ASLM__0658 SP33__2150 USTrep__1891 SP33__2216 AL2__1199 ASLM__0653 H22__1451
cluster0506	0	1	0	0	0	0	0	1	1	0	1	0	0			4	TPE_0402	Treponema pedis T A4	tetracycline resistance leader peptide	305		33520__1682 MYRT__2967 H1T__1561 SP33__2833
cluster0507	0	1	0	0	0	0	0	1	1	0	0	0	0			3	TDE1991	Treponema denticola ATCC 35405	hypothetical protein	38.5		33520__1683 MYRT__2966 H1T__1562
cluster0508	0	1	1	1	1	1	0	0	0	1	0	1	1			8	TDE0970	Treponema denticola ATCC 35405	hypothetical protein	82		33520__1687 USTrep__0141 SP37__0140 OTK__2117 35404__2640 33521__0735 AL2__1890 ASLM__0716
cluster0509	0	1	0	0	1	0	0	0	0	1	0	0	0			3	TDE0371	Treponema denticola ATCC 35405	hypothetical protein	695		33520__1693 OTK__0636 AL2__0541
cluster0510	0	1	1	0	0	0	0	0	0	0	0	0	0			2	TDE0370	Treponema denticola ATCC 35405	UDP-N-acetylmuramoylalanine--D-glutamate ligase	415		33520__1694 33521__0575
cluster0511	0	1	1	0	0	0	0	0	0	0	0	0	0			2	TDE0370	Treponema denticola ATCC 35405	UDP-N-acetylmuramoylalanine--D-glutamate ligase	615		33520__1695 33521__0574
cluster0512	1	1	1	1	1	1	1	1	1	1	0	1	1			12	TDE0362	Treponema denticola ATCC 35405	Ig-like protein	1332		33520__1698 MYRT__0499 H1T__2134 OTK__0644 35404__1046 33521__0566 TDE0362 ASLM__1558 H22__0250 SP37__1647 AL2__0550 USTrep__1518
cluster0513	0	1	0	0	0	0	0	0	0	0	0	0	0			1	TDE0362	Treponema denticola ATCC 35405	Ig-like protein	116		33520__1699
cluster0514	0	1	0	0	0	0	0	0	0	0	0	0	0			1	TDE0362	Treponema denticola ATCC 35405	Ig-like protein	239		33520__1700
cluster0515	0	1	0	0	0	1	0	1	1	0	0	1	1			6	TPE_1855	Treponema pedis T A4	hypothetical protein	25.8		33520__1702 MYRT__0501 H1T__2136 ASLM__1555 USTrep__1516 SP37__1645
cluster0516	0	1	0	0	0	0	0	0	0	0	0	0	0			1	TDE0205	Treponema denticola ATCC 35405	adenylate/guanylate cyclase catalytic	474		33520__1707
cluster0517	0	1	0	0	0	0	0	0	0	0	0	0	0			1	TDE0208	Treponema denticola ATCC 35405	glycerate kinase	344		33520__1710
cluster0518	0	1	0	0	0	0	0	0	0	0	0	0	0			1	TDE0208	Treponema denticola ATCC 35405	glycerate kinase	380		33520__1711
cluster0519	0	1	0	1	0	1	0	0	0	0	0	0	0			3	TDE0593	Treponema denticola ATCC 35405	internalin-like protein	103		33520__1715 ASLM__1278 35404__1925
cluster0520	0	1	0	0	1	1	1	1	1	0	1	0	0			7	NC_008309__HS_0100	Haemophilus somnus 129PT	transcriptional regulator	479		33520__1718 ASLM__1281 MYRT__0849 H1T__0755 AL2__0641 H22__2210 SP33__0214
cluster0521	0	1	0	0	0	0	0	1	0	0	1	0	0			3	TDE0597	Treponema denticola ATCC 35405	trans-2-enoyl-CoA reductase	707		33520__1719 H1T__0756 SP33__0212
cluster0522	0	1	1	0	1	1	0	0	0	0	0	0	1			5	NC_015703__Runsl_2210	Runella slithyformis DSM 19594	hypothetical protein	34.3		33520__1721 USTrep__1700 AL2__1945 33521__0850 ASLM__2294
cluster0523	0	1	1	1	0	1	1	1	1	0	0	0	0			7	NC_009637__MmarC7_1495	Methanococcus maripaludis C7	ATPase	32.7		33520__1724 MYRT__2220 H1T__1880 ASLM__2297 H22__1933 35404__2203 33521__0853
cluster0524	0	1	0	0	0	0	0	0	0	0	0	0	0			1	TDE1107	Treponema denticola ATCC 35405	transcription elongation factor NusA	533		33520__1726
cluster0525	0	1	0	0	0	0	0	0	0	0	0	0	0			1	TDE1107	Treponema denticola ATCC 35405	transcription elongation factor NusA	449		33520__1727
cluster0526	0	1	0	0	0	0	0	0	0	0	0	0	0			1	TDE1106	Treponema denticola ATCC 35405	translation initiation factor IF-2	102		33520__1728
cluster0527	0	1	0	0	0	0	1	0	0	0	0	0	0			2	TPE_1558	Treponema pedis T A4	hypothetical protein	24.6		33520__1729 H22__1929
cluster0528	0	1	0	0	0	0	0	0	0	0	0	0	0			1	TDE1106	Treponema denticola ATCC 35405	translation initiation factor IF-2	130		33520__1730
cluster0529	0	1	0	0	0	0	1	0	0	1	0	1	1			5	TDE1106	Treponema denticola ATCC 35405	translation initiation factor IF-2	1537		33520__1731 H22__1930 OTK__1842 USTrep__1707 SP37__1890
cluster0530	0	1	0	0	0	0	0	0	0	0	0	0	0			1	TDE1104	Treponema denticola ATCC 35405	tRNA pseudouridine synthase B	132		33520__1733
cluster0531	0	1	0	0	0	0	0	0	0	0	0	0	0			1	TDE1104	Treponema denticola ATCC 35405	tRNA pseudouridine synthase B	380		33520__1734
cluster0532	0	1	0	0	0	0	0	0	0	0	0	0	0			1	TDE1090	Treponema denticola ATCC 35405	threonyl-tRNA synthetase	159		33520__1748
cluster0533	0	1	1	1	1	0	0	0	0	0	0	0	0			4	TDE1077	Treponema denticola ATCC 35405	hypothetical protein	586		33520__1761 35404__2171 33521__0886 AL2__1978 AL2__2858
cluster0534	0	1	0	0	0	0	0	0	0	0	0	0	0			1	TDE1077	Treponema denticola ATCC 35405	hypothetical protein	263		33520__1762
cluster0535	0	1	0	0	0	0	0	0	0	0	0	1	1			3	TDE1064	Treponema denticola ATCC 35405	hypothetical protein	250		33520__1775 USTrep__1748 SP37__1931
cluster0536	0	1	0	0	0	0	0	0	0	0	0	0	0			1	TDE1064	Treponema denticola ATCC 35405	hypothetical protein	142		33520__1776
cluster0537	0	1	0	0	1	1	0	1	1	0	0	0	0			5	TDE2436	Treponema denticola ATCC 35405	hypothetical protein	221		33520__1780 MYRT__2169 H1T__1831 ASLM__2517 AL2__2886
cluster0538	0	1	0	0	0	0	0	0	0	0	0	0	0			1	TDE2515	Treponema denticola ATCC 35405	hypothetical protein	415		33520__1781
cluster0539	0	1	0	0	0	0	0	0	0	0	0	0	0			1	TDE1044	Treponema denticola ATCC 35405	hypothetical protein	221		33520__1793
cluster0540	0	1	1	0	0	1	0	0	1	0	0	0	0			4	TDE1044	Treponema denticola ATCC 35405	hypothetical protein	482		33520__1794 MYRT__1301 ASLM__2530 33521__2080
cluster0541	0	1	0	0	0	0	0	0	0	0	0	0	0			1	TDE1041	Treponema denticola ATCC 35405	polynucleotide phosphorylase/polyadenylase	578		33520__1797
cluster0542	0	1	0	0	0	0	0	0	0	0	0	0	0			1	TDE1041	Treponema denticola ATCC 35405	polynucleotide phosphorylase/polyadenylase	757		33520__1798
cluster0543	0	1	0	0	1	0	0	0	0	0	0	0	0			2	TDE1037	Treponema denticola ATCC 35405	hypothetical protein	234		33520__1802 AL2__2015
cluster0544	0	1	0	0	0	0	0	0	0	0	0	0	0			1	TDE1037	Treponema denticola ATCC 35405	hypothetical protein	124		33520__1803
cluster0545	0	1	1	1	1	1	0	0	0	1	0	1	0			7	TDE1032	Treponema denticola ATCC 35405	hypothetical protein	285		33520__1808 OTK__2727 35404__2124 33521__2094 AL2__2023 SP37__1962 ASLM__2543 OTK__0722
cluster0546	0	1	1	0	1	1	0	1	0	0	0	1	1			7	TDE1873	Treponema denticola ATCC 35405	hypothetical protein	422		33520__1809 AL2__2848 USTrep__2878 SP37__2868 33521__1199 H1T__2234 ASLM__1849 33520__2455
cluster0547	1	1	1	1	0	0	1	1	1	1	0	0	0			8	TDE1869	Treponema denticola ATCC 35405	hypothetical protein	79.7		33520__1811 OTK__2760 H22__2644 35404__2215 33521__2499 TDE1869 MYRT__2912 H1T__0665
cluster0548	0	1	1	0	0	0	0	0	0	0	0	0	0			2	TDE1865	Treponema denticola ATCC 35405	M16 family peptidase	933		33520__1813 33521__2501
cluster0549	0	1	1	0	0	0	0	0	0	0	0	0	0			2	TDE1865	Treponema denticola ATCC 35405	M16 family peptidase	660		33520__1814 33521__2502
cluster0550	0	1	0	0	0	0	0	0	0	0	0	0	0			1	TDE1865	Treponema denticola ATCC 35405	M16 family peptidase	308		33520__1815
cluster0551	0	1	1	1	1	1	1	1	1	1	1	1	1			12	TPE_0141	Treponema pedis T A4	hypothetical protein	55.1		33520__1819 35404__2221 33521__2507 OTK__2768 H22__2649 ASLM__2646 AL2__2608 SP33__2548 MYRT__2906 H1T__0671 USTrep__2440 SP37__2456
cluster0552	0	1	0	0	0	0	0	0	0	0	0	0	0			1	NC_015500__Trebr_2454	Treponema brennaborense DSM 12168	integrase family protein	54.3		33520__1826
cluster0553	0	1	0	0	0	0	0	1	1	0	0	0	0			3	NC_015578__TREPR_2258	Treponema primitia ZAS-2	site-specific recombinase, phage integrasefamily	83.2		33520__1827 MYRT__2834 H1T__2754
cluster0554	0	1	0	0	0	0	0	1	1	0	0	0	0			3	NC_015385__Tresu_1773	Treponema succinifaciens DSM 2489	DNA topoisomerase	513		33520__1828 MYRT__2835 H1T__2755
cluster0555	0	1	0	0	0	0	0	0	1	0	0	0	0			2	NC_015385__Tresu_1764	Treponema succinifaciens DSM 2489	hypothetical protein	198		33520__1829 MYRT__2836
cluster0556	0	1	0	0	0	0	0	0	0	0	0	0	0			1	NC_015386__Tresu_2695	Treponema succinifaciens DSM 2489	TRAG family protein	168		33520__1830
cluster0557	0	1	0	0	0	0	0	0	0	0	0	0	0			1	NC_015385__Tresu_1753	Treponema succinifaciens DSM 2489	TRAG family protein	385		33520__1831
cluster0558	0	1	0	0	0	0	0	1	1	0	0	0	0			3	NC_015385__Tresu_1751	Treponema succinifaciens DSM 2489	hypothetical protein	49.7		33520__1832 MYRT__2838 H1T__2759
cluster0559	0	1	0	0	0	0	0	1	1	0	0	0	0			3	NC_015386__Tresu_2697	Treponema succinifaciens DSM 2489	sigma-54 interacting domain-containing protein	275		33520__1833 MYRT__2839 H1T__2760
cluster0560	0	1	0	0	0	0	0	1	1	0	0	0	0			3	NC_015386__Tresu_2698	Treponema succinifaciens DSM 2489	hypothetical protein	65.9		33520__1834 MYRT__2840 H1T__2761
cluster0561	0	1	0	0	0	0	0	1	1	0	0	0	0			3	NC_016111__SCAT_3761	Streptomyces cattleya NRRL 8057 = DSM 46488	Succinate dehydrogenase flavoprotein subunit	33.1		33520__1835 MYRT__2841 H1T__2762
cluster0562	0	1	0	0	0	0	0	1	1	0	0	0	0			3	NC_015386__Tresu_2700	Treponema succinifaciens DSM 2489	type IV secretory pathway VirB3 family protein	79.7		33520__1836 MYRT__2842 H1T__2763
cluster0563	0	1	0	0	0	0	0	1	1	0	0	0	0			3	NC_017068__SELR_21800	Selenomonas ruminantium subsp. lactilytica TAM6421	DNA-binding protein HU	43.1		33520__1837 MYRT__2843 H1T__2764
cluster0564	0	1	0	0	0	0	0	1	1	0	0	0	0			3	NC_015386__Tresu_2701	Treponema succinifaciens DSM 2489	CagE, TrbE, VirB component of type IVtransporter system	773		33520__1838 MYRT__2844 H1T__2765
cluster0565	0	1	0	0	0	0	0	1	1	0	0	0	0			3	NC_015386__Tresu_2702	Treponema succinifaciens DSM 2489	hypothetical protein	129		33520__1839 H1T__2766 MYRT__2845
cluster0566	0	1	0	0	0	0	0	1	1	0	0	0	0			3	NC_015385__Tresu_1745	Treponema succinifaciens DSM 2489	TrbL/VirB6 plasmid conjugal transfer protein	170		33520__1840 MYRT__2846 H1T__2767
cluster0567	0	1	0	0	0	0	0	1	1	0	0	0	0			3	NC_015385__Tresu_1763	Treponema succinifaciens DSM 2489	hypothetical protein	165		33520__1841 MYRT__2847 H1T__2768
cluster0568	0	1	0	0	0	0	0	1	0	0	0	0	0			2	NC_015385__Tresu_1762	Treponema succinifaciens DSM 2489	conjugal transfer protein TrbG/VirB9/cagX	294		33520__1842 H1T__2769
cluster0569	0	1	0	0	0	0	0	1	1	0	0	0	0			3	NC_015386__Tresu_2676	Treponema succinifaciens DSM 2489	conjugation TrbI family protein	266		33520__1843 MYRT__2850 H1T__2770
cluster0570	0	1	0	0	0	0	0	1	1	0	0	0	0			3	NC_015385__Tresu_1760	Treponema succinifaciens DSM 2489	Ig domain-containing protein group 2domain-containing protein	1222		33520__1844 H1T__2771 MYRT__2851
cluster0571	0	1	0	0	0	0	0	1	1	0	0	0	0			3	NC_007413__Ava_3130	Anabaena variabilis ATCC 29413	hypothetical protein	39.3		33520__1845 MYRT__2755 H1T__2772
cluster0572	0	1	0	0	0	0	0	0	0	0	0	0	0			1	NC_015386__Tresu_2675	Treponema succinifaciens DSM 2489	Ig domain-containing protein group 2domain-containing protein	45.8		33520__1846
cluster0573	0	1	0	0	0	0	0	0	0	0	0	0	0			1	NC_015737__CXIVA_04920	Clostridium sp. SY8519	hypothetical protein	32.7		33520__1847
cluster0574	0	1	0	0	0	0	0	1	1	0	0	0	0			3	NC_015385__Tresu_1742	Treponema succinifaciens DSM 2489	hypothetical protein	63.9		33520__1848 H1T__2774 MYRT__2753
cluster0575	0	1	0	0	0	0	0	1	1	0	0	0	0			3	NC_015385__Tresu_1741	Treponema succinifaciens DSM 2489	hypothetical protein	51.2		33520__1849 MYRT__2751 H1T__2776
cluster0576	0	1	0	0	0	0	0	1	1	0	0	0	0			3	NC_015385__Tresu_1740	Treponema succinifaciens DSM 2489	hypothetical protein	52.8		33520__1850 MYRT__2750 H1T__2777
cluster0577	0	1	0	0	0	0	0	0	0	0	0	0	0			1	NC_015385__Tresu_1736	Treponema succinifaciens DSM 2489	SNF2-related protein	901		33520__1851
cluster0578	0	1	0	0	0	0	0	1	1	0	0	0	0			3	NC_017177__CDBI1_19268	Clostridium difficile BI1	hypothetical protein	114		33520__1852 MYRT__2748 H1T__2779
cluster0579	0	1	0	0	0	0	0	1	1	0	0	0	0			3	NC_015385__Tresu_1737	Treponema succinifaciens DSM 2489	hypothetical protein	69.7		33520__1853 MYRT__2747 H1T__2780
cluster0580	0	1	0	0	0	0	0	1	1	0	0	0	0			3	NC_015385__Tresu_1736	Treponema succinifaciens DSM 2489	SNF2-related protein	98.6		33520__1854 MYRT__2746 H1T__2781
cluster0581	0	1	0	0	0	0	0	1	1	0	0	0	0			3	NC_012039__Cla_1210	Campylobacter lari RM2100	DNA repair protein RadA	38.1		33520__1855 MYRT__2745 H1T__2782
cluster0582	0	1	0	0	0	0	0	0	0	0	0	0	0			1	NC_015385__Tresu_1728	Treponema succinifaciens DSM 2489	hypothetical protein	35		33520__1856
cluster0583	0	1	0	0	0	0	0	1	1	0	0	0	0			3	TDE2608	Treponema denticola ATCC 35405	hypothetical protein	26.9		33520__1857 MYRT__2744 H1T__2783
cluster0584	0	1	0	0	0	0	0	1	1	0	0	0	0			3	NC_015500__Trebr_2447	Treponema brennaborense DSM 12168	IstB ATP binding domain-containing protein	96.3		33520__1858 MYRT__2742 H1T__2784
cluster0585	0	1	0	0	0	0	0	1	1	0	0	0	0			3	NC_017353__SLUG_08450	Staphylococcus lugdunensis N920143	phage protein	88.2		33520__1859 MYRT__2741 H1T__2785
cluster0586	0	1	0	0	0	0	0	1	1	0	0	0	0			3	NC_017208__CT43_CH1818	Bacillus thuringiensis serovar chinensis CT-43	DNA methylase N-4/N-6	344		33520__1860 MYRT__2740 H1T__2786
cluster0587	0	1	0	0	0	0	0	1	1	0	0	0	0			3	TPE_0942	Treponema pedis T A4	single-stranded DNA-binding protein	179		33520__1861 MYRT__2739 H1T__2787
cluster0588	0	1	0	0	0	0	0	1	1	0	0	0	0			3	NC_002978__WD0317	Wolbachia endosymbiont of Drosophila melanogaster	ATP-dependent protease La	33.1		33520__1862 MYRT__2738 H1T__2788
cluster0589	0	1	0	0	0	0	0	1	1	0	0	0	0			3	n/a	n/a	n/a	0		33520__1863 MYRT__2737 H1T__2789
cluster0590	0	1	0	0	0	0	0	0	0	0	1	0	0			2	NC_015164__Bacsa_2133	Bacteroides salanitronis DSM 18170	hypothetical protein	186		33520__1864 SP33__2722
cluster0591	0	1	0	0	0	0	0	0	0	0	0	0	0			1	n/a	n/a	n/a	0		33520__1865
cluster0592	0	1	0	0	0	0	0	0	0	0	0	0	0			1	TPE_2572	Treponema pedis T A4	TetR family transcriptional regulator	24.6		33520__1866
cluster0593	0	1	0	0	0	0	0	0	0	0	0	0	0			1	NC_008312__Tery_2511	Trichodesmium erythraeum IMS101	DegT/DnrJ/EryC1/StrS aminotransferase	34.3		33520__1867
cluster0594	0	1	0	0	0	0	0	0	0	0	0	0	0			1	n/a	n/a	n/a	0		33520__1868
cluster0595	0	1	0	0	0	0	0	1	1	0	0	0	0			3	NC_015408__G5S_1054	Chlamydophila pecorum E58	valyl-tRNA synthetase	35.4		33520__1869 MYRT__2729 H1T__2797
cluster0596	0	1	0	0	0	0	0	1	1	0	0	0	0			3	NC_017098__Spiaf_1361	Spirochaeta africana DSM 8902	ParB-like nuclease	152		33520__1870 MYRT__2728 H1T__2875
cluster0597	0	1	0	0	0	0	0	1	1	0	0	0	0			3	TDE1166	Treponema denticola ATCC 35405	hypothetical protein	50.4		33520__1871 MYRT__2727 H1T__2874
cluster0598	0	1	0	0	0	0	0	1	0	0	0	0	0			2	TDE2018	Treponema denticola ATCC 35405	lipoprotein	26.2		33520__1872 H1T__2873
cluster0599	0	1	0	0	0	0	0	1	1	0	0	0	0			3	TPE_0278	Treponema pedis T A4	hypothetical protein	138		33520__1873 MYRT__2724 H1T__2871
cluster0600	0	1	0	0	0	0	0	0	0	0	0	0	0			1	NC_015578__TREPR_0271	Treponema primitia ZAS-2	hypothetical protein	120		33520__1874
cluster0601	0	1	0	0	0	0	0	0	0	0	0	0	0			1	NC_011060__Ppha_1992	Pelodictyon phaeoclathratiforme BU-1	TonB-dependent receptor plug	41.2		33520__1875
cluster0602	0	1	0	0	0	0	0	0	0	0	0	0	0			1	NC_014166__Arnit_0894	Arcobacter nitrofigilis DSM 7299	excinuclease ABC subunit B	35		33520__1876
cluster0603	0	1	0	0	0	0	0	1	1	0	0	0	0			3	NC_017098__Spiaf_1360	Spirochaeta africana DSM 8902	chromosome partitioning ATPase	192		33520__1877 MYRT__2722 H1T__2869
cluster0604	0	1	1	0	1	0	1	0	0	0	0	0	1			5	n/a	n/a	n/a	0		33520__1879 USTrep__0479 H22__1749 AL2__1301 33521__0020
cluster0605	0	1	0	0	0	0	0	0	1	0	0	0	0			2	TDE0669	Treponema denticola ATCC 35405	hypothetical protein	168		33520__1884 MYRT__3181
cluster0606	0	1	0	0	1	0	0	1	1	0	0	0	0			4	TDE2707	Treponema denticola ATCC 35405	hypothetical protein	149		33520__1885 MYRT__1996 H1T__1604 AL2__2412
cluster0607	0	1	0	0	1	0	0	1	1	0	0	0	0			4	n/a	n/a	n/a	0		33520__1886 MYRT__1997 H1T__1603 AL2__2413
cluster0608	0	1	0	0	0	0	0	0	0	1	0	0	0			2	TDE2279	Treponema denticola ATCC 35405	hypothetical protein	374		33520__1893 OTK__0782
cluster0609	0	1	0	0	1	0	1	0	0	1	1	1	1			7	TDE2279	Treponema denticola ATCC 35405	hypothetical protein	794		33520__1894 H22__0379 USTrep__2636 SP37__2630 OTK__0783 SP33__1860 AL2__2420
cluster0610	0	1	0	0	0	0	0	0	0	0	0	0	0			1	TDE2276	Treponema denticola ATCC 35405	hypothetical protein	180		33520__1896
cluster0611	0	1	0	0	0	0	0	0	1	0	0	0	0			2	TDE2276	Treponema denticola ATCC 35405	hypothetical protein	283		33520__1897 MYRT__2009
cluster0612	1	1	1	1	1	1	1	1	1	1	1	1	1			13	TDE2263	Treponema denticola ATCC 35405	acetyl hydrolase	619		33520__1904 35404__0142 33521__2671 TDE2263 H22__0370 AL2__2457 USTrep__2375 SP37__2428 OTK__2218 ASLM__2262 MYRT__2017 H1T__1584 SP33__1849
cluster0613	1	1	1	1	1	1	1	1	1	1	1	1	1			13	TDE2262	Treponema denticola ATCC 35405	U32 family peptidase	852		33520__1905 OTK__2217 MYRT__2018 H1T__1583 H22__0369 ASLM__2263 USTrep__2376 SP37__2429 AL2__2456 SP33__1848 35404__0143 33521__2670 TDE2262
cluster0614	0	1	0	0	0	0	0	0	0	0	0	0	0			1	TDE2242	Treponema denticola ATCC 35405	hypothetical protein	917		33520__1920
cluster0615	0	1	0	0	1	1	0	1	1	0	0	1	1			7	TDE2101	Treponema denticola ATCC 35405	hypothetical protein	561		33520__1923 MYRT__1062 H1T__2801 ASLM__1471 USTrep__2088 SP37__2107 AL2__2151 AL2__1786
cluster0616	0	1	0	0	0	0	0	0	0	0	0	0	0			1	n/a	n/a	n/a	0		33520__1924
cluster0617	0	1	0	0	0	1	0	0	0	0	0	1	1			4	TDE0948	Treponema denticola ATCC 35405	hypothetical protein	142		33520__1926 USTrep__1894 SP37__2154 ASLM__0692
cluster0618	0	1	0	0	0	1	0	0	0	0	1	1	1			5	TDE0948	Treponema denticola ATCC 35405	hypothetical protein	180		33520__1927 ASLM__0693 USTrep__1895 SP37__2155 SP33__2297
cluster0619	0	1	0	0	0	0	0	1	1	0	0	0	0			3	NC_015945__Murru_0118	Muricauda ruestringensis DSM 13258	mechanosensitive ion channel protein MscS	35.4		33520__1929 MYRT__0820 H1T__2228
cluster0620	0	1	0	1	1	1	1	1	1	1	0	1	1			10	NC_014297__HacjB3_11205	Halalkalicoccus jeotgali B3	CoA-binding domain-containing protein	35.8		33520__1930 MYRT__0819 H1T__2227 USTrep__1897 SP37__2157 ASLM__2562 OTK__2488 ASLM__0695 H22__1414 AL2__1913 35404__0246 MYRT__3017 H1T__2934 33520__2947
cluster0621	0	1	0	0	0	0	1	1	0	1	0	0	0			4	TDE0959	Treponema denticola ATCC 35405	hypothetical protein	134		33520__1939 OTK__2478 H1T__2217 H22__1404
cluster0622	0	1	1	0	0	1	1	0	0	1	0	1	1			7	TDE0964	Treponema denticola ATCC 35405	hypothetical protein	1149		33520__1944 H22__1399 33521__0742 USTrep__1912 SP37__2172 OTK__2473 ASLM__0709
cluster0623	0	1	0	0	0	0	0	0	0	0	0	0	0			1	TDE0964	Treponema denticola ATCC 35405	hypothetical protein	447		33520__1945
cluster0624	0	1	0	0	0	0	0	0	0	1	0	1	1			4	TDE0964	Treponema denticola ATCC 35405	hypothetical protein	1068		33520__1946 OTK__2472 USTrep__1913 SP37__2173
cluster0625	0	1	0	0	0	0	0	0	0	0	0	0	0			1	TDE0231	Treponema denticola ATCC 35405	DNA polymerase III subunit beta	206		33520__1958
cluster0626	0	1	0	0	0	0	0	0	0	0	0	0	0			1	TDE0231	Treponema denticola ATCC 35405	DNA polymerase III subunit beta	468		33520__1959
cluster0627	1	1	1	1	0	1	1	1	1	0	0	1	1			10	TDE0097	Treponema denticola ATCC 35405	hypothetical protein	345		33520__1961 H22__0056 TDE0097 USTrep__0624 SP37__0591 MYRT__1877 H1T__0837 ASLM__0286 35404__0715 33521__0151 33520__0156
cluster0628	0	1	0	0	0	0	0	0	0	1	0	1	1			4	NC_015385__Tresu_1381	Treponema succinifaciens DSM 2489	XRE family transcriptional regulator	179		33520__1964 USTrep__2241 SP37__2282 OTK__0300
cluster0629	1	1	1	1	1	1	1	1	1	1	1	1	1			13	TDE1580	Treponema denticola ATCC 35405	hypothetical protein	1489		33520__1967 MYRT__1533 H1T__2525 H22__0637 TDE1580 ASLM__2571 35404__2242 33521__1734 AL2__2708 SP33__1268 USTrep__2492 SP37__2564 OTK__1513
cluster0630	0	1	0	0	0	0	0	0	0	0	0	0	0			1	TPE_2266	Treponema pedis T A4	ATP-dependent Clp protease proteolytic subunit	29.6		33520__1968
cluster0631	0	1	0	0	0	0	0	1	1	0	0	0	0			3	TDE0184	Treponema denticola ATCC 35405	ABC transporter ATP-binding protein	295		33520__1976 MYRT__1523 H1T__2537
cluster0632	0	1	0	0	1	1	0	1	1	1	1	1	1			9	NC_016630__HMPREF0389_00171	Filifactor alocis ATCC 35896	MATE efflux family protein	720		33520__1989 MYRT__1510 AL2__2679 SP33__1292 H1T__2551 OTK__1491 USTrep__2469 SP37__2541 ASLM__1072
cluster0633	0	1	0	0	1	0	0	1	1	0	0	0	0			4	n/a	n/a	n/a	33.9		33520__1990 MYRT__1509 H1T__2552 AL2__2678
cluster0634	0	1	0	0	1	0	0	1	1	0	0	0	0			4	NC_015275__Clole_2206	Clostridium lentocellum DSM 5427	type III restriction protein res subunit	783		33520__1991 MYRT__1508 H1T__2553 AL2__2677
cluster0635	0	1	0	0	1	1	0	1	1	1	1	1	1			9	NC_015172__Sgly_1575	Syntrophobotulus glycolicus DSM 8271	regulatory protein TetR	162		33520__1992 MYRT__1507 H1T__2554 AL2__2676 ASLM__1083 SP33__1297 OTK__1488 USTrep__2500 SP37__2487
cluster0636	0	1	0	0	0	0	1	1	1	0	0	0	0			4	NC_015385__Tresu_0657	Treponema succinifaciens DSM 2489	hypothetical protein	67		33520__1995 MYRT__1504 H1T__1627 H22__0662
cluster0637	0	1	0	0	0	0	0	0	0	0	0	0	0			1	n/a	n/a	n/a	0		33520__1996
cluster0638	0	1	0	0	0	1	1	0	1	0	0	1	1			6	TDE1611	Treponema denticola ATCC 35405	hypothetical protein	304		33520__1997 MYRT__1503 USTrep__2504 SP37__2490 ASLM__1086 H22__0663
cluster0639	1	1	1	1	1	1	1	1	1	1	0	1	1			12	TDE1701	Treponema denticola ATCC 35405	hypothetical protein	759		33520__2003 AL2__2774 MYRT__2806 H1T__1780 USTrep__1211 SP37__1245 ASLM__1677 35404__1506 33521__1940 TDE1701 OTK__1394 H22__2544
cluster0640	0	1	0	0	1	0	1	1	1	0	0	1	1			7	TDE1703	Treponema denticola ATCC 35405	hypothetical protein	117		33520__2004 MYRT__2807 AL2__2775 USTrep__1210 SP37__1244 H22__2730 H1T__1779
cluster0641	0	1	0	0	0	0	1	1	1	0	0	0	0			4	TDE1704	Treponema denticola ATCC 35405	hypothetical protein	147		33520__2005 MYRT__0611 H1T__2424 H22__2725
cluster0642	0	1	0	0	0	0	1	0	0	1	0	0	0			3	TDE1703	Treponema denticola ATCC 35405	hypothetical protein	278		33520__2008 H22__2726 OTK__2867
cluster0643	1	1	1	1	1	1	1	1	1	1	1	1	1			13	TDE1705	Treponema denticola ATCC 35405	hypothetical protein	635		33520__2010 ASLM__2609 MYRT__0610 H1T__2422 SP33__2090 USTrep__2396 SP37__2392 USTrep__2869 SP37__2858 35404__1510 33521__1944 TDE1705 MYRT__0605 H1T__2418 OTK__1393 ASLM__2613 AL2__2460 SP33__2087 33520__2006 H22__2545 AL2__2844 H22__2728
cluster0644	1	1	1	1	1	1	1	1	1	1	0	1	0			11	TDE1709	Treponema denticola ATCC 35405	HU family DNA-binding protein	218		33520__2014 SP37__2396 OTK__1388 MYRT__0601 H1T__2414 ASLM__2605 AL2__2464 35404__1514 33521__1948 TDE1709 H22__2572
cluster0645	0	1	0	0	1	1	0	1	1	0	1	0	0			6	NC_015671__Celgi_2974	[Cellvibrio] gilvus ATCC 13127	hypothetical protein	306		33520__2030 MYRT__0584 H1T__2397 ASLM__2588 AL2__2480 SP33__2061
cluster0646	0	1	0	0	1	1	0	1	1	0	1	0	0			6	NC_010674__CLL_A0661	Clostridium botulinum B str. Eklund 17B	oxidoreductase	447		33520__2031 MYRT__0583 H1T__2396 ASLM__2587 SP33__2060 AL2__2481
cluster0647	0	1	0	0	1	1	0	1	1	0	1	0	0			6	NC_010674__CLL_A0660	Clostridium botulinum B str. Eklund 17B	hypothetical protein	529		33520__2032 MYRT__0582 H1T__2395 AL2__2482 SP33__2059 ASLM__2586
cluster0648	0	1	0	0	1	1	0	1	1	0	0	0	0			5	NC_014218__Arch_0340	Arcanobacterium haemolyticum DSM 20595	hypothetical protein	43.5		33520__2033 MYRT__0581 H1T__2394 ASLM__2585 AL2__2484
cluster0649	1	1	1	1	1	1	1	1	1	1	1	1	1			13	TDE1729	Treponema denticola ATCC 35405	glutathione peroxidase	229		33520__2034 MYRT__0580 H1T__2393 TDE1729 USTrep__2421 SP37__2417 OTK__1372 H22__2556 ASLM__2584 AL2__2485 35404__1533 33521__1967 SP33__2058
cluster0650	0	1	1	1	0	0	0	0	0	0	0	0	0			3	n/a	n/a	n/a	0		33520__2045 35404__0166 33521__2332
cluster0651	0	1	0	0	1	0	0	0	0	0	0	0	0			2	TDE2342	Treponema denticola ATCC 35405	1-deoxy-D-xylulose 5-phosphate reductoisomerase	494		33520__2074 AL2__1372
cluster0652	0	1	0	0	0	0	0	0	0	0	0	0	0			1	TDE2342	Treponema denticola ATCC 35405	1-deoxy-D-xylulose 5-phosphate reductoisomerase	350		33520__2075
cluster0653	0	1	0	0	0	1	0	1	0	0	1	0	0			4	TDE2329	Treponema denticola ATCC 35405	hypothetical protein	78.6		33520__2087 H1T__0223 ASLM__1253 SP33__0595
cluster0654	0	1	0	0	0	0	1	0	0	0	0	0	0			2	TDE2327	Treponema denticola ATCC 35405	ATP-dependent Clp protease	1106		33520__2089 H22__0427
cluster0655	0	1	1	0	0	0	0	0	0	0	0	0	0			2	TDE2327	Treponema denticola ATCC 35405	ATP-dependent Clp protease	622		33520__2090 33521__1588
cluster0656	0	1	0	1	0	1	0	0	0	0	0	0	0			3	TDE2325	Treponema denticola ATCC 35405	hypothetical protein	615		33520__2092 ASLM__1249 35404__0838
cluster0657	0	1	0	0	0	1	0	0	0	0	0	0	0			2	TDE2325	Treponema denticola ATCC 35405	hypothetical protein	301		33520__2093 ASLM__2544
cluster0658	0	1	0	0	0	0	0	0	0	0	0	0	0			1	TDE2313	Treponema denticola ATCC 35405	hypothetical protein	304		33520__2104
cluster0659	0	1	0	0	0	0	0	0	0	0	0	0	1			2	TDE1983	Treponema denticola ATCC 35405	hypothetical protein	352		33520__2105 USTrep__2346
cluster0660	1	1	1	1	0	1	1	1	1	1	1	1	1			12	TDE2307	Treponema denticola ATCC 35405	seryl-tRNA synthetase	879		33520__2109 MYRT__0774 H1T__2198 H22__0408 35404__1875 33521__1536 TDE2307 USTrep__1546 SP37__1488 OTK__0754 ASLM__2223 SP33__2302
cluster0661	0	1	1	1	1	1	1	1	1	1	0	1	1			11	TDE2304	Treponema denticola ATCC 35405	hypothetical protein	92.4		33520__2111 ASLM__2225 USTrep__1544 SP37__1486 OTK__0756 MYRT__0777 H1T__2196 H22__0406 AL2__1411 35404__1872 33521__1533
cluster0662	0	1	1	0	1	0	0	0	0	0	1	0	0			4	TDE2303	Treponema denticola ATCC 35405	hypothetical protein	148		33520__2112 AL2__1412 33521__1532 SP33__2305
cluster0663	0	1	0	1	0	1	0	1	1	1	0	0	0			6	TDE0008	Treponema denticola ATCC 35405	copper-translocating P-type ATPase	1300		33520__2132 OTK__1518 35404__1118 MYRT__1785 H1T__0933 ASLM__0199
cluster0664	0	1	0	0	0	0	0	0	1	0	0	0	0			2	TDE0008	Treponema denticola ATCC 35405	copper-translocating P-type ATPase	568		33520__2133 MYRT__1786
cluster0665	0	1	0	1	1	0	0	0	0	0	0	0	0			3	TDE0016	Treponema denticola ATCC 35405	recombination factor protein RarA	102		33520__2141 AL2__0867 35404__1108
cluster0666	0	1	0	0	0	0	0	0	0	0	0	0	0			1	n/a	n/a	n/a	0		33520__2152
cluster0667	0	1	0	0	0	0	0	1	1	0	0	0	0			3	n/a	n/a	n/a	0		33520__2157 MYRT__1809 H1T__0908
cluster0668	0	1	0	0	0	0	0	0	0	0	0	0	0			1	TDE0042	Treponema denticola ATCC 35405	phosphate acetyltransferase	149		33520__2169
cluster0669	1	1	1	1	1	1	1	1	1	1	1	1	1			13	TDE0042	Treponema denticola ATCC 35405	phosphate acetyltransferase	676		33520__2170 SP33__0088 USTrep__0237 SP37__0236 OTK__0483 35404__0772 33521__0207 TDE0042 AL2__0894 MYRT__1822 ASLM__0236 H22__0103 H1T__0895
cluster0670	0	1	0	0	0	1	0	0	1	1	0	1	1			6	TDE0043	Treponema denticola ATCC 35405	TPR	376		33520__2171 OTK__0484 MYRT__1823 USTrep__0236 SP37__0235 ASLM__0237
cluster0671	0	1	1	0	0	1	0	1	1	1	0	1	1			8	TDE0043	Treponema denticola ATCC 35405	TPR	1060		33520__2172 H1T__0892 33521__0204 MYRT__1824 OTK__0485 ASLM__0238 USTrep__0235 SP37__0234
cluster0672	0	1	0	0	0	0	0	0	0	0	0	0	0			1	TPE_0747	Treponema pedis T A4	ArsC family protein	184		33520__2173
cluster0673	0	1	0	0	0	0	0	1	1	0	0	1	1			5	NC_015436__Spico_0775	Spirochaeta coccoides DSM 17374	hypothetical protein	37		33520__2185 MYRT__1837 H1T__0878 USTrep__0207 SP37__0206
cluster0674	0	1	0	0	1	1	1	1	1	0	0	1	1			8	TDE1138	Treponema denticola ATCC 35405	hypothetical protein	70.9		33520__2186 MYRT__1838 H1T__0877 H22__0086 ASLM__0255 AL2__0912 USTrep__0206 SP37__0205 SP37__0508
cluster0675	0	1	0	0	0	0	0	0	0	0	0	0	0			1	TDE0061	Treponema denticola ATCC 35405	fic	274		33520__2188
cluster0676	0	1	0	0	0	0	0	0	0	0	0	0	0			1	TDE0061	Treponema denticola ATCC 35405	fic	399		33520__2189
cluster0677	0	1	0	0	0	0	0	0	1	1	0	0	0			3	n/a	n/a	n/a	0		33520__2202 MYRT__1609 OTK__2730
cluster0678	1	1	1	1	1	0	1	1	1	0	0	0	0			8	TDE0572	Treponema denticola ATCC 35405	hypothetical protein	786		33520__2203 MYRT__1608 H1T__0203 AL2__0284 35404__0147 33521__1470 TDE0572 H22__1418 35404__0242 33521__0762 TDE0945
cluster0679	0	1	0	0	0	0	1	0	0	0	0	0	0			2	TDE0571	Treponema denticola ATCC 35405	hypothetical protein	300		33520__2204 H22__0841
cluster0680	0	1	0	0	0	0	0	1	0	0	0	0	0			2	TDE0571	Treponema denticola ATCC 35405	hypothetical protein	1175		33520__2205 H1T__0202
cluster0681	0	1	1	1	1	0	0	1	1	1	1	1	1			10	TDE0570	Treponema denticola ATCC 35405	hypothetical protein	399		33520__2206 SP33__0248 35404__0145 AL2__1924 MYRT__1606 H1T__0201 OTK__0788 USTrep__0670 SP37__0638 33521__1473
cluster0682	0	1	0	0	0	0	0	0	0	0	1	0	0			2	TDE0975	Treponema denticola ATCC 35405	hypothetical protein	76.3		33520__2207 SP33__1976
cluster0683	0	1	0	0	0	0	0	0	0	0	0	0	0			1	TDE2732	Treponema denticola ATCC 35405	hypothetical protein	42.4		33520__2208
cluster0684	0	1	0	0	0	1	0	1	1	1	0	1	1			7	NC_005945__BAS2507	Bacillus anthracis str. Sterne	hypothetical protein	170		33520__2212 MYRT__1372 H1T__0196 ASLM__2118 OTK__2285 USTrep__2744 SP37__2679
cluster0685	0	1	0	0	0	1	1	1	1	1	0	0	0			6	NC_012962__PAU_00474	Photorhabdus asymbiotica subsp. asymbiotica ATCC 43949	hypothetical protein	81.3		33520__2213 OTK__2286 MYRT__1373 H1T__0195 H22__0577 ASLM__2119
cluster0686	0	1	0	0	0	1	0	1	1	0	0	0	0			4	TPE_2161	Treponema pedis T A4	5-nitroimidazole antibiotic resistance protein	600		33520__2214 H1T__0194 ASLM__2120 MYRT__1375
cluster0687	0	1	0	0	0	1	0	1	1	0	0	0	0			4	TDE0565	Treponema denticola ATCC 35405	hypothetical protein	68.9		33520__2215 MYRT__1376 H1T__0193 ASLM__2121
cluster0688	0	1	0	0	0	0	0	0	0	0	0	0	0			1	TPE_1041	Treponema pedis T A4	oxaloacetate decarboxylase	24.6		33520__2218
cluster0689	0	1	0	0	0	0	0	0	0	0	0	0	0			1	TPE_2166	Treponema pedis T A4	Rhs family protein	171		33520__2219
cluster0690	0	1	0	0	0	0	0	0	0	0	0	0	0			1	NC_015061__Rahaq_2043	Rahnella sp. Y9602	hypothetical protein	35.8		33520__2220
cluster0691	0	1	0	0	0	0	0	0	0	0	0	0	0			1	NC_014934__Celal_3737	Cellulophaga algicola DSM 14237	hypothetical protein	73.2		33520__2221
cluster0692	0	1	0	0	0	0	0	1	1	1	0	0	0			4	TPE_2167	Treponema pedis T A4	hypothetical protein	180		33520__2231 MYRT__1395 H1T__0174 OTK__2302
cluster0693	0	1	0	0	0	0	0	0	0	0	0	0	0			1	n/a	n/a	n/a	0		33520__2233
cluster0694	0	1	0	0	0	0	0	1	1	0	1	0	0			4	TPE_1269	Treponema pedis T A4	hypothetical protein	94		33520__2247 MYRT__1411 H1T__0159 SP33__1636
cluster0695	0	1	0	0	0	0	0	0	0	0	0	1	1			3	TPE_1270	Treponema pedis T A4	hypothetical protein	88.2		33520__2248 USTrep__0793 SP37__0726
cluster0696	0	1	0	0	0	0	0	0	0	0	0	0	0			1	TDE0527	Treponema denticola ATCC 35405	hypothetical protein	253		33520__2249
cluster0697	0	1	0	0	0	0	0	1	1	0	0	0	0			3	NC_006582__ABC4103	Bacillus clausii KSM-K16	hypothetical protein	35.8		33520__2253 MYRT__0865 H1T__0154
cluster0698	0	1	0	0	0	0	0	1	1	0	0	0	0			3	TDE0593	Treponema denticola ATCC 35405	internalin-like protein	161		33520__2254 MYRT__0866 H1T__0153
cluster0699	0	1	0	0	0	0	0	0	0	0	0	0	0			1	TDE2003	Treponema denticola ATCC 35405	internalin-like protein	274		33520__2255
cluster0700	1	1	1	1	1	1	1	1	1	1	1	1	1			13	TDE0524	Treponema denticola ATCC 35405	hypothetical protein	305		33520__2256 H1T__0151 MYRT__0868 33520__2252 SP33__1646 SP33__1643 35404__1941 33521__0318 TDE0524 OTK__2323 MYRT__0870 H1T__0149 33520__2258 USTrep__0790 SP37__0723 AL2__1600 H1T__0155 H22__0535 ASLM__2161
cluster0701	0	1	0	0	0	0	0	1	1	0	0	0	0			3	TDE0513	Treponema denticola ATCC 35405	hypothetical protein	401		33520__2257 MYRT__0869 H1T__0150
cluster0702	0	1	0	0	0	0	0	1	1	0	0	0	0			3	TDE0522	Treponema denticola ATCC 35405	hypothetical protein	91.7		33520__2260 MYRT__0872 H1T__0147
cluster0703	0	1	0	0	0	0	0	1	0	0	0	0	0			2	NC_015172__Sgly_1367	Syntrophobotulus glycolicus DSM 8271	flavodoxin	225		33520__2261 H1T__0146
cluster0704	0	1	0	0	0	0	0	1	1	0	0	0	0			3	NC_013850__Kvar_2203	Klebsiella variicola At-22	GCN5-like N-acetyltransferase	158		33520__2262 MYRT__0875 H1T__0145
cluster0705	1	1	0	0	1	1	1	1	1	1	1	1	1			11	TDE0522	Treponema denticola ATCC 35405	hypothetical protein	439		33520__2263 MYRT__0876 H1T__0144 TDE0522 ASLM__2163 AL2__1598 USTrep__0788 SP37__0721 H22__0534 OTK__2325 SP33__1651
cluster0706	0	1	0	0	0	0	0	0	0	0	0	0	0			1	TDE2436	Treponema denticola ATCC 35405	hypothetical protein	71.6		33520__2266
cluster0707	0	1	0	0	0	1	0	1	1	0	1	0	0			5	TDE1891	Treponema denticola ATCC 35405	hypothetical protein	340		33520__2267 ASLM__0655 SP33__3088 MYRT__2103 H1T__2574 ASLM__1619
cluster0708	0	1	0	0	0	0	0	0	0	0	0	0	0			1	TDE0958	Treponema denticola ATCC 35405	patatin	27.3		33520__2268
cluster0709	1	1	1	1	1	1	1	1	1	1	0	1	1			12	TDE1029	Treponema denticola ATCC 35405	Hsp20/alpha crystallin	296		33520__2271 ASLM__0769 MYRT__1313 H1T__1505 H22__1331 AL2__0967 35404__2516 33521__2667 TDE1029 USTrep__0954 SP37__0929 OTK__2060
cluster0710	0	1	0	0	0	0	0	0	0	0	0	0	0			1	TDE1027	Treponema denticola ATCC 35405	ribonuclease III	229		33520__2273
cluster0711	0	1	0	0	0	0	0	0	0	0	0	0	0			1	TDE1027	Treponema denticola ATCC 35405	ribonuclease III	266		33520__2274
cluster0712	0	1	1	1	1	1	1	1	1	1	1	1	1			12	TPE_0282	Treponema pedis T A4	hypothetical protein	139		33520__2278 MYRT__1319 H1T__1512 H22__1336 ASLM__0762 AL2__0973 35404__0558 33521__1819 USTrep__0949 SP37__0924 OTK__2065 SP33__1877
cluster0713	1	1	1	1	1	1	1	1	1	0	0	1	1			11	TDE1011	Treponema denticola ATCC 35405	hypothetical protein	2171		33520__2288 MYRT__1330 H1T__1522 H22__1347 ASLM__0752 AL2__0985 35404__0570 33521__1830 TDE1011 USTrep__0939 SP37__0914
cluster0714	0	1	0	0	0	0	0	0	0	0	0	0	0			1	TDE1011	Treponema denticola ATCC 35405	hypothetical protein	581		33520__2289
cluster0715	0	1	0	0	0	0	1	1	1	0	0	1	1			6	TDE2019	Treponema denticola ATCC 35405	hypothetical protein	29.6		33520__2300 USTrep__0926 SP37__0901 MYRT__1341 H1T__1533 H22__1358
cluster0716	0	1	0	0	0	1	1	0	0	0	0	0	1			4	TDE2756	Treponema denticola ATCC 35405	solute-binding family 5 protein	26.6		33520__2302 USTrep__0924 H22__1360 ASLM__0739
cluster0717	0	1	0	0	0	0	0	0	0	0	0	0	0			1	TDE0997	Treponema denticola ATCC 35405	glutamate dehydrogenase	77.4		33520__2304
cluster0718	1	1	0	0	0	1	0	0	0	0	1	0	0			4	TDE0994	Treponema denticola ATCC 35405	hypothetical protein	1144		33520__2308 TDE0994 SP33__1908 ASLM__0735
cluster0719	0	1	0	0	0	1	0	0	0	0	0	0	0			2	TDE0994	Treponema denticola ATCC 35405	hypothetical protein	316		33520__2309 ASLM__0734
cluster0720	0	1	0	0	0	1	1	1	1	0	0	0	0			5	TDE0988	Treponema denticola ATCC 35405	oligopeptide/dipeptide ABC transporter peptide-binding protein	898		33520__2314 MYRT__1351 H1T__1543 ASLM__0731 H22__1371
cluster0721	0	1	0	0	0	1	1	1	1	0	0	0	0			5	TPE_0499	Treponema pedis T A4	oligopeptide/dipeptide ABC transporter periplasmic peptide-binding protein	837		33520__2316 MYRT__1352 H1T__1544 H22__1378 H22__1375 ASLM__0728
cluster0722	0	1	0	0	0	0	1	1	1	1	1	1	1			8	TDE1769	Treponema denticola ATCC 35405	hypothetical protein	262		33520__2317 MYRT__3008 H1T__2952 H22__2445 USTrep__2827 SP37__2817 SP33__2343 OTK__1854
cluster0723	0	1	0	0	0	0	0	0	0	0	1	1	1			4	n/a	n/a	n/a	114		33520__2321 SP33__1572 USTrep__1809 SP37__1748
cluster0724	0	1	0	0	0	0	0	0	0	0	0	0	0			1	TPE_2067	Treponema pedis T A4	hypothetical protein	26.6		33520__2324
cluster0725	0	1	0	0	0	0	0	1	1	1	0	1	1			6	NC_010681__Bphyt_3116	Burkholderia phytofirmans PsJN	hypothetical protein	82		33520__2325 MYRT__3001 H1T__2910 USTrep__2819 SP37__2809 OTK__1164
cluster0726	1	1	1	1	0	1	1	1	1	0	1	0	0			9	TDE0036	Treponema denticola ATCC 35405	hypothetical protein	253		33520__2326 SP33__0083 H22__0109 35404__1086 33521__2261 TDE0036 ASLM__0231 MYRT__3000 H1T__2909
cluster0727	0	1	0	0	0	0	0	1	1	0	0	0	0			3	TDE0037	Treponema denticola ATCC 35405	AbrB family transcriptional regulator	95.9		33520__2327 MYRT__3088 MYRT__2892 H1T__2967 H1T__2958
cluster0728	0	1	0	0	0	0	0	0	0	0	0	0	0			1	n/a	n/a	n/a	0		33520__2328
cluster0729	0	1	0	0	0	0	0	1	1	0	0	0	0			3	NC_008702__azo2628	Azoarcus sp. BH72	hypothetical protein	85.1		33520__2329 MYRT__3028 H1T__2938
cluster0730	0	1	0	0	0	0	0	1	1	0	0	0	0			3	NC_009663__SUN_1057	Sulfurovum sp. NBC37-1	hypothetical protein	36.6		33520__2330 MYRT__3027 H1T__2920
cluster0731	0	1	0	0	0	0	0	1	1	0	0	0	0			3	NC_013446__CtCNB1_1378	Comamonas testosteroni CNB-2	hypothetical protein	113		33520__2331 MYRT__3026 H1T__2921
cluster0732	0	1	0	0	0	0	0	1	1	0	0	0	0			3	NC_014376__Closa_2854	Clostridium saccharolyticum WM1	hypothetical protein	233		33520__2332 MYRT__3025 H1T__2922
cluster0733	0	1	0	0	0	0	0	0	0	0	0	0	0			1	n/a	n/a	n/a	25.8		33520__2333
cluster0734	0	1	0	0	0	0	0	1	1	0	0	0	0			3	TPE_2074	Treponema pedis T A4	hypothetical protein	944		33520__2335 MYRT__3022 H1T__2925
cluster0735	0	1	0	0	0	0	0	0	0	0	0	0	0			1	NC_006347__BF2442	Bacteroides fragilis YCH46	hypothetical protein	94.7		33520__2336
cluster0736	0	1	0	0	0	0	0	1	1	0	0	0	0			3	TPE_1566	Treponema pedis T A4	hypothetical protein	38.9		33520__2337 MYRT__3021 H1T__2926
cluster0737	0	1	0	0	1	0	0	1	1	0	0	0	0			4	TDE2179	Treponema denticola ATCC 35405	voltage-gated chloride channel	139		33520__2338 H1T__2949 AL2__2834 MYRT__3020
cluster0738	0	1	0	0	0	0	0	0	0	0	0	0	0			1	NC_006582__ABC1020	Bacillus clausii KSM-K16	hypothetical protein	66.2		33520__2341
cluster0739	0	1	0	0	0	0	0	0	0	0	0	0	0			1	TDE1200	Treponema denticola ATCC 35405	UDP-N-acetylmuramoylalanyl-D-glutamyl-2	350		33520__2355
cluster0740	0	1	0	0	0	0	0	0	0	0	0	1	1			3	TDE1200	Treponema denticola ATCC 35405	UDP-N-acetylmuramoylalanyl-D-glutamyl-2	610		33520__2356 USTrep__0890 SP37__0975
cluster0741	0	1	0	0	0	0	0	0	0	0	0	0	0			1	TDE1225	Treponema denticola ATCC 35405	zinc ABC transporter ATP-binding protein	172		33520__2381
cluster0742	0	1	0	0	0	0	0	0	0	0	0	0	0			1	TDE1225	Treponema denticola ATCC 35405	zinc ABC transporter ATP-binding protein	291		33520__2382
cluster0743	0	1	0	0	0	0	0	0	0	0	0	0	0			1	n/a	n/a	n/a	0		33520__2384
cluster0744	0	1	0	1	0	0	0	0	0	1	1	1	0			5	TDE1236	Treponema denticola ATCC 35405	triosephosphate isomerase	179		33520__2392 SP37__1014 35404__2406 OTK__2575 SP33__0452
cluster0745	0	1	0	1	0	0	0	0	0	1	0	0	0			3	TDE1236	Treponema denticola ATCC 35405	triosephosphate isomerase	325		33520__2393 OTK__2576 35404__2405
cluster0746	0	1	0	1	1	0	0	0	1	0	0	0	0			4	TDE1267	Treponema denticola ATCC 35405	phosphoribosylamine--glycine ligase	657		33520__2421 MYRT__2423 35404__2374 AL2__0746
cluster0747	0	1	0	1	0	0	0	0	1	0	0	0	0			3	TDE1267	Treponema denticola ATCC 35405	phosphoribosylamine--glycine ligase	309		33520__2422 MYRT__2422 35404__2373
cluster0748	0	1	0	0	0	1	0	1	1	0	0	0	0			4	NC_015385__Tresu_1691	Treponema succinifaciens DSM 2489	DNA methylase N-4/N-6 domain-containing protein	487		33520__2423 MYRT__2421 H1T__1980 ASLM__2195
cluster0749	0	1	0	0	0	1	0	1	1	0	0	0	0			4	NC_017569__RIA_0344	Riemerella anatipestifer RA-GD	DpmII restriction endonuclease	367		33520__2424 MYRT__2420 H1T__1981 ASLM__2194
cluster0750	0	1	0	0	0	1	0	1	1	0	0	0	0			4	NC_014833__Rumal_0666	Ruminococcus albus 7	DNA adenine methylase	379		33520__2425 MYRT__2419 H1T__1982 ASLM__2193
cluster0751	1	1	1	1	1	1	1	1	1	1	0	1	1			12	TDE1277	Treponema denticola ATCC 35405	Fe-hydrogenase large subunit	1016		33520__2433 35404__2364 33521__2625 USTrep__1990 SP37__2068 ASLM__2185 MYRT__2409 H1T__1990 AL2__0737 OTK__0823 H22__1638 TDE1277
cluster0752	0	1	0	0	0	0	0	0	0	0	0	0	0			1	TDE1278	Treponema denticola ATCC 35405	hypothetical protein	232		33520__2434
cluster0753	0	1	0	0	0	1	1	1	1	0	1	1	1			8	NC_012918__GM21_2298	Geobacter sp. M21	XRE family transcriptional regulator	119		33520__2436 MYRT__2406 H1T__1993 H22__1642 ASLM__2177 SP33__2200 SP33__2619 SP37__1505 USTrep__1564
cluster0754	0	1	0	0	0	1	0	1	1	0	0	0	0			4	NC_012796__DMR_05940	Desulfovibrio magneticus RS-1	hypothetical protein	67.4		33520__2437 MYRT__2405 H1T__1994 ASLM__2176
cluster0755	0	1	0	0	0	1	0	1	1	0	0	0	0			4	TPE_1110	Treponema pedis T A4	transglutaminase domain-containing protein	372		33520__2438 MYRT__2404 H1T__1995 ASLM__2175
cluster0756	1	1	1	1	1	1	1	1	1	1	0	1	1			12	TDE0180	Treponema denticola ATCC 35405	hypothetical protein	80.5		33520__2448 OTK__0395 MYRT__0080 H1T__0017 H22__1986 ASLM__1726 AL2__1246 35404__0436 33521__0629 33520__3039 TDE0180 USTrep__1956 SP37__1779
cluster0757	0	1	0	0	0	0	0	0	0	0	0	0	0			1	TDE0175	Treponema denticola ATCC 35405	pyrrolidone-carboxylate peptidase	189		33520__2452
cluster0758	0	1	0	0	0	0	1	0	0	0	0	0	0			2	TDE1288	Treponema denticola ATCC 35405	CAAX amino terminal protease	263		33520__2453 H22__0924
cluster0759	0	1	0	0	0	0	0	1	1	0	0	0	0			3	NC_014328__CLJU_c23710	Clostridium ljungdahlii DSM 13528	nitrate reductase NADH oxidase subunit	35.8		33520__2456 MYRT__2394 H1T__2235
cluster0760	0	1	0	0	0	0	0	1	1	1	0	1	1			6	NC_015216__Metbo_2515	Methanobacterium sp. AL-21	formate dehydrogenase subunit alpha	33.5		33520__2457 OTK__0844 MYRT__2393 H1T__2236 USTrep__1972 SP37__2050
cluster0761	0	1	0	0	0	0	0	1	1	1	0	0	0			4	NC_007799__ECH_0320	Ehrlichia chaffeensis str. Arkansas	Holliday junction DNA helicase RuvA	36.2		33520__2458 MYRT__2392 H1T__2237 OTK__0845
cluster0762	0	1	0	0	0	0	0	1	1	1	0	1	1			6	n/a	n/a	n/a	0		33520__2459 OTK__0846 MYRT__2391 H1T__2238 USTrep__1063 SP37__1053
cluster0763	0	1	0	0	0	0	0	1	1	1	1	1	1			7	NC_003552__MA3185	Methanosarcina acetivorans C2A	moaA/nifB/pqqE family protein	177		33520__2460 MYRT__2390 H1T__2239 SP33__2607 OTK__0847 USTrep__1064 SP37__1052
cluster0764	0	1	0	0	0	0	0	1	1	1	1	1	1			7	TPE_2470	Treponema pedis T A4	NLP/P60	39.3		33520__2461 MYRT__2389 H1T__2240 SP33__2606 USTrep__1065 SP37__1051 OTK__0848
cluster0765	0	1	0	0	0	1	0	1	1	1	1	1	1			8	NC_014657__Calow_0020	Caldicellulosiruptor owensensis OL	ABC transporter-like protein	153		33520__2462 MYRT__2388 H1T__2241 ASLM__2756 USTrep__1066 SP37__1050 OTK__0849 SP33__2605
cluster0766	0	1	0	0	0	0	0	0	0	0	0	0	0			1	n/a	n/a	n/a	0		33520__2471
cluster0767	0	1	0	1	0	0	0	0	0	0	0	0	0			2	TDE1301	Treponema denticola ATCC 35405	DNA repair protein RecN	629		33520__2474 35404__1765
cluster0768	0	1	0	0	0	0	0	0	0	0	0	0	0			1	TDE1301	Treponema denticola ATCC 35405	DNA repair protein RecN	376		33520__2475
cluster0769	0	1	1	1	0	0	1	0	0	0	0	0	0			4	TDE1303	Treponema denticola ATCC 35405	hypothetical protein	72		33520__2477 H22__0938 35404__1763 33521__1215
cluster0770	0	1	1	1	1	1	1	1	1	1	0	1	1			11	TDE1305	Treponema denticola ATCC 35405	DNA-binding protein	151		33520__2479 AL2__0711 OTK__0863 USTrep__1080 H1T__2255 H22__0940 ASLM__1864 MYRT__2373 35404__1761 33521__1217 SP37__1036
cluster0771	0	1	1	0	0	0	1	0	0	0	1	0	0			4	TDE1311	Treponema denticola ATCC 35405	ABC transporter ATP-binding protein/permease	756		33520__2485 SP33__0882 H22__0946 33521__1223 H22__0947 33521__1224
cluster0772	0	1	0	0	0	0	0	0	0	0	0	0	0			1	TDE1311	Treponema denticola ATCC 35405	ABC transporter ATP-binding protein/permease	401		33520__2486
cluster0773	1	1	1	1	0	1	0	1	1	1	0	0	0			8	TDE1322	Treponema denticola ATCC 35405	hypothetical protein	485		33520__2496 MYRT__2354 H1T__2273 OTK__0880 35404__1743 33521__1235 TDE1322 ASLM__1880
cluster0774	0	1	1	1	1	1	0	1	0	1	0	0	0			7	TDE1131	Treponema denticola ATCC 35405	hypothetical protein	121		33520__2498 H1T__2275 OTK__2511 ASLM__2361 AL2__2551 35404__1424 33521__1145 AL2__2266
cluster0775	0	1	0	0	0	0	0	0	0	0	0	0	0			1	TDE1338	Treponema denticola ATCC 35405	4-diphosphocytidyl-2-C-methyl-D-erythritol kinase	268		33520__2510
cluster0776	0	1	0	0	0	0	0	0	0	0	0	0	0			1	TDE1338	Treponema denticola ATCC 35405	4-diphosphocytidyl-2-C-methyl-D-erythritol kinase	95.1		33520__2511
cluster0777	0	1	0	0	0	0	0	0	0	0	0	0	0			1	TDE1338	Treponema denticola ATCC 35405	4-diphosphocytidyl-2-C-methyl-D-erythritol kinase	143		33520__2512
cluster0778	0	1	1	1	1	1	1	1	1	1	1	1	1			12	TDE1339	Treponema denticola ATCC 35405	stage V sporulation protein G	120		33520__2513 H22__0971 ASLM__1896 35404__1727 33521__1251 USTrep__0118 SP37__0117 MYRT__2339 H1T__2288 AL2__0678 SP33__0856 OTK__0899
cluster0779	0	1	0	0	0	0	0	0	0	0	0	0	0			1	TDE1342	Treponema denticola ATCC 35405	hypothetical protein	414		33520__2516
cluster0780	0	1	0	0	0	0	0	0	0	0	0	0	0			1	TDE1342	Treponema denticola ATCC 35405	hypothetical protein	923		33520__2517
cluster0781	0	1	0	0	0	0	0	0	0	0	0	0	0			1	TDE0722	Treponema denticola ATCC 35405	lipoprotein	140		33520__2519
cluster0782	0	1	0	0	0	0	0	0	0	0	0	1	1			3	TDE0722	Treponema denticola ATCC 35405	lipoprotein	94.7		33520__2520 USTrep__2885 SP37__2875 USTrep__2318 SP37__2384
cluster0783	0	1	0	0	0	0	0	0	0	0	0	0	0			1	NC_015581__Thicy_0992	Thioalkalimicrobium cyclicum ALM1	hypothetical protein	35		33520__2527
cluster0784	0	1	1	0	0	0	0	0	0	0	0	0	0			2	TDE1637	Treponema denticola ATCC 35405	DNA polymerase I	1251		33520__2541 33521__1758
cluster0785	0	1	0	0	0	0	0	0	0	0	0	0	0			1	TDE1637	Treponema denticola ATCC 35405	DNA polymerase I	610		33520__2542
cluster0786	0	1	0	0	0	1	0	0	0	0	0	0	0			2	TDE1636	Treponema denticola ATCC 35405	surface antigen	1038		33520__2543 ASLM__1107
cluster0787	0	1	0	0	1	1	1	1	1	1	0	0	0			7	NC_015977__RHOM_05065	Roseburia hominis A2-183	hypothetical protein	127		33520__2544 OTK__1461 MYRT__1481 H1T__2654 H22__0682 ASLM__1106 AL2__2644
cluster0788	0	1	0	0	1	1	1	1	1	1	1	0	0			8	NC_015977__RHOM_05070	Roseburia hominis A2-183	RelE/StbE family protein addiction module toxin	131		33520__2545 OTK__1462 MYRT__1482 H1T__2655 ASLM__1105 H22__0681 AL2__2645 SP33__2664
cluster0789	0	1	0	0	0	0	0	0	0	0	0	0	0			1	NC_013161__Cyan8802_2162	Cyanothece sp. PCC 8802	hypothetical protein	145		33520__2556
cluster0790	0	1	0	0	0	0	0	0	0	0	0	0	0			1	NC_010296__MAE_23690	Microcystis aeruginosa NIES-843	hypothetical protein	330		33520__2557
cluster0791	0	1	0	0	0	0	0	1	1	0	0	0	0			3	NC_007651__BTH_I0098	Burkholderia thailandensis E264	hypothetical protein	97.1		33520__2558 MYRT__1495 H1T__2668
cluster0792	0	1	0	0	0	0	0	1	1	0	0	0	0			3	TDE1924	Treponema denticola ATCC 35405	hypothetical protein	26.6		33520__2559 MYRT__1496 H1T__2669
cluster0793	0	1	0	0	0	0	0	0	1	0	0	0	0			2	n/a	n/a	n/a	0		33520__2565 MYRT__1502
cluster0794	0	1	1	1	1	1	1	1	1	1	0	1	1			11	TPE_1737	Treponema pedis T A4	putative NADPH-NAD transhydrogenase alphasubunit	90.1		33520__2570 USTrep__1368 SP37__1061 OTK__2496 H22__1693 35404__2212 33521__2382 ASLM__2381 AL2__2531 MYRT__1152 H1T__1317
cluster0795	1	1	1	1	1	1	1	1	1	1	1	1	1			13	TDE1185	Treponema denticola ATCC 35405	lipoprotein	894		33520__2574 USTrep__1372 SP37__1065 OTK__2501 H22__1689 35404__1437 33521__1133 TDE1185 SP33__2378 ASLM__2377 AL2__2535 MYRT__2298 H1T__1920
cluster0796	0	1	0	0	0	0	0	0	0	0	0	0	0			1	TDE1183	Treponema denticola ATCC 35405	ABC transporter ATP-binding protein	199		33520__2575
cluster0797	0	1	0	0	0	0	0	0	0	0	0	0	0			1	TDE1125	Treponema denticola ATCC 35405	TPR	147		33520__2589
cluster0798	0	1	0	0	1	0	0	1	1	0	0	0	0			4	TDE2097	Treponema denticola ATCC 35405	hypothetical protein	128		33520__2605 MYRT__2094 H1T__2564 AL2__2024
cluster0799	0	1	0	0	0	0	1	1	1	0	0	1	1			6	TDE1924	Treponema denticola ATCC 35405	hypothetical protein	77.8		33520__2606 USTrep__2798 SP37__2785 MYRT__2095 H1T__2565 H22__1328
cluster0800	0	1	0	0	1	0	0	1	1	1	0	0	0			5	TDE2003	Treponema denticola ATCC 35405	internalin-like protein	364		33520__2615 H1T__1755 MYRT__2108 OTK__1608 AL2__2033
cluster0801	1	1	0	0	1	1	1	1	1	1	1	1	1			11	TDE0832	Treponema denticola ATCC 35405	hypothetical protein	259		33520__2616 MYRT__2109 H1T__1756 AL2__2034 ASLM__0648 OTK__1609 USTrep__1589 SP37__1530 SP33__1253 H22__1318 SP33__0439 ASLM__1621 TDE0832
cluster0802	0	1	0	0	0	1	1	1	1	0	0	1	1			7	TDE1933	Treponema denticola ATCC 35405	hypothetical protein	425		33520__2617 H22__1317 USTrep__1588 SP37__1529 MYRT__2110 H1T__1757 ASLM__0649
cluster0803	0	1	0	0	1	0	1	1	1	0	1	0	0			6	TDE0975	Treponema denticola ATCC 35405	hypothetical protein	384		33520__2619 MYRT__2112 H1T__1759 H22__1315 AL2__2038 SP33__0161
cluster0804	1	1	1	1	1	1	1	1	1	1	1	1	1			13	TDE1943	Treponema denticola ATCC 35405	30S ribosomal protein S4	427		33520__2623 USTrep__1581 SP37__1522 OTK__1617 MYRT__2117 H1T__1763 H22__1311 ASLM__1628 AL2__2043 35404__1338 33521__2128 TDE1943 SP33__2185
cluster0805	0	1	0	1	0	0	1	0	0	0	0	0	0			3	TDE1948	Treponema denticola ATCC 35405	ABC transporter permease	292		33520__2628 H22__1306 35404__1343
cluster0806	0	1	0	1	0	0	1	0	0	0	0	0	0			3	TDE1948	Treponema denticola ATCC 35405	ABC transporter permease	451		33520__2629 H22__1305 35404__1344
cluster0807	0	1	0	0	0	0	1	1	1	1	1	1	1			8	NC_015578__TREPR_1470	Treponema primitia ZAS-2	putative RelE/StbE family addiction moduletoxin	99.8		33520__2636 OTK__1629 USTrep__1567 SP37__1508 H22__1297 MYRT__2130 H1T__1776 SP33__2197
cluster0808	0	1	0	0	0	0	0	0	0	1	0	0	0			2	NC_015737__CXIVA_01880	Clostridium sp. SY8519	hypothetical protein	146		33520__2637 OTK__1632
cluster0809	0	1	0	0	0	0	0	0	0	1	0	0	0			2	NC_011768__Dalk_0033	Desulfatibacillum alkenivorans AK-01	hypothetical protein	39.7		33520__2638 OTK__1633
cluster0810	0	1	0	0	1	1	1	1	1	0	0	0	0			6	TPE_2800	Treponema pedis T A4	hypothetical protein	67.8		33520__2639 ASLM__1642 AL2__2057 MYRT__2132 H1T__1778 H22__1292
cluster0811	0	1	0	1	0	0	0	0	0	0	0	0	0			2	TDE1969	Treponema denticola ATCC 35405	sigma-54 dependent transcriptional regulator/response regulator	538		33520__2648 35404__1368 35404__1369
cluster0812	0	1	0	0	0	0	0	0	0	0	0	0	0			1	TDE1969	Treponema denticola ATCC 35405	sigma-54 dependent transcriptional regulator/response regulator	369		33520__2649
cluster0813	0	1	1	1	1	0	0	1	1	1	0	0	0			7	TDE1974	Treponema denticola ATCC 35405	undecaprenyldiphospho-muramoylpentapeptide beta-N- acetylglucosaminyltransferase	183		33520__2653 H1T__2632 MYRT__2144 AL2__2071 OTK__1649 35404__1374 33521__2095
cluster0814	1	1	1	1	1	1	1	1	1	1	1	1	1			13	TDE1848	Treponema denticola ATCC 35405	hypothetical protein	982		33520__2658 AL2__2797 OTK__2805 USTrep__2555 SP37__2525 33521__1712 TDE1848 ASLM__2666 H22__2617 H1T__2858 SP33__2657 35404__2307 MYRT__2686
cluster0815	0	1	0	0	1	0	0	0	1	1	0	1	1			6	NC_009767__Rcas_2417	Roseiflexus castenholzii DSM 13941	hypothetical protein	85.9		33520__2664 MYRT__2694 AL2__2803 OTK__2798 USTrep__2135 SP37__2185
cluster0816	0	1	0	0	1	1	1	1	1	1	0	0	0			7	n/a	n/a	n/a	0		33520__2666 OTK__2796 MYRT__2696 H1T__2850 H22__2625 ASLM__2721 AL2__2805
cluster0817	0	1	0	0	0	0	0	0	0	0	0	0	0			1	TDE0183	Treponema denticola ATCC 35405	ABC transporter permease	266		33520__2670
cluster0818	0	1	0	1	0	0	0	0	0	1	0	0	0			3	TDE0193	Treponema denticola ATCC 35405	hypothetical protein	1019		33520__2681 35404__0422 OTK__0411
cluster0819	0	1	0	0	0	0	0	0	0	0	0	0	0			1	TDE0193	Treponema denticola ATCC 35405	hypothetical protein	542		33520__2682
cluster0820	0	1	0	0	0	0	0	1	1	0	0	0	0			3	NC_015385__Tresu_0747	Treponema succinifaciens DSM 2489	MazF family transcriptional regulator	192		33520__2684 MYRT__0062 H1T__0033
cluster0821	0	1	0	0	0	0	0	1	1	0	0	0	0			3	NC_015385__Tresu_0746	Treponema succinifaciens DSM 2489	MazE family transcriptional regulator	121		33520__2685 MYRT__0061 H1T__0034
cluster0822	0	1	0	0	0	0	0	1	1	0	0	0	0			3	NC_009785__SGO_1358	Streptococcus gordonii str. Challis substr. CH1	ABC transporter ATP binding/permease	99		33520__2687 MYRT__0059 H1T__0036
cluster0823	0	1	0	0	0	0	0	1	1	0	0	0	0			3	NC_015958__Thewi_2683	Thermoanaerobacter wiegelii Rt8.B1	ABC transporter-like protein	83.2		33520__2688 MYRT__0058 H1T__0038
cluster0824	0	1	1	0	0	1	1	1	1	1	0	0	0			7	TDE0202	Treponema denticola ATCC 35405	hypothetical protein	231		33520__2692 OTK__0420 MYRT__0051 H1T__0043 H22__1964 ASLM__1704 33521__0605
cluster0825	0	1	1	0	0	1	1	1	1	1	0	0	0			7	TDE0202	Treponema denticola ATCC 35405	hypothetical protein	433		33520__2693 OTK__0421 H22__1963 ASLM__1703 33521__0604 MYRT__0050 H1T__0044
cluster0826	0	1	0	0	0	1	0	1	1	1	0	1	1			7	TDE1693	Treponema denticola ATCC 35405	hypothetical protein	429		33520__2696 H1T__1789 MYRT__2799 OTK__1401 USTrep__1215 SP37__1249 ASLM__1165
cluster0827	0	1	0	0	0	0	0	1	0	0	0	0	0			2	TDE1688	Treponema denticola ATCC 35405	hypothetical protein	698		33520__2700 H1T__1793
cluster0828	0	1	0	0	0	0	0	0	0	0	0	0	0			1	TDE1688	Treponema denticola ATCC 35405	hypothetical protein	449		33520__2701
cluster0829	0	1	0	0	0	0	0	0	0	0	0	0	0			1	TDE1687	Treponema denticola ATCC 35405	hypothetical protein	213		33520__2702
cluster0830	0	1	0	0	0	0	0	0	0	0	0	0	0			1	TDE1686	Treponema denticola ATCC 35405	3-phosphoshikimate 1-carboxyvinyltransferase	97.8		33520__2705
cluster0831	0	1	0	0	0	0	0	0	0	0	0	0	0			1	TDE1685	Treponema denticola ATCC 35405	diguanylate cyclase	271		33520__2706
cluster0832	0	1	0	0	0	0	0	0	0	0	0	0	0			1	TDE1668	Treponema denticola ATCC 35405	amino acid permease	99		33520__2724
cluster0833	0	1	0	0	0	0	0	1	1	1	0	1	1			6	TPE_0059	Treponema pedis T A4	cholinephosphate cytidylyltransferase/choline kinase	25.4		33520__2726 MYRT__2771 H1T__1816 OTK__1428 USTrep__1241 SP37__1275
cluster0834	0	1	0	0	1	1	0	1	1	0	1	0	0			6	TDE1665	Treponema denticola ATCC 35405	hypothetical protein	39.3		33520__2729 SP33__1356 MYRT__2768 H1T__1819 ASLM__1138 AL2__2523
cluster0835	0	1	0	0	0	0	0	0	0	0	0	0	0			1	TDE1659	Treponema denticola ATCC 35405	alanyl-tRNA synthetase	124		33520__2735
cluster0836	0	1	0	0	0	0	0	1	1	0	0	0	0			3	n/a	n/a	n/a	0		33520__2746 MYRT__0404 H1T__1171
cluster0837	1	1	1	1	1	1	1	1	1	1	1	1	1			13	TDE2549	Treponema denticola ATCC 35405	methyl-accepting chemotaxis protein	1414		33520__2754 TDE2549 35404__1029 33521__0987 USTrep__0510 SP37__0543 H22__0770 OTK__1021 ASLM__1047 SP33__2012 AL2__1334 MYRT__0415 H1T__1161
cluster0838	0	1	0	0	0	0	0	1	0	0	0	0	0			2	TDE2707	Treponema denticola ATCC 35405	hypothetical protein	154		33520__2755 H1T__2820
cluster0839	0	1	0	0	0	0	0	0	0	0	0	0	0			1	TDE2686	Treponema denticola ATCC 35405	flagellar biosynthetic protein FlhF	214		33520__2757
cluster0840	0	1	0	0	0	0	0	0	0	0	0	0	0			1	TDE2686	Treponema denticola ATCC 35405	flagellar biosynthetic protein FlhF	148		33520__2758
cluster0841	0	1	0	0	0	0	0	0	0	0	0	1	1			3	TDE2686	Treponema denticola ATCC 35405	flagellar biosynthetic protein FlhF	522		33520__2759 USTrep__0165 SP37__0164 USTrep__0164 SP37__0163
cluster0842	0	1	0	0	0	0	0	0	0	0	0	0	0			1	TDE0892	Treponema denticola ATCC 35405	ABC transporter permease	155		33520__2768
cluster0843	1	1	1	1	1	1	1	1	1	1	1	1	1			13	TDE0892	Treponema denticola ATCC 35405	ABC transporter permease	514		33520__2769 MYRT__0274 H1T__0499 H22__1471 35404__2096 33521__1690 TDE0892 AL2__0319 USTrep__2607 SP37__2585 SP33__0824 OTK__1678 ASLM__2485
cluster0844	0	1	0	0	0	0	1	1	1	0	0	0	0			4	NC_013161__Cyan8802_1345	Cyanothece sp. PCC 8802	hypothetical protein	54.3		33520__2770 MYRT__0273 H1T__0500 H22__1472
cluster0845	0	1	0	0	0	0	0	1	1	0	0	0	0			3	n/a	n/a	n/a	0		33520__2771 MYRT__0272 H1T__0501
cluster0846	0	1	0	0	1	0	0	0	0	0	0	0	0			2	NC_010475__SYNPCC7002_A1998	Synechococcus sp. PCC 7002	PilT domain-containing protein	127		33520__2784 AL2__0332
cluster0847	0	1	0	0	0	0	0	0	0	0	0	0	0			1	TDE0873	Treponema denticola ATCC 35405	hypothetical protein	115		33520__2790
cluster0848	0	1	1	0	0	0	0	0	0	0	0	0	0			2	TDE0870	Treponema denticola ATCC 35405	phosphatase/nucleotidase	213		33520__2794 33521__1668
cluster0849	0	1	0	0	1	0	0	1	1	0	0	1	1			6	TDE1344	Treponema denticola ATCC 35405	hypothetical protein	403		33520__2800 MYRT__0185 H1T__0582 USTrep__2093 SP37__2102 AL2__2762 MYRT__1614 H1T__1734 USTrep__1394 MYRT__3108
cluster0850	0	1	0	0	0	0	0	0	0	0	0	0	0			1	TDE0866	Treponema denticola ATCC 35405	hypothetical protein	317		33520__2804
cluster0851	0	1	0	0	0	0	0	0	0	0	0	0	0			1	TDE0866	Treponema denticola ATCC 35405	hypothetical protein	144		33520__2805
cluster0852	0	1	0	0	0	0	0	1	0	0	0	0	0			2	NC_014011__Amico_0799	Aminobacterium colombiense DSM 12261	sodium/hydrogen exchanger	241		33520__2807 H1T__0526
cluster0853	0	1	0	0	0	1	0	0	0	0	0	0	0			2	TPE_0108	Treponema pedis T A4	hypothetical protein	390		33520__2811 ASLM__2737
cluster0854	0	1	0	1	0	0	1	1	1	1	0	0	0			6	TDE1560	Treponema denticola ATCC 35405	YD repeat-containing protein	1215		33520__2812 MYRT__3016 H1T__2933 33520__2946 H22__0610 33520__2918 35404__2228 35404__2744 OTK__2816 33520__2817 MYRT__3018 H1T__2935 33520__2948 OTK__2738
cluster0855	1	1	0	0	0	0	0	1	1	1	0	0	0			5	TDE1558	Treponema denticola ATCC 35405	YD repeat-containing protein	2059		33520__2813 MYRT__2958 H1T__2901 TDE1560 OTK__2697 MYRT__2956 H1T__2899 33520__2815
cluster0856	0	1	1	0	0	0	0	0	0	1	0	0	0			3	TDE1558	Treponema denticola ATCC 35405	YD repeat-containing protein	1330		33520__2818 OTK__2817 33521__2802
cluster0857	0	1	0	0	0	0	0	0	0	0	0	0	0			1	NC_015311__HMPREF9137_0138	Prevotella denticola F0289	RHS repeat-associated core domain-containingprotein	94.4		33520__2819
cluster0858	0	1	0	0	0	0	0	0	0	0	0	0	0			1	NC_017569__RIA_0591	Riemerella anatipestifer RA-GD	protein RhsD	45.1		33520__2820
cluster0859	0	1	0	0	0	0	0	0	1	0	0	0	0			2	TDE1558	Treponema denticola ATCC 35405	YD repeat-containing protein	422		33520__2821 MYRT__2970
cluster0860	0	1	0	0	0	0	0	0	0	0	0	0	0			1	TDE1558	Treponema denticola ATCC 35405	YD repeat-containing protein	232		33520__2822
cluster0861	0	1	0	0	0	0	0	0	0	0	0	0	0			1	TDE1558	Treponema denticola ATCC 35405	YD repeat-containing protein	60.8		33520__2823
cluster0862	0	1	0	0	0	0	0	0	0	0	0	0	0			1	TDE0211	Treponema denticola ATCC 35405	ABC transporter permease	147		33520__2826
cluster0863	1	1	1	1	1	1	1	1	1	1	1	1	1			13	TDE0211	Treponema denticola ATCC 35405	ABC transporter permease	476		33520__2827 H22__1955 33521__0596 TDE0211 USTrep__1923 SP37__1812 OTK__0430 MYRT__0041 H1T__0053 AL2__1274 ASLM__1012 SP33__0973 35404__0403
cluster0864	0	1	0	0	0	0	0	1	1	0	0	0	1			4	TPE_0639	Treponema pedis T A4	ABC transporter ATP-binding protein	938		33520__2831 MYRT__0037 H1T__0057 USTrep__1919
cluster0865	0	1	0	0	0	0	0	0	0	0	0	0	0			1	TPE_0640	Treponema pedis T A4	ABC transporter ATP-binding protein	173		33520__2832
cluster0866	0	1	0	0	0	0	0	1	1	0	0	1	1			5	TPE_0640	Treponema pedis T A4	ABC transporter ATP-binding protein	1074		33520__2833 MYRT__0036 H1T__0058 USTrep__1823 SP37__1763
cluster0867	1	1	1	1	0	1	1	1	1	1	1	0	0			10	TDE0216	Treponema denticola ATCC 35405	hypothetical protein	818		33520__2834 H1T__0059 35404__0399 33521__0591 TDE0216 ASLM__1021 OTK__0435 MYRT__0035 SP33__0963 H22__1947
cluster0868	0	1	0	0	0	0	0	0	0	0	1	0	0			2	TDE0216	Treponema denticola ATCC 35405	hypothetical protein	163		33520__2835 SP33__0962
cluster0869	0	1	0	0	0	0	1	1	1	0	1	0	0			5	NC_015385__Tresu_0708	Treponema succinifaciens DSM 2489	XRE family transcriptional regulator	180		33520__2842 H1T__0066 MYRT__0027 SP33__2253 H22__1941
cluster0870	0	1	0	0	0	0	1	1	0	0	1	0	0			4	NC_015385__Tresu_0707	Treponema succinifaciens DSM 2489	plasmid maintenance system killer protein	99.8		33520__2843 H1T__0067 H22__1940 SP33__2254
cluster0871	0	1	0	0	0	0	0	1	1	1	0	0	1			5	NC_004722__BC2859	Bacillus cereus ATCC 14579	hypothetical protein	154		33520__2844 MYRT__0025 H1T__0068 OTK__2890 USTrep__2946
cluster0872	0	1	0	0	1	0	0	1	1	0	1	0	0			5	NC_009633__Amet_1734	Alkaliphilus metalliredigens QYMF	binding-protein-dependent transport system innermembrane protein	349		33520__2846 MYRT__2812 H1T__2699 AL2__2592 SP33__2877
cluster0873	0	1	0	0	0	0	0	0	0	0	0	0	0			1	NC_009633__Amet_1735	Alkaliphilus metalliredigens QYMF	binding-protein-dependent transport system innermembrane protein	79.7		33520__2847
cluster0874	0	1	0	0	0	0	0	0	0	0	0	0	0			1	NC_009633__Amet_1735	Alkaliphilus metalliredigens QYMF	binding-protein-dependent transport system innermembrane protein	244		33520__2848
cluster0875	0	1	0	0	1	0	0	1	1	0	1	0	0			5	NC_009633__Amet_1736	Alkaliphilus metalliredigens QYMF	extracellular solute-binding protein	531		33520__2849 MYRT__2814 H1T__2701 AL2__2590 SP33__2879
cluster0876	0	1	0	0	1	0	0	1	1	0	1	0	0			5	NC_010520__CLK_0856	Clostridium botulinum A3 str. Loch Maree	hypothetical protein	152		33520__2850 MYRT__2815 H1T__2702 SP33__2880 AL2__2589
cluster0877	0	1	0	0	0	0	0	0	0	0	0	0	0			1	TDE0397	Treponema denticola ATCC 35405	oligopeptide/dipeptide ABC transporter ATP-binding protein	269		33520__2861
cluster0878	0	1	0	0	0	0	0	0	0	0	0	0	0			1	TDE0397	Treponema denticola ATCC 35405	oligopeptide/dipeptide ABC transporter ATP-binding protein	318		33520__2862
cluster0879	1	1	1	1	1	1	1	1	1	0	0	0	0			9	TDE2707	Treponema denticola ATCC 35405	hypothetical protein	139		33520__2867 H22__2600 AL2__2571 MYRT__2831 H1T__2720 ASLM__1588 MYRT__3092 35404__2320 TDE2098 33521__2517 H22__1166 AL2__1478
cluster0880	0	1	0	0	0	1	1	1	1	1	1	0	0			7	NC_016630__HMPREF0389_01592	Filifactor alocis ATCC 35896	ABC transporter ATP-binding protein	1061		33520__2869 OTK__0452 MYRT__2940 H1T__0089 H22__2675 ASLM__0099 SP33__2839
cluster0881	0	1	0	0	0	1	1	1	1	0	1	0	0			6	NC_017567__SDE12394_07090	Streptococcus dysgalactiae subsp. equisimilis ATCC 12394	hypothetical protein	241		33520__2870 SP33__2840 MYRT__2941 H1T__0090 H22__2676 ASLM__0098
cluster0882	0	1	0	0	0	1	1	1	1	1	1	0	0			7	NC_010376__FMG_1399	Finegoldia magna ATCC 29328	ABC transporter permease	284		33520__2871 SP33__2841 MYRT__2942 H1T__0091 H22__2677 ASLM__0097 OTK__0449
cluster0883	0	1	0	0	0	1	1	1	1	1	1	0	0			7	NC_011900__SPN23F_14030	Streptococcus pneumoniae ATCC 700669	ABC transporter	586		33520__2872 OTK__0448 MYRT__2943 H1T__0092 H22__2678 ASLM__0096 SP33__2842
cluster0884	0	1	0	0	0	1	0	1	1	1	0	0	0			5	NC_004350__SMU_1095	Streptococcus mutans UA159	choline ABC transporter, osmoprotectant bindingprotein	99.4		33520__2873 MYRT__2944 H1T__0093 OTK__0447 ASLM__0095
cluster0885	0	1	0	0	0	0	0	1	1	0	0	0	0			3	TDE0241	Treponema denticola ATCC 35405	hypothetical protein	213		33520__2874 MYRT__2946 H1T__0094 H1T__0738
cluster0886	0	1	0	0	0	0	0	0	0	0	0	0	0			1	TDE0722	Treponema denticola ATCC 35405	lipoprotein	111		33520__2876
cluster0887	1	1	1	1	0	0	0	1	1	0	0	0	0			6	TDE0722	Treponema denticola ATCC 35405	lipoprotein	850		33520__2877 MYRT__2953 H1T__2943 35404__2673 33521__2437 TDE0722
cluster0888	0	1	0	1	0	0	0	1	0	1	0	1	1			6	n/a	n/a	n/a	0		33520__2878 H1T__2942 USTrep__1305 SP37__1338 OTK__2586 35404__2674
cluster0889	1	1	1	1	0	0	1	1	1	1	0	0	0			8	TDE0378	Treponema denticola ATCC 35405	hypothetical protein	190		33520__2881 OTK__0628 H22__0237 35404__2303 33521__0942 TDE0378 MYRT__2916 H1T__2677
cluster0890	0	1	0	0	0	0	1	1	1	1	0	0	0			5	NC_015500__Trebr_0150	Treponema brennaborense DSM 12168	hypothetical protein	74.3		33520__2882 MYRT__2917 H1T__2678 OTK__0627 H22__0236
cluster0891	0	1	0	0	0	0	0	0	0	0	1	0	0			2	TDE0385	Treponema denticola ATCC 35405	ABC transporter ATP-binding protein/permease	874		33520__2888 SP33__2868
cluster0892	0	1	0	0	0	0	0	0	0	0	0	0	0			1	TDE0385	Treponema denticola ATCC 35405	ABC transporter ATP-binding protein/permease	365		33520__2889
cluster0893	0	1	0	0	0	0	0	1	1	0	1	0	0			4	NC_014393__Clocel_1357	Clostridium cellulovorans 743B	oligopeptide/dipeptide ABC transporter ATPase	314		33520__2891 MYRT__2925 H1T__2686 SP33__2870
cluster0894	0	1	0	0	0	0	0	1	1	0	1	0	0			4	NC_014376__Closa_3956	Clostridium saccharolyticum WM1	oligopeptide/dipeptide ABC transporter ATPase	320		33520__2892 MYRT__2926 H1T__2687 SP33__2871
cluster0895	0	1	0	0	0	0	0	1	1	0	1	0	0			4	NC_015578__TREPR_2129	Treponema primitia ZAS-2	oligopeptide transport system permease AppC	268		33520__2893 MYRT__2927 H1T__2688 SP33__2872
cluster0896	0	1	0	0	0	0	0	1	1	0	0	0	0			3	NC_014376__Closa_3958	Clostridium saccharolyticum WM1	binding-protein-dependent transport system innermembrane protein	339		33520__2894 MYRT__2928 H1T__2689
cluster0897	0	1	0	0	0	0	0	0	0	0	0	0	0			1	NC_014376__Closa_3959	Clostridium saccharolyticum WM1	family 5 extracellular solute-binding protein	117		33520__2895
cluster0898	0	1	0	0	0	0	0	0	0	0	0	0	0			1	NC_014376__Closa_3959	Clostridium saccharolyticum WM1	family 5 extracellular solute-binding protein	266		33520__2896
cluster0899	0	1	0	0	0	0	0	0	0	0	0	0	0			1	n/a	n/a	n/a	0		33520__2903
cluster0900	0	1	0	0	0	0	0	0	0	0	0	0	0			1	TDE1552	Treponema denticola ATCC 35405	hypothetical protein	135		33520__2904
cluster0901	0	1	0	0	0	0	0	0	0	0	0	0	0			1	TDE1552	Treponema denticola ATCC 35405	hypothetical protein	145		33520__2905
cluster0902	0	1	0	0	0	0	0	0	0	0	0	0	0			1	TDE1553	Treponema denticola ATCC 35405	hypothetical protein	136		33520__2906
cluster0903	0	1	0	0	0	0	0	0	0	0	0	0	0			1	TDE1553	Treponema denticola ATCC 35405	hypothetical protein	123		33520__2907
cluster0904	0	1	0	0	0	0	0	0	0	0	0	0	0			1	TDE1553	Treponema denticola ATCC 35405	hypothetical protein	76.3		33520__2908
cluster0905	0	1	0	0	0	0	0	0	0	0	0	0	0			1	TDE1556	Treponema denticola ATCC 35405	hypothetical protein	347		33520__2911
cluster0906	0	1	0	0	0	0	0	0	0	0	0	0	0			1	TDE1556	Treponema denticola ATCC 35405	hypothetical protein	443		33520__2912
cluster0907	0	1	0	0	0	0	0	0	0	0	0	0	0			1	TDE1695	Treponema denticola ATCC 35405	CoA-substrate-specific enzyme activase	958		33520__2915
cluster0908	0	1	0	0	0	0	0	0	0	0	1	0	0			2	NC_013216__Dtox_1040	Desulfotomaculum acetoxidans DSM 771	RND family efflux transporter MFP subunit	36.6		33520__2919 SP33__0372
cluster0909	0	1	0	0	0	0	0	0	0	0	0	0	0			1	n/a	n/a	n/a	0		33520__2922
cluster0910	0	1	0	0	0	0	0	0	0	0	0	0	0			1	n/a	n/a	n/a	0		33520__2923
cluster0911	0	1	0	0	0	0	1	1	1	0	1	0	0			5	TPE_1723	Treponema pedis T A4	hypothetical protein	273		33520__2924 MYRT__3010 H1T__2927 H22__0623 SP33__2898
cluster0912	0	1	0	0	0	0	1	0	0	0	1	0	0			3	TPE_1722	Treponema pedis T A4	hypothetical protein	156		33520__2925 H22__0622 SP33__2899
cluster0913	0	1	0	0	0	0	0	0	0	0	0	0	0			1	TPE_1721	Treponema pedis T A4	hypothetical protein	77		33520__2926
cluster0914	0	1	0	0	0	1	0	1	1	0	0	0	0			4	TPE_1605	Treponema pedis T A4	YD repeat-containing protein	634		33520__2927 MYRT__3013 H1T__2930 ASLM__2560
cluster0915	0	1	0	0	1	1	0	0	0	0	0	0	0			3	NC_008148__Rxyl_2567	Rubrobacter xylanophilus DSM 9941	cytochrome bd-type quinol oxidase subunit 1-likeprotein	33.1		33520__2929 ASLM__2557 AL2__2717
cluster0916	0	1	0	0	1	0	1	0	0	0	0	0	0			3	NC_008255__CHU_1444	Cytophaga hutchinsonii ATCC 33406	DNA processing protein	35		33520__2931 H22__0615 AL2__2722
cluster0917	0	1	0	0	0	0	0	0	0	0	0	0	0			1	TDE1568	Treponema denticola ATCC 35405	hypothetical protein	67		33520__2933
cluster0918	1	1	1	1	1	1	0	1	0	1	0	1	1			10	TDE0419	Treponema denticola ATCC 35405	hypothetical protein	872		33520__2934 OTK__0331 USTrep__0597 SP37__0491 ASLM__2740 H1T__2877 AL2__2376 USTrep__0595 SP37__0489 35404__2755 33521__2769 33520__1060 TDE0419
cluster0919	0	1	0	0	0	0	0	0	0	0	0	0	0			1	n/a	n/a	n/a	0		33520__2936
cluster0920	0	1	0	0	0	0	0	0	0	0	0	0	0			1	n/a	n/a	n/a	0		33520__2939
cluster0921	0	1	1	1	0	1	1	1	1	0	1	0	1			9	TPE_1608	Treponema pedis T A4	hypothetical protein	413		33520__2945 SP33__2901 MYRT__3015 H1T__2932 USTrep__2518 ASLM__2735 H22__0614 35404__2742 33521__1719 H22__0621
cluster0922	0	1	1	1	1	0	0	1	1	1	0	1	1			9	TDE2020	Treponema denticola ATCC 35405	YD repeat-containing protein	862		33520__2951 H1T__2903 MYRT__2959 USTrep__2516 SP37__2575 35404__2714 AL2__2838 33521__2767 USTrep__2810 SP37__2801 MYRT__1069 H1T__2513 OTK__2743
cluster0923	0	1	0	0	0	0	0	0	0	0	0	0	0			1	NC_009342__cgR_1351	Corynebacterium glutamicum R	hypothetical protein	36.2		33520__2952
cluster0924	0	1	0	0	0	0	0	1	1	0	0	0	0			3	NC_013165__Shel_04350	Slackia heliotrinireducens DSM 20476	YeeE/YedE family protein	281		33520__2953 MYRT__2937 H1T__2697
cluster0925	0	1	0	0	0	0	0	1	0	0	0	0	0			2	NC_013165__Shel_04360	Slackia heliotrinireducens DSM 20476	disulfide bond formation regulator	82.8		33520__2954 H1T__2696
cluster0926	0	1	0	0	0	0	0	1	1	0	0	0	0			3	NC_010376__FMG_1558	Finegoldia magna ATCC 29328	oligopeptide ABC transporter substrate-bindingprotein	608		33520__2955 MYRT__2935 H1T__2695
cluster0927	0	1	0	0	0	0	0	1	1	0	0	0	0			3	NC_010376__FMG_1559	Finegoldia magna ATCC 29328	oligopeptide ABC transporter permease	464		33520__2956 MYRT__2934 H1T__2694
cluster0928	0	1	0	0	0	0	0	1	1	0	0	0	0			3	NC_010376__FMG_1560	Finegoldia magna ATCC 29328	oligopeptide ABC transporter permease	397		33520__2957 MYRT__2933 H1T__2693
cluster0929	0	1	0	0	0	0	0	1	1	0	0	0	0			3	NC_010376__FMG_1561	Finegoldia magna ATCC 29328	oligopeptide ABC transporter ATP-bindingprotein	397		33520__2958 MYRT__2932 H1T__2692
cluster0930	0	1	0	0	0	0	0	0	0	0	0	0	0			1	TDE0301	Treponema denticola ATCC 35405	tetracenomycin polyketide synthesis O-methyltransferase TcmP	270		33520__2962
cluster0931	0	1	0	0	0	1	0	0	0	0	0	0	0			2	NC_014622__PPSC2_c3617	Paenibacillus polymyxa SC2	hypothetical protein	32.3		33520__2964 ASLM__0812
cluster0932	0	1	0	0	0	0	0	0	0	0	0	0	1			2	TPE_0464	Treponema pedis T A4	hypothetical protein	83.6		33520__2967 USTrep__2982
cluster0933	0	1	0	0	1	1	1	0	0	1	1	1	1			8	TPE_1067	Treponema pedis T A4	hypothetical protein	270		33520__2970 ASLM__2567 AL2__2712 H22__0632 OTK__2814 USTrep__2496 SP37__2568 SP33__1263
cluster0934	0	1	0	0	0	1	0	0	0	0	0	0	0			2	TDE1574	Treponema denticola ATCC 35405	hypothetical protein	44.3		33520__2973 ASLM__2564
cluster0935	0	1	0	0	0	0	0	0	0	0	0	0	0			1	n/a	n/a	n/a	0		33520__2974
cluster0936	0	1	0	0	0	1	0	0	0	0	0	1	1			4	TPE_1576	Treponema pedis T A4	hypothetical protein	299		33520__2975 ASLM__2563 USTrep__2515 SP37__2574
cluster0937	0	1	0	0	0	0	0	0	0	0	0	0	0			1	TDE1580	Treponema denticola ATCC 35405	hypothetical protein	171		33520__2982
cluster0938	0	1	0	0	1	1	0	0	0	1	1	1	1			7	TPE_0127	Treponema pedis T A4	hypothetical protein	64.3		33520__2987 USTrep__2517 SP37__2576 OTK__2737 ASLM__2559 AL2__2720 SP33__2897
cluster0939	0	1	0	0	0	0	0	0	0	0	0	0	0			1	NC_010842__LBF_0865	Leptospira biflexa serovar Patoc strain 'Patoc 1 (Ames)'	flavodoxin reductase	32.7		33520__2988
cluster0940	0	1	0	0	0	0	1	0	0	0	0	0	0			2	TDE0181	Treponema denticola ATCC 35405	methyl-accepting chemotaxis protein	315		33520__2991 H22__1985
cluster0941	0	1	0	0	0	0	0	0	0	0	0	0	0			1	TPE_1556	Treponema pedis T A4	LysR family transcriptional regulator	24.3		33520__2999 33520__3007
cluster0942	0	1	0	0	0	0	0	0	0	0	0	0	0			1	NC_016747__GU3_16359	Oceanimonas sp. GK1	Mob	73.9		33520__3000 33520__3008
cluster0943	0	1	0	0	0	0	0	0	0	0	0	0	0			1	NC_016747__GU3_16359	Oceanimonas sp. GK1	Mob	35.4		33520__3001 33520__3009
cluster0944	0	1	0	0	0	0	0	0	0	0	0	0	0			1	n/a	n/a	n/a	0		33520__3002
cluster0945	0	1	0	0	0	0	0	0	0	0	0	0	0			1	NC_013515__Smon_0880	Streptobacillus moniliformis DSM 12112	virulence-associated protein D (VapD) conservedregion	142		33520__3003 33520__3010
cluster0946	0	1	0	0	0	0	0	0	0	0	0	0	0			1	n/a	n/a	n/a	0		33520__3004
cluster0947	0	1	0	0	0	0	0	0	0	0	0	0	0			1	NC_003383__pli0015	Listeria innocua Clip11262	hypothetical protein	83.6		33520__3005
cluster0948	0	1	0	0	0	0	0	0	0	0	0	0	0			1	n/a	n/a	n/a	0		33520__3006
cluster0949	0	1	0	0	0	0	0	0	0	0	0	0	0			1	NC_003383__pli0015	Listeria innocua Clip11262	hypothetical protein	92.8		33520__3011
cluster0950	0	1	0	0	0	0	0	0	0	0	0	0	0			1	NC_017072__SELR_pSRC900010	Selenomonas ruminantium subsp. lactilytica TAM6421	putative replication protein	71.6		33520__3012
cluster0951	0	1	0	0	0	0	0	0	0	0	0	0	0			1	TPE_1556	Treponema pedis T A4	LysR family transcriptional regulator	24.6		33520__3013
cluster0952	0	1	0	0	0	0	0	0	0	0	0	0	0			1	n/a	n/a	n/a	0		33520__3026
cluster0953	0	1	0	0	0	0	1	0	0	0	0	0	0			2	TDE0424	Treponema denticola ATCC 35405	bacteriocin-type signal sequence	135		33520__3028 H22__2758
cluster0954	0	1	0	0	0	0	0	0	0	0	0	0	0			1	TDE1557	Treponema denticola ATCC 35405	hypothetical protein	72.8		33520__3081
cluster0955	0	0	1	0	0	0	0	0	0	0	0	0	0			1	TDE0667	Treponema denticola ATCC 35405	FeS assembly protein SufB	141		33521__0017
cluster0956	0	0	1	0	0	0	0	0	1	0	0	0	0			2	TDE0666	Treponema denticola ATCC 35405	FeS assembly ATPase SufC	243		33521__0018 MYRT__2248
cluster0957	0	0	1	0	0	0	0	0	1	0	0	0	0			2	TDE0666	Treponema denticola ATCC 35405	FeS assembly ATPase SufC	196		33521__0019 MYRT__2249
cluster0958	0	0	1	0	1	0	0	0	0	0	0	0	0			2	NC_015714__TPCCA_0939	Treponema paraluiscuniculi Cuniculi A	pyruvate synthase	203		33521__0021 AL2__1302
cluster0959	1	0	1	1	0	0	0	0	0	0	1	0	0			4	TDE0619	Treponema denticola ATCC 35405	methyl-accepting chemotaxis protein	1408		33521__0068 35404__1900 TDE0619 SP33__2827
cluster0960	0	0	1	1	0	0	0	0	0	0	0	0	0			2	n/a	n/a	n/a	31.2		33521__0069 35404__1901
cluster0961	0	0	1	0	0	0	1	0	0	0	0	0	0			2	TDE0613	Treponema denticola ATCC 35405	hypothetical protein	140		33521__0073 H22__2756
cluster0962	0	0	1	0	0	0	0	0	0	0	0	0	0			1	TDE0610	Treponema denticola ATCC 35405	3-hydroxyacyl-CoA dehydrogenase	226		33521__0075
cluster0963	0	0	1	0	0	0	0	0	0	0	0	0	0			1	TDE0610	Treponema denticola ATCC 35405	3-hydroxyacyl-CoA dehydrogenase	327		33521__0076
cluster0964	0	0	1	0	0	0	0	0	0	0	1	0	0			2	TDE0604	Treponema denticola ATCC 35405	hypothetical protein	407		33521__0082 SP33__0205
cluster0965	0	0	1	0	0	0	0	0	0	0	0	0	0			1	TDE0604	Treponema denticola ATCC 35405	hypothetical protein	253		33521__0083
cluster0966	1	0	1	1	0	0	0	1	1	0	0	0	0			5	TPE_1066	Treponema pedis T A4	oxidoreductase	813		33521__0113 35404__0675 TDE0134 MYRT__1257 H1T__1027
cluster0967	0	0	1	1	0	0	0	1	1	0	0	0	0			4	TPE_1066	Treponema pedis T A4	oxidoreductase	308		33521__0114 35404__0676 H1T__1028 MYRT__1256
cluster0968	0	0	1	0	0	0	0	0	0	0	0	0	0			1	TDE0128	Treponema denticola ATCC 35405	HAMP domain/GGDEF domain/EAL	384		33521__0120
cluster0969	1	1	1	1	0	0	0	1	1	1	0	1	1			9	TDE0108	Treponema denticola ATCC 35405	hypothetical protein	206		33521__0140 MYRT__1229 H1T__1054 33520__0143 TDE0108 OTK__0559 35404__0704 USTrep__0637 SP37__0604
cluster0970	0	0	1	0	0	0	0	0	0	0	0	0	0			1	TDE0055	Treponema denticola ATCC 35405	flagellar biosynthesis protein FlhA	675		33521__0191
cluster0971	0	0	1	0	0	0	0	0	0	0	0	0	0			1	TDE0055	Treponema denticola ATCC 35405	flagellar biosynthesis protein FlhA	583		33521__0192
cluster0972	0	0	1	0	0	0	0	0	0	0	0	0	0			1	TDE0043	Treponema denticola ATCC 35405	TPR	176		33521__0205
cluster0973	0	0	1	0	0	0	0	1	0	0	0	0	0			2	TDE0043	Treponema denticola ATCC 35405	TPR	202		33521__0206 H1T__0893
cluster0974	0	0	1	1	1	1	0	0	0	1	0	1	1			7	n/a	n/a	n/a	0		33521__0224 35404__1824 USTrep__3008 SP37__2993 OTK__2407 ASLM__0520 AL2__0154
cluster0975	1	1	1	1	1	1	1	1	1	1	0	1	1			12	TDE2456	Treponema denticola ATCC 35405	hypothetical protein	301		33521__0226 35404__1822 ASLM__0522 OTK__2409 MYRT__0181 H1T__0360 H22__2337 AL2__0152 USTrep__0436 SP37__0405 33520__0978 TDE2456
cluster0976	0	0	1	0	0	0	1	0	0	0	1	0	0			3	TDE2451	Treponema denticola ATCC 35405	S-adenosylmethionine--tRNA ribosyltransferase-isomerase	441		33521__0231 H22__2332 SP33__2038
cluster0977	0	0	1	0	0	0	1	0	0	0	0	0	0			2	TDE2451	Treponema denticola ATCC 35405	S-adenosylmethionine--tRNA ribosyltransferase-isomerase	375		33521__0232 H22__2331
cluster0978	0	0	1	1	0	0	0	0	1	0	0	0	0			3	TDE2450	Treponema denticola ATCC 35405	ankyrin repeat-containing protein	344		33521__0233 35404__1815 MYRT__0615
cluster0979	0	0	1	1	0	0	0	0	1	0	0	0	0			3	TDE2450	Treponema denticola ATCC 35405	ankyrin repeat-containing protein	295		33521__0234 MYRT__0616 35404__1814
cluster0980	0	0	1	0	0	0	0	0	0	0	0	0	0			1	TDE2443	Treponema denticola ATCC 35405	hypothetical protein	72.8		33521__0241
cluster0981	0	0	1	1	0	0	1	0	0	1	1	1	1			7	TPE_0305	Treponema pedis T A4	hypothetical protein	39.7		33521__0250 35404__1798 USTrep__0422 SP37__0391 OTK__2425 H22__2319 SP33__0492
cluster0982	0	0	1	1	0	0	0	0	1	0	0	0	0			3	TDE2434	Treponema denticola ATCC 35405	polysaccharide deacetylase	1112		33521__0251 35404__1797 MYRT__0632
cluster0983	0	0	1	0	0	0	0	0	0	0	0	0	0			1	TDE2434	Treponema denticola ATCC 35405	polysaccharide deacetylase	237		33521__0252
cluster0984	0	0	1	1	0	0	0	0	1	0	0	0	0			3	TDE2434	Treponema denticola ATCC 35405	polysaccharide deacetylase	414		33521__0253 35404__1795 MYRT__0633
cluster0985	0	0	1	0	0	0	0	0	0	0	0	0	0			1	TDE2429	Treponema denticola ATCC 35405	hypothetical protein	77.4		33521__0258
cluster0986	0	0	1	0	0	0	0	0	1	0	0	0	0			2	TDE2404	Treponema denticola ATCC 35405	RNA polymerase sigma-54 factor	657		33521__0284 MYRT__0677
cluster0987	0	0	1	0	0	1	0	0	0	0	0	0	0			2	TDE2404	Treponema denticola ATCC 35405	RNA polymerase sigma-54 factor	474		33521__0285 ASLM__0577
cluster0988	0	0	1	0	0	0	0	0	0	0	0	0	1			2	TDE2497	Treponema denticola ATCC 35405	hypothetical protein	37		33521__0294 USTrep__2962 USTrep__1209
cluster0989	0	0	1	0	0	1	0	0	1	0	0	0	0			3	TDE2387	Treponema denticola ATCC 35405	4-alpha-glucanotransferase	230		33521__0300 ASLM__0593 MYRT__0693
cluster0990	1	0	1	1	1	1	1	1	1	1	1	1	1			12	TDE0486	Treponema denticola ATCC 35405	hypothetical protein	526		33521__0356 TDE0486 AL2__0781 35404__0099 ASLM__0936 USTrep__0749 SP37__0682 OTK__2356 MYRT__0908 H1T__0113 H22__0499 SP33__1681
cluster0991	0	0	1	0	0	0	0	0	0	0	0	0	0			1	TDE0486	Treponema denticola ATCC 35405	hypothetical protein	65.5		33521__0357
cluster0992	0	0	1	0	0	0	0	0	0	0	0	0	0			1	TDE0477	Treponema denticola ATCC 35405	hypothetical protein	166		33521__0367
cluster0993	0	0	1	0	0	1	0	0	0	0	0	0	0			2	TDE0467	Treponema denticola ATCC 35405	hypothetical protein	357		33521__0377 ASLM__0908
cluster0994	0	0	1	0	0	1	0	0	0	0	0	0	0			2	TDE0467	Treponema denticola ATCC 35405	hypothetical protein	588		33521__0378 ASLM__0907
cluster0995	0	1	1	1	1	1	1	1	0	1	0	1	1			10	TDE0461	Treponema denticola ATCC 35405	hypothetical protein	101		33521__0384 H1T__0589 33520__0473 OTK__0364 ASLM__0902 USTrep__0561 SP37__0455 H22__0460 35404__0071 AL2__0807
cluster0996	0	0	1	0	0	0	0	0	0	0	0	0	0			1	TDE0446	Treponema denticola ATCC 35405	fibronectin type III	143		33521__0398
cluster0997	0	0	1	1	0	0	0	0	0	0	0	0	0			2	TDE0446	Treponema denticola ATCC 35405	fibronectin type III	692		33521__0399 35404__0057
cluster0998	0	0	1	1	0	0	0	0	0	0	0	0	0			2	TDE0446	Treponema denticola ATCC 35405	fibronectin type III	249		33521__0400 35404__0056
cluster0999	0	0	1	0	0	0	0	0	0	0	0	0	0			1	TDE0445	Treponema denticola ATCC 35405	amino acid permease	104		33521__0402
cluster1000	1	0	1	1	1	1	1	0	0	1	0	0	0			7	TDE0439	Treponema denticola ATCC 35405	hypothetical protein	464		33521__0408 TDE0439 H22__0439 35404__0049 ASLM__0883 AL2__2085 OTK__0342
cluster1001	0	0	1	0	0	0	0	0	0	0	0	0	0			1	TDE0437	Treponema denticola ATCC 35405	HEAT repeat-containing PBS lyase	224		33521__0410
cluster1002	1	1	1	1	1	1	1	1	1	1	1	1	1			13	TDE0437	Treponema denticola ATCC 35405	HEAT repeat-containing PBS lyase	976		33521__0411 35404__0047 TDE0437 AL2__2087 USTrep__0587 SP37__0481 33520__0450 H22__0437 ASLM__0880 MYRT__2543 H1T__2431 SP33__2247 OTK__0339
cluster1003	1	0	1	1	0	0	0	0	0	0	0	0	0			3	TDE0432	Treponema denticola ATCC 35405	TPR	238		33521__0416 35404__2650 TDE0432
cluster1004	1	1	1	1	0	1	1	0	0	0	0	0	0			6	TDE0425	Treponema denticola ATCC 35405	bacteriocin ABC transporter ATP-binding/permease	1460		33521__0423 33520__0443 35404__0039 TDE0425 ASLM__0870 H22__0429
cluster1005	0	0	1	0	0	0	0	0	0	0	0	0	0			1	TDE0425	Treponema denticola ATCC 35405	bacteriocin ABC transporter ATP-binding/permease	328		33521__0424
cluster1006	0	0	1	0	1	1	0	0	0	0	1	0	0			4	TDE0257	Treponema denticola ATCC 35405	hypothetical protein	246		33521__0434 SP33__1579 AL2__2125 ASLM__0080
cluster1007	0	0	1	0	0	0	0	0	0	0	0	0	0			1	TDE0239	Treponema denticola ATCC 35405	glycine reductase complex protein GrdD	500		33521__0453
cluster1008	0	0	1	0	0	0	0	0	0	0	0	0	0			1	TDE0239	Treponema denticola ATCC 35405	glycine reductase complex protein GrdD	243		33521__0454
cluster1009	0	0	1	1	0	0	0	0	0	0	0	0	0			2	n/a	n/a	n/a	0		33521__0471 35404__1298
cluster1010	1	1	1	1	1	1	1	1	1	1	1	1	1			13	TDE0273	Treponema denticola ATCC 35405	ABC transporter ATP-binding protein/permease	1204		33521__0473 35404__1296 TDE0273 AL2__0531 USTrep__1882 SP37__1874 OTK__2465 H22__2474 ASLM__0068 MYRT__2065 H1T__0704 33520__0810 SP33__1570
cluster1011	0	0	1	0	0	0	0	0	0	0	0	0	0			1	TDE0273	Treponema denticola ATCC 35405	ABC transporter ATP-binding protein/permease	295		33521__0474
cluster1012	0	0	1	1	0	0	0	0	0	0	0	0	0			2	TPE_1645	Treponema pedis T A4	phage minor structural protein	29.3		33521__0475 35404__1294
cluster1013	1	0	1	1	1	1	0	0	0	0	0	0	0			5	TDE0278	Treponema denticola ATCC 35405	hypothetical protein	157		33521__0480 TDE0278 AL2__2082 ASLM__0062 35404__1290
cluster1014	0	0	1	0	0	0	0	0	0	0	0	0	0			1	TDE0279	Treponema denticola ATCC 35405	hypothetical protein	374		33521__0481
cluster1015	0	0	1	0	0	0	0	0	0	0	0	0	0			1	TDE0279	Treponema denticola ATCC 35405	hypothetical protein	281		33521__0482
cluster1016	0	0	1	1	1	1	1	1	1	0	0	0	0			7	TDE0291	Treponema denticola ATCC 35405	hypothetical protein	102		33521__0493 H22__2488 AL2__0614 35404__1278 ASLM__0050 MYRT__2677 H1T__0684
cluster1017	0	0	1	1	0	0	0	0	0	0	0	0	0			2	TDE0293	Treponema denticola ATCC 35405	MATE family transporter	382		33521__0495 35404__1276
cluster1018	0	0	1	1	0	0	0	0	0	0	0	0	0			2	TDE0293	Treponema denticola ATCC 35405	MATE family transporter	514		33521__0496 35404__1275
cluster1019	0	0	1	0	0	0	0	0	0	0	0	0	0			1	TDE0299	Treponema denticola ATCC 35405	mutator mutT protein	192		33521__0501
cluster1020	0	0	1	0	0	0	0	0	0	0	0	0	0			1	TDE0320	Treponema denticola ATCC 35405	hypothetical protein	81.6		33521__0523
cluster1021	0	0	1	1	0	0	0	0	0	0	0	1	1			4	NC_016620__BMS_3409	Bacteriovorax marinus SJ	hypothetical protein	33.5		33521__0534 35404__1082 USTrep__1826 SP37__1818 USTrep__1488 SP37__1617
cluster1022	1	1	1	1	1	1	1	1	1	1	1	1	1			13	TDE0349	Treponema denticola ATCC 35405	phosphoenolpyruvate synthase	1711		33521__0552 35404__1061 TDE0349 H22__0270 AL2__0560 MYRT__0516 H1T__2149 33520__1218 USTrep__1506 SP37__1635 OTK__0656 ASLM__1227 SP33__1113
cluster1023	0	0	1	0	0	0	0	0	0	0	0	0	0			1	TDE0349	Treponema denticola ATCC 35405	phosphoenolpyruvate synthase	464		33521__0553
cluster1024	0	0	1	1	0	1	0	0	0	0	0	0	0			3	TDE0361	Treponema denticola ATCC 35405	transporter	578		33521__0564 35404__1048 ASLM__1557
cluster1025	0	0	1	1	1	0	0	0	0	0	0	0	0			3	TDE0216	Treponema denticola ATCC 35405	hypothetical protein	801		33521__0565 35404__1047 AL2__1281
cluster1026	0	0	1	0	0	1	0	0	0	0	0	0	0			2	TDE0213	Treponema denticola ATCC 35405	TPR	348		33521__0593 ASLM__1015
cluster1027	0	0	1	0	0	1	0	0	0	0	0	0	0			2	TDE0213	Treponema denticola ATCC 35405	TPR	421		33521__0594 ASLM__1014
cluster1028	0	0	1	1	0	0	0	0	1	0	0	0	0			3	TDE0185	Treponema denticola ATCC 35405	ABC transporter ATP-binding protein	699		33521__0622 35404__0430 MYRT__0074
cluster1029	0	0	1	1	0	0	0	0	0	0	0	0	0			2	TDE0185	Treponema denticola ATCC 35405	ABC transporter ATP-binding protein	449		33521__0623 35404__0431
cluster1030	0	0	1	0	1	0	0	0	0	0	0	0	0			2	TDE0182	Treponema denticola ATCC 35405	ABC transporter ATP-binding protein	599		33521__0626 AL2__1248
cluster1031	1	0	1	1	0	0	0	0	1	0	0	1	0			5	TDE0182	Treponema denticola ATCC 35405	ABC transporter ATP-binding protein	432		33521__0627 SP37__1767 MYRT__0093 35404__2510 TDE0168
cluster1032	0	0	1	1	0	0	0	0	0	0	0	0	0			2	TDE2711	Treponema denticola ATCC 35405	hypothetical protein	199		33521__0651 35404__1198
cluster1033	0	0	1	0	0	0	0	0	0	0	0	0	0			1	TDE0726	Treponema denticola ATCC 35405	aldehyde oxidase and xanthine dehydrogenase	177		33521__0653
cluster1034	0	0	1	1	0	0	0	0	0	0	1	0	0			3	TDE0726	Treponema denticola ATCC 35405	aldehyde oxidase and xanthine dehydrogenase	1315		33521__0654 SP33__2469 35404__2710
cluster1035	0	0	1	0	0	0	0	0	0	0	0	0	0			1	TPE_2762	Treponema pedis T A4	hypothetical protein	120		33521__0662
cluster1036	1	0	1	1	0	0	0	0	0	1	1	1	1			7	TDE0738	Treponema denticola ATCC 35405	hypothetical protein	146		33521__0666 TDE0738 USTrep__0731 SP37__0664 OTK__2372 35404__2696 SP33__0437
cluster1037	0	0	1	0	0	0	0	0	0	0	0	0	0			1	TDE0749	Treponema denticola ATCC 35405	cobalamin biosynthesis protein CobN	181		33521__0675
cluster1038	0	0	1	0	0	0	0	0	0	0	0	0	0			1	TDE0749	Treponema denticola ATCC 35405	cobalamin biosynthesis protein CobN	1151		33521__0676
cluster1039	0	0	1	0	0	0	0	0	0	0	0	0	0			1	TDE0749	Treponema denticola ATCC 35405	cobalamin biosynthesis protein CobN	1162		33521__0677
cluster1040	0	0	1	0	0	0	0	0	0	0	0	0	0			1	TDE0752	Treponema denticola ATCC 35405	hypothetical protein	629		33521__0680
cluster1041	0	0	1	0	0	0	0	0	0	0	0	0	0			1	TDE0752	Treponema denticola ATCC 35405	hypothetical protein	610		33521__0681
cluster1042	0	0	1	1	0	0	0	0	0	0	0	0	0			2	NC_011996__MCCL_plsB0042	Macrococcus caseolyticus JCSC5402	rRNA adenine N-6-methyltransferase	498		33521__0688 35404__0325
cluster1043	0	0	1	0	0	0	0	0	0	0	0	0	0			1	NC_015164__Bacsa_2566	Bacteroides salanitronis DSM 18170	rRNA (adenine-N(6)-)-methyltransferase	317		33521__0689
cluster1044	0	0	1	1	0	0	0	0	0	0	0	0	0			2	TPE_1915	Treponema pedis T A4	lipoprotein	25.8		33521__0690 35404__0323
cluster1045	0	0	1	1	0	1	0	0	0	0	1	0	0			4	TDE0789	Treponema denticola ATCC 35405	30S ribosomal protein S13	162		33521__0716 SP33__1793 ASLM__1357 35404__0296
cluster1046	1	0	1	1	1	0	1	0	0	1	1	1	1			9	TDE0948	Treponema denticola ATCC 35405	hypothetical protein	598		33521__0731 35404__2636 H22__1387 TDE0975 SP33__0974 SP33__0207 SP33__3004 SP33__1596 35404__1334 33521__2133 TDE1938 OTK__0032 H22__1448 SP33__1925 AL2__1915 SP33__0976 H22__1416 35404__0244 33521__0759 TDE0948 SP33__1221 SP33__2955 OTK__2490 USTrep__2437 SP37__2453 SP33__3059
cluster1047	0	0	1	0	0	1	1	0	0	0	0	0	0			3	TDE0964	Treponema denticola ATCC 35405	hypothetical protein	1336		33521__0741 ASLM__0710 H22__1398
cluster1048	0	0	1	0	0	0	0	0	0	0	0	0	0			1	TDE0958	Treponema denticola ATCC 35405	patatin	293		33521__0748
cluster1049	0	0	1	0	0	0	0	0	0	0	0	0	0			1	TDE0958	Treponema denticola ATCC 35405	patatin	336		33521__0749
cluster1050	0	0	1	1	0	0	0	0	0	0	0	0	0			2	TDE0918	Treponema denticola ATCC 35405	hypothetical protein	427		33521__0786 35404__0216
cluster1051	0	0	1	0	0	0	0	0	0	0	0	0	0			1	TDE0918	Treponema denticola ATCC 35405	hypothetical protein	836		33521__0787
cluster1052	0	0	1	0	0	0	0	0	0	0	0	0	0			1	TDE0918	Treponema denticola ATCC 35405	hypothetical protein	1011		33521__0788
cluster1053	1	0	1	1	0	0	0	0	0	0	0	0	0			3	TDE0913	Treponema denticola ATCC 35405	hypothetical protein	923		33521__0792 35404__0211 TDE0913
cluster1054	0	0	1	0	0	0	0	0	1	0	0	0	0			2	TDE0903	Treponema denticola ATCC 35405	ATP-dependent DNA helicase PcrA	492		33521__0800 MYRT__3161
cluster1055	0	0	1	0	1	0	0	0	0	0	0	0	0			2	TDE0903	Treponema denticola ATCC 35405	ATP-dependent DNA helicase PcrA	1070		33521__0801 AL2__0307
cluster1056	0	0	1	0	0	0	0	0	0	0	0	0	0			1	TDE0895	Treponema denticola ATCC 35405	AraC family transcriptional regulator	188		33521__0809
cluster1057	1	1	1	0	1	1	1	1	1	1	0	1	1			11	TDE0895	Treponema denticola ATCC 35405	AraC family transcriptional regulator	647		33521__0810 OTK__2454 AL2__0316 TDE0895 ASLM__2488 USTrep__2649 SP37__0366 H22__1468 MYRT__2991 H1T__0496 33520__1147
cluster1058	0	0	1	0	0	0	0	0	1	0	0	0	0			2	TDE0894	Treponema denticola ATCC 35405	hypothetical protein	133		33521__0811 MYRT__2992
cluster1059	1	1	1	1	1	1	1	1	1	1	1	1	1			13	TDE0894	Treponema denticola ATCC 35405	hypothetical protein	518		33521__0812 35404__2098 TDE0894 ASLM__2487 OTK__2455 AL2__0317 SP33__0822 MYRT__2993 USTrep__2648 SP37__0365 H22__1469 H1T__0497 33520__1146
cluster1060	0	0	1	0	0	0	0	0	0	1	0	0	0			2	TDE2022	Treponema denticola ATCC 35405	YD repeat-containing protein	320		33521__0814 OTK__1757
cluster1061	0	0	1	1	0	0	0	0	0	0	0	0	0			2	TDE2495	Treponema denticola ATCC 35405	hypothetical protein	52		33521__0825 35404__0855
cluster1062	0	0	1	0	0	0	0	0	0	0	0	0	0			1	TDE2490	Treponema denticola ATCC 35405	primosomal protein N'	338		33521__0829
cluster1063	0	0	1	0	0	0	0	0	0	0	0	0	0			1	TDE2490	Treponema denticola ATCC 35405	primosomal protein N'	901		33521__0830
cluster1064	0	0	1	0	0	0	0	0	0	0	0	0	0			1	TDE2478	Treponema denticola ATCC 35405	excinuclease ABC subunit C	826		33521__0842
cluster1065	0	0	1	0	0	0	0	0	0	0	0	0	0			1	TDE2478	Treponema denticola ATCC 35405	excinuclease ABC subunit C	458		33521__0843
cluster1066	1	0	1	0	0	1	1	1	1	1	0	1	1			9	TDE1096	Treponema denticola ATCC 35405	hydroxymethylbutenyl pyrophosphate reductase	583		33521__0866 TDE1096 MYRT__2207 H1T__1867 OTK__1832 ASLM__2311 USTrep__1715 SP37__1898 H22__1911
cluster1067	0	0	1	1	1	1	1	0	0	0	0	1	1			7	TDE1094	Treponema denticola ATCC 35405	hypothetical protein	372		33521__0868 35404__2188 H22__1908 USTrep__1718 SP37__1901 AL2__1960 ASLM__2314
cluster1068	0	0	1	1	1	1	1	0	1	1	0	1	1			9	TDE1094	Treponema denticola ATCC 35405	hypothetical protein	702		33521__0869 USTrep__1719 SP37__1902 ASLM__2315 H22__1907 AL2__1961 35404__2187 OTK__1830 MYRT__2205
cluster1069	1	0	1	0	0	1	1	1	1	1	0	0	0			7	TDE1077	Treponema denticola ATCC 35405	hypothetical protein	788		33521__0883 MYRT__2187 H1T__1848 TDE1077 OTK__1812 H22__1861 ASLM__2333
cluster1070	0	0	1	1	0	0	0	0	0	0	0	0	0			2	TDE1077	Treponema denticola ATCC 35405	hypothetical protein	142		33521__0887 35404__2170
cluster1071	0	0	1	0	0	0	1	0	0	1	0	0	0			3	TDE1074	Treponema denticola ATCC 35405	oligopeptide/dipeptide ABC transporter permease	281		33521__0890 OTK__1808 H22__1864
cluster1072	0	0	1	0	0	0	1	0	0	1	0	0	0			3	TDE1074	Treponema denticola ATCC 35405	oligopeptide/dipeptide ABC transporter permease	643		33521__0891 OTK__1807 H22__1865
cluster1073	0	0	1	1	0	0	0	0	0	0	0	0	0			2	TDE1071	Treponema denticola ATCC 35405	peptide ABC transporter peptide-binding protein OppA	540		33521__0894 35404__2164
cluster1074	0	0	1	1	0	0	0	0	0	0	0	0	0			2	TDE1071	Treponema denticola ATCC 35405	peptide ABC transporter peptide-binding protein OppA	522		33521__0895 35404__2163
cluster1075	1	1	1	1	1	1	1	1	1	1	1	1	1			13	TDE1066	Treponema denticola ATCC 35405	hypothetical protein	141		33521__0900 OTK__1799 33520__1773 TDE1066 MYRT__2176 H1T__1837 35404__2158 AL2__1989 USTrep__1745 SP37__1928 H22__1875 SP33__2330 ASLM__2510
cluster1076	0	0	1	0	0	0	0	0	0	0	0	0	0			1	TDE1062	Treponema denticola ATCC 35405	ABC transporter ATP-binding protein	182		33521__0904
cluster1077	0	0	1	1	0	0	0	0	0	0	0	0	0			2	TDE2515	Treponema denticola ATCC 35405	hypothetical protein	97.1		33521__0910 35404__2149
cluster1078	0	0	1	0	0	0	0	0	0	0	0	0	0			1	TDE2525	Treponema denticola ATCC 35405	hypothetical protein	501		33521__0917
cluster1079	0	0	1	0	0	0	0	0	0	0	0	0	0			1	TDE2525	Treponema denticola ATCC 35405	hypothetical protein	639		33521__0918
cluster1080	0	0	1	0	0	0	0	0	0	0	0	0	0			1	n/a	n/a	n/a	0		33521__0920
cluster1081	0	0	1	0	0	0	0	0	0	0	1	0	0			2	TDE2540	Treponema denticola ATCC 35405	lipoprotein	1163		33521__0934 SP33__0179
cluster1082	0	0	1	0	0	0	0	0	0	0	0	0	0			1	TDE2540	Treponema denticola ATCC 35405	lipoprotein	664		33521__0935
cluster1083	0	0	1	0	1	0	0	0	0	0	0	0	0			2	TDE2312	Treponema denticola ATCC 35405	hypothetical protein	45.4		33521__0965 AL2__2572
cluster1084	0	0	1	0	0	1	0	0	1	0	0	0	0			3	TDE0411	Treponema denticola ATCC 35405	adenylate/guanylate cyclase catalytic	634		33521__0975 MYRT__2588 ASLM__0792
cluster1085	0	0	1	0	0	1	0	1	1	0	0	0	0			4	TDE0411	Treponema denticola ATCC 35405	adenylate/guanylate cyclase catalytic	986		33521__0976 ASLM__0793 MYRT__2587 H1T__2165
cluster1086	0	0	1	0	0	0	0	0	0	1	0	0	0			2	TDE0422	Treponema denticola ATCC 35405	bacteriocin-type signal sequence	204		33521__0981 OTK__2873
cluster1087	0	0	1	0	0	0	0	0	0	0	0	0	0			1	TDE0422	Treponema denticola ATCC 35405	bacteriocin-type signal sequence	144		33521__0982
cluster1088	1	1	1	1	0	1	1	0	0	0	0	0	0			6	TDE0418	Treponema denticola ATCC 35405	lipoprotein	826		33521__0984 H22__2669 35404__2756 33520__1061 TDE0418 ASLM__0797
cluster1089	0	0	1	0	0	0	0	0	0	0	0	0	0			1	TDE0418	Treponema denticola ATCC 35405	lipoprotein	87.4		33521__0985
cluster1090	0	0	1	1	1	0	0	1	1	0	0	0	1			6	n/a	n/a	n/a	0		33521__0995 USTrep__0518 35404__1019 AL2__1342 MYRT__0406 H1T__1169
cluster1091	0	0	1	0	0	0	0	0	0	0	0	0	0			1	TDE2575	Treponema denticola ATCC 35405	hypothetical protein	95.1		33521__1014
cluster1092	0	0	1	1	0	0	0	0	0	0	0	0	0			2	TDE2582	Treponema denticola ATCC 35405	diguanylate cyclase	717		33521__1021 35404__0988
cluster1093	1	1	1	0	0	0	0	0	0	0	0	0	0			3	TDE2582	Treponema denticola ATCC 35405	diguanylate cyclase	2109		33521__1022 TDE2582 33520__1356
cluster1094	0	0	1	1	0	0	0	0	0	0	0	0	0			2	TDE2586	Treponema denticola ATCC 35405	DNA polymerase III subunits gamma and tau	238		33521__1025 35404__0982
cluster1095	0	0	1	0	0	0	0	0	0	0	0	0	0			1	TDE2589	Treponema denticola ATCC 35405	aminopeptidase 1	139		33521__1030
cluster1096	0	0	1	1	1	0	0	0	1	0	0	0	0			4	TDE2603	Treponema denticola ATCC 35405	DNA mismatch repair protein MutS	1044		33521__1043 35404__0965 MYRT__0356 AL2__1533
cluster1097	0	0	1	1	0	0	1	0	1	0	0	0	0			4	TDE2603	Treponema denticola ATCC 35405	DNA mismatch repair protein MutS	509		33521__1044 35404__0964 MYRT__0355 H22__0713
cluster1098	1	1	1	1	1	1	1	1	1	1	1	1	1			13	TDE2643	Treponema denticola ATCC 35405	oxidoreductase	980		33521__1082 35404__0924 TDE2643 MYRT__0316 33520__0771 H1T__1261 AL2__0015 SP37__0813 H22__2125 USTrep__0998 OTK__1120 ASLM__0396 SP33__2127
cluster1099	0	0	1	0	0	0	0	0	0	0	0	0	0			1	TDE2663	Treponema denticola ATCC 35405	isoleucyl-tRNA synthetase	317		33521__1101
cluster1100	0	0	1	1	0	0	0	0	1	0	1	0	0			4	TDE2665	Treponema denticola ATCC 35405	inosine 5-monophosphate dehydrogenase	474		33521__1103 35404__0904 MYRT__0292 SP33__1493
cluster1101	0	0	1	1	0	0	0	0	1	0	1	0	0			4	TDE2665	Treponema denticola ATCC 35405	inosine 5-monophosphate dehydrogenase	566		33521__1104 35404__0903 MYRT__0291 SP33__1494
cluster1102	0	0	1	0	0	0	0	0	0	0	0	0	0			1	TDE2666	Treponema denticola ATCC 35405	carbon-nitrogen family hydrolase	340		33521__1105
cluster1103	0	0	1	0	0	0	0	0	0	0	0	0	0			1	n/a	n/a	n/a	25.8		33521__1106
cluster1104	0	0	1	0	0	0	0	0	0	0	0	0	0			1	TDE2682	Treponema denticola ATCC 35405	hypothetical protein	481		33521__1121
cluster1105	0	1	1	0	0	1	0	0	1	1	1	1	1			8	TDE2682	Treponema denticola ATCC 35405	hypothetical protein	820		33521__1122 33520__0729 ASLM__2442 MYRT__2351 OTK__2803 SP33__1335 SP33__2299 USTrep__2419 SP37__2415 33520__2264 USTrep__2043 SP37__1983
cluster1106	1	1	1	1	1	1	1	1	1	1	1	1	1			13	TDE1123	Treponema denticola ATCC 35405	sigma factor regulatory protein	1139		33521__1153 35404__1416 TDE1123 MYRT__2320 H1T__1896 AL2__2561 ASLM__2353 OTK__2519 H22__1665 33520__2592 SP33__2400 USTrep__2034 SP37__1974
cluster1107	0	0	1	0	0	0	0	0	0	0	0	0	0			1	TDE1123	Treponema denticola ATCC 35405	sigma factor regulatory protein	311		33521__1154
cluster1108	0	0	1	0	0	0	0	0	0	0	0	0	0			1	TDE1118	Treponema denticola ATCC 35405	tyrosine phenol-lyase	159		33521__1159
cluster1109	0	0	1	1	0	1	0	1	1	0	1	1	1			8	TDE1116	Treponema denticola ATCC 35405	hypothetical protein	133		33521__1162 USTrep__2028 SP37__1968 SP33__2407 MYRT__2327 H1T__1889 ASLM__2347 35404__1409
cluster1110	0	0	1	0	1	0	0	0	0	0	0	0	0			2	TDE1607	Treponema denticola ATCC 35405	MutT/nudix	269		33521__1193 AL2__2680
cluster1111	1	0	1	1	1	1	0	0	0	0	0	0	0			5	TDE1290	Treponema denticola ATCC 35405	hypothetical protein	809		33521__1200 35404__1777 AL2__0724 ASLM__1850 TDE1290
cluster1112	0	0	1	0	0	0	0	0	0	0	0	0	0			1	TDE1293	Treponema denticola ATCC 35405	TldD/PmbA	601		33521__1203
cluster1113	0	0	1	0	0	0	0	0	0	0	0	0	0			1	TDE1293	Treponema denticola ATCC 35405	TldD/PmbA	273		33521__1204
cluster1114	1	0	1	0	0	0	0	0	1	0	1	0	0			4	TPE_0410	Treponema pedis T A4	HPr kinase	486		33521__1206 MYRT__2383 SP33__0900 TDE1295
cluster1115	0	0	1	0	0	0	0	0	1	0	1	0	0			3	TPE_0410	Treponema pedis T A4	HPr kinase	143		33521__1207 MYRT__2382 SP33__0899
cluster1116	0	0	1	1	0	0	0	0	0	0	0	1	1			4	TDE1325	Treponema denticola ATCC 35405	hypothetical protein	68.6		33521__1238 USTrep__0131 SP37__0130 35404__1740
cluster1117	0	0	1	0	0	0	0	0	0	0	0	0	0			1	TDE1377	Treponema denticola ATCC 35405	hypothetical protein	228		33521__1287
cluster1118	0	0	1	0	0	0	0	0	0	0	0	0	0			1	TDE1377	Treponema denticola ATCC 35405	hypothetical protein	279		33521__1288
cluster1119	0	0	1	1	0	1	0	0	1	0	0	0	0			4	TDE1396	Treponema denticola ATCC 35405	hypothetical protein	161		33521__1305 35404__1674 ASLM__1954 MYRT__3315
cluster1120	0	0	1	0	1	1	1	0	1	1	0	1	1			8	TDE1397	Treponema denticola ATCC 35405	flagellar synthesis regulator FleN	363		33521__1306 ASLM__1955 OTK__0956 MYRT__1664 H22__1024 USTrep__0064 SP37__0064 AL2__0471
cluster1121	0	0	1	0	1	1	1	0	1	1	0	1	1			8	TDE1397	Treponema denticola ATCC 35405	flagellar synthesis regulator FleN	447		33521__1307 MYRT__1665 H22__1025 ASLM__1956 OTK__0957 USTrep__0063 SP37__0063 AL2__0470
cluster1122	0	0	1	1	0	0	0	0	0	0	0	0	0			2	TDE1398	Treponema denticola ATCC 35405	hypothetical protein	750		33521__1308 35404__1672
cluster1123	0	0	1	1	0	0	0	0	0	0	0	0	0			2	TDE1398	Treponema denticola ATCC 35405	hypothetical protein	730		33521__1309 35404__1671
cluster1124	0	0	1	0	0	0	0	0	0	0	0	0	0			1	TDE1400	Treponema denticola ATCC 35405	NAD synthetase	623		33521__1311
cluster1125	0	0	1	0	0	0	0	0	0	0	0	0	0			1	TDE1400	Treponema denticola ATCC 35405	NAD synthetase	707		33521__1312
cluster1126	0	0	1	0	0	0	0	0	0	0	0	0	0			1	TDE1426	Treponema denticola ATCC 35405	aminotransferase	59.7		33521__1339
cluster1127	0	0	1	0	0	1	0	0	0	0	0	0	0			2	TDE1427	Treponema denticola ATCC 35405	group 1 glycosyl transferase	600		33521__1342 ASLM__1994
cluster1128	0	0	1	0	0	0	0	0	0	0	0	0	0			1	TDE1447	Treponema denticola ATCC 35405	tRNA delta(2)-isopentenylpyrophosphate transferase	300		33521__1362
cluster1129	0	0	1	0	0	0	0	0	0	0	0	0	0			1	TDE1447	Treponema denticola ATCC 35405	tRNA delta(2)-isopentenylpyrophosphate transferase	299		33521__1363
cluster1130	0	0	1	0	0	0	0	0	0	0	0	0	0			1	TDE1449	Treponema denticola ATCC 35405	GTPase YjeQ	270		33521__1365
cluster1131	0	0	1	0	0	0	0	0	0	0	0	0	0			1	TDE1449	Treponema denticola ATCC 35405	GTPase YjeQ	379		33521__1366
cluster1132	0	0	1	0	0	0	0	0	0	0	0	0	0			1	TDE1460	Treponema denticola ATCC 35405	hypothetical protein	637		33521__1377
cluster1133	0	0	1	0	1	0	1	0	0	0	0	0	0			3	TDE1496	Treponema denticola ATCC 35405	chromosome partition protein SmC	1027		33521__1411 AL2__2219 H22__2271
cluster1134	0	0	1	0	1	0	1	0	0	1	0	0	0			4	TDE1496	Treponema denticola ATCC 35405	chromosome partition protein SmC	1314		33521__1412 AL2__2218 H22__2270 OTK__0186
cluster1135	0	0	1	1	0	0	0	0	0	0	0	0	0			2	n/a	n/a	n/a	0		33521__1418 35404__1567
cluster1136	0	0	1	0	0	0	0	0	0	0	0	0	0			1	TDE1503	Treponema denticola ATCC 35405	transcription termination factor Rho	160		33521__1420
cluster1137	0	0	1	0	0	0	0	0	0	0	0	0	0			1	TDE1521	Treponema denticola ATCC 35405	fumarate hydratase	203		33521__1439
cluster1138	0	0	1	0	0	0	0	0	0	0	0	0	0			1	TDE1521	Treponema denticola ATCC 35405	fumarate hydratase	176		33521__1440
cluster1139	0	0	1	0	0	0	1	0	0	0	0	0	0			2	TDE1522	Treponema denticola ATCC 35405	citrate lyase ligase	391		33521__1441 H22__0017
cluster1140	0	0	1	0	0	0	1	0	0	0	0	0	0			2	TDE1522	Treponema denticola ATCC 35405	citrate lyase ligase	285		33521__1442 H22__0016
cluster1141	1	1	1	1	1	1	1	1	1	1	1	1	1			13	TDE2693	Treponema denticola ATCC 35405	ankyrin repeat-containing protein	1890		33521__1446 35404__1233 MYRT__1545 H22__2410 TDE2693 OTK__0234 AL2__1941 SP33__1709 USTrep__0160 SP37__0159 H1T__1313 33520__0514 ASLM__0780
cluster1142	0	0	1	1	0	0	1	0	1	0	0	0	0			4	TDE2693	Treponema denticola ATCC 35405	ankyrin repeat-containing protein	583		33521__1447 35404__1234 H22__2411 MYRT__1546
cluster1143	1	0	1	1	1	0	1	1	1	1	0	0	0			8	TDE2702	Treponema denticola ATCC 35405	hypothetical protein	1198		33521__1455 35404__1242 AL2__1931 TDE2702 OTK__0243 MYRT__1554 H1T__1304 H22__2419
cluster1144	0	0	1	0	0	0	0	0	1	0	0	0	0			2	TDE2711	Treponema denticola ATCC 35405	hypothetical protein	218		33521__1464 MYRT__3320
cluster1145	0	0	1	0	0	1	0	0	1	0	0	0	0			3	TDE1932	Treponema denticola ATCC 35405	hypothetical protein	183		33521__1472 ASLM__0865 MYRT__3294
cluster1146	0	0	1	0	0	0	0	0	0	0	0	0	0			1	TDE0156	Treponema denticola ATCC 35405	adenylate/guanylate cyclase catalytic	506		33521__1483
cluster1147	0	0	1	0	0	0	0	0	0	0	0	0	0			1	TDE0150	Treponema denticola ATCC 35405	ribonuclease BN-like	248		33521__1489
cluster1148	1	1	1	1	1	1	1	1	1	1	1	1	1			13	TDE0150	Treponema denticola ATCC 35405	ribonuclease BN-like	868		33521__1490 35404__0451 TDE0150 ASLM__0344 H22__2019 MYRT__1271 H1T__1014 OTK__2610 SP33__1231 33520__0102 USTrep__0680 SP37__0648 AL2__1492
cluster1149	0	0	1	1	0	0	0	0	0	0	0	0	1			3	TDE0141	Treponema denticola ATCC 35405	hypothetical protein	73.2		33521__1497 35404__0444 USTrep__2568
cluster1150	0	0	1	0	0	0	0	0	0	0	0	0	0			1	n/a	n/a	n/a	0		33521__1499
cluster1151	0	0	1	0	0	0	0	0	0	0	0	0	0			1	TDE2272	Treponema denticola ATCC 35405	hypothetical protein	296		33521__1502
cluster1152	0	0	1	0	0	0	1	0	1	0	0	0	0			3	TDE2272	Treponema denticola ATCC 35405	hypothetical protein	568		33521__1503 H22__0374 MYRT__2013
cluster1153	0	0	1	0	0	0	0	1	0	0	0	0	0			2	TDE1993	Treponema denticola ATCC 35405	aspartate ammonia-lyase	75.9		33521__1553 H1T__2596
cluster1154	0	0	1	1	0	1	0	0	0	0	0	0	0			3	TDE2013	Treponema denticola ATCC 35405	hypothetical protein	173		33521__1572 35404__0006 ASLM__1760
cluster1155	0	0	1	1	0	0	0	0	0	0	0	0	0			2	TDE2013	Treponema denticola ATCC 35405	hypothetical protein	140		33521__1582 35404__0831
cluster1156	0	0	1	0	0	0	0	0	0	0	0	0	0			1	TDE2327	Treponema denticola ATCC 35405	ATP-dependent Clp protease	532		33521__1586
cluster1157	0	0	1	0	0	0	0	0	0	0	0	0	0			1	TDE2327	Treponema denticola ATCC 35405	ATP-dependent Clp protease	524		33521__1587
cluster1158	0	0	1	0	0	0	0	0	0	0	0	0	0			1	n/a	n/a	n/a	0		33521__1602
cluster1159	1	1	1	1	1	1	1	1	1	1	0	1	1			12	TDE0810	Treponema denticola ATCC 35405	hypothetical protein	105		33521__1604 TDE0810 MYRT__1219 H1T__1102 USTrep__2774 SP37__2759 OTK__2192 AL2__0394 35404__0274 H22__0846 33520__0258 ASLM__2689
cluster1160	0	0	1	0	0	0	1	1	1	0	0	1	1			6	TDE0813	Treponema denticola ATCC 35405	ABC transporter ATP-binding protein/permease	542		33521__1607 H1T__1099 USTrep__2778 SP37__2763 H22__0849 MYRT__1222
cluster1161	0	0	1	0	0	0	1	1	0	0	0	1	1			5	TDE0813	Treponema denticola ATCC 35405	ABC transporter ATP-binding protein/permease	489		33521__1608 H1T__1098 USTrep__2779 SP37__2764 H22__0850
cluster1162	0	0	1	0	0	0	0	0	0	0	0	0	0			1	n/a	n/a	n/a	0		33521__1612
cluster1163	0	0	1	0	0	0	0	0	0	0	0	0	0			1	TDE0846	Treponema denticola ATCC 35405	hypothetical protein	170		33521__1641
cluster1164	0	1	1	0	0	1	1	1	1	1	0	1	1			9	TDE0853	Treponema denticola ATCC 35405	30S ribosomal protein S9	209		33521__1648 USTrep__2109 SP37__2034 OTK__1723 MYRT__2287 H1T__1066 H22__0885 ASLM__1796 33520__0297
cluster1165	0	0	1	1	1	0	0	0	0	0	1	0	0			4	TPE_1581	Treponema pedis T A4	hypothetical protein	41.2		33521__1658 35404__2063 AL2__0349 SP33__1422
cluster1166	0	0	1	1	0	0	0	0	1	0	0	0	0			3	TDE0867	Treponema denticola ATCC 35405	hypothetical protein	684		33521__1663 35404__2069 MYRT__0244
cluster1167	0	0	1	1	0	0	0	0	0	0	0	0	0			2	TDE0867	Treponema denticola ATCC 35405	hypothetical protein	435		33521__1664 35404__2070
cluster1168	0	0	1	1	0	1	0	0	0	0	0	0	0			3	n/a	n/a	n/a	0		33521__1695 ASLM__1199 35404__2461
cluster1169	0	0	1	0	0	0	0	0	0	0	0	0	0			1	TPE_1092	Treponema pedis T A4	hypothetical protein	27.7		33521__1717
cluster1170	0	0	1	1	0	0	0	0	0	0	0	0	0			2	TDE1561	Treponema denticola ATCC 35405	hypothetical protein	120		33521__1718 35404__2743
cluster1171	0	0	1	1	0	0	0	0	0	0	0	0	0			2	TPE_0119	Treponema pedis T A4	hypothetical protein	76.3		33521__1725 35404__2233
cluster1172	0	0	1	1	0	0	0	0	0	0	0	0	0			2	TDE1570	Treponema denticola ATCC 35405	hypothetical protein	135		33521__1726 35404__2234
cluster1173	1	0	1	1	1	0	0	0	0	0	0	0	0			4	TDE1572	Treponema denticola ATCC 35405	hypothetical protein	371		33521__1727 TDE1572 AL2__2716 35404__2235
cluster1174	0	0	1	0	0	0	0	0	0	0	0	0	0			1	TDE1637	Treponema denticola ATCC 35405	DNA polymerase I	827		33521__1759
cluster1175	0	0	1	0	0	0	0	0	0	0	0	0	0			1	TDE1639	Treponema denticola ATCC 35405	sporulation repeat-containing protein	278		33521__1761
cluster1176	0	0	1	0	0	0	0	0	0	0	0	0	0			1	TDE1639	Treponema denticola ATCC 35405	sporulation repeat-containing protein	150		33521__1762
cluster1177	0	0	1	1	0	0	0	0	0	0	0	0	0			2	TPE_2618	Treponema pedis T A4	ABC transporter ATP-binding protein	422		33521__1775 35404__1459
cluster1178	0	0	1	1	0	0	0	0	0	0	0	0	0			2	TPE_2618	Treponema pedis T A4	ABC transporter ATP-binding protein	437		33521__1776 35404__1460
cluster1179	0	0	1	0	0	0	0	0	0	0	0	0	0			1	TDE1660	Treponema denticola ATCC 35405	leucine rich repeat	222		33521__1784
cluster1180	0	0	1	0	0	0	1	0	0	0	0	0	0			2	TDE1683	Treponema denticola ATCC 35405	V-type ATP synthase subunit A	820		33521__1806 H22__2237
cluster1181	0	0	1	0	0	0	0	0	0	0	0	0	0			1	TDE1683	Treponema denticola ATCC 35405	V-type ATP synthase subunit A	352		33521__1807
cluster1182	0	0	1	0	0	0	0	0	0	0	0	0	0			1	TDE1688	Treponema denticola ATCC 35405	hypothetical protein	83.6		33521__1812
cluster1183	0	1	1	1	1	1	1	1	1	1	1	1	1			12	TPE_2714	Treponema pedis T A4	peptidase S16	1308		33521__1825 OTK__2072 AL2__0980 MYRT__1325 H1T__1518 33520__2284 35404__0565 ASLM__0756 USTrep__0943 SP37__0918 SP33__1884 H22__1343
cluster1184	0	0	1	1	0	0	0	0	0	0	0	0	0			2	TPE_2714	Treponema pedis T A4	peptidase S16	498		33521__1826 35404__0566
cluster1185	1	0	1	1	1	1	1	1	0	0	1	1	1			10	TDE0692	Treponema denticola ATCC 35405	hypothetical protein	90.1		33521__1836 AL2__1860 35404__2324 H22__1353 35404__1372 TDE1972 AL2__2069 USTrep__2221 SP37__2302 H22__1722 AL2__2277 35404__1993 33521__2406 TDE0692 USTrep__0295 SP37__0294 H22__0665 SP33__2504 H22__2772 H1T__0750 SP33__2569 ASLM__1841 ASLM__0585 TDE2397
cluster1186	1	1	1	1	1	0	0	1	1	1	0	1	1			10	TDE0984	Treponema denticola ATCC 35405	oligopeptide/dipeptide ABC transporter permease	1014		33521__1855 MYRT__1360 H1T__1552 35404__2344 TDE0984 AL2__1880 USTrep__0909 SP37__0885 33520__1670 OTK__2106
cluster1187	0	0	1	0	0	0	1	1	0	0	0	0	0			3	TPE_0368	Treponema pedis T A4	Beta-lactamase	250		33521__1866 H22__1170 H1T__2441
cluster1188	0	0	1	0	0	0	0	0	0	1	0	0	0			2	TDE2080	Treponema denticola ATCC 35405	cytidylate kinase	248		33521__1880 OTK__1905
cluster1189	0	0	1	1	0	0	0	0	0	0	0	0	0			2	TDE2076	Treponema denticola ATCC 35405	hypothetical protein	400		33521__1885 35404__0593
cluster1190	0	0	1	1	0	1	0	0	0	0	0	0	0			3	TDE2076	Treponema denticola ATCC 35405	hypothetical protein	633		33521__1886 35404__0594 ASLM__1492
cluster1191	0	0	1	1	1	0	1	1	1	1	0	1	1			9	TDE2075	Treponema denticola ATCC 35405	GGDEF domain/EAL	312		33521__1888 MYRT__1125 OTK__1913 H1T__2462 H22__1190 AL2__1011 35404__0596 USTrep__1417 SP37__1418
cluster1192	0	0	1	0	0	0	0	0	0	0	0	0	0			1	TDE2070	Treponema denticola ATCC 35405	hypothetical protein	248		33521__1893
cluster1193	1	0	1	1	0	0	0	0	1	0	0	0	0			4	TDE2070	Treponema denticola ATCC 35405	hypothetical protein	178		33521__1894 35404__0602 MYRT__1119 TDE2059
cluster1194	1	1	1	1	1	1	0	1	1	1	0	1	1			11	TDE2056	Treponema denticola ATCC 35405	outer membrane hemin-binding protein A	830		33521__1907 USTrep__1436 SP37__1437 35404__0615 TDE2056 OTK__1931 AL2__1030 MYRT__1106 H1T__2480 33520__0643 ASLM__1511
cluster1195	0	0	1	0	0	0	0	0	0	0	0	0	0			1	TDE2056	Treponema denticola ATCC 35405	outer membrane hemin-binding protein A	163		33521__1908
cluster1196	0	0	1	0	0	0	0	0	0	0	0	0	0			1	TDE2052	Treponema denticola ATCC 35405	class V aminotransferase	140		33521__1913
cluster1197	0	0	1	0	0	0	0	0	0	0	0	0	0			1	TDE2044	Treponema denticola ATCC 35405	lipoprotein	213		33521__1922
cluster1198	0	0	1	0	0	0	0	0	0	0	0	0	0			1	n/a	n/a	n/a	0		33521__1933
cluster1199	0	0	1	1	0	0	0	1	0	1	1	0	0			5	TDE1696	Treponema denticola ATCC 35405	hypothetical protein	154		33521__1937 35404__1502 H1T__1786 OTK__1398 SP33__2093
cluster1200	0	0	1	1	0	0	0	0	1	0	0	0	0			3	TDE1731	Treponema denticola ATCC 35405	hypothetical protein	640		33521__1969 35404__1535 MYRT__0577
cluster1201	0	0	1	1	0	0	0	0	1	0	0	0	0			3	TDE1731	Treponema denticola ATCC 35405	hypothetical protein	273		33521__1970 35404__1536 MYRT__0576
cluster1202	0	0	1	1	1	1	1	1	1	1	0	1	1			10	NC_013162__Coch_1598	Capnocytophaga ochracea DSM 7271	hypothetical protein	72.4		33521__1979 OTK__1238 MYRT__1053 H1T__1472 H22__0337 ASLM__2718 AL2__2143 35404__0556 USTrep__2081 SP37__2114
cluster1203	0	0	1	1	1	1	1	0	1	0	0	1	1			8	TDE2229	Treponema denticola ATCC 35405	hypothetical protein	102		33521__1980 USTrep__2080 SP37__2115 MYRT__1052 H22__0336 35404__0555 ASLM__2717 AL2__2142
cluster1204	0	0	1	1	0	0	0	0	0	0	0	0	0			2	TDE2211	Treponema denticola ATCC 35405	hypothetical protein	166		33521__1998 35404__0537
cluster1205	0	0	1	1	0	0	0	0	0	0	0	0	0			2	TDE2211	Treponema denticola ATCC 35405	hypothetical protein	97.4		33521__2006 35404__0529
cluster1206	0	0	1	1	0	0	0	0	1	0	0	0	0			3	TDE2202	Treponema denticola ATCC 35405	membrane protein	372		33521__2008 35404__0527 MYRT__3152
cluster1207	0	0	1	1	0	0	0	0	0	0	0	0	0			2	TPE_1036	Treponema pedis T A4	hypothetical protein	112		33521__2009 35404__0526
cluster1208	0	0	1	0	0	0	0	0	0	0	0	1	1			3	TDE2182	Treponema denticola ATCC 35405	hypothetical protein	334		33521__2027 USTrep__1167 SP37__1162
cluster1209	0	0	1	0	0	0	0	0	0	0	0	0	0			1	TDE2167	Treponema denticola ATCC 35405	pyridine nucleotide-disulfide oxidoreductase	652		33521__2039
cluster1210	0	0	1	0	0	0	0	0	0	0	0	0	0			1	TDE2167	Treponema denticola ATCC 35405	pyridine nucleotide-disulfide oxidoreductase	1045		33521__2040
cluster1211	0	0	1	1	0	0	0	0	0	0	0	0	0			2	n/a	n/a	n/a	0		33521__2044 35404__0492
cluster1212	0	0	1	1	0	0	0	0	0	0	0	0	0			2	TDE2163	Treponema denticola ATCC 35405	hypothetical protein	208		33521__2045 35404__0491
cluster1213	0	0	1	1	0	0	0	1	1	0	0	0	0			4	TDE2157	Treponema denticola ATCC 35405	ABC transporter permease	58.5		33521__2051 35404__0485 MYRT__0981 H1T__2075
cluster1214	0	0	1	0	0	0	0	1	1	0	0	0	0			3	TDE2153	Treponema denticola ATCC 35405	hypothetical protein	172		33521__2055 H1T__2079 MYRT__0977
cluster1215	0	0	1	0	0	0	0	1	1	0	0	0	0			3	TDE2153	Treponema denticola ATCC 35405	hypothetical protein	140		33521__2056 MYRT__0976 H1T__2080
cluster1216	0	0	1	1	0	0	1	0	0	0	0	0	0			3	TDE2149	Treponema denticola ATCC 35405	Slt family transglycosylase	231		33521__2060 35404__0477 H22__2635
cluster1217	1	1	1	1	1	1	1	1	0	1	1	1	1			12	TDE2149	Treponema denticola ATCC 35405	Slt family transglycosylase	865		33521__2061 TDE2149 USTrep__1137 SP37__1132 H1T__2084 33520__0317 ASLM__1601 35404__0476 AL2__1835 H22__2636 OTK__1313 SP33__0011 OTK__2713 AL2__2008 H22__1892 USTrep__1766 SP37__1949 SP33__0625
cluster1218	1	0	1	0	0	1	0	0	1	0	0	0	0			4	TDE1044	Treponema denticola ATCC 35405	hypothetical protein	234		33521__2081 MYRT__1302 ASLM__2531 TDE1235
cluster1219	0	0	1	0	0	0	1	0	0	0	0	0	0			2	TDE1951	Treponema denticola ATCC 35405	ribonuclease Z	128		33521__2119 H22__1302
cluster1220	0	0	1	1	0	1	0	1	0	0	0	1	1			6	TDE1949	Treponema denticola ATCC 35405	ABC transporter ATP-binding protein	535		33521__2121 35404__1346 H1T__1770 USTrep__1573 SP37__1514 ASLM__1635
cluster1221	0	0	1	1	0	1	0	1	0	0	0	1	1			6	TDE1949	Treponema denticola ATCC 35405	ABC transporter ATP-binding protein	404		33521__2122 35404__1345 USTrep__1574 SP37__1515 H1T__1769 ASLM__1634
cluster1222	1	1	1	1	1	1	1	1	1	1	1	1	1			13	TDE1941	Treponema denticola ATCC 35405	hypothetical protein	1873		33521__2129 35404__1337 TDE1941 H1T__1762 H22__1312 ASLM__1626 USTrep__1582 SP37__1523 33520__2622 SP33__2183 MYRT__2115 OTK__1615 AL2__2041
cluster1223	0	0	1	0	0	0	0	0	1	1	0	0	0			3	TDE1941	Treponema denticola ATCC 35405	hypothetical protein	529		33521__2130 OTK__0750 MYRT__0769
cluster1224	0	0	1	1	0	0	0	0	1	0	0	0	0			3	n/a	n/a	n/a	0		33521__2134 MYRT__3133 35404__1333
cluster1225	0	0	1	0	1	0	0	0	0	0	0	0	0			2	TDE1935	Treponema denticola ATCC 35405	hypothetical protein	61.6		33521__2136 AL2__2036 33521__0761
cluster1226	0	0	1	0	0	0	0	0	0	0	0	1	1			3	TDE1913	Treponema denticola ATCC 35405	hypothetical protein	471		33521__2157 USTrep__2165 SP37__2214
cluster1227	0	0	1	0	0	0	0	0	0	0	0	0	0			1	TDE1913	Treponema denticola ATCC 35405	hypothetical protein	133		33521__2158
cluster1228	1	0	1	1	1	1	1	1	1	1	1	1	1			12	TDE2196	Treponema denticola ATCC 35405	hypothetical protein	518		33521__2164 35404__1304 OTK__1326 USTrep__1124 SP37__1119 35404__2499 33521__2269 TDE2135 AL2__1823 MYRT__2573 H1T__2032 ASLM__2280 35404__0522 TDE2196 SP33__1301 USTrep__2087 SP37__2108 OTK__1232 33521__2013 H22__0346 ASLM__0856 H22__0863
cluster1229	0	0	1	1	1	1	0	0	0	0	0	1	1			6	n/a	n/a	n/a	0		33521__2173 USTrep__0343 SP37__0343 35404__1173 ASLM__0140 AL2__1203
cluster1230	0	0	1	1	1	1	0	0	0	0	0	1	0			5	TDE2739	Treponema denticola ATCC 35405	hypothetical protein	196		33521__2174 SP37__0342 35404__1172 AL2__1204 ASLM__0141
cluster1231	0	0	1	0	1	1	1	1	1	0	0	0	1			7	TDE2744	Treponema denticola ATCC 35405	type I restriction-modification system subunit S	403		33521__2179 H22__0194 MYRT__1923 AL2__1207 ASLM__0144 USTrep__3050 H1T__2994
cluster1232	0	0	1	0	0	0	0	0	0	1	0	1	1			4	TDE2744	Treponema denticola ATCC 35405	type I restriction-modification system subunit S	707		33521__2180 USTrep__0338 SP37__0337 OTK__1231
cluster1233	1	0	1	1	1	1	1	0	0	0	0	1	1			8	TDE2758	Treponema denticola ATCC 35405	hypothetical protein	236		33521__2193 USTrep__2549 SP37__2519 35404__1154 TDE2758 AL2__1224 H22__0177 ASLM__0161
cluster1234	0	0	1	1	1	0	0	0	0	1	0	1	1			6	TDE2783	Treponema denticola ATCC 35405	methyl-accepting chemotaxis protein	802		33521__2208 USTrep__0297 SP37__0296 AL2__0837 35404__1138 OTK__1189 USTrep__0288 SP37__0287
cluster1235	0	0	1	0	0	0	0	0	0	0	0	0	0			1	TDE0006	Treponema denticola ATCC 35405	SNF2 domain-containing protein	1561		33521__2227
cluster1236	0	0	1	0	0	0	0	0	0	0	0	0	0			1	TDE0006	Treponema denticola ATCC 35405	SNF2 domain-containing protein	790		33521__2228
cluster1237	0	0	1	0	0	0	1	0	0	0	0	0	0			2	TDE0023	Treponema denticola ATCC 35405	acetyltransferase	353		33521__2245 H22__0127
cluster1238	0	0	1	0	0	0	0	0	0	0	0	0	0			1	TDE0023	Treponema denticola ATCC 35405	acetyltransferase	131		33521__2246
cluster1239	0	0	1	1	0	0	0	0	0	0	0	0	0			2	n/a	n/a	n/a	0		33521__2247 35404__1099
cluster1240	0	0	1	0	0	0	0	0	0	0	0	0	0			1	TDE0029	Treponema denticola ATCC 35405	ABC transporter ATP-binding protein	299		33521__2253
cluster1241	1	1	1	1	1	1	1	1	1	1	1	1	1			13	TDE0029	Treponema denticola ATCC 35405	ABC transporter ATP-binding protein	1210		33521__2254 35404__1093 TDE0029 MYRT__1808 H1T__0909 33520__2156 H22__0118 ASLM__0223 AL2__0881 OTK__1542 USTrep__0251 SP37__0250 SP33__0070
cluster1242	1	1	1	1	1	1	1	1	1	1	1	1	1			13	TDE2133	Treponema denticola ATCC 35405	cobalt transporter	467		33521__2270 TDE2133 35404__2498 SP33__0255 OTK__1327 AL2__1822 MYRT__0960 H1T__2097 H22__1128 33520__0570 USTrep__1123 SP37__1118 ASLM__1437
cluster1243	1	1	1	1	1	1	1	1	1	1	1	1	1			13	TDE2128	Treponema denticola ATCC 35405	hypothetical protein	421		33521__2273 MYRT__0957 H1T__2100 35404__2495 TDE2130 33520__0573 ASLM__1441 H22__1131 SP33__0258 USTrep__1120 SP37__1115 OTK__1330 AL2__1819 USTrep__1119 SP37__1114
cluster1244	0	0	1	1	0	0	0	0	0	0	0	0	0			2	TDE2128	Treponema denticola ATCC 35405	hypothetical protein	276		33521__2275 35404__2493
cluster1245	0	0	1	0	0	0	0	0	0	0	0	0	0			1	TDE2121	Treponema denticola ATCC 35405	hypothetical protein	181		33521__2283
cluster1246	0	0	1	1	0	0	0	0	0	0	0	0	0			2	TDE2110	Treponema denticola ATCC 35405	orotidine 5'-phosphate decarboxylase	118		33521__2295 35404__2471
cluster1247	0	0	1	1	0	0	0	0	0	0	0	0	0			2	TDE2110	Treponema denticola ATCC 35405	orotidine 5'-phosphate decarboxylase	90.1		33521__2296 35404__2470
cluster1248	0	0	1	0	0	0	0	0	0	0	0	1	1			3	TDE2109	Treponema denticola ATCC 35405	DEAD/DEAH box helicase	256		33521__2298 USTrep__1098 SP37__1093
cluster1249	0	0	1	1	0	1	1	0	0	1	0	0	0			5	TDE0373	Treponema denticola ATCC 35405	ABC transporter ATP-binding protein/permease	27.3		33521__2315 OTK__1563 H22__2071 ASLM__0825 35404__2539
cluster1250	0	0	1	1	0	0	1	0	0	0	0	0	0			3	TDE1893	Treponema denticola ATCC 35405	GTP-binding protein LepA	456		33521__2321 H22__2078 35404__2545
cluster1251	0	0	1	1	0	0	1	0	0	0	0	0	0			3	TDE1893	Treponema denticola ATCC 35405	GTP-binding protein LepA	768		33521__2322 35404__2546 H22__2079
cluster1252	0	0	1	0	0	0	1	0	0	0	0	0	0			2	TDE2376	Treponema denticola ATCC 35405	hypothetical protein	290		33521__2337 H22__1543
cluster1253	0	0	1	0	0	0	0	0	0	0	0	0	0			1	TDE2376	Treponema denticola ATCC 35405	hypothetical protein	197		33521__2338
cluster1254	0	0	1	0	0	0	1	0	0	1	0	1	1			5	n/a	n/a	n/a	0		33521__2399 H22__0201 USTrep__0348 SP37__0348 OTK__1221
cluster1255	0	0	1	0	0	0	0	0	0	0	0	0	0			1	n/a	n/a	n/a	0		33521__2404
cluster1256	0	0	1	0	0	0	0	0	0	0	0	0	0			1	TDE0698	Treponema denticola ATCC 35405	PilT	134		33521__2412
cluster1257	0	0	1	0	0	0	0	0	1	0	1	1	1			5	TDE0702	Treponema denticola ATCC 35405	ABC transporter ATP-binding protein	305		33521__2416 USTrep__1291 SP37__1324 MYRT__2527 SP33__2496
cluster1258	0	0	1	0	0	0	0	0	1	0	1	1	1			5	TDE0702	Treponema denticola ATCC 35405	ABC transporter ATP-binding protein	172		33521__2417 MYRT__2528 USTrep__1292 SP37__1325 SP33__2495
cluster1259	0	0	1	1	0	0	0	0	0	0	0	0	0			2	TDE0718	Treponema denticola ATCC 35405	hypothetical protein	79.7		33521__2433 35404__2679
cluster1260	0	0	1	0	0	0	0	0	0	0	0	0	0			1	TDE0534	Treponema denticola ATCC 35405	hypothetical protein	101		33521__2439
cluster1261	0	0	1	1	0	0	0	0	0	0	0	0	0			2	TDE0546	Treponema denticola ATCC 35405	hypothetical protein	95.9		33521__2451 35404__1963
cluster1262	0	0	1	0	0	0	0	0	0	0	0	0	0			1	TDE0552	Treponema denticola ATCC 35405	ankyrin repeat-containing protein	317		33521__2457
cluster1263	0	0	1	0	0	0	0	0	0	0	0	0	0			1	TDE0552	Treponema denticola ATCC 35405	ankyrin repeat-containing protein	329		33521__2458
cluster1264	1	0	1	1	1	1	1	0	0	0	1	0	0			7	TDE0512	Treponema denticola ATCC 35405	hypothetical protein	110		33521__2460 SP33__1658 ASLM__0964 AL2__1590 35404__0127 33521__0330 TDE0512 H22__0526
cluster1265	0	0	1	0	1	0	0	1	0	0	0	0	0			3	TPE_1461	Treponema pedis T A4	hypothetical protein	24.6		33521__2469 H1T__0190 AL2__1635
cluster1266	0	0	1	0	0	0	0	0	0	0	0	0	0			1	TDE0564	Treponema denticola ATCC 35405	hypothetical protein	97.4		33521__2471
cluster1267	0	0	1	0	0	0	0	0	0	0	0	0	0			1	TDE0564	Treponema denticola ATCC 35405	hypothetical protein	300		33521__2472
cluster1268	0	0	1	0	0	0	0	0	0	0	0	0	0			1	n/a	n/a	n/a	0		33521__2476
cluster1269	0	0	1	1	0	0	0	1	1	1	0	0	0			5	TDE0568	Treponema denticola ATCC 35405	hypothetical protein	117		33521__2477 35404__1984 MYRT__1369 H1T__0199 OTK__2279
cluster1270	0	0	1	0	1	0	1	0	0	0	0	1	0			4	TDE0569	Treponema denticola ATCC 35405	hypothetical protein	80.5		33521__2478 SP37__1022 H22__2788 AL2__0286
cluster1271	1	1	1	1	1	1	1	1	1	1	1	1	1			13	TDE2246	Treponema denticola ATCC 35405	hypothetical protein	162		33521__2491 TDE2246 OTK__2208 ASLM__2272 35404__0655 MYRT__2029 H1T__1571 33520__1916 SP33__2281 H22__0358 USTrep__2390 SP37__2443 AL2__2445
cluster1272	1	1	1	1	0	0	0	1	1	0	0	1	1			8	TDE1867	Treponema denticola ATCC 35405	hypothetical protein	107		33521__2500 35404__2216 TDE1867 33520__1812 USTrep__2433 SP37__2449 MYRT__2911 H1T__0666
cluster1273	0	0	1	0	0	0	0	0	0	0	0	0	0			1	TDE1865	Treponema denticola ATCC 35405	M16 family peptidase	530		33521__2503
cluster1274	0	0	1	1	0	1	0	0	0	0	0	0	0			3	TDE1537	Treponema denticola ATCC 35405	polyprenyl synthetase	183		33521__2528 35404__2618 ASLM__2100
cluster1275	0	0	1	1	0	1	0	0	0	0	0	0	0			3	TDE1537	Treponema denticola ATCC 35405	polyprenyl synthetase	355		33521__2529 35404__2617 ASLM__2099
cluster1276	0	0	1	1	0	0	0	0	0	0	0	0	0			2	TDE1525	Treponema denticola ATCC 35405	hypothetical protein	79		33521__2542 35404__2605
cluster1277	0	0	1	1	0	0	0	0	0	1	1	0	0			4	TDE1194	Treponema denticola ATCC 35405	hypothetical protein	608		33521__2543 35404__2451 OTK__2532 SP33__0488
cluster1278	0	0	1	1	0	0	0	0	1	1	1	1	1			7	TDE1194	Treponema denticola ATCC 35405	hypothetical protein	1269		33521__2544 35404__2450 OTK__2533 MYRT__0485 SP33__0487 USTrep__0898 SP37__0967
cluster1279	0	0	1	1	0	0	0	1	1	0	0	0	0			4	TDE1207	Treponema denticola ATCC 35405	DNA processing protein DprA	110		33521__2557 35404__2437 MYRT__0470 H1T__2370
cluster1280	1	1	1	1	1	1	1	1	1	1	1	1	1			13	TDE1207	Treponema denticola ATCC 35405	DNA processing protein DprA	634		33521__2558 OTK__2546 ASLM__2400 33520__2363 TDE1207 H22__1573 AL2__1170 MYRT__0469 H1T__2369 35404__2436 USTrep__0882 SP37__0983 SP33__0475
cluster1281	0	0	1	1	0	0	0	0	1	0	0	0	0			3	TDE1220	Treponema denticola ATCC 35405	hypothetical protein	840		33521__2571 35404__2423 MYRT__0455
cluster1282	0	0	1	1	0	0	0	0	0	0	0	0	0			2	TDE1220	Treponema denticola ATCC 35405	hypothetical protein	952		33521__2572 35404__2422
cluster1283	0	0	1	0	0	0	0	0	0	0	0	0	0			1	TDE1275	Treponema denticola ATCC 35405	oligopeptide/dipeptide ABC transporter permease	224		33521__2623
cluster1284	0	0	1	0	0	0	0	0	0	0	0	0	0			1	TDE1275	Treponema denticola ATCC 35405	oligopeptide/dipeptide ABC transporter permease	351		33521__2624
cluster1285	0	0	1	0	0	0	0	0	0	0	0	0	0			1	TDE1284	Treponema denticola ATCC 35405	methyl-accepting chemotaxis protein	611		33521__2632
cluster1286	0	0	1	0	1	0	0	0	0	0	0	0	0			2	TDE1284	Treponema denticola ATCC 35405	methyl-accepting chemotaxis protein	967		33521__2633 AL2__0729
cluster1287	0	0	1	0	0	0	0	0	0	0	0	0	1			2	TDE2512	Treponema denticola ATCC 35405	alcohol dehydrogenase	528		33521__2640 USTrep__2997
cluster1288	0	0	1	0	0	0	0	0	1	0	0	0	0			2	TDE2512	Treponema denticola ATCC 35405	alcohol dehydrogenase	387		33521__2641 MYRT__3300
cluster1289	0	0	1	0	0	1	0	0	0	0	0	0	0			2	TDE2264	Treponema denticola ATCC 35405	ABC transporter ATP-binding protein/permease	938		33521__2672 ASLM__2260
cluster1290	0	0	1	0	0	0	0	0	0	0	0	0	0			1	TDE2264	Treponema denticola ATCC 35405	ABC transporter ATP-binding protein/permease	336		33521__2673
cluster1291	1	0	1	0	0	0	0	0	0	1	1	1	1			6	TDE2265	Treponema denticola ATCC 35405	hypothetical protein	257		33521__2678 USTrep__1552 SP37__1494 OTK__2220 33521__2674 TDE2265 USTrep__2296 SP37__2362 SP33__0407
cluster1292	1	1	1	1	0	0	0	1	1	1	0	1	1			9	TDE2094	Treponema denticola ATCC 35405	hypothetical protein	164		33521__2685 35404__2585 USTrep__2311 SP37__2377 TDE1981 MYRT__1144 TDE2094 H1T__1528 33520__2295 TDE1005 OTK__2084 H1T__2986
cluster1293	0	0	1	0	0	0	0	0	0	0	0	0	0			1	TDE2102	Treponema denticola ATCC 35405	hypothetical protein	125		33521__2700
cluster1294	0	0	1	0	0	0	0	0	0	0	0	0	0			1	TDE1835	Treponema denticola ATCC 35405	hypothetical protein	388		33521__2711
cluster1295	0	0	1	1	0	0	0	0	0	0	0	0	0			2	TDE1558	Treponema denticola ATCC 35405	YD repeat-containing protein	1417		33521__2717 35404__2729
cluster1296	0	0	1	0	0	0	0	0	0	0	0	0	0			1	TDE1558	Treponema denticola ATCC 35405	YD repeat-containing protein	300		33521__2718
cluster1297	0	0	1	1	1	0	0	0	0	1	0	0	0			4	TDE0969	Treponema denticola ATCC 35405	hypothetical protein	385		33521__2725 35404__2731 AL2__1891 35404__2694 OTK__2123
cluster1298	0	0	1	1	1	1	1	1	1	1	1	1	1			11	TDE1547	Treponema denticola ATCC 35405	ribonuclease HII	313		33521__2741 35404__2717 SP33__2912 H22__0593 ASLM__2728 AL2__2728 OTK__2829 MYRT__2982 H1T__2894 USTrep__2524 SP37__2582
cluster1299	0	0	1	1	0	0	1	0	0	0	0	0	0			3	TDE1550	Treponema denticola ATCC 35405	diphosphate--fructose-6-phosphate 1-phosphotransferase	216		33521__2744 35404__2720 H22__0596
cluster1300	0	0	1	0	0	0	0	0	0	0	0	0	0			1	TDE1760	Treponema denticola ATCC 35405	hypothetical protein	70.1		33521__2751
cluster1301	0	0	1	0	0	0	0	0	0	0	0	0	0			1	TDE1760	Treponema denticola ATCC 35405	hypothetical protein	124		33521__2752
cluster1302	0	0	1	0	0	0	0	0	0	0	0	0	0			1	TDE1760	Treponema denticola ATCC 35405	hypothetical protein	131		33521__2753
cluster1303	0	0	1	0	0	0	0	0	0	0	0	0	1			2	TDE0809	Treponema denticola ATCC 35405	hypothetical protein	472		33521__2763 USTrep__2996
cluster1304	0	0	1	0	0	0	1	0	0	0	0	0	0			2	TPE_1608	Treponema pedis T A4	hypothetical protein	414		33521__2764 H22__1242
cluster1305	0	0	1	0	0	0	0	0	0	1	0	0	0			2	TDE0421	Treponema denticola ATCC 35405	lipoprotein	570		33521__2777 OTK__2871
cluster1306	0	0	1	0	0	0	0	0	0	0	0	0	0			1	TDE0421	Treponema denticola ATCC 35405	lipoprotein	301		33521__2778
cluster1307	0	0	1	1	0	0	0	0	1	0	0	0	1			4	n/a	n/a	n/a	0		33521__2796 35404__2776 MYRT__3086 USTrep__0899
cluster1308	0	0	1	0	0	0	0	0	1	0	0	0	0			2	TDE0424	Treponema denticola ATCC 35405	bacteriocin-type signal sequence	174		33521__2801 MYRT__3195
cluster1309	0	0	1	1	0	0	1	0	0	0	0	0	0			3	TDE1841	Treponema denticola ATCC 35405	hypothetical protein	97.8		33521__2812 35404__2746 H22__2439
cluster1310	0	0	0	1	0	0	0	0	0	0	0	0	0			1	TDE2006	Treponema denticola ATCC 35405	hypothetical protein	880		35404__0013
cluster1311	1	1	1	1	1	1	1	1	1	1	1	1	1			13	TDE1986	Treponema denticola ATCC 35405	adenylate cyclase	1288		35404__0032 33521__1545 33520__0721 OTK__1785 TDE1986 AL2__1522 H22__1270 MYRT__1988 H1T__2586 SP33__0402 ASLM__2449 USTrep__2303 SP37__2369
cluster1312	0	0	0	1	0	0	0	0	0	0	0	0	0			1	TDE1986	Treponema denticola ATCC 35405	adenylate cyclase	324		35404__0033
cluster1313	0	0	0	1	0	0	0	0	1	0	0	0	1			3	TDE2312	Treponema denticola ATCC 35405	hypothetical protein	140		35404__0037 MYRT__3318 USTrep__2902
cluster1314	0	0	0	1	0	0	0	0	1	0	0	0	0			2	n/a	n/a	n/a	0		35404__0073 MYRT__1580
cluster1315	0	0	0	1	0	0	0	0	1	0	0	0	0			2	TDE0469	Treponema denticola ATCC 35405	hypothetical protein	330		35404__0081 MYRT__3213
cluster1316	0	0	0	1	0	0	0	0	0	0	0	0	0			1	n/a	n/a	n/a	0		35404__0085
cluster1317	1	1	0	1	0	1	1	1	1	0	0	1	1			9	TDE0487	Treponema denticola ATCC 35405	ABC transporter ATP-binding protein	528		35404__0101 H22__0500 MYRT__0907 H1T__0114 USTrep__0750 SP37__0683 33520__0033 TDE0487 ASLM__0937
cluster1318	0	0	0	1	0	1	0	0	0	0	0	0	0			2	n/a	n/a	n/a	0		35404__0102 ASLM__0938
cluster1319	1	1	1	1	1	1	1	1	1	1	1	1	1			13	TDE0488	Treponema denticola ATCC 35405	lipoprotein	397		35404__0103 TDE0488 OTK__2354 MYRT__0906 H1T__0115 AL2__0778 33520__0034 33521__0354 H22__0501 ASLM__0939 USTrep__0751 SP37__0684 SP33__1679
cluster1320	0	0	0	1	1	0	0	0	0	0	1	0	0			3	TDE2265	Treponema denticola ATCC 35405	hypothetical protein	143		35404__0140 AL2__2430 SP33__2920 AL2__1946 35404__1231
cluster1321	0	0	0	1	0	0	0	0	0	0	0	0	0			1	TPE_1289	Treponema pedis T A4	hypothetical protein	86.7		35404__0144
cluster1322	1	0	0	1	0	0	0	0	0	0	0	0	0			2	TDE0918	Treponema denticola ATCC 35405	hypothetical protein	1969		35404__0215 TDE0918
cluster1323	0	0	0	1	0	0	0	0	1	0	0	0	0			2	TDE0924	Treponema denticola ATCC 35405	ABC transporter ATP-binding protein/permease	803		35404__0221 MYRT__1886
cluster1324	0	0	0	1	0	0	0	0	0	0	0	0	0			1	TDE0924	Treponema denticola ATCC 35405	ABC transporter ATP-binding protein/permease	635		35404__0222
cluster1325	1	0	0	1	0	0	0	0	0	0	0	0	0			2	TDE0936	Treponema denticola ATCC 35405	hypothetical protein	63.9		35404__0233 TDE0936
cluster1326	0	0	0	1	0	0	0	0	1	0	0	0	0			2	TDE0801	Treponema denticola ATCC 35405	hypothetical protein	138		35404__0282 MYRT__1210
cluster1327	0	0	0	1	0	0	0	0	0	0	0	0	0			1	TDE0801	Treponema denticola ATCC 35405	hypothetical protein	157		35404__0283
cluster1328	0	0	0	1	0	0	0	0	0	0	0	0	0			1	TDE0791	Treponema denticola ATCC 35405	DNA-directed RNA polymerase subunit alpha	99.8		35404__0294
cluster1329	0	0	0	1	0	0	0	0	0	0	0	0	0			1	TDE0761	Treponema denticola ATCC 35405	protease complex-associated polypeptide	281		35404__0321
cluster1330	1	1	1	1	1	1	0	1	1	1	0	1	1			11	TDE0761	Treponema denticola ATCC 35405	protease complex-associated polypeptide	1266		35404__0322 TDE0761 33521__0691 OTK__2146 AL2__2366 USTrep__1328 SP37__1361 MYRT__1171 H1T__1147 33520__0209 ASLM__1382
cluster1331	0	0	0	1	0	0	0	0	0	0	0	0	0			1	NC_015164__Bacsa_2566	Bacteroides salanitronis DSM 18170	rRNA (adenine-N(6)-)-methyltransferase	535		35404__0324
cluster1332	1	0	1	1	1	1	1	0	0	0	1	0	0			7	TDE0754	Treponema denticola ATCC 35405	hypothetical protein	407		35404__0330 33521__0683 TDE0754 AL2__2360 H22__0789 ASLM__1389 SP33__1765
cluster1333	0	0	0	1	0	0	0	0	0	0	1	0	1			3	TDE0253	Treponema denticola ATCC 35405	hypothetical protein	701		35404__0359 SP33__1585 USTrep__2194
cluster1334	0	0	0	1	0	0	0	0	0	0	0	0	0			1	TDE0253	Treponema denticola ATCC 35405	hypothetical protein	187		35404__0360
cluster1335	0	0	0	1	0	0	0	0	0	0	0	0	0			1	TDE0245	Treponema denticola ATCC 35405	ABC transporter ATP-binding protein/permease	272		35404__0369
cluster1336	0	0	0	1	0	0	0	0	0	1	0	0	0			2	TDE0245	Treponema denticola ATCC 35405	ABC transporter ATP-binding protein/permease	939		35404__0370 OTK__2651
cluster1337	0	0	0	1	0	0	0	0	0	1	0	1	1			4	TDE0235	Treponema denticola ATCC 35405	hypothetical protein	65.9		35404__0380 USTrep__1800 SP37__1739 OTK__0467
cluster1338	0	0	0	1	0	0	0	0	0	0	0	0	0			1	TDE0208	Treponema denticola ATCC 35405	glycerate kinase	124		35404__0407
cluster1339	1	0	1	1	1	1	1	1	1	0	1	1	1			11	TDE0193	Treponema denticola ATCC 35405	hypothetical protein	1325		35404__0421 TDE0193 33521__0614 AL2__1258 USTrep__1943 SP37__1792 H22__1973 ASLM__1713 MYRT__0065 H1T__0031 SP33__0993
cluster1340	0	0	0	1	0	0	0	0	1	0	0	0	0			2	TDE0173	Treponema denticola ATCC 35405	FtsK/SpoIIIE family protein	999		35404__0443 MYRT__0087
cluster1341	0	0	0	1	0	0	0	0	0	0	0	0	0			1	TDE0152	Treponema denticola ATCC 35405	amino acid permease	159		35404__0453
cluster1342	1	1	1	1	1	1	1	1	1	1	0	1	1			12	TDE0152	Treponema denticola ATCC 35405	amino acid permease	880		35404__0454 33521__1487 TDE0152 OTK__2612 ASLM__0346 H22__2017 MYRT__1273 H1T__1012 AL2__1490 33520__0098 USTrep__0682 SP37__0650
cluster1343	0	0	0	1	0	0	0	0	0	0	0	0	0			1	TDE0162	Treponema denticola ATCC 35405	hypothetical protein	194		35404__0464
cluster1344	0	0	0	1	0	0	0	1	0	0	0	0	0			2	TDE2143	Treponema denticola ATCC 35405	penicillin-binding protein	468		35404__0469 H1T__2091
cluster1345	0	0	0	1	0	1	0	1	0	0	0	0	0			3	TDE2143	Treponema denticola ATCC 35405	penicillin-binding protein	1296		35404__0470 H1T__2090 ASLM__1595
cluster1346	0	0	0	1	0	0	0	0	0	0	0	1	1			3	TDE2190	Treponema denticola ATCC 35405	single-stranded-DNA-specific exonuclease RecJ	574		35404__0515 USTrep__1175 SP37__1170
cluster1347	0	0	1	1	0	0	0	0	0	0	1	0	0			3	TDE2211	Treponema denticola ATCC 35405	hypothetical protein	314		35404__0538 33521__1997 SP33__1074
cluster1348	0	0	0	1	0	0	0	0	0	0	0	0	0			1	TDE1019	Treponema denticola ATCC 35405	dicarboxylate transporter DctM subunit	115		35404__0561
cluster1349	0	0	1	1	0	0	1	0	0	0	0	0	0			3	TDE2050	Treponema denticola ATCC 35405	hypothetical protein	156		35404__0620 H22__1213 33521__1914
cluster1350	0	0	0	1	0	0	1	0	1	0	0	0	0			3	TDE2042	Treponema denticola ATCC 35405	hypothetical protein	295		35404__0629 H22__1221 MYRT__1088
cluster1351	0	0	0	1	0	0	1	0	0	0	0	0	0			2	TDE2042	Treponema denticola ATCC 35405	hypothetical protein	181		35404__0630 H22__1222
cluster1352	0	0	0	1	0	0	0	0	0	0	0	0	0			1	TDE2034	Treponema denticola ATCC 35405	group 1 glycosyl transferase	313		35404__0638
cluster1353	0	0	0	1	0	0	0	0	0	0	0	0	0			1	TDE2034	Treponema denticola ATCC 35405	group 1 glycosyl transferase	337		35404__0639
cluster1354	0	0	0	1	0	0	0	0	0	0	0	0	0			1	TDE2245	Treponema denticola ATCC 35405	DNA topoisomerase IV subunit B	745		35404__0653
cluster1355	0	0	0	1	0	0	0	0	0	0	0	0	0			1	TDE2245	Treponema denticola ATCC 35405	DNA topoisomerase IV subunit B	424		35404__0654
cluster1356	0	0	0	1	0	0	0	0	0	0	0	0	0			1	TDE0130	Treponema denticola ATCC 35405	sodium/dicarboxylate symporter	311		35404__0680
cluster1357	0	1	0	1	0	0	0	0	0	0	0	0	0			2	TDE0130	Treponema denticola ATCC 35405	sodium/dicarboxylate symporter	856		35404__0681 33520__0120
cluster1358	0	0	0	1	0	0	0	0	0	0	0	0	0			1	TDE0129	Treponema denticola ATCC 35405	bifunctional aspartate carbamoyltransferase catalytic subunit/aspartate carbamoyltransferase regulatory subunit	497		35404__0682
cluster1359	0	0	0	1	0	0	0	0	0	0	0	0	0			1	TDE0129	Treponema denticola ATCC 35405	bifunctional aspartate carbamoyltransferase catalytic subunit/aspartate carbamoyltransferase regulatory subunit	585		35404__0683
cluster1360	0	0	0	1	0	0	0	0	0	0	0	0	0			1	TDE0118	Treponema denticola ATCC 35405	hypothetical protein	196		35404__0694
cluster1361	0	0	0	1	0	0	0	0	0	0	1	0	0			2	TDE0081	Treponema denticola ATCC 35405	hypothetical protein	223		35404__0730 SP33__0132
cluster1362	1	1	1	1	1	1	1	1	1	1	1	1	1			13	TDE0081	Treponema denticola ATCC 35405	hypothetical protein	943		35404__0731 33521__0166 TDE0081 ASLM__0269 H22__0071 AL2__0934 MYRT__1862 H1T__0854 33520__0182 SP33__0131 USTrep__0182 SP37__0181 OTK__0526
cluster1363	0	0	0	1	0	0	1	0	1	1	0	0	0			4	TDE0071	Treponema denticola ATCC 35405	U32 family peptidase	432		35404__0741 H22__0073 MYRT__1851 OTK__0523
cluster1364	1	1	0	1	1	1	1	1	1	1	1	1	1			12	TDE0071	Treponema denticola ATCC 35405	U32 family peptidase	1541		35404__0742 TDE0071 33520__0192 MYRT__1850 OTK__0522 H22__0074 ASLM__0267 USTrep__0193 SP37__0192 H1T__0865 AL2__0924 SP33__0129
cluster1365	0	1	0	1	0	1	0	1	0	0	1	0	0			5	TDE0057	Treponema denticola ATCC 35405	tRNA delta(2)-isopentenylpyrophosphate transferase	519		35404__0755 33520__2184 ASLM__0253 SP33__0115 H1T__0879
cluster1366	0	0	0	1	0	0	0	1	0	0	1	0	0			3	TDE0057	Treponema denticola ATCC 35405	tRNA delta(2)-isopentenylpyrophosphate transferase	215		35404__0756 H1T__0880 SP33__0114
cluster1367	0	0	0	1	0	0	0	0	0	0	0	0	0			1	TDE0049	Treponema denticola ATCC 35405	hypothetical protein	267		35404__0764
cluster1368	0	0	0	1	0	0	0	0	0	0	0	0	1			2	TDE0049	Treponema denticola ATCC 35405	hypothetical protein	320		35404__0765 USTrep__3035
cluster1369	0	0	0	1	0	0	0	0	0	0	0	0	0			1	TDE0646	Treponema denticola ATCC 35405	hypothetical protein	158		35404__0787
cluster1370	0	0	0	1	0	0	0	0	0	0	0	0	0			1	TDE0646	Treponema denticola ATCC 35405	hypothetical protein	218		35404__0788
cluster1371	0	0	0	1	0	1	0	1	0	0	0	0	0			3	TDE0652	Treponema denticola ATCC 35405	hypothetical protein	391		35404__0794 H1T__0788 ASLM__1830
cluster1372	0	0	0	1	0	0	0	0	1	0	0	1	1			4	TDE0674	Treponema denticola ATCC 35405	hypothetical protein	234		35404__0816 SP37__2285 MYRT__2233 USTrep__2238
cluster1373	0	0	0	1	0	0	0	0	0	0	0	0	0			1	TDE2325	Treponema denticola ATCC 35405	hypothetical protein	139		35404__0837
cluster1374	0	1	1	1	1	0	0	1	0	1	0	1	1			8	TDE1450	Treponema denticola ATCC 35405	MutS family DNA mismatch repair protein	1650		35404__0865 USTrep__1683 SP37__1560 H1T__0289 33520__1048 35404__0180 33521__0292 OTK__0067 USTrep__0377 SP37__1689 AL2__0088
cluster1375	0	0	0	1	0	0	0	0	0	0	0	0	0			1	n/a	n/a	n/a	0		35404__0887
cluster1376	0	0	0	1	1	0	0	1	1	0	0	0	0			4	TDE2676	Treponema denticola ATCC 35405	threonine synthase	295		35404__0890 MYRT__0280 H1T__1294 AL2__2170
cluster1377	0	0	0	1	1	0	0	1	1	0	0	0	0			4	TDE2676	Treponema denticola ATCC 35405	threonine synthase	312		35404__0891 MYRT__0281 H1T__1293 AL2__2169
cluster1378	0	0	1	1	0	0	0	0	0	0	0	0	0			2	TDE2670	Treponema denticola ATCC 35405	glycosyl transferase	686		35404__0897 33521__1109
cluster1379	0	0	0	1	0	0	0	0	0	0	0	0	0			1	TDE2670	Treponema denticola ATCC 35405	glycosyl transferase	243		35404__0898
cluster1380	0	0	0	1	0	0	0	0	0	0	0	0	0			1	TDE2622	Treponema denticola ATCC 35405	ABC transporter ATP-binding protein	188		35404__0946
cluster1381	0	0	0	1	0	0	0	0	0	0	0	0	0			1	n/a	n/a	n/a	0		35404__0963
cluster1382	0	0	0	1	0	0	0	0	0	0	0	0	0			1	TDE2582	Treponema denticola ATCC 35405	diguanylate cyclase	277		35404__0986
cluster1383	0	0	0	1	0	0	0	0	0	0	0	0	0			1	TDE2582	Treponema denticola ATCC 35405	diguanylate cyclase	602		35404__0987
cluster1384	0	0	0	1	0	0	0	0	0	0	0	0	0			1	TDE2581	Treponema denticola ATCC 35405	hypothetical protein	216		35404__0989
cluster1385	0	0	0	1	0	0	0	0	0	1	0	0	0			2	TDE2581	Treponema denticola ATCC 35405	hypothetical protein	290		35404__0990 OTK__1058
cluster1386	0	0	0	1	0	0	0	0	0	0	0	0	0			1	TDE2579	Treponema denticola ATCC 35405	ATP-dependent DNA helicase RecG	655		35404__0992
cluster1387	0	0	0	1	0	1	0	0	0	0	0	0	0			2	TDE2579	Treponema denticola ATCC 35405	ATP-dependent DNA helicase RecG	597		35404__0993 ASLM__2634
cluster1388	0	0	0	1	0	0	0	0	1	0	0	0	0			2	TDE2579	Treponema denticola ATCC 35405	ATP-dependent DNA helicase RecG	131		35404__0994 MYRT__0380
cluster1389	0	0	0	1	0	0	0	0	0	0	0	0	0			1	TDE2561	Treponema denticola ATCC 35405	ABC transporter ATP-binding protein	241		35404__1012
cluster1390	0	0	0	1	0	0	0	0	0	0	0	0	0			1	TDE2561	Treponema denticola ATCC 35405	ABC transporter ATP-binding protein	124		35404__1013
cluster1391	0	0	0	1	0	0	0	0	0	1	0	0	0			2	TDE2558	Treponema denticola ATCC 35405	ABC transporter ATP-binding protein/permease	375		35404__1016 OTK__1032
cluster1392	0	0	0	1	0	0	0	0	0	1	0	0	0			2	TDE2558	Treponema denticola ATCC 35405	ABC transporter ATP-binding protein/permease	737		35404__1017 OTK__1031
cluster1393	0	0	0	1	0	0	0	0	0	0	0	0	0			1	TDE2555	Treponema denticola ATCC 35405	precorrin-8X methylmutase	134		35404__1021
cluster1394	0	0	0	1	0	0	0	0	0	0	0	0	0			1	TDE2555	Treponema denticola ATCC 35405	precorrin-8X methylmutase	240		35404__1022
cluster1395	0	0	0	1	0	0	0	0	1	0	0	0	0			2	TDE2550	Treponema denticola ATCC 35405	hypothetical protein	279		35404__1027 MYRT__0413 MYRT__0414
cluster1396	0	0	0	1	0	0	0	0	0	0	0	0	0			1	TDE2550	Treponema denticola ATCC 35405	hypothetical protein	223		35404__1028
cluster1397	0	0	0	1	0	0	0	0	0	0	0	0	0			1	TDE0376	Treponema denticola ATCC 35405	ABC transporter permease	39.3		35404__1031
cluster1398	0	0	0	1	0	0	0	0	1	0	0	0	0			2	TDE0359	Treponema denticola ATCC 35405	ABC transporter ATP-binding protein/permease	408		35404__1050 MYRT__0503
cluster1399	0	0	0	1	0	0	0	0	1	0	0	0	0			2	TDE0359	Treponema denticola ATCC 35405	ABC transporter ATP-binding protein/permease	863		35404__1051 MYRT__0504
cluster1400	0	0	0	1	0	0	0	0	0	0	0	0	0			1	TDE0348	Treponema denticola ATCC 35405	TetR family transcriptional regulator	203		35404__1062
cluster1401	0	0	0	1	0	0	0	0	0	0	0	0	0			1	TDE0348	Treponema denticola ATCC 35405	TetR family transcriptional regulator	156		35404__1063
cluster1402	0	0	0	1	0	0	0	0	0	0	0	0	0			1	TDE0341	Treponema denticola ATCC 35405	ribonucleotide-diphosphate reductase subunit alpha	696		35404__1070
cluster1403	0	0	0	1	0	0	0	0	0	0	0	0	0			1	TDE0341	Treponema denticola ATCC 35405	ribonucleotide-diphosphate reductase subunit alpha	894		35404__1071
cluster1404	0	0	0	1	0	0	0	0	1	0	0	0	0			2	TDE0336	Treponema denticola ATCC 35405	hypothetical protein	337		35404__1076 MYRT__0530
cluster1405	0	0	0	1	0	0	0	0	1	0	0	0	0			2	TDE0336	Treponema denticola ATCC 35405	hypothetical protein	253		35404__1077 MYRT__0531
cluster1406	1	1	1	1	1	1	1	1	1	1	1	1	1			13	TDE0025	Treponema denticola ATCC 35405	hypothetical protein	314		35404__1097 TDE0025 OTK__1538 ASLM__0217 AL2__0877 33521__2249 33520__2151 SP33__0066 H1T__0913 USTrep__0254 SP37__0253 H22__0123 MYRT__1804
cluster1407	0	0	0	1	0	0	0	0	0	0	0	0	0			1	TDE0015	Treponema denticola ATCC 35405	lipoprotein	422		35404__1109
cluster1408	0	0	0	1	0	0	0	0	0	0	0	0	0			1	TDE0015	Treponema denticola ATCC 35405	lipoprotein	290		35404__1110
cluster1409	1	0	1	1	1	0	1	1	0	1	1	1	1			10	TDE0008	Treponema denticola ATCC 35405	copper-translocating P-type ATPase	1796		35404__1117 OTK__1519 H1T__0932 33521__2230 TDE0008 USTrep__0273 SP37__0272 H22__0144 AL2__0859 SP33__0235
cluster1410	0	0	0	1	1	0	0	0	0	0	0	0	0			2	TDE1326	Treponema denticola ATCC 35405	hypothetical protein	28.9		35404__1141 AL2__2671
cluster1411	0	0	0	1	0	0	0	0	0	0	0	0	0			1	TDE2738	Treponema denticola ATCC 35405	oligoendopeptidase F	358		35404__1174
cluster1412	1	1	1	1	1	1	1	1	1	1	1	1	1			13	TDE2738	Treponema denticola ATCC 35405	oligoendopeptidase F	1202		35404__1175 SP33__2219 33521__2172 TDE2738 AL2__1202 H1T__0987 33520__1132 MYRT__1918 OTK__1225 USTrep__0344 SP37__0344 H22__0197 ASLM__0139
cluster1413	0	0	0	1	0	0	0	0	0	0	0	0	0			1	TDE2722	Treponema denticola ATCC 35405	carbhohydrate kinase	833		35404__1186
cluster1414	0	0	0	1	0	0	0	0	0	0	0	0	0			1	TDE2533	Treponema denticola ATCC 35405	hypothetical protein	356		35404__1211
cluster1415	0	0	0	1	0	0	0	0	0	0	0	0	0			1	TDE2527	Treponema denticola ATCC 35405	hypothetical protein	84		35404__1217
cluster1416	0	0	0	1	0	0	0	0	0	0	0	0	0			1	TDE2517	Treponema denticola ATCC 35405	DNA repair protein RadA	544		35404__1226
cluster1417	0	0	0	1	0	0	0	0	0	0	0	0	0			1	TDE2517	Treponema denticola ATCC 35405	DNA repair protein RadA	381		35404__1227
cluster1418	0	0	0	1	0	0	0	0	0	0	0	0	0			1	TDE2516	Treponema denticola ATCC 35405	hypothetical protein	60.1		35404__1228
cluster1419	0	0	0	1	0	1	0	0	1	1	0	0	0			4	TDE0305	Treponema denticola ATCC 35405	GTP-dependent nucleic acid-binding protein EngD	459		35404__1263 OTK__0701 MYRT__0565 ASLM__0038
cluster1420	0	0	0	1	0	1	0	0	1	1	0	0	0			4	TDE0305	Treponema denticola ATCC 35405	GTP-dependent nucleic acid-binding protein EngD	217		35404__1264 OTK__0702 MYRT__0566 ASLM__0039
cluster1421	0	0	0	1	0	0	0	0	0	1	0	0	0			2	TDE1919	Treponema denticola ATCC 35405	hypothetical protein	159		35404__1318 OTK__1594
cluster1422	0	0	0	1	0	0	0	0	0	0	0	0	0			1	TDE1950	Treponema denticola ATCC 35405	membrane lipoprotein TmpC	270		35404__1347
cluster1423	0	0	0	1	0	0	0	0	0	0	0	0	0			1	TDE1950	Treponema denticola ATCC 35405	membrane lipoprotein TmpC	316		35404__1348
cluster1424	0	0	0	1	0	0	0	0	0	0	0	0	0			1	TDE1963	Treponema denticola ATCC 35405	selenocysteine-specific translation elongation factor	265		35404__1362
cluster1425	0	0	0	1	0	0	0	0	0	0	0	0	0			1	TDE1119	Treponema denticola ATCC 35405	hypothetical protein	276		35404__1412
cluster1426	0	0	0	1	1	0	0	0	0	0	0	0	0			2	n/a	n/a	n/a	0		35404__1428 AL2__2547
cluster1427	0	0	0	1	0	0	0	0	0	0	0	0	0			1	TDE1180	Treponema denticola ATCC 35405	iron compound ABC transporter periplasmic iron compound-binding protein	266		35404__1433
cluster1428	0	0	0	1	0	0	0	0	0	0	0	0	0			1	TDE1180	Treponema denticola ATCC 35405	iron compound ABC transporter periplasmic iron compound-binding protein	348		35404__1434
cluster1429	0	0	0	1	0	0	1	0	0	1	0	0	0			3	TDE1187	Treponema denticola ATCC 35405	hypothetical protein	194		35404__1439 H22__1691 OTK__2499
cluster1430	0	0	0	1	0	0	0	0	0	1	0	0	0			2	TDE1187	Treponema denticola ATCC 35405	hypothetical protein	425		35404__1440 OTK__2498
cluster1431	0	0	0	1	0	1	0	0	0	0	0	1	1			4	TPE_2618	Treponema pedis T A4	ABC transporter ATP-binding protein	518		35404__1441 USTrep__3010 SP37__2999 ASLM__1125 USTrep__1256 SP37__1290
cluster1432	0	0	0	1	0	0	0	0	0	0	1	0	0			2	TDE1656	Treponema denticola ATCC 35405	lipoprotein	639		35404__1463 SP33__1346
cluster1433	0	0	0	1	0	0	0	0	0	0	1	0	0			2	TDE1656	Treponema denticola ATCC 35405	lipoprotein	397		35404__1464 SP33__1347
cluster1434	1	1	0	1	1	0	0	0	1	1	0	0	0			6	TDE1698	Treponema denticola ATCC 35405	serine/threonine protein phosphatase	584		35404__1504 OTK__1396 AL2__2772 33520__2001 TDE1698 MYRT__2804
cluster1435	0	0	0	1	0	0	0	0	0	0	0	0	0			1	TDE1699	Treponema denticola ATCC 35405	hypothetical protein	180		35404__1505
cluster1436	1	1	1	1	1	1	1	1	1	1	1	1	1			13	TDE1510	Treponema denticola ATCC 35405	hypothetical protein	843		35404__1557 OTK__0202 MYRT__2854 H1T__1399 H22__0029 AL2__2203 33521__1428 33520__1567 TDE1510 ASLM__2082 USTrep__2704 SP37__2737 SP33__2575
cluster1437	0	0	0	1	0	0	0	0	0	0	0	0	0			1	TDE1510	Treponema denticola ATCC 35405	hypothetical protein	271		35404__1558
cluster1438	0	0	0	1	1	0	0	0	0	0	0	0	0			2	TDE1505	Treponema denticola ATCC 35405	hypothetical protein	172		35404__1563 AL2__2208
cluster1439	0	0	0	1	0	0	0	0	0	0	0	0	0			1	TDE1469	Treponema denticola ATCC 35405	hypothetical protein	198		35404__1598
cluster1440	1	1	1	1	1	1	1	1	1	1	1	1	1			13	TDE1444	Treponema denticola ATCC 35405	metallo-beta-lactamase	981		35404__1622 33521__1359 TDE1444 33520__1498 H22__1082 ASLM__2011 USTrep__1689 SP37__1554 AL2__2760 MYRT__1713 H1T__1327 OTK__0135 SP33__0716
cluster1441	0	0	0	1	0	0	0	0	0	0	0	0	0			1	TDE1444	Treponema denticola ATCC 35405	metallo-beta-lactamase	92.4		35404__1623
cluster1442	0	0	0	1	0	1	0	0	0	0	0	0	0			2	TDE1444	Treponema denticola ATCC 35405	metallo-beta-lactamase	143		35404__1624 ASLM__1975
cluster1443	0	0	0	1	1	0	0	0	0	0	0	0	0			2	TDE1370	Treponema denticola ATCC 35405	hypothetical protein	209		35404__1697 AL2__0498
cluster1444	0	0	0	1	0	0	0	0	0	0	1	0	0			2	TDE1345	Treponema denticola ATCC 35405	DNA primase	801		35404__1721 SP33__0847
cluster1445	0	0	0	1	0	0	0	0	0	0	0	0	0			1	TDE1345	Treponema denticola ATCC 35405	DNA primase	421		35404__1722
cluster1446	0	0	0	1	0	0	0	0	0	0	0	0	0			1	TDE1342	Treponema denticola ATCC 35405	hypothetical protein	1396		35404__1725
cluster1447	0	0	0	1	0	0	0	0	0	0	1	0	0			2	TDE1310	Treponema denticola ATCC 35405	modulator of DNA gyrase	373		35404__1755 SP33__0883
cluster1448	0	0	1	1	0	0	0	0	0	0	1	0	0			3	TDE1310	Treponema denticola ATCC 35405	modulator of DNA gyrase	731		35404__1756 33521__1222 SP33__0884
cluster1449	0	0	0	1	0	0	0	0	0	0	0	0	0			1	TDE1301	Treponema denticola ATCC 35405	DNA repair protein RecN	421		35404__1766
cluster1450	0	0	0	1	1	1	1	0	0	1	0	1	1			7	TDE2431	Treponema denticola ATCC 35405	bacteriocin ABC transporter ATP-binding/permease	526		35404__1791 ASLM__0547 OTK__2430 USTrep__0417 SP37__0386 H22__2314 AL2__0130
cluster1451	0	0	0	1	1	1	1	0	0	1	0	1	1			7	TDE2431	Treponema denticola ATCC 35405	bacteriocin ABC transporter ATP-binding/permease	823		35404__1792 AL2__0131 H22__2315 OTK__2429 ASLM__0546 USTrep__0418 SP37__0387
cluster1452	0	0	0	1	0	0	0	0	0	0	0	0	0			1	TDE2434	Treponema denticola ATCC 35405	polysaccharide deacetylase	130		35404__1796
cluster1453	0	0	0	1	0	0	0	0	0	0	0	0	0			1	TDE2454	Treponema denticola ATCC 35405	hypothetical protein	341		35404__1819
cluster1454	0	0	0	1	0	0	0	0	0	0	0	0	0			1	TDE2454	Treponema denticola ATCC 35405	hypothetical protein	356		35404__1820
cluster1455	0	0	0	1	0	0	0	0	0	0	0	0	0			1	TDE2469	Treponema denticola ATCC 35405	hexokinase	335		35404__1834
cluster1456	0	0	0	1	0	0	0	1	0	0	0	0	0			2	TDE2469	Treponema denticola ATCC 35405	hexokinase	520		35404__1835 H1T__0369
cluster1457	0	0	0	1	0	0	0	0	0	0	0	0	0			1	n/a	n/a	n/a	0		35404__1842
cluster1458	1	0	1	1	0	1	1	1	1	1	0	0	0			8	TDE2311	Treponema denticola ATCC 35405	hypothetical protein	82.8		35404__1878 H22__0412 33521__1540 TDE2311 MYRT__0771 H1T__2201 OTK__2844 ASLM__2707
cluster1459	0	0	0	1	0	0	0	0	0	0	0	0	0			1	TDE0632	Treponema denticola ATCC 35405	anti-anti-sigma factor	68.9		35404__1883
cluster1460	1	1	1	1	1	1	1	1	1	0	1	1	1			12	TDE0628	Treponema denticola ATCC 35405	molecular chaperone DnaK	1312		35404__1887 H22__1794 33521__0059 TDE0628 ASLM__0804 AL2__0664 MYRT__1453 H1T__0763 SP33__1474 33520__1267 USTrep__0698 SP37__0963
cluster1461	0	0	0	1	0	1	0	0	0	1	0	1	1			5	TDE0628	Treponema denticola ATCC 35405	molecular chaperone DnaK	488		35404__1888 OTK__2232 ASLM__0803 SP37__0964 USTrep__0697
cluster1462	0	0	0	1	0	0	0	0	0	0	0	0	0			1	TDE0626	Treponema denticola ATCC 35405	hypothetical protein	249		35404__1890
cluster1463	0	0	0	1	0	0	0	0	0	1	0	0	0			2	TDE0626	Treponema denticola ATCC 35405	hypothetical protein	603		35404__1891 OTK__2236 OTK__2235
cluster1464	0	0	0	1	0	0	0	1	0	0	0	0	0			2	TDE0622	Treponema denticola ATCC 35405	radical SAM protein	228		35404__1896 H1T__1622
cluster1465	0	0	0	1	0	0	0	1	0	0	0	0	0			2	TDE0622	Treponema denticola ATCC 35405	radical SAM protein	404		35404__1897 H1T__1621
cluster1466	0	0	0	1	0	0	0	0	0	0	0	0	0			1	TDE0616	Treponema denticola ATCC 35405	hypothetical protein	95.5		35404__1902
cluster1467	0	0	0	1	0	0	0	0	0	0	0	0	0			1	TDE1603	Treponema denticola ATCC 35405	ABC transporter ATP-binding protein	442		35404__1991
cluster1468	0	0	0	1	1	0	0	0	0	0	0	0	0			2	TDE0695	Treponema denticola ATCC 35405	hypothetical protein	186		35404__1996 AL2__2274
cluster1469	0	0	0	1	0	0	0	0	0	0	0	0	0			1	TDE0706	Treponema denticola ATCC 35405	adenine-specific DNA modification methyltransferase	326		35404__2008
cluster1470	0	0	0	1	0	0	0	0	0	0	0	0	0			1	TDE0706	Treponema denticola ATCC 35405	adenine-specific DNA modification methyltransferase	331		35404__2009
cluster1471	1	0	1	1	0	0	0	0	0	0	0	1	1			5	TDE0827	Treponema denticola ATCC 35405	hypothetical protein	115		35404__2027 33521__1621 TDE0827 USTrep__2297 SP37__2363
cluster1472	1	1	1	1	1	1	1	1	1	1	1	1	1			13	TDE0865	Treponema denticola ATCC 35405	hypothetical protein	257		35404__2066 SP33__1437 USTrep__2095 OTK__1708 H1T__0529 AL2__0346 33521__1661 33520__2803 TDE0865 ASLM__2460 H22__0898 MYRT__0241 SP37__2048
cluster1473	0	0	0	1	0	0	0	0	1	0	0	0	0			2	TDE0865	Treponema denticola ATCC 35405	hypothetical protein	68.2		35404__2067 MYRT__0242
cluster1474	0	0	0	1	0	0	1	0	0	0	1	1	1			5	TDE0890	Treponema denticola ATCC 35405	hypothetical protein	726		35404__2093 H22__1475 SP33__1526 USTrep__2610 SP37__2588
cluster1475	0	0	0	1	0	0	1	0	0	1	1	0	0			4	TDE0890	Treponema denticola ATCC 35405	hypothetical protein	228		35404__2094 H22__1474 OTK__1680 SP33__1527
cluster1476	0	0	0	1	0	0	0	0	0	0	0	0	0			1	TDE2503	Treponema denticola ATCC 35405	hypothetical protein	373		35404__2111
cluster1477	0	0	0	1	0	0	0	0	0	0	0	0	0			1	TDE2503	Treponema denticola ATCC 35405	hypothetical protein	416		35404__2112
cluster1478	0	0	0	1	0	0	0	0	0	0	0	0	0			1	TDE2506	Treponema denticola ATCC 35405	radical SAM protein	168		35404__2116
cluster1479	0	0	0	1	0	0	0	1	0	0	0	0	0			2	TDE1038	Treponema denticola ATCC 35405	hypothetical protein	759		35404__2130 H1T__1501
cluster1480	0	0	0	1	0	0	0	1	0	0	0	0	0			2	TDE1038	Treponema denticola ATCC 35405	hypothetical protein	230		35404__2131 H1T__1500
cluster1481	0	0	0	1	0	0	0	0	0	0	0	1	0			2	TDE1110	Treponema denticola ATCC 35405	lipoprotein	620		35404__2205 SP37__1883
cluster1482	0	0	0	1	0	0	0	0	0	0	0	0	0			1	TDE1110	Treponema denticola ATCC 35405	lipoprotein	419		35404__2206
cluster1483	0	0	0	1	0	0	0	0	0	0	0	0	0			1	TDE1598	Treponema denticola ATCC 35405	ABC transporter ATP-binding protein	130		35404__2260
cluster1484	0	0	0	1	0	0	0	0	0	0	0	0	0			1	TDE1600	Treponema denticola ATCC 35405	ABC transporter ATP-binding protein/permease	546		35404__2262
cluster1485	0	0	0	1	0	0	0	0	0	0	0	0	0			1	TDE1600	Treponema denticola ATCC 35405	ABC transporter ATP-binding protein/permease	474		35404__2263
cluster1486	0	0	0	1	0	0	0	0	0	0	0	0	0			1	TDE0406	Treponema denticola ATCC 35405	hypothetical protein	94		35404__2276
cluster1487	0	0	0	1	0	0	0	0	0	0	0	0	0			1	TDE1848	Treponema denticola ATCC 35405	hypothetical protein	233		35404__2308
cluster1488	0	0	0	1	0	0	0	0	0	0	0	0	0			1	TDE0978	Treponema denticola ATCC 35405	hypothetical protein	325		35404__2350
cluster1489	0	0	0	1	0	0	0	0	0	0	0	0	0			1	TDE0977	Treponema denticola ATCC 35405	hypothetical protein	156		35404__2351
cluster1490	1	1	1	1	1	1	1	1	1	1	0	1	1			12	TDE1254	Treponema denticola ATCC 35405	Smr	353		35404__2386 33521__2603 TDE1254 AL2__1123 OTK__0800 H22__1617 ASLM__2208 MYRT__0423 H1T__2325 33520__2409 USTrep__2011 SP37__2089
cluster1491	0	0	0	1	0	0	0	1	0	0	0	0	0			2	TDE1253	Treponema denticola ATCC 35405	hypothetical protein	199		35404__2387 H1T__2326
cluster1492	0	0	0	1	0	0	0	1	0	0	0	0	0			2	TDE1253	Treponema denticola ATCC 35405	hypothetical protein	527		35404__2388 H1T__2328
cluster1493	0	0	0	1	0	0	0	0	0	0	0	0	0			1	TDE1244	Treponema denticola ATCC 35405	TPR	792		35404__2397
cluster1494	0	0	0	1	0	0	0	0	0	0	0	0	0			1	TDE1244	Treponema denticola ATCC 35405	TPR	527		35404__2398
cluster1495	0	0	0	1	0	0	0	0	0	0	0	0	0			1	TDE1228	Treponema denticola ATCC 35405	pentapeptide repeat-containing protein	208		35404__2412
cluster1496	0	0	0	1	0	0	0	0	0	0	0	0	0			1	TDE1228	Treponema denticola ATCC 35405	pentapeptide repeat-containing protein	137		35404__2413
cluster1497	0	0	0	1	0	0	0	0	0	0	0	0	0			1	TDE1227	Treponema denticola ATCC 35405	hypothetical protein	81.6		35404__2414
cluster1498	0	0	0	1	0	0	0	0	0	0	0	0	0			1	TDE2117	Treponema denticola ATCC 35405	hypothetical protein	291		35404__2478
cluster1499	0	0	0	1	0	0	0	0	0	0	0	0	0			1	TDE2117	Treponema denticola ATCC 35405	hypothetical protein	502		35404__2479
cluster1500	0	0	0	1	0	0	0	0	0	0	0	0	0			1	TDE2124	Treponema denticola ATCC 35405	ATP-dependent Clp protease	1004		35404__2488
cluster1501	0	0	0	1	0	0	0	0	0	0	0	0	0			1	TDE2124	Treponema denticola ATCC 35405	ATP-dependent Clp protease	524		35404__2489
cluster1502	0	0	0	1	0	0	0	0	0	0	0	0	0			1	TDE1877	Treponema denticola ATCC 35405	16S ribosomal RNA methyltransferase RsmE	122		35404__2528
cluster1503	1	1	1	1	1	1	1	1	1	1	1	1	1			13	TDE1877	Treponema denticola ATCC 35405	16S ribosomal RNA methyltransferase RsmE	521		35404__2529 33521__2306 TDE1877 AL2__1645 MYRT__2554 H1T__2047 33520__0520 H22__2061 OTK__1554 USTrep__2132 SP37__2182 ASLM__0816 SP33__2538
cluster1504	0	0	0	1	0	0	0	0	0	0	0	0	0			1	TDE1883	Treponema denticola ATCC 35405	hypothetical protein	96.3		35404__2536
cluster1505	0	0	0	1	0	0	0	0	0	0	0	0	0			1	TDE1899	Treponema denticola ATCC 35405	hypothetical protein	99.8		35404__2552
cluster1506	0	0	0	1	0	0	0	0	0	0	0	0	0			1	TDE1616	Treponema denticola ATCC 35405	glycerate dehydrogenase	95.5		35404__2564
cluster1507	0	0	0	1	0	0	0	0	0	0	0	0	0			1	TDE1629	Treponema denticola ATCC 35405	dihydrolipoamide dehydrogenase	169		35404__2578
cluster1508	0	0	0	1	0	0	0	0	0	0	0	0	0			1	TDE1974	Treponema denticola ATCC 35405	undecaprenyldiphospho-muramoylpentapeptide beta-N- acetylglucosaminyltransferase	209		35404__2590
cluster1509	0	0	0	1	0	1	0	1	1	0	0	0	0			4	TDE2024	Treponema denticola ATCC 35405	hypothetical protein	281		35404__2594 ASLM__2785 MYRT__2480 MYRT__1071 H1T__2511
cluster1510	1	1	1	1	0	1	1	0	1	1	1	1	1			11	TDE0430	Treponema denticola ATCC 35405	TPR	682		35404__2652 33521__0418 TDE0430 OTK__0334 SP33__2242 33520__0446 ASLM__0873 H22__0432 USTrep__0592 SP37__0486 MYRT__3140
cluster1511	0	0	0	1	0	0	0	0	0	0	0	0	0			1	TDE0430	Treponema denticola ATCC 35405	TPR	43.1		35404__2653
cluster1512	0	0	0	1	0	0	0	0	0	0	0	0	0			1	TDE0431	Treponema denticola ATCC 35405	LysM domain-containing protein	350		35404__2654
cluster1513	1	1	1	1	1	1	1	1	1	1	1	1	1			13	TDE0326	Treponema denticola ATCC 35405	ATP-dependent DNA helicase RecQ	1282		35404__2660 33521__0529 TDE0326 USTrep__1831 SP37__1823 AL2__0584 ASLM__0019 H1T__2726 33520__1194 SP33__1549 MYRT__0540 H22__2465 OTK__0678
cluster1514	0	0	0	1	0	0	0	0	0	0	0	0	0			1	TDE0326	Treponema denticola ATCC 35405	ATP-dependent DNA helicase RecQ	215		35404__2661
cluster1515	0	0	0	1	0	0	0	0	0	0	0	0	0			1	TDE0317	Treponema denticola ATCC 35405	hypothetical protein	80.5		35404__2671
cluster1516	0	0	0	1	0	0	0	0	0	0	0	0	0			1	TPE_1774	Treponema pedis T A4	voltage-gated chloride channel	24.6		35404__2670
cluster1517	0	0	0	1	0	0	0	0	0	0	0	0	0			1	TDE0719	Treponema denticola ATCC 35405	bacteriocin ABC transporter ATP-binding/permease	983		35404__2677
cluster1518	0	0	0	1	0	0	0	0	0	0	0	0	0			1	TDE0719	Treponema denticola ATCC 35405	bacteriocin ABC transporter ATP-binding/permease	466		35404__2678
cluster1519	0	0	0	1	0	0	0	0	0	0	0	0	0			1	TDE0719	Treponema denticola ATCC 35405	bacteriocin ABC transporter ATP-binding/permease	240		35404__2700
cluster1520	0	0	0	1	0	0	0	0	0	0	0	1	1			3	TPE_0052	Treponema pedis T A4	hypothetical protein	80.1		35404__2701 USTrep__0671 SP37__0639
cluster1521	0	0	0	1	0	0	0	0	0	0	1	0	0			2	TDE0733	Treponema denticola ATCC 35405	hypothetical protein	89		35404__2702 SP33__2461
cluster1522	0	0	0	1	0	0	0	0	0	0	0	0	0			1	TDE0726	Treponema denticola ATCC 35405	aldehyde oxidase and xanthine dehydrogenase	484		35404__2711
cluster1523	0	0	0	1	0	0	0	0	0	0	0	0	0			1	n/a	n/a	n/a	0		35404__2739
cluster1524	0	0	0	1	0	0	0	0	0	0	1	0	0			2	TDE1843	Treponema denticola ATCC 35405	hypothetical protein	106		35404__2761 SP33__2965
cluster1525	0	0	0	1	0	0	0	0	0	0	0	0	0			1	TDE0424	Treponema denticola ATCC 35405	bacteriocin-type signal sequence	635		35404__2765
cluster1526	0	0	0	1	0	0	0	0	1	0	0	0	0			2	TDE2472	Treponema denticola ATCC 35405	ISTde1	482		35404__2777 MYRT__3062
cluster1527	1	0	1	1	1	0	1	1	1	1	1	1	1			11	TDE2711	Treponema denticola ATCC 35405	hypothetical protein	580		35404__2784 35404__1140 33521__2206 TDE2771 OTK__1186 TDE2711 USTrep__0300 SP37__0299 TDE1032 H22__1502 USTrep__2805 SP37__2792 MYRT__1564 H1T__1638 MYRT__0961 H1T__2096 SP33__0908 H22__1838 USTrep__0956 H22__2764 MYRT__3121 AL2__2887
cluster1528	1	1	1	1	1	1	1	1	1	1	1	1	1			13	TDE2658	Treponema denticola ATCC 35405	cobyrinic acid a	861		AL2__0001 35404__0910 33521__1096 TDE2658 H22__2109 USTrep__0979 SP37__0794 OTK__1140 ASLM__0379 33520__0755 MYRT__0300 H1T__1277 SP33__2143
cluster1529	1	1	1	1	1	1	1	1	1	1	1	1	1			13	TDE2657	Treponema denticola ATCC 35405	precorrin-2 C(20)-methyltransferase	446		AL2__0002 USTrep__0980 SP37__0795 MYRT__0301 H1T__1276 OTK__1139 H22__2110 ASLM__0380 35404__0911 33521__1095 TDE2657 33520__0756 SP33__2142
cluster1530	1	1	1	1	1	0	1	1	1	1	0	1	1			11	TDE2654	Treponema denticola ATCC 35405	macrolide efflux protein	815		AL2__0004 USTrep__0982 SP37__0797 OTK__1137 33521__1093 MYRT__0304 H1T__1273 35404__0913 TDE2654 33520__0758 H22__2113
cluster1531	1	1	1	1	1	1	1	1	1	1	1	1	1			13	TDE2653	Treponema denticola ATCC 35405	hypothetical protein	496		AL2__0005 35404__0914 33521__1092 TDE2653 MYRT__0305 H1T__1272 ASLM__0384 33520__0759 USTrep__0983 SP37__0798 OTK__1136 H22__2115 SP33__2138
cluster1532	1	1	1	1	1	1	1	1	1	1	1	1	1			13	TDE2652	Treponema denticola ATCC 35405	hypothetical protein	487		AL2__0006 35404__0915 33521__1091 TDE2652 USTrep__0984 SP37__0799 OTK__1135 MYRT__0306 H1T__1271 33520__0760 H22__2116 ASLM__0385 SP33__2137
cluster1533	1	1	1	1	1	1	1	1	1	1	1	1	1			13	TDE2651	Treponema denticola ATCC 35405	ABC transporter ATP-binding protein	642		AL2__0007 OTK__1134 35404__0916 33521__1090 TDE2651 MYRT__0307 H1T__1270 33520__0761 H22__2117 USTrep__0985 SP37__0800 SP33__2136 ASLM__0386
cluster1534	1	1	1	1	1	0	1	1	1	1	1	1	1			12	TDE2650	Treponema denticola ATCC 35405	transcriptional regulator	241		AL2__0008 MYRT__0308 H1T__1269 33520__0762 SP33__2135 35404__0917 33521__1089 OTK__1133 TDE2650 USTrep__0986 SP37__0801 H22__2118
cluster1535	1	1	1	1	1	1	1	1	1	1	1	1	1			13	TDE2649	Treponema denticola ATCC 35405	ABC transporter ATP-binding protein	583		AL2__0009 OTK__1132 ASLM__0389 SP33__2134 35404__0918 33521__1088 TDE2649 MYRT__0309 H1T__1268 33520__0763 H22__2119 USTrep__0987 SP37__0802
cluster1536	1	1	1	1	1	1	1	1	1	1	1	1	1			13	TDE2648	Treponema denticola ATCC 35405	hypothetical protein	439		AL2__0010 ASLM__0390 OTK__1131 MYRT__0310 H1T__1267 35404__0919 33521__1087 33520__0764 TDE2648 USTrep__0988 SP37__0803 SP33__2133 H22__2120
cluster1537	1	1	1	1	1	1	1	1	1	1	1	1	1			13	TDE2647	Treponema denticola ATCC 35405	lipoyltransferase and lipoate-protein ligase	676		AL2__0011 MYRT__0312 H1T__1265 33520__0767 33521__1086 ASLM__0391 35404__0920 TDE2647 USTrep__0990 SP37__0805 OTK__1129 H22__2121 SP33__2132
cluster1538	1	1	1	1	1	1	1	1	1	1	1	1	1			13	TDE2646	Treponema denticola ATCC 35405	ABC transporter ATP-binding protein	408		AL2__0012 MYRT__0313 H1T__1264 USTrep__0995 SP37__0810 ASLM__0392 H22__2122 35404__0921 33521__1085 TDE2646 SP33__2131 OTK__1123 33520__0768
cluster1539	1	1	1	1	1	1	1	1	1	1	1	1	1			13	TDE2645	Treponema denticola ATCC 35405	hypothetical protein	255		AL2__0013 TDE2645 USTrep__0996 SP33__2130 ASLM__0393 MYRT__0314 33520__0769 H1T__1263 33521__1084 35404__0922 SP37__0811 H22__2123 OTK__1122
cluster1540	1	1	1	1	1	0	1	1	1	1	1	1	1			12	TDE2644	Treponema denticola ATCC 35405	pyridine nucleotide-disulfide oxidoreductase	899		AL2__0014 H22__2124 OTK__1121 35404__0923 33521__1083 TDE2644 MYRT__0315 H1T__1262 33520__0770 USTrep__0997 SP37__0812 SP33__2129
cluster1541	1	1	1	1	1	1	1	1	1	0	1	1	1			12	TDE2642	Treponema denticola ATCC 35405	hypothetical protein	93.2		AL2__0016 SP33__2126 ASLM__0397 USTrep__0999 SP37__0814 H1T__1260 MYRT__0317 33520__0772 33521__1081 TDE2642 35404__0925 H22__2126
cluster1542	1	1	1	1	1	1	1	1	1	1	1	1	1			13	TDE2640	Treponema denticola ATCC 35405	hypothetical protein	636		AL2__0018 33520__0774 MYRT__0319 H1T__1258 ASLM__0399 OTK__1118 USTrep__1001 SP37__0816 35404__0927 33521__1079 TDE2640 H22__2128 SP33__2124
cluster1543	1	1	1	1	1	1	1	1	1	1	1	1	1			13	TDE2639	Treponema denticola ATCC 35405	oligoendopeptidase F	1300		AL2__0019 MYRT__0320 H1T__1257 H22__2129 35404__0928 33521__1078 TDE2639 USTrep__1002 SP37__0817 SP33__2122 33520__0775 OTK__1117 ASLM__0400
cluster1544	1	1	1	1	1	1	1	1	1	1	0	1	1			12	TDE2638	Treponema denticola ATCC 35405	hypothetical protein	430		AL2__0020 USTrep__1003 SP37__0818 OTK__1116 MYRT__0321 H1T__1256 ASLM__0401 35404__0929 33521__1077 33520__0776 H22__2130 TDE2638
cluster1545	1	1	1	0	1	1	1	0	1	1	1	1	1			11	TDE2637	Treponema denticola ATCC 35405	hypothetical protein	364		AL2__0021 USTrep__1004 SP37__0819 ASLM__0402 33521__1076 MYRT__0322 33520__0777 OTK__1115 H22__2131 SP33__2120 TDE2637
cluster1546	0	0	0	0	1	0	0	1	0	0	0	0	0			2	TDE2636	Treponema denticola ATCC 35405	hypothetical protein	84.3		AL2__0022 H1T__1254
cluster1547	1	1	1	1	1	1	1	1	1	1	0	1	1			12	TDE2636	Treponema denticola ATCC 35405	hypothetical protein	399		AL2__0023 H1T__1253 33520__0778 MYRT__0323 OTK__1114 ASLM__0403 USTrep__1005 SP37__0820 H22__2132 35404__0931 TDE2636 33521__1075
cluster1548	1	1	1	1	1	0	0	1	1	1	0	1	1			10	TDE2635	Treponema denticola ATCC 35405	acetyltransferase	339		AL2__0024 35404__0932 33521__1074 TDE2635 MYRT__0324 H1T__1252 33520__0779 OTK__1113 USTrep__1006 SP37__0821
cluster1549	1	1	1	1	1	1	1	1	1	0	0	1	1			11	TDE2634	Treponema denticola ATCC 35405	hypothetical protein	555		AL2__0025 USTrep__1007 SP37__0822 TDE2634 33521__1073 MYRT__0325 H1T__1251 ASLM__0404 H22__2133 33520__0780 35404__0933
cluster1550	0	0	0	0	1	1	0	0	0	0	0	1	1			4	TDE2633	Treponema denticola ATCC 35405	hypothetical protein	95.1		AL2__0026 USTrep__1009 SP37__0824 ASLM__0406
cluster1551	1	1	1	1	1	1	1	1	1	0	0	1	1			11	TDE2632	Treponema denticola ATCC 35405	peptide ABC transporter ATP-binding protein	1162		AL2__0027 ASLM__0407 35404__0935 33521__1071 TDE2632 H22__2134 USTrep__1010 SP37__0825 MYRT__0327 H1T__1249 33520__0782
cluster1552	1	1	1	1	1	0	1	0	1	0	0	1	1			9	TDE2631	Treponema denticola ATCC 35405	peptide ABC transporter permease	508		AL2__0028 USTrep__1011 SP37__0826 MYRT__0328 H22__2135 33520__0783 TDE2631 35404__0936 33521__1070
cluster1553	1	1	1	1	1	1	1	1	1	0	0	1	1			11	TDE2630	Treponema denticola ATCC 35405	peptide ABC transporter permease	639		AL2__0029 H22__2136 USTrep__1012 SP37__0827 35404__0937 33521__1069 TDE2630 MYRT__0329 H1T__1246 ASLM__0410 33520__0784
cluster1554	1	0	0	0	1	1	0	1	1	0	0	1	1			7	TDE2629	Treponema denticola ATCC 35405	peptide ABC transporter periplasmic peptide-binding protein	1032		AL2__0030 ASLM__0411 USTrep__1013 SP37__0828 TDE2629 MYRT__0330 H1T__1245
cluster1555	1	1	1	1	1	1	1	1	1	1	1	1	1			13	TDE2627	Treponema denticola ATCC 35405	TetR family transcriptional regulator	422		AL2__0031 SP33__2119 USTrep__1015 35404__0940 33521__1066 TDE2627 33520__0787 OTK__1112 H22__2139 MYRT__0331 ASLM__0412 SP37__0829 H1T__1244
cluster1556	1	1	1	1	1	1	1	1	1	1	1	1	1			13	TDE2626	Treponema denticola ATCC 35405	ABC transporter ATP-binding protein/permease	1194		AL2__0032 USTrep__1016 SP37__0830 35404__0941 33521__1065 TDE2626 SP33__2118 33520__0788 OTK__1111 MYRT__0332 H1T__1243 ASLM__0413 H22__2140
cluster1557	1	1	1	1	1	1	1	1	1	1	1	1	1			13	TDE2625	Treponema denticola ATCC 35405	ABC transporter ATP-binding protein/permease	1191		AL2__0033 MYRT__0333 H1T__1242 H22__2141 ASLM__0414 SP33__2117 OTK__1110 USTrep__1017 SP37__0831 35404__0942 33521__1064 TDE2625 33520__0789
cluster1558	1	0	1	1	1	1	1	1	1	1	0	1	1			11	TDE2624	Treponema denticola ATCC 35405	hypothetical protein	379		AL2__0034 H22__2142 MYRT__0334 H1T__1241 ASLM__0415 35404__0943 33521__1063 TDE2624 USTrep__1018 OTK__1109 SP37__0832
cluster1559	1	0	1	1	1	1	1	1	1	1	0	1	1			11	TDE2623	Treponema denticola ATCC 35405	hypothetical protein	483		AL2__0035 USTrep__1019 SP37__0833 ASLM__0416 35404__0944 33521__1062 TDE2623 H22__2143 MYRT__0335 H1T__1240 OTK__1108
cluster1560	1	0	1	0	1	1	1	1	1	1	0	1	1			10	TDE2622	Treponema denticola ATCC 35405	ABC transporter ATP-binding protein	959		AL2__0036 ASLM__0417 USTrep__1020 SP37__0834 OTK__1107 MYRT__0336 H1T__1239 TDE2622 H22__2144 33521__1061
cluster1561	1	1	1	1	1	1	1	1	1	1	1	0	0			11	TDE2619	Treponema denticola ATCC 35405	RNA methyltransferase	835		AL2__0038 H22__2146 33520__1316 35404__0948 33521__1059 TDE2619 MYRT__0338 H1T__1237 ASLM__0419 SP33__2114 OTK__1097
cluster1562	1	1	1	1	1	1	1	1	1	1	1	1	1			13	TDE2618	Treponema denticola ATCC 35405	phosphotransferase	596		AL2__0039 USTrep__1024 SP37__0838 H22__2147 ASLM__0420 MYRT__0339 H1T__1236 33520__1317 35404__0949 33521__1058 TDE2618 OTK__1096 SP33__2113
cluster1563	1	1	1	1	1	1	1	1	1	1	1	1	1			13	TDE2617	Treponema denticola ATCC 35405	cyclic nucleotide-binding protein	690		AL2__0040 USTrep__1025 SP37__0839 35404__0950 33521__1057 ASLM__0421 MYRT__0340 H1T__1235 H22__2148 33520__1318 TDE2617 SP33__2112 OTK__1095
cluster1564	1	1	1	1	1	1	1	1	1	1	1	1	1			13	TDE2616	Treponema denticola ATCC 35405	cyclic nucleotide-binding protein	444		AL2__0041 USTrep__1026 SP37__0840 MYRT__0341 H1T__1234 H22__2149 ASLM__0422 35404__0951 33521__1056 33520__1319 TDE2616 SP33__2111 OTK__1094
cluster1565	0	0	0	0	1	0	0	0	0	0	0	0	0			1	TDE2615	Treponema denticola ATCC 35405	signal peptidase II	224		AL2__0042
cluster1566	0	0	0	0	1	0	0	0	0	0	0	0	0			1	TDE2615	Treponema denticola ATCC 35405	signal peptidase II	104		AL2__0043
cluster1567	1	1	1	1	1	1	1	1	1	0	1	1	1			12	TDE2614	Treponema denticola ATCC 35405	ApbE	749		AL2__0044 MYRT__0343 H1T__1232 33520__1321 ASLM__0424 35404__0953 33521__1054 TDE2614 USTrep__1028 SP37__0842 H22__2151 SP33__2109
cluster1568	1	1	1	1	1	1	1	1	1	1	1	1	1			13	TDE2613	Treponema denticola ATCC 35405	hypothetical protein	263		AL2__0045 MYRT__0344 H1T__1231 H22__2152 TDE2613 35404__0954 33521__1053 ASLM__0425 SP37__0843 USTrep__1029 33520__1322 SP33__2108 OTK__1090
cluster1569	1	1	1	1	1	1	1	1	0	1	1	1	1			12	TDE2612	Treponema denticola ATCC 35405	hypothetical protein	797		AL2__0046 H22__2153 USTrep__1030 SP37__0844 H1T__1230 33520__1323 35404__0955 33521__1052 TDE2612 ASLM__0426 OTK__1089 SP33__2107
cluster1570	1	1	1	1	1	1	1	1	0	1	1	0	0			10	TDE2611	Treponema denticola ATCC 35405	hypothetical protein	1460		AL2__0047 H1T__1229 33520__1324 35404__0956 33521__1051 TDE2611 ASLM__0427 H22__2154 OTK__1088 SP33__2106
cluster1571	1	1	1	1	1	1	1	1	1	1	1	1	1			13	TDE2609	Treponema denticola ATCC 35405	tRNA modifying protein	953		AL2__0048 H22__2155 ASLM__0428 MYRT__0349 H1T__1228 33520__1325 35404__0957 33521__1050 USTrep__1033 SP37__0847 SP33__2104 TDE2609 OTK__1087
cluster1572	1	1	1	1	1	1	1	1	1	1	1	1	1			13	TDE2608	Treponema denticola ATCC 35405	hypothetical protein	753		AL2__0049 ASLM__0429 USTrep__1034 SP37__0848 H22__2156 33521__1049 TDE2608 OTK__1086 MYRT__0350 H1T__1227 SP33__2103 35404__0958 33520__1326
cluster1573	1	1	1	1	1	1	1	1	1	1	1	1	1			13	TDE2607	Treponema denticola ATCC 35405	hypothetical protein	453		AL2__0050 USTrep__1035 SP37__0849 H22__2157 ASLM__0430 35404__0959 33521__1048 TDE2607 33520__1327 MYRT__0351 H1T__1226 SP33__2102 OTK__1085
cluster1574	1	1	1	1	1	1	1	1	1	1	1	1	1			13	TDE2606	Treponema denticola ATCC 35405	urocanate hydratase	1403		AL2__0051 MYRT__0352 H1T__1225 33520__1328 35404__0960 TDE2606 33521__1047 USTrep__1036 SP37__0850 H22__2158 ASLM__0431 OTK__1084 SP33__2101
cluster1575	1	1	1	1	1	1	1	1	1	1	1	1	1			13	TDE2605	Treponema denticola ATCC 35405	phosphoglycerate mutase	373		AL2__0052 H22__2159 33520__1329 35404__0961 33521__1046 TDE2605 MYRT__0353 H1T__1224 OTK__1083 USTrep__1039 SP37__0853 ASLM__0434 SP33__2100
cluster1576	1	1	1	1	1	1	0	0	1	1	0	1	1			10	TDE2604	Treponema denticola ATCC 35405	hypothetical protein	970		AL2__0053 TDE2604 USTrep__1040 SP37__0854 MYRT__0354 33520__1330 35404__0962 33521__1045 ASLM__0435 OTK__1082
cluster1577	0	0	0	0	1	0	0	0	0	0	0	0	0			1	TDE2771	Treponema denticola ATCC 35405	hypothetical protein	192		AL2__0054
cluster1578	1	1	1	1	1	1	1	1	1	1	1	1	1			13	TDE2710	Treponema denticola ATCC 35405	MATE family transporter	908		AL2__0055 OTK__0253 ASLM__0013 35404__1250 33521__1463 33520__0499 TDE2710 H22__2054 MYRT__1563 H1T__1639 USTrep__2815 SP37__2802 SP33__0909
cluster1579	1	1	1	1	1	0	1	1	1	1	1	1	1			12	TDE2709	Treponema denticola ATCC 35405	hypothetical protein	3142		AL2__0056 H22__2055 35404__1249 33521__1462 TDE2709 MYRT__1562 H1T__1640 33520__0500 OTK__0252 USTrep__0143 SP37__0142 SP33__0910
cluster1580	1	1	1	1	1	1	0	1	1	0	0	0	0			8	TDE2708	Treponema denticola ATCC 35405	hypothetical protein	4301		AL2__0057 ASLM__0010 MYRT__1561 H1T__1641 33520__0501 35404__1248 33521__1461 TDE2708
cluster1581	1	1	1	1	1	1	1	1	1	1	1	1	1			13	TDE2707	Treponema denticola ATCC 35405	hypothetical protein	617		AL2__0058 33520__0502 ASLM__0008 35404__1247 33521__1460 TDE2707 SP33__0234 H1T__0934 USTrep__0274 SP37__0273 SP33__0849 ASLM__1901 H22__0976 ASLM__0125 35404__1723 33521__1256 TDE1344 OTK__0604 AL2__2150 35404__1189 33521__2391 TDE2719 ASLM__0196 H22__1745 H22__0145 35404__1119 33521__2229 TDE0007 AL2__0857 SP33__0397 H22__2058 AL2__2176 H22__2087 MYRT__3103 H22__2765 USTrep__2394 MYRT__1975 MYR…
cluster1582	1	0	1	1	1	1	1	0	1	1	0	0	0			8	TDE2367	Treponema denticola ATCC 35405	transcriptional regulator	439		AL2__0059 MYRT__0713 OTK__0096 35404__0152 33521__2347 TDE2367 H22__1533 ASLM__0615
cluster1583	1	1	1	1	1	1	1	1	1	1	1	1	1			13	TDE2368	Treponema denticola ATCC 35405	YbaK/prolyl-tRNA synthetase	318		AL2__0060 USTrep__2259 SP37__1218 MYRT__0712 H1T__0262 ASLM__0614 OTK__0095 H22__1534 33520__2058 SP33__0561 35404__0153 33521__2346 TDE2368
cluster1584	1	1	1	1	1	1	1	1	1	1	1	1	1			13	TDE2369	Treponema denticola ATCC 35405	hypothetical protein	740		AL2__0061 35404__0154 33521__2345 TDE2369 USTrep__2260 SP37__1217 OTK__0094 ASLM__0613 MYRT__0711 H1T__0263 33520__2057 H22__1535 SP33__0560
cluster1585	1	1	1	1	1	1	1	1	1	1	0	1	1			12	TDE2370	Treponema denticola ATCC 35405	hypothetical protein	84.7		AL2__0062 OTK__0093 MYRT__0710 H1T__0264 H22__1536 ASLM__0612 35404__0155 33521__2344 TDE2370 33520__2056 USTrep__2261 SP37__1216
cluster1586	1	1	1	1	1	1	1	1	1	1	1	1	1			13	TDE2371	Treponema denticola ATCC 35405	iron-sulfur cluster-binding protein	552		AL2__0063 H22__1537 MYRT__0709 H1T__0265 35404__0156 33521__2343 TDE2371 ASLM__0611 USTrep__2262 OTK__0092 33520__2055 SP37__1215 SP33__0559
cluster1587	1	1	1	1	1	1	1	1	1	1	1	0	0			11	TDE2372	Treponema denticola ATCC 35405	hypothetical protein	412		AL2__0064 OTK__0091 MYRT__0708 H1T__0266 H22__1538 ASLM__0610 35404__0157 33521__2342 33520__2054 TDE2372 SP33__0558
cluster1588	1	1	1	1	1	1	1	1	1	1	1	1	1			13	TDE2373	Treponema denticola ATCC 35405	precorrin-6Y C5	407		AL2__0065 35404__0158 33521__2341 TDE2373 33520__2053 USTrep__2265 SP37__1212 OTK__0090 ASLM__0609 MYRT__0707 H1T__0267 H22__1539 SP33__0557
cluster1589	1	1	1	1	1	0	1	1	1	1	1	1	1			12	TDE2374	Treponema denticola ATCC 35405	precorrin-8W decarboxylase	374		AL2__0066 USTrep__2266 SP37__1211 MYRT__0706 H1T__0268 H22__1540 OTK__0089 35404__0159 33521__2340 TDE2374 33520__2052 SP33__0556
cluster1590	1	1	1	1	1	1	1	1	1	1	1	1	1			13	TDE2375	Treponema denticola ATCC 35405	hypothetical protein	202		AL2__0067 H22__1541 USTrep__2267 SP37__1210 OTK__0088 MYRT__0705 H1T__0269 35404__0160 33521__2339 33520__2051 TDE2375 ASLM__0606 SP33__0555
cluster1591	1	1	0	1	1	1	0	1	1	1	1	1	1			11	TDE2376	Treponema denticola ATCC 35405	hypothetical protein	590		AL2__0068 ASLM__0605 35404__0161 OTK__0087 TDE2376 MYRT__0704 H1T__0270 USTrep__2268 SP37__1209 33520__2050 SP33__0554
cluster1592	1	1	1	1	1	0	1	0	0	1	0	1	1			9	TDE2377	Treponema denticola ATCC 35405	hypothetical protein	91.7		AL2__0069 USTrep__2269 SP37__1208 35404__0162 33521__2336 33520__2049 TDE2377 H22__1544 OTK__0086
cluster1593	0	0	0	0	1	0	0	0	0	0	0	0	0			1	TDE2378	Treponema denticola ATCC 35405	ABC transporter ATP-binding protein	201		AL2__0070
cluster1594	0	0	0	0	1	0	0	0	0	0	1	0	0			2	TDE2378	Treponema denticola ATCC 35405	ABC transporter ATP-binding protein	429		AL2__0071 SP33__0553
cluster1595	1	1	1	1	1	1	0	0	1	1	1	1	1			11	TDE2379	Treponema denticola ATCC 35405	hypothetical protein	747		AL2__0072 ASLM__0602 MYRT__0702 USTrep__2271 SP37__1205 33520__2047 35404__0164 33521__2334 TDE2379 OTK__0084 SP33__0551
cluster1596	1	1	1	1	1	1	1	1	1	1	1	1	1			13	TDE2380	Treponema denticola ATCC 35405	hypothetical protein	758		AL2__0073 35404__0165 33521__2333 33520__2046 TDE2380 H22__1547 MYRT__0701 H1T__0274 OTK__0083 USTrep__2272 SP37__1204 ASLM__0601 SP33__0549
cluster1597	0	0	0	0	1	0	0	0	0	0	0	0	0			1	TDE2380	Treponema denticola ATCC 35405	hypothetical protein	78.6		AL2__0074
cluster1598	1	0	0	1	1	1	1	1	1	1	1	1	1			11	TDE2381	Treponema denticola ATCC 35405	histidine kinase-related ATPase	771		AL2__0075 H22__1548 MYRT__0700 H1T__0275 ASLM__0600 OTK__0082 SP33__0548 35404__0167 TDE2381 USTrep__0364 SP37__2702
cluster1599	1	1	1	1	1	1	1	1	1	1	1	1	1			13	TDE2382	Treponema denticola ATCC 35405	cobinamide kinase/cobinamide phosphate guanyltransferase	371		AL2__0076 ASLM__0599 H22__1549 MYRT__0699 H1T__0276 USTrep__0365 SP37__2701 33520__2943 OTK__0081 35404__0168 33521__0306 TDE2382 SP33__0547
cluster1600	1	1	1	1	1	1	1	1	1	0	1	1	1			12	TDE2383	Treponema denticola ATCC 35405	cobalamin 5'-phosphate synthase	504		AL2__0077 33520__2942 MYRT__0698 H1T__0277 USTrep__0366 SP37__2700 ASLM__0598 H22__1550 35404__0169 33521__0305 TDE2383 SP33__0546
cluster1601	1	1	1	1	1	1	1	1	1	1	1	1	1			13	TDE2384	Treponema denticola ATCC 35405	phosphoglycerate mutase	401		AL2__0078 33520__2941 USTrep__0367 SP37__2699 ASLM__0597 35404__0170 33521__0304 TDE2384 H22__1551 SP33__0545 MYRT__0697 H1T__0278 OTK__0078
cluster1602	1	1	1	1	1	1	1	1	1	1	1	1	1			13	TDE2385	Treponema denticola ATCC 35405	D-alanyl-alanine synthetase A	756		AL2__0079 H22__1552 35404__0171 33521__0303 TDE2385 MYRT__0696 H1T__0279 USTrep__0368 SP37__2698 33520__2940 ASLM__0596 SP33__0544 OTK__0077
cluster1603	1	0	1	1	1	1	1	1	1	1	1	1	1			12	TDE2386	Treponema denticola ATCC 35405	hypothetical protein	387		AL2__0080 SP33__0543 H22__1553 MYRT__0695 H1T__0280 USTrep__0369 SP37__2697 ASLM__0595 35404__0172 33521__0302 TDE2386 OTK__0076
cluster1604	1	1	1	1	1	0	1	1	1	0	1	1	1			11	TDE2387	Treponema denticola ATCC 35405	4-alpha-glucanotransferase	1117		AL2__0081 H1T__0281 33520__1056 H22__1554 35404__0173 TDE2387 USTrep__0370 SP37__2696 SP33__0542 MYRT__0694 33521__0301
cluster1605	1	1	1	1	1	1	1	1	1	1	1	1	1			13	TDE2388	Treponema denticola ATCC 35405	ATP-dependent Clp protease proteolytic subunit	407		AL2__0082 USTrep__0371 SP37__2695 35404__0174 33521__0299 ASLM__0592 OTK__0073 TDE2388 H1T__0282 33520__1055 MYRT__0692 SP33__0541 H22__1555
cluster1606	1	1	1	1	1	1	1	1	1	1	0	1	1			12	TDE2389	Treponema denticola ATCC 35405	cobalamin biosynthesis protein CobD	723		AL2__0083 H22__1556 MYRT__0691 H1T__0283 33520__1054 OTK__0072 USTrep__0372 SP37__2694 35404__0175 33521__0298 TDE2389 ASLM__0591
cluster1607	1	1	1	1	1	1	1	1	1	1	1	1	1			13	TDE2390	Treponema denticola ATCC 35405	hypothetical protein	711		AL2__0084 OTK__0071 SP33__0538 MYRT__0690 H1T__0284 35404__0176 33521__0297 33520__1053 TDE2390 ASLM__0590 USTrep__0373 SP37__2693 H22__1557
cluster1608	0	0	1	1	1	1	1	1	0	1	1	1	1			10	TDE2391	Treponema denticola ATCC 35405	peptidyl-prolyl cis-trans isomerase	657		AL2__0085 OTK__0070 35404__0177 33521__0296 ASLM__0589 H22__1558 USTrep__0374 SP37__2692 H1T__0285 SP33__0537
cluster1609	0	1	1	1	1	1	1	1	1	1	1	1	1			12	TDE2484	Treponema denticola ATCC 35405	hypothetical protein	657		AL2__0086 H22__1559 35404__0178 OTK__0069 USTrep__0375 SP37__2691 MYRT__0687 H1T__0286 33520__1050 ASLM__0588 SP33__0536 33521__0295 H22__2361 33520__0949 OTK__2382 USTrep__0462 SP37__0431
cluster1610	1	1	1	1	1	1	1	0	1	1	1	1	1			12	TDE2396	Treponema denticola ATCC 35405	inner membrane protein translocase component YidC	1192		AL2__0087 USTrep__0376 SP37__2690 H22__2578 35404__0179 33521__0293 ASLM__0587 OTK__0068 MYRT__0686 33520__1049 TDE2395 SP33__0535 H22__2579 TDE2396 ASLM__0586 SP33__0534
cluster1611	1	1	1	1	1	1	1	1	1	1	1	1	1			13	TDE2398	Treponema denticola ATCC 35405	hypothetical protein	149		AL2__0089 SP33__0533 OTK__0066 H22__2580 ASLM__0584 USTrep__0378 SP37__1690 MYRT__0683 H1T__0290 33520__1047 35404__0181 33521__0291 TDE2398
cluster1612	1	1	1	1	1	1	1	1	1	1	1	1	1			13	TDE2400	Treponema denticola ATCC 35405	50S ribosomal protein L34	98.2		AL2__0091 USTrep__0380 SP37__1692 SP33__0531 OTK__0064 MYRT__0681 H22__2582 ASLM__0582 33521__0289 33520__1045 TDE2400 H1T__0292 35404__0183
cluster1613	1	1	1	1	1	0	1	1	1	1	1	1	1			12	TDE2401	Treponema denticola ATCC 35405	hypothetical protein	770		AL2__0092 SP33__0530 H22__2583 OTK__0063 USTrep__0381 SP37__1693 MYRT__0680 H1T__0293 33520__1044 35404__0184 33521__0288 TDE2401
cluster1614	1	1	1	1	1	1	1	1	1	1	1	1	1			13	TDE2402	Treponema denticola ATCC 35405	radical SAM protein	614		AL2__0093 USTrep__0382 SP37__1694 H22__2584 MYRT__0679 H1T__0294 33520__1043 OTK__0062 35404__0185 33521__0287 TDE2402 ASLM__0579 SP33__0529
cluster1615	1	1	1	1	1	1	1	1	1	1	1	1	1			13	TDE2403	Treponema denticola ATCC 35405	metallo-beta-lactamase	439		AL2__0094 ASLM__0578 33520__1042 MYRT__0678 H1T__0295 SP33__0528 OTK__0061 USTrep__0383 SP37__1695 H22__2585 35404__0186 33521__0286 TDE2403
cluster1616	1	1	0	1	1	0	1	1	0	1	1	1	1			10	TDE2404	Treponema denticola ATCC 35405	RNA polymerase sigma-54 factor	926		AL2__0095 USTrep__0384 SP37__1696 OTK__0060 H22__2586 33520__1041 TDE2404 SP33__0527 35404__0187 H1T__0296
cluster1617	1	1	1	1	1	1	1	1	1	1	0	0	0			10	TDE2405	Treponema denticola ATCC 35405	hypothetical protein	917		AL2__0096 H22__2587 33520__1040 MYRT__0675 H1T__0297 ASLM__0574 35404__0188 33521__0283 TDE2405 OTK__0059
cluster1618	1	1	1	1	1	1	1	1	1	1	1	1	1			13	TDE2406	Treponema denticola ATCC 35405	TldD/PmbA	1016		AL2__0097 USTrep__0387 SP37__1699 35404__0189 33521__0282 TDE2406 H22__2588 SP33__0523 OTK__0058 33520__1039 MYRT__0674 H1T__0298 ASLM__0573
cluster1619	1	1	1	1	1	1	1	1	1	1	1	1	1			13	TDE2407	Treponema denticola ATCC 35405	amidophosphoribosyltransferase	1010		AL2__0098 H22__2589 MYRT__0671 H1T__0302 35404__0190 33521__0281 TDE2407 USTrep__0388 SP37__1700 33520__1036 SP33__0522 OTK__0057 ASLM__0572
cluster1620	1	1	1	1	1	1	1	1	1	1	1	1	1			13	TDE2408	Treponema denticola ATCC 35405	hypothetical protein	117		AL2__0099 USTrep__0389 SP37__1701 SP33__0521 OTK__0056 MYRT__0670 H22__2590 ASLM__0571 35404__0191 33521__0280 33520__1035 TDE2408 H1T__0303
cluster1621	1	1	1	1	1	1	1	1	1	1	1	1	1			13	TDE2409	Treponema denticola ATCC 35405	hypothetical protein	323		AL2__0100 35404__0192 33521__0279 TDE2409 H1T__0304 ASLM__0570 33520__1033 USTrep__0390 SP37__1702 SP33__0520 H22__2282 OTK__0055 MYRT__0669
cluster1622	1	1	1	1	1	0	1	1	1	1	1	1	1			12	TDE2410	Treponema denticola ATCC 35405	hemolysin	841		AL2__0101 SP33__0519 TDE2410 35404__0193 33521__0278 33520__1031 MYRT__0667 H1T__0306 H22__2285 OTK__0053 USTrep__0392 SP37__1704
cluster1623	1	1	1	1	1	1	1	1	1	1	1	1	1			13	TDE2411	Treponema denticola ATCC 35405	glycogen phosphorylase	1689		AL2__0102 35404__0194 33521__0277 TDE2411 ASLM__0567 H22__2289 SP33__0518 33520__1027 MYRT__0663 H1T__0310 OTK__0049 USTrep__0396 SP37__1708
cluster1624	1	1	1	1	1	1	1	1	1	1	1	1	1			13	TDE2412	Treponema denticola ATCC 35405	acetyltransferase	319		AL2__0103 ASLM__0566 H22__2290 33520__1026 OTK__0048 MYRT__0662 H1T__0311 35404__0195 33521__0276 TDE2412 USTrep__0397 SP37__1709 SP33__0517
cluster1625	0	0	0	0	1	0	0	0	0	0	1	0	0			2	TDE0465	Treponema denticola ATCC 35405	PilT	135		AL2__0104 SP33__0516
cluster1626	0	0	0	0	1	0	0	1	1	0	1	1	1			6	TDE0661	Treponema denticola ATCC 35405	hypothetical protein	73.2		AL2__0105 MYRT__0661 H1T__0312 USTrep__0398 SP37__1710 SP33__0515
cluster1627	1	1	1	1	1	1	1	1	0	1	1	1	1			12	TDE2413	Treponema denticola ATCC 35405	hypothetical protein	449		AL2__0106 H1T__0313 USTrep__0399 SP37__1711 ASLM__0565 35404__0196 33521__0275 TDE2413 OTK__0047 33520__1025 H22__2291 SP33__0514
cluster1628	0	0	0	0	1	0	0	0	0	0	0	0	0			1	TDE2414	Treponema denticola ATCC 35405	hypothetical protein	233		AL2__0107
cluster1629	0	0	0	0	1	0	0	0	0	0	0	0	0			1	TDE2414	Treponema denticola ATCC 35405	hypothetical protein	79.3		AL2__0108
cluster1630	1	1	1	1	1	0	1	1	1	0	1	1	1			11	TDE2415	Treponema denticola ATCC 35405	hypothetical protein	435		AL2__0109 MYRT__0657 H1T__0315 H22__2293 33520__1023 USTrep__0401 SP37__1713 35404__0198 33521__0273 TDE2415 SP33__0512
cluster1631	1	1	1	1	1	1	1	1	1	1	0	1	1			12	TDE2416	Treponema denticola ATCC 35405	hypothetical protein	307		AL2__0110 35404__0199 33521__0272 TDE2416 USTrep__0402 SP37__1714 OTK__0045 ASLM__0563 33520__1022 MYRT__0656 H1T__0316 H22__2294
cluster1632	1	1	1	1	1	1	1	1	1	1	1	1	1			13	TDE2417	Treponema denticola ATCC 35405	nitroimidazole resistance protein	325		AL2__0111 TDE2417 H22__2295 35404__0200 33521__0271 OTK__0044 MYRT__0655 H1T__0317 33520__1021 SP33__0510 ASLM__0562 USTrep__0403 SP37__1715
cluster1633	1	1	1	1	1	1	1	1	1	1	0	1	1			12	TDE2418	Treponema denticola ATCC 35405	hypothetical protein	339		AL2__0112 33520__1020 OTK__0043 H22__2296 35404__0201 33521__0270 TDE2418 USTrep__0404 SP37__1716 ASLM__0561 MYRT__0654 H1T__0318
cluster1634	1	1	1	1	1	1	1	1	1	1	1	1	1			13	TDE0902	Treponema denticola ATCC 35405	hypothetical protein	496		AL2__0113 USTrep__0405 35404__1779 33521__0269 TDE2419 H1T__0319 33520__1019 SP37__0374 ASLM__0560 OTK__0042 AL2__0308 33521__0802 TDE0902 35404__0202 OTK__2446 33520__1156 H22__1460 SP33__0509 H1T__0487 USTrep__2657 ASLM__2497 H22__2297 MYRT__0652
cluster1635	0	0	0	0	1	0	0	0	0	0	0	0	0			1	TPE_1511	Treponema pedis T A4	oligopeptide/dipeptide ABC transporter ATPase	368		AL2__0115
cluster1636	0	0	0	0	1	0	0	0	0	0	0	0	0			1	TPE_1512	Treponema pedis T A4	oligopeptide/dipeptide ABC transporter ATPase	385		AL2__0116
cluster1637	1	1	1	1	1	0	1	1	1	1	1	1	1			12	TDE2420	Treponema denticola ATCC 35405	DNA-directed RNA polymerase subunit beta'	2921		AL2__0119 USTrep__0406 SP37__0375 H22__2302 33520__1014 OTK__2441 MYRT__0647 35404__1780 33521__0268 TDE2420 SP33__0507 H1T__0325
cluster1638	1	1	1	1	1	1	1	1	1	1	1	1	1			13	TDE2421	Treponema denticola ATCC 35405	DNA-directed RNA polymerase subunit beta	2394		AL2__0120 OTK__2440 ASLM__0557 33520__1013 35404__1781 33521__0267 TDE2421 H22__2303 USTrep__0407 SP37__0376 MYRT__0646 H1T__0326 SP33__0506
cluster1639	1	1	1	1	1	1	1	1	1	1	1	1	1			13	TDE2422	Treponema denticola ATCC 35405	50S ribosomal protein L7/L12	234		AL2__0121 USTrep__0408 SP37__0377 SP33__0505 OTK__2439 MYRT__0645 H1T__0327 H22__2304 35404__1782 33521__0266 33520__1012 TDE2422 ASLM__0556
cluster1640	1	1	1	1	1	1	1	1	1	1	1	1	1			13	TDE2423	Treponema denticola ATCC 35405	50S ribosomal protein L10	410		AL2__0122 H22__2305 OTK__2438 MYRT__0644 H1T__0328 ASLM__0555 USTrep__0409 SP37__0378 35404__1783 33521__0265 TDE2423 33520__1011 SP33__0504
cluster1641	1	1	1	1	1	1	1	1	1	1	1	1	1			13	TDE2424	Treponema denticola ATCC 35405	50S ribosomal protein L1	460		AL2__0123 OTK__2437 MYRT__0643 H1T__0329 H22__2306 35404__1784 33521__0264 33520__1010 TDE2424 SP33__0503 ASLM__0554 USTrep__0410 SP37__0379
cluster1642	1	1	1	1	1	1	1	1	1	1	1	1	1			13	TDE2425	Treponema denticola ATCC 35405	50S ribosomal protein L11	283		AL2__0124 USTrep__0411 SP37__0380 OTK__2436 MYRT__0642 H1T__0330 H22__2307 ASLM__0553 35404__1785 33521__0263 33520__1009 TDE2425 SP33__0502
cluster1643	1	1	1	1	1	1	1	1	1	1	1	1	1			13	TDE2426	Treponema denticola ATCC 35405	transcription antitermination protein NusG	376		AL2__0125 USTrep__0412 SP37__0381 OTK__2435 MYRT__0641 H1T__0331 H22__2308 ASLM__0552 35404__1786 33521__0262 33520__1008 TDE2426 SP33__0501
cluster1644	1	1	1	1	1	1	1	1	1	1	1	1	1			13	TDE2427	Treponema denticola ATCC 35405	preprotein translocase subunit SecE	115		AL2__0126 USTrep__0413 SP37__0382 SP33__0500 OTK__2434 MYRT__0640 H1T__0332 H22__2309 ASLM__0551 35404__1787 33521__0261 33520__1007 TDE2427
cluster1645	1	0	1	0	1	1	0	0	1	1	1	1	1			9	TDE2428	Treponema denticola ATCC 35405	50S ribosomal protein L33	114		AL2__0127 OTK__2433 MYRT__0639 ASLM__0550 33521__0260 TDE2428 SP33__0499 USTrep__0414 SP37__0383
cluster1646	1	1	1	1	1	1	1	1	1	1	1	1	1			13	TDE2429	Treponema denticola ATCC 35405	hypothetical protein	941		AL2__0128 35404__1789 TDE2429 33520__1005 H22__2312 MYRT__0638 H1T__0334 USTrep__0415 SP37__0384 ASLM__0549 OTK__2432 33521__0259 SP33__0498
cluster1647	1	1	1	1	1	1	1	1	1	1	1	1	1			13	TDE2430	Treponema denticola ATCC 35405	bacteriocin ABC transporter bacteriocin-binding protein	765		AL2__0129 33520__1004 OTK__2431 ASLM__0548 H22__2313 35404__1790 33521__0257 TDE2430 MYRT__0637 H1T__0335 USTrep__0416 SP37__0385 SP33__0497
cluster1648	1	1	1	1	1	1	1	1	1	1	0	1	1			12	TDE2432	Treponema denticola ATCC 35405	treponemal membrane protein	716		AL2__0132 33520__1002 MYRT__0635 H1T__0337 ASLM__0545 35404__1793 33521__0255 TDE2432 H22__2316 OTK__2428 USTrep__0419 SP37__0388
cluster1649	1	1	1	1	1	1	1	1	1	1	1	1	1			13	TDE2433	Treponema denticola ATCC 35405	treponemal membrane protein	481		AL2__0133 USTrep__0420 SP37__0389 OTK__2427 H22__2317 ASLM__0544 35404__1794 33521__0254 TDE2433 MYRT__0634 H1T__0338 33520__1001 SP33__0494
cluster1650	1	1	0	0	1	1	1	1	0	1	1	1	1			10	TDE2434	Treponema denticola ATCC 35405	polysaccharide deacetylase	1560		AL2__0134 H22__2318 TDE2434 33520__1000 ASLM__0543 H1T__0339 USTrep__0421 SP37__0390 OTK__2426 SP33__0493
cluster1651	1	1	1	1	1	1	1	1	1	1	1	1	1			13	TDE2196	Treponema denticola ATCC 35405	hypothetical protein	498		AL2__0136 35404__1799 33521__0249 OTK__2424 H22__2320 ASLM__0541 MYRT__0630 H1T__0341 33520__0998 SP33__0491 USTrep__0423 SP37__0392 TDE2435 H22__0302
cluster1652	1	1	1	1	1	1	1	1	1	1	1	1	1			13	TDE2437	Treponema denticola ATCC 35405	cyclic nucleotide binding	359		AL2__0138 H22__2323 OTK__2421 MYRT__0628 H1T__0343 33520__0996 ASLM__0539 USTrep__0425 SP37__0394 35404__1801 33521__0247 SP33__2048 TDE2437
cluster1653	1	1	1	1	1	1	1	1	1	1	1	1	1			13	TDE2438	Treponema denticola ATCC 35405	hypothetical protein	869		AL2__0139 OTK__2420 H22__2324 35404__1802 33521__0246 TDE2438 USTrep__0426 SP37__0395 MYRT__0627 H1T__0344 33520__0995 ASLM__0538 SP33__2047
cluster1654	1	1	1	1	1	1	1	1	1	1	1	1	1			13	TDE2439	Treponema denticola ATCC 35405	hypothetical protein	745		AL2__0140 ASLM__0537 OTK__2419 H22__2325 35404__1803 TDE2439 MYRT__0626 USTrep__0427 SP37__0396 SP33__2046 33521__0245 33520__0994 H1T__0345
cluster1655	1	1	1	1	1	1	0	1	1	0	0	0	0			8	TDE2440	Treponema denticola ATCC 35405	ABC transporter ATP-binding/permease	1069		AL2__0141 35404__1804 33521__0244 ASLM__0536 H1T__0346 33520__0993 TDE2440 MYRT__0625
cluster1656	0	0	0	0	1	1	0	0	0	0	1	0	0			3	NC_010729__PGN_1018	Porphyromonas gingivalis ATCC 33277	hypothetical protein	389		AL2__0142 ASLM__0535 SP33__2045
cluster1657	1	1	1	1	1	1	1	1	1	1	1	1	1			13	TDE2446	Treponema denticola ATCC 35405	malate dehydrogenase	1016		AL2__0143 MYRT__0620 H1T__0350 33520__0988 OTK__2418 H22__2326 USTrep__0428 SP37__0397 35404__1810 33521__0238 ASLM__0534 SP33__2044 TDE2446
cluster1658	1	1	1	1	1	1	1	1	1	1	0	1	1			12	TDE2447	Treponema denticola ATCC 35405	shikimate kinase	406		AL2__0144 ASLM__0533 OTK__2417 USTrep__0429 SP37__0398 H22__2327 H1T__0351 33521__0237 TDE2447 33520__0987 35404__1811 MYRT__0619
cluster1659	1	1	1	1	1	1	1	1	1	1	1	1	1			13	TDE2448	Treponema denticola ATCC 35405	hypothetical protein	296		AL2__0145 USTrep__0430 SP37__0399 H1T__0352 OTK__2416 33520__0986 MYRT__0618 35404__1812 33521__0236 TDE2448 H22__2328 ASLM__0532 SP33__2042
cluster1660	1	1	1	1	1	1	1	0	1	1	1	1	1			12	TDE2449	Treponema denticola ATCC 35405	hypothetical protein	946		AL2__0146 35404__1813 33521__0235 TDE2449 H22__2329 ASLM__0531 SP33__2041 MYRT__0617 USTrep__0431 SP37__0400 33520__0985 OTK__2415
cluster1661	1	1	0	0	1	1	1	1	0	1	1	1	1			10	TDE2450	Treponema denticola ATCC 35405	ankyrin repeat-containing protein	606		AL2__0147 SP33__2040 ASLM__0530 USTrep__0432 SP37__0401 TDE2450 H1T__0355 33520__0984 H22__2330 OTK__2414
cluster1662	1	1	0	1	1	1	0	1	1	1	0	1	1			10	TDE2451	Treponema denticola ATCC 35405	S-adenosylmethionine--tRNA ribosyltransferase-isomerase	715		AL2__0148 ASLM__0529 OTK__2413 35404__1816 33520__0983 USTrep__0433 SP37__0402 MYRT__0614 H1T__0356 TDE2451
cluster1663	0	0	0	0	1	0	0	0	0	0	0	0	0			1	TPE_0235	Treponema pedis T A4	hypothetical protein	161		AL2__0149
cluster1664	0	1	0	0	1	0	0	0	0	1	1	1	1			6	TPE_1288	Treponema pedis T A4	hypothetical protein	85.5		AL2__0150 USTrep__0844 33520__0409 AL2__0290 OTK__0747 OTK__1249 USTrep__2759 SP37__2742 SP33__0146
cluster1665	1	1	1	0	1	1	1	1	1	1	1	1	1			12	TDE2454	Treponema denticola ATCC 35405	hypothetical protein	698		AL2__0151 OTK__2410 MYRT__0183 H1T__0358 ASLM__0523 33521__0228 33520__0980 SP33__2036 H22__2335 USTrep__0435 SP37__0404 TDE2454
cluster1666	0	0	0	0	1	1	0	1	1	0	0	0	0			4	TDE2457	Treponema denticola ATCC 35405	hypothetical protein	285		AL2__0153 ASLM__0521 MYRT__0180 H1T__0361
cluster1667	1	1	1	1	1	1	1	1	1	1	1	1	1			13	TDE2460	Treponema denticola ATCC 35405	class V aminotransferase	791		AL2__0155 35404__1826 33521__0222 TDE2460 OTK__2405 SP33__2035 ASLM__0518 H22__2340 MYRT__0179 H1T__0362 USTrep__0438 SP37__0407 33520__0975
cluster1668	1	1	1	1	1	0	0	0	0	0	0	0	0			5	TDE2464	Treponema denticola ATCC 35405	hypothetical protein	97.1		AL2__0158 35404__1829 33521__0218 33520__0972 TDE2464
cluster1669	1	1	1	1	1	1	1	1	1	1	1	1	1			13	TDE2465	Treponema denticola ATCC 35405	hypothetical protein	178		AL2__0159 OTK__2402 33520__0971 MYRT__0176 H1T__0365 H22__2343 USTrep__0442 SP37__0411 35404__1830 33521__0217 TDE2465 SP33__2032 ASLM__0514
cluster1670	1	1	1	1	1	1	1	1	1	1	1	1	1			13	TDE2466	Treponema denticola ATCC 35405	hypothetical protein	136		AL2__0160 TDE2466 OTK__2401 MYRT__0175 H1T__0366 35404__1831 33521__0216 33520__0970 ASLM__0513 USTrep__0443 SP37__0412 H22__2344 SP33__2031
cluster1671	1	1	1	1	1	1	1	1	1	1	1	1	1			13	TDE2467	Treponema denticola ATCC 35405	hypothetical protein	679		AL2__0161 H1T__0367 35404__1832 TDE2467 ASLM__0512 H22__2345 OTK__2400 USTrep__0444 MYRT__0174 33521__0215 33520__0969 SP37__0413 SP33__2030
cluster1672	1	1	1	1	1	1	1	1	1	1	0	1	1			12	TDE2468	Treponema denticola ATCC 35405	hypothetical protein	130		AL2__0162 MYRT__0173 H1T__0368 H22__2346 ASLM__0511 33520__0968 USTrep__0445 SP37__0414 35404__1833 33521__0214 TDE2468 OTK__2399
cluster1673	0	0	0	0	1	0	0	0	0	0	0	0	0			1	TDE2469	Treponema denticola ATCC 35405	hexokinase	98.6		AL2__0163
cluster1674	1	1	1	0	1	1	1	0	1	1	1	1	1			11	TDE2469	Treponema denticola ATCC 35405	hexokinase	888		AL2__0164 H22__2347 ASLM__0510 USTrep__0446 SP37__0415 33520__0967 MYRT__0172 33521__0213 TDE2469 OTK__2398 SP33__2029
cluster1675	1	1	1	1	1	1	1	1	1	1	1	1	1			13	TDE2470	Treponema denticola ATCC 35405	S-adenosylmethionine synthetase	805		AL2__0165 35404__1836 33521__0212 33520__0966 TDE2470 MYRT__0171 H1T__0371 OTK__2397 H22__2348 ASLM__0509 USTrep__0447 SP37__0416 SP33__2028 SP33__2025
cluster1676	0	0	0	0	1	0	0	1	0	0	0	0	0			2	n/a	n/a	n/a	0		AL2__0169 H1T__0375
cluster1677	1	1	1	1	1	1	1	1	1	1	1	1	1			13	TDE2471	Treponema denticola ATCC 35405	hypothetical protein	692		AL2__0171 35404__1837 33521__0211 TDE2471 33520__0961 MYRT__0166 H1T__0377 USTrep__0448 SP37__0417 ASLM__0508 H22__2349 OTK__2396 SP33__2022
cluster1678	1	1	1	1	1	1	1	1	1	1	1	1	1			13	TDE2473	Treponema denticola ATCC 35405	30S ribosomal protein S21	137		AL2__0172 USTrep__0449 SP37__0418 SP33__2021 OTK__2395 MYRT__0165 H1T__0378 H22__2350 ASLM__0507 35404__0875 33521__0848 33520__0960 TDE2473
cluster1679	1	1	1	1	1	1	1	1	1	1	1	1	1			13	TDE2474	Treponema denticola ATCC 35405	acetyltransferase	338		AL2__0173 USTrep__0450 SP37__0419 OTK__2394 35404__0874 33521__0847 TDE2474 33520__0959 MYRT__0164 H1T__0379 ASLM__0506 SP33__2020 H22__2351
cluster1680	1	1	1	1	1	1	1	1	1	1	1	1	1			13	TDE2475	Treponema denticola ATCC 35405	MATE family transporter	936		AL2__0174 ASLM__0505 USTrep__0451 SP37__0420 35404__0873 33521__0846 TDE2475 OTK__2393 MYRT__0163 H1T__0380 33520__0958 H22__2352 SP33__2019
cluster1681	1	1	1	1	1	1	1	1	1	1	1	1	1			13	TDE2476	Treponema denticola ATCC 35405	carbamate kinase	623		AL2__0175 35404__0872 33521__0845 TDE2476 OTK__2392 H22__2353 ASLM__0504 33520__0957 USTrep__0452 SP37__0421 SP33__2018 MYRT__0162 H1T__0381
cluster1682	1	1	1	1	1	1	1	1	1	1	1	1	1			13	TDE2477	Treponema denticola ATCC 35405	selenocysteine synthase	910		AL2__0177 ASLM__0503 H22__2355 MYRT__0159 H1T__0383 33520__0955 USTrep__0454 SP37__0423 SP33__2017 OTK__2390 35404__0871 33521__0844 TDE2477
cluster1683	1	1	0	1	1	1	1	1	1	1	1	1	1			12	TDE2478	Treponema denticola ATCC 35405	excinuclease ABC subunit C	1337		AL2__0178 ASLM__0502 35404__0870 TDE2478 H22__2356 MYRT__0158 H1T__0384 33520__0954 USTrep__0455 SP37__0424 OTK__2389 SP33__2015
cluster1684	1	1	1	1	1	1	1	1	1	1	1	1	1			13	TDE2479	Treponema denticola ATCC 35405	hypothetical protein	256		AL2__0179 USTrep__0457 SP37__0426 OTK__2387 SP33__1434 ASLM__0501 H22__2357 35404__0869 33521__0841 TDE2479 MYRT__0157 H1T__0385 33520__0953
cluster1685	1	1	1	1	1	1	1	1	1	1	1	1	1			13	TDE2480	Treponema denticola ATCC 35405	heat shock protein 90	1308		AL2__0180 USTrep__0458 SP37__0427 OTK__2386 MYRT__0156 H1T__0386 33520__0952 35404__0868 H22__2358 TDE2480 ASLM__0500 SP33__1433 33521__0840
cluster1686	1	1	1	1	1	1	1	1	1	1	1	1	1			13	TDE2482	Treponema denticola ATCC 35405	hypothetical protein	114		AL2__0181 H22__2359 ASLM__0498 TDE2482 35404__0866 33521__0838 USTrep__0460 SP37__0429 OTK__2384 MYRT__0155 H1T__0387 33520__0951 SP33__1432
cluster1687	1	1	1	0	1	1	1	1	1	1	1	1	1			12	TDE2483	Treponema denticola ATCC 35405	hypothetical protein	516		AL2__0182 33521__0837 TDE2483 USTrep__0461 SP37__0430 OTK__2383 ASLM__0497 H22__2360 MYRT__0154 H1T__0388 33520__0950 SP33__1429
cluster1688	1	0	1	0	1	1	0	1	1	0	1	0	0			7	TDE2484	Treponema denticola ATCC 35405	hypothetical protein	668		AL2__0183 MYRT__0153 H1T__0389 ASLM__0496 33521__0836 SP33__1428 TDE2484
cluster1689	1	1	1	1	1	1	1	1	1	1	1	1	1			13	TDE2485	Treponema denticola ATCC 35405	hypothetical protein	835		AL2__0184 ASLM__0495 35404__0864 33521__0835 TDE2485 USTrep__0463 SP37__0432 OTK__2381 H22__2362 MYRT__0152 H1T__0390 SP33__1427 33520__0948
cluster1690	1	1	1	1	1	1	1	1	1	1	0	1	1			12	TDE2486	Treponema denticola ATCC 35405	hypothetical protein	362		AL2__0185 ASLM__0494 H22__2363 MYRT__0151 H1T__0391 33520__0947 35404__0863 33521__0834 TDE2486 USTrep__0464 SP37__0433 OTK__2380
cluster1691	1	1	1	1	1	1	1	1	1	1	1	1	1			13	TDE2487	Treponema denticola ATCC 35405	acetyltransferase	352		AL2__0186 ASLM__0493 OTK__2379 35404__0862 33521__0833 33520__0946 TDE2487 USTrep__0465 SP37__0434 MYRT__0150 H1T__0392 H22__2364 SP33__1426
cluster1692	1	1	1	1	1	0	1	1	1	1	1	0	0			10	TDE2488	Treponema denticola ATCC 35405	HemK family modification methylase	671		AL2__0187 33520__0945 SP33__1424 H22__2365 35404__0861 33521__0832 TDE2488 MYRT__0149 H1T__0393 OTK__2378
cluster1693	1	0	1	1	1	1	0	1	1	1	1	1	1			11	TDE2489	Treponema denticola ATCC 35405	peptide chain release factor 1	741		AL2__0188 MYRT__0148 H1T__0394 33521__0831 TDE2489 ASLM__0490 USTrep__0468 OTK__2377 SP37__0437 SP33__1423 35404__0860
cluster1694	0	0	0	0	1	0	0	1	1	0	0	0	0			3	TPE_0545	Treponema pedis T A4	hypothetical protein	31.2		AL2__0189 MYRT__0236 H1T__0532
cluster1695	0	0	0	0	1	0	0	1	1	0	0	0	0			3	TPE_0138	Treponema pedis T A4	PadR family transcriptional regulator	25.8		AL2__0190 MYRT__0235 H1T__0533
cluster1696	0	0	0	0	1	0	0	1	1	0	0	0	0			3	TDE0910	Treponema denticola ATCC 35405	hypothetical protein	27.7		AL2__0191 MYRT__0234 H1T__0534
cluster1697	0	0	0	0	1	0	0	1	1	0	0	0	0			3	TDE2070	Treponema denticola ATCC 35405	hypothetical protein	28.5		AL2__0192 MYRT__0233 H1T__0535
cluster1698	0	0	0	0	1	0	0	1	1	0	0	0	0			3	TDE1677	Treponema denticola ATCC 35405	single-strand binding protein	122		AL2__0193 MYRT__0232 H1T__0536
cluster1699	0	0	0	0	1	0	0	0	0	0	0	0	0			1	n/a	n/a	n/a	0		AL2__0194
cluster1700	0	0	0	0	1	0	0	0	0	0	0	0	0			1	TPE_2222	Treponema pedis T A4	Slt family transglycosylase	27.7		AL2__0195
cluster1701	0	0	0	0	1	0	0	0	0	0	0	0	0			1	TDE0006	Treponema denticola ATCC 35405	SNF2 domain-containing protein	35.4		AL2__0196
cluster1702	0	0	0	0	1	0	0	0	0	0	1	0	0			2	NC_014364__Spirs_2515	Spirochaeta smaragdinae DSM 11293	DNA methylase N-4/N-6 domain-containing protein	1138		AL2__0197 SP33__1200
cluster1703	0	0	0	0	1	0	0	1	1	0	0	0	0			3	TPE_0086	Treponema pedis T A4	YD repeat-containing protein	25		AL2__0198 MYRT__0227 H1T__0541
cluster1704	0	0	0	0	1	0	0	0	0	0	1	0	0			2	TDE1156	Treponema denticola ATCC 35405	hypothetical protein	146		AL2__0199 SP33__2715
cluster1705	0	0	0	0	1	0	0	0	0	0	0	0	0			1	TDE0392	Treponema denticola ATCC 35405	(R)-2-hydroxyglutaryl-CoA dehydratase subunit beta	25.8		AL2__0200
cluster1706	0	0	0	0	1	0	0	0	1	0	0	0	0			2	n/a	n/a	n/a	0		AL2__0201 MYRT__0224
cluster1707	0	0	0	0	1	0	0	1	1	0	0	0	0			3	TDE1491	Treponema denticola ATCC 35405	chemotaxis protein CheA	27.7		AL2__0202 MYRT__0223 H1T__0545
cluster1708	0	0	0	0	1	0	0	1	1	0	0	0	0			3	TPE_0001	Treponema pedis T A4	chromosomal replication initiation protein	39.3		AL2__0203 MYRT__0222 H1T__0546
cluster1709	0	0	0	0	1	0	0	0	0	0	0	0	0			1	n/a	n/a	n/a	0		AL2__0204
cluster1710	0	0	0	0	1	0	0	1	1	0	0	0	0			3	n/a	n/a	n/a	27.7		AL2__0205 MYRT__0220 H1T__0548
cluster1711	0	0	0	0	1	0	0	1	1	0	0	0	0			3	TDE0705	Treponema denticola ATCC 35405	hypothetical protein	28.9		AL2__0206 MYRT__0219 H1T__0549
cluster1712	0	0	0	0	1	0	0	1	1	0	0	0	0			3	n/a	n/a	n/a	0		AL2__0207 MYRT__0218 H1T__0550
cluster1713	0	0	0	0	1	0	0	1	1	0	0	0	0			3	TDE0495	Treponema denticola ATCC 35405	hypothetical protein	25.8		AL2__0208 MYRT__0217 H1T__0551
cluster1714	0	0	0	0	1	0	0	1	1	0	0	0	0			3	TDE0916	Treponema denticola ATCC 35405	ABC transporter ATP-binding protein/permease	28.1		AL2__0209 MYRT__0216 H1T__0552
cluster1715	0	0	0	0	1	0	0	0	0	0	0	0	0			1	n/a	n/a	n/a	0		AL2__0210
cluster1716	0	0	0	0	1	0	0	1	1	0	0	0	0			3	TDE0126	Treponema denticola ATCC 35405	hypothetical protein	28.9		AL2__0211 MYRT__0214 H1T__0554
cluster1717	0	0	0	0	1	0	0	0	0	0	0	0	0			1	TDE1186	Treponema denticola ATCC 35405	hypothetical protein	26.9		AL2__0212
cluster1718	0	0	0	0	1	0	0	1	1	0	0	0	0			3	TPE_0087	Treponema pedis T A4	hypothetical protein	28.1		AL2__0213 MYRT__0212 H1T__0556
cluster1719	0	0	0	0	1	0	0	1	1	0	0	0	0			3	TPE_2272	Treponema pedis T A4	peptidase S9 prolyl oligopeptidase active sitedomain-containing protein	26.2		AL2__0214 MYRT__0211 H1T__0557
cluster1720	0	0	0	0	1	0	0	1	1	0	0	0	0			3	TPE_2795	Treponema pedis T A4	UDP-N-acetylenolpyruvoylglucosamine reductase	28.5		AL2__0215 MYRT__0210 H1T__0558
cluster1721	0	0	0	0	1	0	0	1	1	0	0	0	0			3	TDE1308	Treponema denticola ATCC 35405	transketolase	29.3		AL2__0216 MYRT__0209 H1T__0559
cluster1722	0	0	0	0	1	0	0	1	1	0	0	0	0			3	n/a	n/a	n/a	0		AL2__0217 MYRT__0208 H1T__0560
cluster1723	0	0	0	0	1	0	0	1	1	0	0	0	0			3	TPE_2574	Treponema pedis T A4	phosphohexose mutase	33.5		AL2__0218 MYRT__0207 H1T__0561
cluster1724	0	0	0	0	1	0	0	0	0	0	0	0	0			1	n/a	n/a	n/a	0		AL2__0219
cluster1725	0	0	0	0	1	0	0	0	0	0	1	0	0			2	NC_008322__Shewmr7_0048	Shewanella sp. MR-7	tetratricopeptide domain-containing protein	38.9		AL2__0220 SP33__2756
cluster1726	0	0	0	0	1	0	0	0	0	0	1	0	0			2	NC_017353__SLUG_08860	Staphylococcus lugdunensis N920143	phage related amidase	57		AL2__0221 SP33__2757
cluster1727	0	0	0	0	1	0	0	1	1	0	0	0	0			3	TDE1135	Treponema denticola ATCC 35405	hypothetical protein	85.9		AL2__0222 MYRT__0201 H1T__0566
cluster1728	0	0	0	0	1	0	0	0	0	0	0	0	0			1	TDE1134	Treponema denticola ATCC 35405	hypothetical protein	50.1		AL2__0223 AL2__2780
cluster1729	0	0	0	0	1	0	0	0	0	0	0	0	0			1	TPE_2564	Treponema pedis T A4	tRNA (guanine-N(1)-)-methyltransferase	29.6		AL2__0224
cluster1730	0	0	0	0	1	0	0	0	0	0	0	0	0			1	TPE_0555	Treponema pedis T A4	methyl-accepting chemotaxis protein	32.7		AL2__0225
cluster1731	0	0	0	0	1	0	0	1	0	0	0	0	0			2	TDE2734	Treponema denticola ATCC 35405	hypothetical protein	26.6		AL2__0226 H1T__0569
cluster1732	0	0	0	0	1	0	0	1	1	0	0	0	0			3	TPE_1920	Treponema pedis T A4	GGDEF domain/EAL	27.7		AL2__0227 MYRT__0197 H1T__0570
cluster1733	0	0	0	0	1	0	0	0	0	0	0	0	0			1	n/a	n/a	n/a	0		AL2__0228
cluster1734	0	0	0	0	1	0	0	1	1	0	1	0	0			4	TDE1141	Treponema denticola ATCC 35405	tail fiber	737		AL2__0229 MYRT__0195 H1T__0572 SP33__2751
cluster1735	0	0	0	0	1	0	0	0	0	0	0	0	0			1	TDE1141	Treponema denticola ATCC 35405	tail fiber	271		AL2__0230
cluster1736	0	0	0	0	1	0	0	0	0	0	0	0	0			1	TDE1140	Treponema denticola ATCC 35405	hypothetical protein	42		AL2__0231
cluster1737	1	1	0	0	1	0	0	1	1	0	0	1	1			7	TDE1140	Treponema denticola ATCC 35405	hypothetical protein	733		AL2__0232 USTrep__2051 SP37__1991 TDE1140 MYRT__0194 H1T__0573 AL2__2790 MYRT__2653 H1T__1735 33520__1618
cluster1738	0	0	0	0	1	0	0	1	1	0	0	0	0			3	TDE1139	Treponema denticola ATCC 35405	hypothetical protein	584		AL2__0233 MYRT__0193 H1T__0574
cluster1739	0	0	0	0	1	0	0	0	0	0	0	0	0			1	TPE_0370	Treponema pedis T A4	hypothetical protein	36.2		AL2__0234
cluster1740	0	0	0	0	1	0	0	0	0	0	0	0	0			1	TDE2192	Treponema denticola ATCC 35405	threonine synthase	28.1		AL2__0235
cluster1741	0	0	0	0	1	0	0	1	1	0	0	0	0			3	TDE2472	Treponema denticola ATCC 35405	ISTde1	95.5		AL2__0236 MYRT__0189 H1T__0578
cluster1742	0	0	0	0	1	0	0	1	1	0	0	0	0			3	TPE_1723	Treponema pedis T A4	hypothetical protein	24.3		AL2__0237 MYRT__0188 H1T__0579
cluster1743	0	0	0	0	1	0	0	0	1	0	0	0	0			2	n/a	n/a	n/a	0		AL2__0238 MYRT__0187
cluster1744	1	1	0	1	1	1	1	1	1	1	1	1	1			12	TDE2490	Treponema denticola ATCC 35405	primosomal protein N'	1365		AL2__0239 33520__0942 35404__0859 TDE2490 ASLM__0489 H22__2370 USTrep__2123 SP37__2019 SP33__0170 OTK__1671 MYRT__0147 H1T__0395
cluster1745	1	1	1	1	1	1	1	1	1	1	1	1	1			13	TDE2491	Treponema denticola ATCC 35405	DNA polymerase	550		AL2__0240 33520__0941 35404__0858 33521__0828 TDE2491 MYRT__0146 H1T__0396 ASLM__0488 H22__2371 USTrep__2122 SP37__2020 SP33__0169 OTK__1670
cluster1746	1	1	1	1	1	1	1	1	1	1	1	0	1			12	TDE2492	Treponema denticola ATCC 35405	hypothetical protein	611		AL2__0241 MYRT__0145 H1T__0397 35404__0857 33521__0827 TDE2492 SP33__0168 OTK__1669 H22__2372 USTrep__2544 33520__0940 ASLM__0487
cluster1747	0	0	0	0	1	0	0	0	0	0	0	0	0			1	TDE2493	Treponema denticola ATCC 35405	hypothetical protein	579		AL2__0242
cluster1748	1	0	1	0	1	1	1	1	1	1	1	1	1			11	TDE2496	Treponema denticola ATCC 35405	methyl-accepting chemotaxis protein	476		AL2__0243 H22__2374 33521__0823 OTK__1667 MYRT__0143 H1T__0399 USTrep__2542 SP37__2512 ASLM__0485 SP33__0167 TDE2496
cluster1749	1	0	1	1	1	1	0	1	1	1	1	0	0			9	TDE2498	Treponema denticola ATCC 35405	metallo-beta-lactamase	526		AL2__0244 OTK__1666 ASLM__0484 35404__2106 33521__2654 TDE2498 H1T__0400 MYRT__0142 SP33__0166
cluster1750	1	1	1	1	1	1	1	1	1	1	1	1	1			13	TDE2499	Treponema denticola ATCC 35405	hypothetical protein	517		AL2__0245 ASLM__0483 USTrep__2539 SP37__2509 OTK__1665 35404__2107 33521__2653 TDE2499 MYRT__0141 H1T__0401 H22__2524 33520__0934 SP33__0165
cluster1751	1	1	1	1	1	1	1	1	1	1	1	1	1			13	TDE2500	Treponema denticola ATCC 35405	hypothetical protein	367		AL2__0246 35404__2108 33521__2652 TDE2500 H22__2525 ASLM__0482 33520__0933 OTK__1664 USTrep__2538 SP37__2508 MYRT__0140 H1T__0402 SP33__0164
cluster1752	1	1	1	1	1	1	1	1	1	1	1	0	1			12	TDE2501	Treponema denticola ATCC 35405	response regulator	642		AL2__0247 USTrep__2537 ASLM__0481 35404__2109 33521__2651 MYRT__0139 H1T__0403 H22__2526 33520__0932 OTK__1663 SP33__0163 TDE2501
cluster1753	1	1	1	1	1	1	1	1	1	1	1	1	1			13	TDE2502	Treponema denticola ATCC 35405	sensor histidine kinase/response regulator	1390		AL2__0248 H22__2527 ASLM__0480 MYRT__0138 H1T__0404 USTrep__2536 SP37__2505 OTK__1662 33520__0931 35404__2110 33521__2650 TDE2502 SP33__0162
cluster1754	1	1	1	0	1	1	1	1	1	1	1	0	0			10	TDE2503	Treponema denticola ATCC 35405	hypothetical protein	791		AL2__0249 H22__2528 33520__0930 33521__2649 TDE2503 ASLM__0479 H1T__0405 OTK__1661 SP33__0160 MYRT__0137
cluster1755	1	1	1	1	1	1	1	1	0	0	1	1	1			11	TDE2504	Treponema denticola ATCC 35405	DNA-binding/iron metalloprotein/AP endonuclease	694		AL2__0250 33521__2648 TDE2504 33520__0929 ASLM__0478 SP33__0159 H22__2529 H1T__0406 USTrep__2533 SP37__2502 35404__2113
cluster1756	1	1	1	1	1	1	1	1	1	1	1	1	1			13	TDE2505	Treponema denticola ATCC 35405	hypothetical protein	281		AL2__0251 USTrep__2532 SP37__2501 MYRT__0134 H1T__0407 H22__2530 35404__2114 33521__2647 33520__0928 TDE2505 OTK__1658 ASLM__0477 SP33__0158
cluster1757	1	1	1	1	1	1	1	1	1	1	1	1	1			13	TDE2506	Treponema denticola ATCC 35405	radical SAM protein	687		AL2__0252 MYRT__0133 H1T__0408 H22__2531 33520__0927 33521__2646 TDE2506 USTrep__2531 SP37__2500 OTK__1657 ASLM__0476 SP33__0157 35404__2115
cluster1758	1	1	1	1	1	1	1	1	1	1	0	0	0			10	TDE2509	Treponema denticola ATCC 35405	AraC family transcriptional regulator	587		AL2__0254 MYRT__0131 H1T__0410 33520__0925 H22__2533 OTK__1656 35404__2118 33521__2644 TDE2509 ASLM__0474
cluster1759	1	1	1	1	1	1	1	1	1	1	1	1	1			13	TDE2510	Treponema denticola ATCC 35405	ABC transporter ATP-binding protein/permease	1161		AL2__0255 33520__0924 H22__2534 OTK__1655 ASLM__0473 MYRT__0130 H1T__0411 35404__2119 33521__2643 TDE2510 USTrep__2530 SP37__2499 SP33__0156
cluster1760	1	1	1	1	1	1	1	1	1	1	0	1	1			12	TDE2511	Treponema denticola ATCC 35405	ABC transporter ATP-binding protein/permease	1114		AL2__0256 33520__0923 H22__2535 35404__2120 33521__2642 TDE2511 USTrep__2529 SP37__2498 H1T__0412 ASLM__0472 OTK__1654 MYRT__0128
cluster1761	1	1	0	1	1	1	1	1	1	1	1	1	1			12	TDE2512	Treponema denticola ATCC 35405	alcohol dehydrogenase	930		AL2__0257 33520__0922 OTK__1653 ASLM__0471 35404__2121 TDE2512 SP33__0153 MYRT__0127 H1T__0413 H22__2536 USTrep__2528 SP37__2497
cluster1762	1	1	1	1	1	1	1	1	1	1	1	1	1			13	TDE2513	Treponema denticola ATCC 35405	glucose-inhibited division protein B	505		AL2__0258 H22__2537 OTK__1652 TDE2513 35404__2122 33521__2639 ASLM__0470 MYRT__0126 H1T__0414 USTrep__2527 SP37__2496 33520__0921 SP33__0152
cluster1763	1	1	1	1	1	1	1	1	1	1	1	1	1			13	TDE2514	Treponema denticola ATCC 35405	serine/threonine protein phosphatase	445		AL2__0259 ASLM__0469 H22__2538 33520__0920 OTK__1651 USTrep__2526 SP37__2495 MYRT__0125 H1T__0415 SP33__0151 35404__2123 33521__2638 TDE2514
cluster1764	1	0	1	0	1	0	0	0	0	0	0	0	0			3	TDE2515	Treponema denticola ATCC 35405	hypothetical protein	741		AL2__0260 33521__2736 TDE2515
cluster1765	1	0	1	1	1	1	0	1	1	0	0	1	1			9	TDE0943	Treponema denticola ATCC 35405	hypothetical protein	136		AL2__0261 ASLM__0688 35404__0240 33521__0764 TDE0943 MYRT__2719 H1T__0445 USTrep__2603 SP37__2151
cluster1766	1	1	1	1	1	1	1	1	1	1	1	1	1			13	TDE0942	Treponema denticola ATCC 35405	long-chain-fatty-acid--CoA ligase	1177		AL2__0262 ASLM__0687 35404__0239 33521__0765 TDE0942 MYRT__2718 H1T__0446 H22__1420 USTrep__2602 SP37__2150 33520__0410 OTK__0007 SP33__1945
cluster1767	1	1	1	1	1	1	1	1	1	1	1	1	1			13	TDE0941	Treponema denticola ATCC 35405	NLP/P60	330		AL2__0263 MYRT__2717 H1T__0447 H22__1421 ASLM__0686 USTrep__2601 SP37__2149 35404__0238 33521__0766 TDE0941 33520__0411 OTK__0008 SP33__1944
cluster1768	1	1	1	1	1	1	1	1	1	1	1	1	1			13	TDE0940	Treponema denticola ATCC 35405	hypothetical protein	276		AL2__0264 MYRT__2716 H1T__0448 ASLM__0685 USTrep__2600 SP37__2148 H22__1422 35404__0237 33521__0767 TDE0940 OTK__0009 SP33__1943 33520__0412
cluster1769	1	1	1	1	1	1	1	1	1	1	1	1	1			13	TDE0939	Treponema denticola ATCC 35405	lipoprotein	626		AL2__0265 MYRT__2715 H1T__0449 USTrep__2599 SP37__2147 ASLM__0684 H22__1423 35404__0236 33521__0768 TDE0939 OTK__0010 33520__0413 SP33__1942
cluster1770	0	0	0	0	1	0	1	1	1	0	0	0	0			4	TDE0935	Treponema denticola ATCC 35405	hypothetical protein	63.9		AL2__0268 MYRT__2712 H1T__0452 H22__1426
cluster1771	1	1	1	1	1	1	1	1	1	1	1	1	1			13	TDE0934	Treponema denticola ATCC 35405	co-chaperonin GroES	170		AL2__0269 USTrep__2596 SP37__2143 SP33__1939 OTK__0014 ASLM__0681 35404__0232 33521__0771 33520__0416 MYRT__2711 H1T__0453 TDE0934 H22__1427
cluster1772	1	1	1	1	1	1	1	1	1	1	1	1	1			13	TDE0933	Treponema denticola ATCC 35405	acetate kinase	811		AL2__0270 USTrep__2591 SP37__2138 TDE0933 H22__1428 MYRT__2709 H1T__0456 33520__0418 SP33__1938 OTK__0015 ASLM__0680 35404__0231 33521__0772
cluster1773	1	1	1	1	1	1	1	0	0	0	1	1	1			10	TDE0932	Treponema denticola ATCC 35405	adenylate/guanylate cyclase catalytic	1907		AL2__0271 H22__1429 ASLM__0679 35404__0230 33521__0773 TDE0932 USTrep__2589 SP37__2136 SP33__1937 33520__0419
cluster1774	1	1	1	1	1	0	1	0	0	0	0	0	0			6	TDE0931	Treponema denticola ATCC 35405	MATE family transporter	888		AL2__0272 33520__0421 35404__0229 33521__0774 TDE0931 H22__1430
cluster1775	1	1	1	1	1	1	1	1	1	1	1	1	1			13	TDE0930	Treponema denticola ATCC 35405	hypothetical protein	564		AL2__0273 OTK__0018 H22__1431 35404__0228 33521__0775 TDE0930 33520__0422 ASLM__0678 MYRT__2706 H1T__0459 USTrep__2588 SP37__2135 SP33__1936
cluster1776	1	1	1	1	1	1	1	1	1	1	1	1	1			13	TDE0929	Treponema denticola ATCC 35405	ornithine carbamoyltransferase	707		AL2__0274 OTK__0019 H22__1432 ASLM__0677 33520__0425 SP33__1935 MYRT__2703 H1T__0462 35404__0227 33521__0776 TDE0929 USTrep__2587 SP37__2134
cluster1777	1	1	1	1	1	1	1	1	1	1	1	1	1			13	TDE0928	Treponema denticola ATCC 35405	phosphonate ABC transporter ATP-binding protein	517		AL2__0275 MYRT__2702 H1T__0463 ASLM__0676 33520__0426 H22__1433 OTK__0020 SP33__1934 SP37__2133 USTrep__2586 35404__0226 33521__0777 TDE0928
cluster1778	1	1	1	1	1	1	1	1	1	1	1	1	1			13	TDE0927	Treponema denticola ATCC 35405	phosphonate ABC transporter permease	575		AL2__0276 MYRT__2701 H1T__0464 33520__0427 USTrep__2585 SP37__2132 SP33__1933 ASLM__0675 OTK__0021 H22__1434 35404__0225 33521__0778 TDE0927
cluster1779	1	1	1	1	1	1	1	1	1	1	1	1	1			13	TDE0926	Treponema denticola ATCC 35405	phosphonate ABC transporter permease	537		AL2__0277 SP33__1932 OTK__0022 USTrep__2584 SP37__2131 H22__1435 MYRT__2700 H1T__0465 33520__0428 35404__0224 33521__0779 TDE0926 ASLM__0674
cluster1780	1	1	1	1	1	1	1	1	1	1	1	1	1			13	TDE0925	Treponema denticola ATCC 35405	peptidase T	817		AL2__0278 OTK__0023 35404__0223 33521__0780 USTrep__2583 SP37__2130 33520__0429 ASLM__0673 H22__1436 TDE0925 SP33__1931 MYRT__2699 H1T__0466
cluster1781	1	1	1	0	1	1	1	1	0	1	0	1	1			10	TDE0924	Treponema denticola ATCC 35405	ABC transporter ATP-binding protein/permease	1281		AL2__0279 ASLM__0672 OTK__0024 TDE0924 H22__1437 33521__0781 USTrep__2582 SP37__2129 H1T__0467 33520__0430
cluster1782	1	1	1	1	1	1	1	1	1	1	0	1	1			12	TDE0923	Treponema denticola ATCC 35405	ABC transporter ATP-binding protein/permease	1231		AL2__0280 35404__0220 33521__0782 TDE0923 H22__1438 OTK__0025 ASLM__0671 SP37__2128 USTrep__2581 MYRT__1887 H1T__0468 33520__0431
cluster1783	1	1	1	1	1	1	1	1	1	1	1	1	1			13	TDE0922	Treponema denticola ATCC 35405	ABC transporter ATP-binding protein/permease	1219		AL2__0281 OTK__0026 35404__0219 33521__0783 TDE0922 MYRT__1888 H1T__0469 H22__1439 33520__0432 USTrep__2580 SP37__2127 SP33__0587 ASLM__0670
cluster1784	1	1	1	1	1	1	1	1	1	1	1	1	1			13	TDE0921	Treponema denticola ATCC 35405	ABC transporter ATP-binding protein/permease	1180		AL2__0282 OTK__0027 MYRT__1889 H1T__0470 33520__0433 H22__1440 USTrep__2579 SP37__2126 35404__0218 33521__0784 TDE0921 ASLM__0668 SP33__0588 AL2__1642
cluster1785	0	0	0	0	1	1	0	0	0	0	0	1	1			4	n/a	n/a	n/a	0		AL2__0287 USTrep__2574 SP37__2121 ASLM__0659
cluster1786	0	0	0	0	1	1	0	0	0	0	0	1	1			4	TDE0974	Treponema denticola ATCC 35405	hypothetical protein	26.9		AL2__0288 USTrep__2575 SP37__2122 ASLM__0660
cluster1787	1	0	1	1	1	1	1	0	0	0	1	0	0			7	TDE0916	Treponema denticola ATCC 35405	ABC transporter ATP-binding protein/permease	1181		AL2__0289 35404__0214 33521__0789 TDE0916 H22__1447 ASLM__0661 SP33__2152
cluster1788	1	0	1	1	1	0	0	0	0	0	0	1	0			5	TDE1247	Treponema denticola ATCC 35405	hypothetical protein	487		AL2__0291 SP37__1762 35404__0667 33521__2479 TDE2259 35404__2394 33521__2596 TDE1247
cluster1789	1	0	1	1	1	1	1	0	0	1	0	0	0			7	TDE2495	Treponema denticola ATCC 35405	hypothetical protein	1558		AL2__0293 H22__1454 ASLM__0657 OTK__0036 TDE2495 35404__0854 33521__0824
cluster1790	1	1	1	1	1	1	1	1	1	1	1	1	1			13	TDE0908	Treponema denticola ATCC 35405	ABC transporter ATP-binding protein/permease	1197		AL2__0294 35404__0207 33521__0796 TDE0908 SP33__1536 ASLM__0656 USTrep__2571 SP37__2616 33520__1161 H22__1455 OTK__0037 MYRT__1899 H1T__0478
cluster1791	0	0	0	0	1	0	0	0	0	0	0	1	1			3	TDE1032	Treponema denticola ATCC 35405	hypothetical protein	38.9		AL2__0295 USTrep__2570 SP37__2615
cluster1792	0	0	0	0	1	0	0	0	0	0	0	0	0			1	TPE_0742	Treponema pedis T A4	sigma factor regulatory protein	28.1		AL2__0296
cluster1793	0	0	0	0	1	0	0	0	0	0	0	0	0			1	TDE1967	Treponema denticola ATCC 35405	hypothetical protein	31.2		AL2__0297
cluster1794	0	0	0	0	1	0	0	0	0	0	0	1	1			3	NC_015846__Ccan_02110	Capnocytophaga canimorsus Cc5	hypothetical protein	148		AL2__0298 USTrep__2665 SP37__2627
cluster1795	0	0	0	0	1	0	0	0	0	0	0	0	0			1	TPE_0510	Treponema pedis T A4	cyclic nucleotide binding/GGDEF	28.1		AL2__0299
cluster1796	0	0	0	0	1	0	0	0	0	0	0	0	0			1	TPE_0997	Treponema pedis T A4	restriction enzyme methylase subunit	90.9		AL2__0300
cluster1797	0	0	0	0	1	0	0	0	0	0	0	0	0			1	TPE_2570	Treponema pedis T A4	GTP-binding protein EngA	27.3		AL2__0301
cluster1798	0	0	0	0	1	0	0	0	0	0	0	1	1			3	NC_010644__Emin_0224	Elusimicrobium minutum Pei191	DNA methylase	70.9		AL2__0302 USTrep__2663 SP37__2625
cluster1799	1	1	1	1	1	1	1	1	1	1	1	1	1			13	TDE0907	Treponema denticola ATCC 35405	hypothetical protein	387		AL2__0303 OTK__0038 MYRT__1902 H1T__0482 H22__1456 35404__0206 TDE0907 USTrep__2662 SP37__2624 ASLM__2503 33520__1160 SP33__1535 33521__0797
cluster1800	1	1	1	1	1	1	1	1	1	1	1	1	1			13	TDE0906	Treponema denticola ATCC 35405	ABC transporter ATP-binding protein	1004		AL2__0304 H22__1457 MYRT__1903 H1T__0483 SP33__1530 33520__1159 USTrep__2661 SP37__2623 OTK__0039 35404__0205 33521__0798 TDE0906 ASLM__2502
cluster1801	1	1	1	1	1	1	1	1	1	1	1	0	0			11	TDE0905	Treponema denticola ATCC 35405	hypothetical protein	473		AL2__0305 OTK__0040 SP33__1529 33520__1158 MYRT__1904 H1T__0484 35404__0204 33521__0799 TDE0905 H22__1458 ASLM__2501
cluster1802	1	1	0	1	1	1	1	1	1	1	1	1	1			12	TDE0903	Treponema denticola ATCC 35405	ATP-dependent DNA helicase PcrA	1370		AL2__0306 ASLM__2499 OTK__0041 33520__1157 MYRT__1906 H1T__0486 H22__1459 SP33__1528 USTrep__2658 SP37__2620 35404__0203 TDE0903
cluster1803	1	1	1	1	1	1	1	1	1	1	1	1	1			13	TDE0901	Treponema denticola ATCC 35405	hypothetical protein	314		AL2__0309 USTrep__2656 SP37__0373 TDE0901 OTK__2447 35404__2105 33521__0803 H22__1461 ASLM__2496 MYRT__2984 H1T__0488 SP33__0815 33520__1155
cluster1804	1	1	1	1	1	1	1	1	1	1	1	1	1			13	TDE0900	Treponema denticola ATCC 35405	ABC transporter ATP-binding protein	973		AL2__0310 SP33__0816 MYRT__2985 H1T__0489 H22__1462 ASLM__2495 35404__2104 33521__0804 TDE0900 OTK__2448 USTrep__2655 SP37__0372 33520__1153
cluster1805	1	1	1	1	1	1	1	1	1	1	1	1	1			13	TDE0899	Treponema denticola ATCC 35405	ABC transporter permease	470		AL2__0311 USTrep__2654 SP37__0371 MYRT__2986 H1T__0490 H22__1463 ASLM__2494 33520__1152 35404__2103 33521__0805 TDE0899 SP33__0817 OTK__2449
cluster1806	1	1	1	1	1	1	1	1	1	1	1	1	1			13	TDE0898	Treponema denticola ATCC 35405	hypothetical protein	388		AL2__0312 MYRT__2987 H1T__0491 ASLM__2493 OTK__2450 35404__2102 33521__0806 TDE0898 USTrep__2653 SP37__0370 H22__1464 33520__1151 SP33__0818
cluster1807	1	1	1	1	1	1	1	0	1	1	1	1	1			12	TDE0897	Treponema denticola ATCC 35405	ABC transporter ATP-binding protein/permease	1179		AL2__0313 33520__1150 H22__1465 USTrep__2652 SP37__0369 SP33__0819 OTK__2451 MYRT__2988 35404__2101 33521__0807 TDE0897 ASLM__2492
cluster1808	1	1	1	1	1	1	1	1	1	1	1	1	1			13	TDE0896	Treponema denticola ATCC 35405	ABC transporter ATP-binding protein/permease	1211		AL2__0314 ASLM__2490 35404__2100 33521__0808 MYRT__2989 H1T__0494 H22__1466 USTrep__2651 SP37__0368 OTK__2452 33520__1149 TDE0896 SP33__0820 35404__2099 SP33__0821
cluster1809	1	0	0	1	1	1	1	1	1	0	1	0	0			8	TDE0893	Treponema denticola ATCC 35405	ABC transporter ATP-binding protein	694		AL2__0318 SP33__0823 H1T__0498 ASLM__2486 H22__1470 35404__2097 TDE0893 MYRT__0275
cluster1810	1	1	1	1	1	1	1	1	1	1	1	1	1			13	TDE0891	Treponema denticola ATCC 35405	transcriptional regulator	625		AL2__0320 OTK__1679 USTrep__2609 SP37__2587 H22__1473 ASLM__2484 35404__2095 33521__1689 TDE0891 SP33__0825 MYRT__0271 H1T__0502 33520__2772
cluster1811	1	1	1	0	1	1	0	1	1	0	0	0	0			7	TDE0890	Treponema denticola ATCC 35405	hypothetical protein	1099		AL2__0321 MYRT__0270 H1T__0503 33520__2773 33521__1688 TDE0890 ASLM__2483
cluster1812	1	1	1	1	1	0	1	1	1	1	1	0	0			10	TDE0889	Treponema denticola ATCC 35405	hypothetical protein	430		AL2__0322 H22__1476 35404__2092 33521__1687 TDE0889 MYRT__0269 H1T__0504 33520__2774 SP33__1525 OTK__1683
cluster1813	1	1	1	1	1	0	1	1	1	1	0	1	1			11	TDE0888	Treponema denticola ATCC 35405	hypothetical protein	163		AL2__0323 H22__1477 35404__2091 33521__1686 MYRT__0268 H1T__0505 33520__2775 USTrep__2612 SP37__2590 TDE0888 OTK__1684
cluster1814	1	1	1	1	1	0	1	1	1	1	0	1	1			11	TDE0887	Treponema denticola ATCC 35405	PilT	275		AL2__0324 MYRT__0267 H1T__0506 33520__2776 35404__2090 33521__1685 TDE0887 H22__1478 USTrep__2613 SP37__2591 OTK__1685
cluster1815	1	1	1	1	1	1	1	1	1	1	1	1	1			13	TDE0886	Treponema denticola ATCC 35405	hypothetical protein	631		AL2__0325 MYRT__0266 H1T__0507 33520__2777 ASLM__2480 35404__2089 33521__1684 TDE0886 H22__1479 USTrep__2614 SP37__2592 OTK__1686 SP33__1524
cluster1816	1	1	1	1	1	1	1	1	1	1	1	1	1			13	TDE0885	Treponema denticola ATCC 35405	50S ribosomal protein L19	228		AL2__0326 TDE0885 USTrep__2615 SP37__2593 OTK__1687 MYRT__0265 H1T__0508 H22__1480 ASLM__2479 35404__2088 33521__1683 33520__2778 SP33__1523
cluster1817	1	1	1	1	1	1	1	1	1	1	1	1	1			13	TDE0884	Treponema denticola ATCC 35405	tRNA (guanine-N(1)-)-methyltransferase	498		AL2__0327 MYRT__0264 H1T__0509 OTK__1688 USTrep__2616 SP37__2594 H22__1481 SP33__1522 33520__2779 35404__2087 33521__1682 TDE0884 ASLM__2478
cluster1818	1	1	1	1	1	1	1	1	1	1	1	1	1			13	TDE0883	Treponema denticola ATCC 35405	16S rRNA processing protein RimM	362		AL2__0328 MYRT__0263 H1T__0510 ASLM__2477 35404__2086 33521__1681 TDE0883 H22__1482 OTK__1689 33520__2780 SP33__1521 USTrep__2617 SP37__2595
cluster1819	1	1	1	1	1	1	1	1	1	1	1	1	1			13	TDE0882	Treponema denticola ATCC 35405	hypothetical protein	149		AL2__0329 USTrep__2618 SP37__2596 OTK__1690 MYRT__0262 H1T__0511 H22__1483 ASLM__2476 35404__2085 33521__1680 33520__2781 SP33__1520 TDE0882 USTrep__3026
cluster1820	1	1	1	1	1	1	1	1	1	1	1	1	1			13	TDE0881	Treponema denticola ATCC 35405	30S ribosomal protein S16	164		AL2__0330 USTrep__2619 SP37__2597 OTK__1691 MYRT__0261 H1T__0512 H22__1484 ASLM__2475 35404__2084 33521__1679 33520__2782 TDE0881 SP33__1519
cluster1821	1	1	1	1	1	1	1	1	1	1	1	1	1			13	TDE0880	Treponema denticola ATCC 35405	nicotinate-nucleotide-dimethylbenzimidazole phosphoribosyltransferase	729		AL2__0331 TDE0880 35404__2083 33521__1678 ASLM__2474 MYRT__0260 H1T__0513 SP33__1518 H22__1485 33520__2783 OTK__1692 USTrep__2620 SP37__2598
cluster1822	1	1	1	1	1	0	1	1	1	0	1	0	0			9	TDE0878	Treponema denticola ATCC 35405	hypothetical protein	134		AL2__0333 SP33__1510 MYRT__0259 H1T__0514 H22__1486 35404__2081 33521__1676 33520__2785 TDE0878 SP33__0036
cluster1823	0	0	0	0	1	0	1	0	0	0	1	0	0			3	NC_007796__Mhun_0399	Methanospirillum hungatei JF-1	hypothetical protein	51.6		AL2__0334 SP33__1516 H22__1488
cluster1824	0	0	0	0	1	0	1	1	1	0	0	0	0			4	TDE0876	Treponema denticola ATCC 35405	hypothetical protein	100		AL2__0335 H22__1489 MYRT__0258 H1T__0515
cluster1825	1	1	1	1	1	1	1	1	1	1	1	1	1			13	TDE0875	Treponema denticola ATCC 35405	ribosomal large subunit pseudouridine synthase B	467		AL2__0336 USTrep__2625 SP37__2603 H22__1490 OTK__1697 MYRT__0257 H1T__0516 33520__2788 SP33__1445 ASLM__2471 35404__2078 33521__1673 TDE0875
cluster1826	1	1	1	1	1	0	1	1	1	1	1	1	1			12	TDE0874	Treponema denticola ATCC 35405	transcriptional regulator	346		AL2__0337 USTrep__2626 SP37__2604 OTK__1698 MYRT__0256 H1T__0517 35404__2077 33521__1672 33520__2789 H22__1491 SP33__1444 TDE0874
cluster1827	1	1	1	1	1	1	1	0	1	1	1	1	1			12	TDE0873	Treponema denticola ATCC 35405	hypothetical protein	525		AL2__0338 33521__1671 USTrep__2627 SP37__2605 MYRT__0255 35404__2076 TDE0873 H22__1492 SP33__1443 OTK__1699 ASLM__2468 33520__2791
cluster1828	1	1	1	1	1	1	1	1	1	1	1	1	1			13	TDE0872	Treponema denticola ATCC 35405	recombinase A	834		AL2__0339 MYRT__0254 H1T__0520 33520__2792 33521__1670 TDE0872 H22__1493 USTrep__2628 SP37__2606 OTK__1700 SP33__1442 ASLM__2467 35404__2075
cluster1829	0	0	0	0	1	1	0	0	0	1	0	0	0			3	TDE0871	Treponema denticola ATCC 35405	hypothetical protein	73.2		AL2__0340 OTK__1701 ASLM__2466
cluster1830	1	0	1	1	1	1	1	0	1	1	0	1	1			10	TDE0870	Treponema denticola ATCC 35405	phosphatase/nucleotidase	1295		AL2__0341 USTrep__2630 SP37__2608 MYRT__0252 OTK__1702 ASLM__2465 H22__0903 35404__2073 TDE0870 33521__1667
cluster1831	1	1	1	1	1	1	1	1	1	1	0	1	1			12	TDE0869	Treponema denticola ATCC 35405	hypothetical protein	741		AL2__0342 ASLM__2464 H22__0902 35404__2072 33521__1666 TDE0869 OTK__1703 MYRT__0251 H1T__0524 33520__2809 USTrep__2631 SP37__2609
cluster1832	1	1	1	1	1	1	1	1	0	0	1	1	1			11	TDE0868	Treponema denticola ATCC 35405	FAD/FMN-binding oxidoreductase	684		AL2__0343 33520__2808 H1T__0525 H22__0901 USTrep__2632 SP37__2610 33521__1665 TDE0868 SP33__1440 35404__2071 ASLM__2463
cluster1833	1	1	0	0	1	1	1	1	0	1	1	1	1			10	TDE0867	Treponema denticola ATCC 35405	hypothetical protein	1204		AL2__0344 TDE0867 ASLM__2462 H22__0900 H1T__0527 33520__2806 OTK__1706 USTrep__2633 SP37__2611 SP33__1439
cluster1834	1	0	1	1	1	1	1	1	1	1	1	1	1			12	TDE0866	Treponema denticola ATCC 35405	hypothetical protein	620		AL2__0345 H22__0899 ASLM__2461 USTrep__2634 SP37__2612 35404__2068 33521__1662 TDE0866 OTK__1707 MYRT__0243 H1T__0528 SP33__1438
cluster1835	1	1	1	1	1	1	0	1	0	1	1	1	1			11	TDE0864	Treponema denticola ATCC 35405	phosphohexose mutase	1274		AL2__0347 33520__2802 35404__2065 33521__1660 TDE0864 ASLM__2459 H1T__0530 SP33__1436 OTK__1709 USTrep__2097 SP37__2046
cluster1836	1	1	1	1	1	1	1	1	1	1	1	1	1			13	TDE0863	Treponema denticola ATCC 35405	magnesium transport family protein MgtC	456		AL2__0348 H22__0895 33520__2801 H1T__0531 ASLM__2458 35404__2064 33521__1659 TDE0863 SP33__1435 USTrep__2098 SP37__2045 OTK__1710 MYRT__0237
cluster1837	1	0	1	1	1	0	1	0	0	1	0	1	1			8	TDE0862	Treponema denticola ATCC 35405	hypothetical protein	584		AL2__0350 H22__0894 USTrep__2100 SP37__2043 35404__2062 33521__1657 TDE0862 OTK__2204 H22__0353 35404__2513 33521__0643 TDE0165
cluster1838	1	1	1	1	1	1	1	1	1	1	1	1	1			13	TDE0861	Treponema denticola ATCC 35405	tyrosyl-tRNA synthetase	830		AL2__0351 OTK__1714 33520__0305 H22__0893 ASLM__1804 MYRT__2295 H1T__1058 USTrep__2101 SP37__2042 35404__2061 33521__1656 TDE0861 SP33__1419
cluster1839	1	1	1	1	1	1	1	1	1	1	1	1	1			13	TDE0860	Treponema denticola ATCC 35405	ribosomal small subunit pseudouridine synthase A	499		AL2__0352 H22__0892 ASLM__1803 33521__1655 TDE0860 MYRT__2294 H1T__1059 OTK__1715 33520__0304 USTrep__2102 SP37__2041 SP33__1418 35404__2060
cluster1840	1	1	1	1	1	1	1	1	1	1	1	1	1			13	TDE0859	Treponema denticola ATCC 35405	hypothetical protein	624		AL2__0353 H22__0891 35404__2059 33521__1654 TDE0859 33520__0303 MYRT__2293 SP33__1417 ASLM__1802 OTK__1716 H1T__1060 USTrep__2103 SP37__2040
cluster1841	1	1	1	1	1	1	1	1	1	1	1	1	1			13	TDE0858	Treponema denticola ATCC 35405	hypothetical protein	375		AL2__0354 SP33__1416 ASLM__1801 35404__2058 33521__1653 TDE0858 33520__0302 OTK__1717 USTrep__2104 SP37__2039 MYRT__2292 H1T__1061 H22__0890
cluster1842	1	1	1	1	1	1	1	1	1	1	1	1	1			13	TDE0857	Treponema denticola ATCC 35405	lipoprotein	823		AL2__0355 SP33__1415 ASLM__1800 MYRT__2291 H1T__1062 35404__2057 33521__1652 TDE0857 USTrep__2105 SP37__2038 OTK__1718 33520__0301 H22__0889
cluster1843	1	1	1	1	1	1	1	1	1	1	1	1	1			13	TDE0856	Treponema denticola ATCC 35405	L-fuculose phosphate aldolase	821		AL2__0356 SP33__1414 OTK__1719 USTrep__2106 SP37__2037 ASLM__1799 35404__2056 33521__1651 33520__0300 TDE0856 H22__0888 MYRT__2290 H1T__1063
cluster1844	1	1	1	1	1	1	1	1	1	1	1	1	1			13	TDE0855	Treponema denticola ATCC 35405	DNA-binding response regulator	385		AL2__0357 SP33__1413 MYRT__2289 H1T__1064 33520__0299 USTrep__2107 SP37__2036 OTK__1720 H22__0887 ASLM__1798 35404__2055 33521__1650 TDE0855
cluster1845	1	1	1	1	1	1	1	1	1	0	1	1	1			12	TDE0854	Treponema denticola ATCC 35405	recombination regulator RecX	451		AL2__0358 SP33__1412 33520__0298 SP37__2035 H22__0886 MYRT__2288 H1T__1065 ASLM__1797 35404__2054 33521__1649 TDE0854 USTrep__2108
cluster1846	1	0	0	1	1	0	0	0	0	0	1	0	0			4	TDE0853	Treponema denticola ATCC 35405	30S ribosomal protein S9	254		AL2__0359 SP33__1411 35404__2053 TDE0853
cluster1847	1	1	1	1	1	1	1	1	0	1	1	1	1			12	TDE0852	Treponema denticola ATCC 35405	50S ribosomal protein L13	289		AL2__0360 USTrep__2110 SP37__2033 OTK__1724 H22__0884 ASLM__1795 SP33__1410 H1T__1067 33520__0296 35404__2052 TDE0852 33521__1647
cluster1848	1	1	1	1	1	1	1	1	1	1	1	1	1			13	TDE0850	Treponema denticola ATCC 35405	methyl-accepting chemotaxis protein	1463		AL2__0362 USTrep__2112 SP37__2031 OTK__1726 H22__0882 ASLM__1793 MYRT__2283 H1T__1069 SP33__1408 33521__1645 TDE0850 35404__2050 33520__0293
cluster1849	1	1	1	1	1	1	1	1	1	1	1	1	1			13	TDE0849	Treponema denticola ATCC 35405	hypothetical protein	430		AL2__0363 USTrep__2113 SP37__2030 MYRT__2282 H1T__1070 ASLM__1792 33520__0292 H22__0881 OTK__1727 35404__2049 33521__1644 SP33__1407 TDE0849
cluster1850	1	1	1	1	1	1	1	1	1	1	1	1	1			13	TDE0846	Treponema denticola ATCC 35405	hypothetical protein	1494		AL2__0365 H22__0879 35404__2046 USTrep__2115 SP37__2028 OTK__1729 ASLM__1790 MYRT__2280 H1T__1072 33520__0290 TDE0846 SP33__1405 33521__1640
cluster1851	1	1	1	1	1	1	1	1	1	1	1	1	1			13	TDE0845	Treponema denticola ATCC 35405	hypothetical protein	449		AL2__0366 OTK__1730 35404__2045 33521__1639 TDE0845 H22__0878 SP33__1404 ASLM__1789 MYRT__2279 H1T__1073 33520__0289 USTrep__2116 SP37__2027
cluster1852	1	1	1	1	1	1	1	1	1	1	1	1	1			13	TDE0844	Treponema denticola ATCC 35405	pyruvate phosphate dikinase	1911		AL2__0367 USTrep__2118 SP37__2025 35404__2044 TDE0844 MYRT__2278 H1T__1074 H22__0876 ASLM__1788 OTK__1731 33520__0288 33521__1638 SP33__1403
cluster1853	0	0	0	0	1	0	0	0	0	0	0	0	0			1	TDE0843	Treponema denticola ATCC 35405	hypothetical protein	315		AL2__0368
cluster1854	0	0	0	0	1	0	0	0	0	0	0	0	0			1	TDE0843	Treponema denticola ATCC 35405	hypothetical protein	363		AL2__0369
cluster1855	1	1	1	1	1	1	1	1	1	1	1	1	1			13	TDE0842	Treponema denticola ATCC 35405	filament protein A	1340		AL2__0370 OTK__1733 ASLM__1786 35404__2042 33521__1636 33520__0286 H22__0874 TDE0842 USTrep__2120 SP37__2023 MYRT__2276 H1T__1076 SP33__1401
cluster1856	1	1	1	1	1	1	1	1	1	1	1	1	1			13	TDE0841	Treponema denticola ATCC 35405	hypothetical protein	445		AL2__0371 OTK__1734 H22__0873 35404__2041 33520__0285 33521__1635 MYRT__2275 H1T__1077 USTrep__2347 SP37__2313 ASLM__1785 TDE0841 SP33__1400
cluster1857	1	1	1	1	1	1	1	1	1	1	1	1	1			13	TDE0840	Treponema denticola ATCC 35405	hypothetical protein	987		AL2__0372 USTrep__2348 SP37__2314 H22__0872 H1T__1078 33520__0284 ASLM__1784 OTK__1735 33521__1634 TDE0840 35404__2040 SP33__1399 MYRT__2274
cluster1858	1	1	1	1	1	1	1	1	1	1	0	1	1			12	TDE0839	Treponema denticola ATCC 35405	rhodanese-like protein	475		AL2__0373 OTK__1736 ASLM__1783 MYRT__2272 H1T__1079 33520__0283 USTrep__2349 SP37__2315 H22__0871 35404__2039 33521__1633 TDE0839
cluster1859	1	1	1	1	1	1	1	1	1	0	1	1	1			12	TDE0838	Treponema denticola ATCC 35405	Na(+)-translocating NADH-quinone reductase	906		AL2__0374 TDE0838 MYRT__2271 H1T__1080 33520__0282 USTrep__2350 SP37__2316 H22__0870 35404__2038 33521__1632 ASLM__1782 SP33__1398
cluster1860	1	1	1	1	1	1	1	1	1	0	1	1	1			12	TDE0837	Treponema denticola ATCC 35405	Na(+)-translocating NADH-quinone reductase subunit B	672		AL2__0375 USTrep__2351 SP37__2317 ASLM__1781 H22__0869 TDE0837 MYRT__2270 H1T__1081 33520__0281 35404__2037 33521__1631 SP33__1397
cluster1861	1	1	1	1	1	1	1	1	1	1	1	1	1			13	TDE0836	Treponema denticola ATCC 35405	Na(+)-translocating NADH-quinone reductase subunit C	374		AL2__0376 OTK__1738 H22__0868 35404__2036 33521__1630 33520__0280 TDE0836 USTrep__2352 SP37__2318 MYRT__2269 H1T__1082 ASLM__1780 SP33__1396
cluster1862	1	1	1	1	1	1	1	1	1	1	1	1	1			13	TDE0835	Treponema denticola ATCC 35405	electron transport complex protein RsxE	432		AL2__0377 H22__0867 35404__2035 33521__1629 33520__0279 TDE0835 USTrep__2353 SP37__2319 MYRT__2268 H1T__1083 ASLM__1779 SP33__1395 OTK__1739
cluster1863	1	1	1	1	1	1	1	1	1	1	1	1	1			13	TDE0834	Treponema denticola ATCC 35405	Na(+)-translocating NADH-quinone reductase	374		AL2__0378 H22__0866 ASLM__1778 35404__2034 33521__1628 33520__0278 TDE0834 OTK__1740 MYRT__2267 H1T__1084 USTrep__2354 SP37__2320 SP33__1394
cluster1864	1	1	1	1	1	1	1	1	1	1	1	1	1			13	TDE0833	Treponema denticola ATCC 35405	lipoprotein	700		AL2__0379 ASLM__1777 MYRT__2266 H1T__1085 35404__2033 33521__1627 TDE0833 33520__0277 H22__0865 USTrep__2355 SP37__2321 SP33__1393 OTK__1741
cluster1865	0	1	1	1	1	1	1	1	1	1	1	1	1			12	TDE0832	Treponema denticola ATCC 35405	hypothetical protein	300		AL2__0380 USTrep__2356 SP37__2322 SP33__1392 OTK__1742 MYRT__2265 H1T__1086 ASLM__1776 35404__2032 33521__1626 H22__0864 33520__0276
cluster1866	0	0	0	0	1	0	1	0	1	0	1	1	1			6	TDE1922	Treponema denticola ATCC 35405	hypothetical protein	140		AL2__0381 SP33__1391 MYRT__2264 USTrep__2357 SP37__2323 H22__0922
cluster1867	1	1	1	1	1	1	1	1	1	1	0	1	1			12	TDE0829	Treponema denticola ATCC 35405	aminopeptidase 2	887		AL2__0382 35404__2029 33521__1623 TDE0829 USTrep__2358 SP37__2324 OTK__1743 MYRT__2263 H1T__1088 H22__0862 33520__0274 ASLM__1775
cluster1868	1	1	1	1	1	1	0	1	1	1	1	1	1			12	TDE0828	Treponema denticola ATCC 35405	tRNA uridine 5-carboxymethylaminomethyl modification protein GidA	1288		AL2__0383 33520__0273 ASLM__1774 35404__2028 33521__1622 TDE0828 MYRT__2262 H1T__1089 SP33__1388 OTK__1744 USTrep__2359 SP37__2325
cluster1869	1	1	1	1	1	1	1	1	1	1	1	1	1			13	TDE0825	Treponema denticola ATCC 35405	UDP-N-acetylmuramoylalanyl-D-glutamate--2	1090		AL2__0384 33521__1620 35404__2025 TDE0825 33520__0270 MYRT__2258 H1T__1092 USTrep__2362 SP37__2328 OTK__1745 ASLM__1771 H22__0857 SP33__1385
cluster1870	1	1	1	1	1	1	1	1	1	1	0	1	1			12	TDE0824	Treponema denticola ATCC 35405	lipoprotein	446		AL2__0385 33520__0269 USTrep__2363 SP37__2329 35404__2024 33521__1619 TDE0824 OTK__1746 H22__0856 MYRT__2257 H1T__1093 ASLM__1770
cluster1871	1	1	1	1	1	1	1	1	1	1	1	1	1			13	TDE0823	Treponema denticola ATCC 35405	(3R)-hydroxymyristoyl-ACP dehydratase	293		AL2__0386 USTrep__2364 SP37__2330 OTK__1747 ASLM__1769 35404__2023 33521__1618 MYRT__2256 H1T__1094 H22__0855 33520__0268 TDE0823 SP33__1383
cluster1872	1	1	1	1	1	1	1	0	0	1	0	0	0			8	TDE0822	Treponema denticola ATCC 35405	hypothetical protein	81.6		AL2__0387 OTK__1748 ASLM__1768 35404__2022 33521__1617 TDE0822 33520__0267 H22__0854
cluster1873	1	1	1	1	1	1	1	1	1	1	1	1	1			13	TDE0820	Treponema denticola ATCC 35405	TetR family transcriptional regulator	449		AL2__0388 ASLM__1767 OTK__1749 MYRT__2255 H1T__1095 H22__0853 35404__2021 33521__1616 33520__0266 TDE0820 USTrep__2371 SP37__2337 SP33__1837
cluster1874	1	1	1	1	1	1	1	1	1	1	1	1	1			13	TDE0819	Treponema denticola ATCC 35405	ABC transporter ATP-binding protein/permease	1184		AL2__0389 H22__0852 ASLM__1766 33520__0265 33521__1615 TDE0819 SP33__1831 OTK__1750 MYRT__2254 35404__2020 USTrep__2372 SP37__2338 H1T__1096
cluster1875	1	1	1	0	1	1	1	1	1	1	1	1	1			12	TDE0818	Treponema denticola ATCC 35405	ABC transporter ATP-binding protein/permease	1170		AL2__0390 33520__0264 H1T__1097 33521__1614 TDE0818 H22__0851 SP33__1829 ASLM__2695 OTK__2196 MYRT__1225 USTrep__2787 SP37__2773
cluster1876	1	1	0	1	1	1	0	0	0	1	1	0	0			7	TDE0813	Treponema denticola ATCC 35405	ABC transporter ATP-binding protein/permease	1053		AL2__0391 OTK__2195 ASLM__2694 TDE0813 35404__0271 33520__0263 SP33__1826
cluster1877	1	1	1	1	1	0	1	1	1	1	0	0	0			9	TDE0812	Treponema denticola ATCC 35405	ABC transporter ATP-binding protein/permease	1082		AL2__0392 33521__1606 TDE0812 H22__0848 35404__0272 OTK__2194 33520__0262 H1T__1100 MYRT__1221
cluster1878	1	1	1	1	1	0	1	1	1	1	1	1	1			12	TDE0811	Treponema denticola ATCC 35405	efflux protein	890		AL2__0393 H22__0847 MYRT__1220 H1T__1101 OTK__2193 35404__0273 33521__1605 TDE0811 USTrep__2775 SP37__2760 SP33__1822 33520__0259
cluster1879	1	1	0	1	1	1	1	1	1	1	1	1	1			12	TDE0809	Treponema denticola ATCC 35405	hypothetical protein	779		AL2__0395 OTK__2191 35404__0275 TDE0809 H1T__1103 33520__0257 USTrep__2773 SP37__2758 H22__0845 SP33__1820 ASLM__2688 MYRT__1218
cluster1880	1	1	1	1	1	1	1	1	1	1	1	1	1			13	TDE0808	Treponema denticola ATCC 35405	acetyltransferase	324		AL2__0396 35404__0276 33521__2762 TDE0808 ASLM__2687 33520__0256 H22__0844 OTK__2190 MYRT__1217 H1T__1104 USTrep__2771 SP37__2756 SP33__1818
cluster1881	1	1	1	1	1	1	1	1	1	1	0	1	1			12	TDE0807	Treponema denticola ATCC 35405	hypothetical protein	120		AL2__0397 H22__0839 ASLM__2686 USTrep__2770 SP37__2755 OTK__2189 ASLM__2684 33520__0251 MYRT__1216 H1T__1105 35404__0277 33521__2761 TDE0807
cluster1882	1	1	1	1	1	0	1	1	1	1	0	1	1			11	TDE0806	Treponema denticola ATCC 35405	hypothetical protein	372		AL2__0398 H22__0838 USTrep__2769 SP37__2754 33520__0250 MYRT__1215 H1T__1106 35404__0278 33521__2760 TDE0806 OTK__2188
cluster1883	0	0	0	0	1	0	0	0	0	0	0	0	0			1	TPE_2699	Treponema pedis T A4	fumarate reductase/succinate dehydrogenaseflavoprotein domain-containing protein	26.9		AL2__0399
cluster1884	0	0	0	0	1	0	0	0	0	0	0	0	0			1	n/a	n/a	n/a	0		AL2__0400
cluster1885	0	0	0	0	1	0	0	0	0	0	1	0	0			2	NC_004605__VPA1464	Vibrio parahaemolyticus RIMD 2210633	hypothetical protein	37		AL2__0401 SP33__1815
cluster1886	0	0	0	0	1	0	0	0	0	0	0	0	0			1	TDE2132	Treponema denticola ATCC 35405	cobalt ABC transporter ATP-binding protein	30.8		AL2__0402
cluster1887	0	0	0	0	1	0	0	0	0	0	0	0	0			1	TPE_0995	Treponema pedis T A4	hypothetical protein	37.4		AL2__0403
cluster1888	0	0	0	0	1	0	0	0	0	0	0	0	0			1	TPE_0994	Treponema pedis T A4	ATPase AAA	83.6		AL2__0404
cluster1889	0	0	0	0	1	0	0	0	0	0	0	0	0			1	TPE_0609	Treponema pedis T A4	flagellar hook protein FlgE	28.5		AL2__0405
cluster1890	0	0	0	0	1	0	0	0	0	0	0	0	0			1	TDE1635	Treponema denticola ATCC 35405	hypothetical protein	102		AL2__0406
cluster1891	0	0	0	0	1	0	0	0	0	0	1	0	0			2	TDE1634	Treponema denticola ATCC 35405	hypothetical protein	84.7		AL2__0407 SP33__1813
cluster1892	0	0	0	0	1	0	0	0	0	0	0	0	0			1	TPE_1376	Treponema pedis T A4	flavodoxin	85.5		AL2__0408
cluster1893	0	0	0	0	1	0	0	0	0	0	0	0	0			1	n/a	n/a	n/a	0		AL2__0409
cluster1894	1	1	1	1	1	1	1	1	1	1	1	1	1			13	TDE0804	Treponema denticola ATCC 35405	hypothetical protein	767		AL2__0410 TDE0804 USTrep__2768 SP37__2753 35404__0279 33521__2759 MYRT__1213 H1T__1108 H22__0837 33520__0249 ASLM__1342 OTK__2186 SP33__1810
cluster1895	1	1	1	1	1	1	1	1	1	1	1	1	1			13	TDE0803	Treponema denticola ATCC 35405	hypothetical protein	1005		AL2__0411 ASLM__1343 OTK__2185 H22__0836 USTrep__2767 SP37__2752 35404__0280 33521__2758 TDE0803 MYRT__1212 H1T__1109 33520__0248 SP33__1809
cluster1896	1	1	1	1	1	1	1	1	1	1	1	1	1			13	TDE0802	Treponema denticola ATCC 35405	hypothetical protein	438		AL2__0412 ASLM__1344 35404__0281 33521__0729 TDE0802 H22__0835 USTrep__2766 SP37__2751 OTK__2184 MYRT__1211 H1T__1110 33520__0247 SP33__1807
cluster1897	1	1	1	0	1	1	1	1	0	1	1	1	1			11	TDE0801	Treponema denticola ATCC 35405	hypothetical protein	288		AL2__0413 H1T__1111 33520__0246 OTK__2183 33521__0728 TDE0801 SP33__1806 H22__0834 ASLM__1345 USTrep__2765 SP37__2750
cluster1898	1	1	1	1	1	1	1	1	1	1	0	1	1			12	TDE0800	Treponema denticola ATCC 35405	acetyltransferase	288		AL2__0414 OTK__2182 ASLM__1346 35404__0284 33521__0727 TDE0800 USTrep__2764 SP37__2749 MYRT__1209 H1T__1112 33520__0245 H22__0833
cluster1899	0	0	0	0	1	0	0	0	0	0	1	1	1			4	TPE_0682	Treponema pedis T A4	N-acetyltransferase GCN5	122		AL2__0415 SP33__1803 USTrep__2763 SP37__2748
cluster1900	1	1	1	1	1	1	1	1	1	1	1	1	1			13	TDE0799	Treponema denticola ATCC 35405	glycerophosphoryl diester phosphodiesterase	526		AL2__0416 OTK__2181 35404__0285 33520__0244 33521__0726 TDE0799 MYRT__1208 H1T__1113 H22__0832 USTrep__2762 SP37__2747 ASLM__1347 SP33__1802 USTrep__3053
cluster1901	1	1	1	1	1	1	1	1	1	1	1	1	1			13	TDE0798	Treponema denticola ATCC 35405	transporter	890		AL2__0417 H22__0831 33520__0243 35404__0286 33521__0725 TDE0798 ASLM__1348 OTK__2180 USTrep__1362 SP37__1395 MYRT__1207 H1T__1114 SP33__1801
cluster1902	1	1	1	1	1	1	1	1	1	1	1	1	1			13	TDE0797	Treponema denticola ATCC 35405	acylphosphatase	192		AL2__0418 35404__0287 33521__0724 TDE0797 USTrep__1361 SP37__1394 OTK__2179 33520__0242 MYRT__1206 H1T__1115 H22__0830 ASLM__1349 SP33__1800
cluster1903	1	1	1	1	1	1	0	1	1	1	1	1	1			12	TDE0796	Treponema denticola ATCC 35405	histidinol phosphate phosphatase HisJ	563		AL2__0419 MYRT__1205 H1T__1116 35404__0288 33521__0723 TDE0796 33520__0241 ASLM__1350 USTrep__1360 SP37__1393 SP33__1799 OTK__2178
cluster1904	1	1	1	1	1	1	1	1	1	1	0	1	1			12	TDE0795	Treponema denticola ATCC 35405	hypothetical protein	248		AL2__0420 35404__0289 33521__0722 TDE0795 ASLM__1351 OTK__2177 H22__0827 33520__0240 USTrep__1359 SP37__1392 MYRT__1204 H1T__1117
cluster1905	1	0	0	1	1	0	0	1	0	0	0	0	0			4	TDE0794	Treponema denticola ATCC 35405	hypothetical protein	213		AL2__0421 TDE0794 35404__0290 H1T__1118
cluster1906	1	1	1	1	1	1	1	1	1	1	1	1	1			13	TDE0793	Treponema denticola ATCC 35405	hypothetical protein	139		AL2__0422 H22__0825 ASLM__1353 35404__0291 33521__0720 33520__0238 TDE0793 OTK__2175 USTrep__1357 SP37__1390 MYRT__1202 H1T__1119 SP33__1797
cluster1907	1	1	1	1	1	1	1	1	1	1	1	1	1			13	TDE0792	Treponema denticola ATCC 35405	50S ribosomal protein L17	361		AL2__0423 SP33__1796 MYRT__1201 33521__0719 TDE0792 USTrep__1356 OTK__2174 H1T__1120 H22__0824 ASLM__1354 35404__0292 33520__0237 SP37__1389
cluster1908	1	1	1	1	1	1	1	1	1	1	1	1	1			13	TDE0791	Treponema denticola ATCC 35405	DNA-directed RNA polymerase subunit alpha	723		AL2__0424 USTrep__1355 SP37__1388 OTK__2173 MYRT__1200 H1T__1121 H22__0823 33520__0236 SP33__1795 ASLM__1355 33521__0718 TDE0791 35404__0293
cluster1909	1	1	1	1	1	1	1	1	1	1	1	1	1			13	TDE0790	Treponema denticola ATCC 35405	30S ribosomal protein S11	260		AL2__0425 USTrep__1354 SP37__1387 SP33__1794 OTK__2172 MYRT__1199 H1T__1122 H22__0822 ASLM__1356 35404__0295 33521__0717 33520__0235 TDE0790
cluster1910	1	1	0	0	1	0	1	1	1	1	0	1	1			9	TDE0789	Treponema denticola ATCC 35405	30S ribosomal protein S13	246		AL2__0426 USTrep__1353 SP37__1386 OTK__2171 MYRT__1198 H1T__1123 H22__0821 TDE0789 33520__0234
cluster1911	1	1	1	1	1	1	1	1	1	1	1	1	1			13	TDE0787	Treponema denticola ATCC 35405	preprotein translocase subunit SecY	881		AL2__0427 USTrep__1352 SP37__1385 OTK__2170 MYRT__1197 H1T__1124 H22__0820 ASLM__1358 35404__0297 33521__0715 33520__0233 TDE0787 SP33__1792
cluster1912	1	1	1	1	1	1	1	1	1	1	1	1	1			13	TDE0786	Treponema denticola ATCC 35405	50S ribosomal protein L15	301		AL2__0428 USTrep__1351 SP37__1384 OTK__2169 MYRT__1196 H1T__1125 H22__0819 ASLM__1359 33520__0232 SP33__1791 35404__0298 33521__0714 TDE0786
cluster1913	1	1	1	1	1	1	1	1	1	1	0	1	1			12	TDE0785	Treponema denticola ATCC 35405	50S ribosomal protein L30	122		AL2__0429 USTrep__1350 SP37__1383 OTK__2168 MYRT__1195 H1T__1126 H22__0818 ASLM__1360 35404__0299 33521__0713 33520__0231 TDE0785
cluster1914	1	1	1	1	1	1	1	1	1	1	1	1	1			13	TDE0784	Treponema denticola ATCC 35405	30S ribosomal protein S5	349		AL2__0430 OTK__2167 MYRT__1194 H1T__1127 H22__0817 ASLM__1361 35404__0300 33521__0712 33520__0230 TDE0784 SP33__1789 USTrep__1349 SP37__1382
cluster1915	1	1	1	1	1	1	1	1	1	1	1	1	1			13	TDE0782	Treponema denticola ATCC 35405	50S ribosomal protein L6	358		AL2__0432 OTK__2165 MYRT__1192 H22__0815 33520__0228 TDE0782 USTrep__1347 SP37__1380 H1T__1129 ASLM__1363 35404__0302 33521__0710 SP33__1787
cluster1916	1	1	1	1	1	1	1	1	1	1	1	1	1			13	TDE0781	Treponema denticola ATCC 35405	30S ribosomal protein S8	268		AL2__0433 USTrep__1346 SP37__1379 SP33__1786 OTK__2164 MYRT__1191 H1T__1130 H22__0814 ASLM__1364 35404__0303 33521__0709 33520__0227 TDE0781
cluster1917	1	1	1	1	1	1	1	1	0	1	1	1	1			12	TDE0779	Treponema denticola ATCC 35405	50S ribosomal protein L5	371		AL2__0434 SP33__1785 33521__0708 33520__0226 TDE0779 USTrep__1345 SP37__1378 OTK__2163 H1T__1131 H22__0813 ASLM__1365 35404__0304
cluster1918	1	1	1	1	1	1	1	0	1	1	1	1	1			12	TDE0778	Treponema denticola ATCC 35405	50S ribosomal protein L24	201		AL2__0435 ASLM__1366 USTrep__1344 SP37__1377 OTK__2162 MYRT__1188 H22__0812 35404__0305 33521__0707 33520__0225 TDE0778 SP33__1784
cluster1919	1	1	1	1	1	1	1	1	1	0	1	1	1			12	TDE0777	Treponema denticola ATCC 35405	50S ribosomal protein L14	243		AL2__0436 USTrep__1343 SP37__1376 SP33__1783 MYRT__1187 H1T__1133 H22__0811 ASLM__1367 35404__0306 33521__0706 33520__0224 TDE0777
cluster1920	1	1	1	1	1	1	0	1	1	1	1	1	1			12	TDE0776	Treponema denticola ATCC 35405	30S ribosomal protein S17	177		AL2__0437 USTrep__1342 SP37__1375 SP33__1782 OTK__2160 MYRT__1186 H1T__1134 ASLM__1368 35404__0307 33521__0705 33520__0223 TDE0776
cluster1921	1	1	1	1	1	1	1	1	1	1	1	1	1			13	TDE0775	Treponema denticola ATCC 35405	50S ribosomal protein L29	141		AL2__0438 OTK__2159 MYRT__1185 H1T__1135 H22__0809 ASLM__1369 35404__0308 33521__0704 TDE0775 USTrep__1341 SP37__1374 33520__0222 SP33__1781
cluster1922	1	1	1	1	1	1	1	1	1	1	1	1	1			13	TDE0774	Treponema denticola ATCC 35405	50S ribosomal protein L16	285		AL2__0439 SP33__1780 USTrep__1340 SP37__1373 OTK__2158 MYRT__1184 H1T__1136 H22__0808 ASLM__1370 35404__0309 33521__0703 33520__0221 TDE0774
cluster1923	1	1	1	1	1	1	1	1	1	1	1	1	1			13	TDE0773	Treponema denticola ATCC 35405	30S ribosomal protein S3	485		AL2__0440 USTrep__1339 SP37__1372 OTK__2157 MYRT__1183 H22__0807 ASLM__1371 35404__0310 33521__0702 33520__0220 TDE0773 SP33__1779 H1T__1137
cluster1924	1	1	1	1	1	1	1	1	1	1	1	1	1			13	TDE0772	Treponema denticola ATCC 35405	50S ribosomal protein L22	198		AL2__0441 TDE0772 USTrep__1338 SP37__1371 SP33__1778 OTK__2156 MYRT__1182 H1T__1138 H22__0806 35404__0311 33521__0701 33520__0219 ASLM__1372
cluster1925	1	1	1	1	1	1	1	0	0	1	0	1	1			10	TDE0771	Treponema denticola ATCC 35405	30S ribosomal protein S19	187		AL2__0442 USTrep__1337 SP37__1370 OTK__2155 H22__0805 ASLM__1373 35404__0312 33521__0700 33520__0218 TDE0771
cluster1926	1	1	1	1	1	1	1	1	1	1	0	1	1			12	TDE0770	Treponema denticola ATCC 35405	50S ribosomal protein L2	561		AL2__0443 USTrep__1336 SP37__1369 OTK__2154 MYRT__1181 H1T__1139 H22__0804 ASLM__1374 35404__0313 33521__0699 33520__0217 TDE0770
cluster1927	0	0	0	0	1	0	0	0	1	0	0	0	0			2	TDE0769	Treponema denticola ATCC 35405	50S ribosomal protein L23	100		AL2__0444 MYRT__1180
cluster1928	1	1	1	1	1	1	1	1	1	1	1	1	1			13	TDE0768	Treponema denticola ATCC 35405	50S ribosomal protein L4	429		AL2__0445 USTrep__1334 SP37__1367 OTK__2152 H1T__1141 H22__0802 35404__0315 33521__0697 33520__0215 TDE0768 SP33__1774 ASLM__1376 MYRT__1179
cluster1929	1	1	1	1	1	1	1	1	1	1	1	1	1			13	TDE0767	Treponema denticola ATCC 35405	50S ribosomal protein L3	420		AL2__0446 USTrep__1333 SP37__1366 ASLM__1377 33520__0214 OTK__2151 H22__0801 SP33__1773 MYRT__1177 H1T__1142 35404__0316 33521__0696 TDE0767
cluster1930	1	1	1	1	1	1	1	1	1	1	1	1	1			13	TDE0766	Treponema denticola ATCC 35405	30S ribosomal protein S10	207		AL2__0447 SP37__1365 SP33__1772 OTK__2150 H22__0800 ASLM__1378 35404__0317 33521__0695 33520__0213 USTrep__1332 MYRT__1176 H1T__1143 TDE0766
cluster1931	1	1	1	1	1	1	1	1	1	1	1	1	1			13	TDE0765	Treponema denticola ATCC 35405	elongation factor Tu	805		AL2__0448 USTrep__1331 SP37__1364 OTK__2149 H22__0799 ASLM__1379 35404__0318 33521__0694 TDE0765 MYRT__1175 H1T__1144 33520__0212 SP33__1771
cluster1932	1	1	1	1	1	1	1	1	1	1	1	1	1			13	TDE0764	Treponema denticola ATCC 35405	hypothetical protein	97.1		AL2__0449 TDE0764 ASLM__1380 35404__0319 33521__0693 OTK__2148 H22__0798 USTrep__1330 SP37__1363 MYRT__1174 H1T__1145 33520__0211 SP33__1770
cluster1933	0	0	0	0	1	1	0	0	0	0	1	0	0			3	TDE1412	Treponema denticola ATCC 35405	sodium/hydrogen exchanger	1024		AL2__0450 ASLM__2620 SP33__0765
cluster1934	1	1	1	1	1	1	1	1	1	1	1	1	1			13	TDE1411	Treponema denticola ATCC 35405	hypothetical protein	157		AL2__0453 OTK__0973 MYRT__1680 H1T__1669 H22__1040 33520__1462 USTrep__0047 SP37__0047 35404__1657 33521__1324 TDE1411 ASLM__1972 SP33__0766
cluster1935	0	0	0	0	1	0	0	0	0	0	0	0	0			1	TDE1410	Treponema denticola ATCC 35405	hypothetical protein	203		AL2__0454
cluster1936	1	1	1	1	1	1	1	1	1	1	1	1	1			13	TDE1409	Treponema denticola ATCC 35405	flagellar filament outer layer protein FlaA	511		AL2__0455 USTrep__0049 SP37__0049 OTK__0971 MYRT__1678 H1T__1671 H22__1038 35404__1659 33521__1322 33520__1460 TDE1409 ASLM__1970 SP33__0768
cluster1937	1	1	1	1	1	1	1	1	1	1	0	1	1			12	TDE1408	Treponema denticola ATCC 35405	flagellar filament outer layer protein FlaA	493		AL2__0456 33521__1321 TDE1408 OTK__0970 MYRT__1677 H1T__1672 H22__1037 ASLM__1969 35404__1660 33520__1459 USTrep__0050 SP37__0050
cluster1938	1	1	1	1	1	0	1	1	1	0	0	0	0			8	TDE1407	Treponema denticola ATCC 35405	hypothetical protein	839		AL2__0457 33520__1458 MYRT__1676 H1T__1673 H22__1036 35404__1661 33521__1320 TDE1407
cluster1939	0	0	0	0	1	0	0	0	0	0	0	0	0			1	TDE1406	Treponema denticola ATCC 35405	hypothetical protein	52.4		AL2__0458
cluster1940	0	0	0	0	1	0	0	0	0	0	0	0	0			1	TDE1406	Treponema denticola ATCC 35405	hypothetical protein	151		AL2__0459
cluster1941	1	1	1	1	1	1	1	1	1	1	1	1	1			13	TDE1405	Treponema denticola ATCC 35405	phosphoribosylformylglycinamidine synthetase I	558		AL2__0461 USTrep__0055 SP37__0055 OTK__0965 35404__1664 33521__1317 H22__1033 ASLM__1964 TDE1405 MYRT__1673 H1T__1676 33520__1455 SP33__0773
cluster1942	1	1	1	1	1	1	1	1	1	1	1	1	1			13	TDE1404	Treponema denticola ATCC 35405	lipoprotein	898		AL2__0462 H22__1032 MYRT__1672 H1T__1677 33520__1454 OTK__0964 35404__1665 33521__1316 TDE1404 ASLM__1963 USTrep__0056 SP37__0056 SP33__0774
cluster1943	1	1	1	1	1	1	1	1	1	1	1	1	1			13	TDE1403	Treponema denticola ATCC 35405	ABC transporter ATP-binding protein	1350		AL2__0463 35404__1666 33521__1315 TDE1403 ASLM__1962 MYRT__1671 H1T__1678 33520__1453 USTrep__0057 SP37__0057 H22__1031 OTK__0963 SP33__0775
cluster1944	1	0	1	1	1	1	0	0	0	0	0	0	0			5	TDE1402	Treponema denticola ATCC 35405	hypothetical protein	877		AL2__0464 35404__1667 33521__1314 TDE1402 ASLM__1961
cluster1945	1	1	1	1	1	1	1	1	1	1	1	1	1			13	TDE1401	Treponema denticola ATCC 35405	DedA integral membrane protein	413		AL2__0465 USTrep__0058 SP37__0058 OTK__0962 ASLM__1960 35404__1668 33521__1313 TDE1401 H1T__1679 H22__1030 33520__1452 MYRT__1670 SP33__0776
cluster1946	1	1	0	1	1	1	1	1	1	1	1	1	1			12	TDE1400	Treponema denticola ATCC 35405	NAD synthetase	1326		AL2__0466 OTK__0961 33520__1451 35404__1669 TDE1400 ASLM__1959 MYRT__1669 H1T__1680 USTrep__0059 SP37__0059 H22__1029 SP33__0777
cluster1947	1	1	0	0	1	1	1	1	1	1	1	1	1			11	TDE1398	Treponema denticola ATCC 35405	hypothetical protein	1462		AL2__0469 H22__1026 OTK__0958 ASLM__1957 USTrep__0062 SP37__0062 33520__1448 MYRT__1666 H1T__1682 TDE1398 SP33__0779
cluster1948	1	1	0	0	1	0	1	1	1	1	1	1	1			10	TDE1396	Treponema denticola ATCC 35405	hypothetical protein	249		AL2__0472 MYRT__1663 H1T__1684 33520__1446 H22__1023 OTK__0955 TDE1396 USTrep__0065 SP37__0065 SP33__0781
cluster1949	1	1	1	1	1	1	1	1	1	1	1	1	1			13	TDE1395	Treponema denticola ATCC 35405	glycosyl hydrolase	1293		AL2__0473 USTrep__0066 SP37__0066 MYRT__1662 H1T__1685 H22__1022 OTK__0954 ASLM__1953 33520__1445 TDE1395 35404__1675 SP33__0782 33521__1304
cluster1950	1	1	1	1	1	1	1	1	1	1	0	1	1			12	TDE1394	Treponema denticola ATCC 35405	hypothetical protein	349		AL2__0474 USTrep__0067 SP37__0067 35404__1676 33521__1303 33520__1444 TDE1394 OTK__0953 MYRT__1661 H1T__1686 H22__1021 ASLM__1952
cluster1951	1	1	1	1	1	1	1	1	1	1	1	1	1			13	TDE1393	Treponema denticola ATCC 35405	hypothetical protein	386		AL2__0475 35404__1677 33521__1302 TDE1393 H22__1020 33520__1443 ASLM__1951 H1T__1687 OTK__0952 USTrep__0068 SP37__0068 SP33__0785 MYRT__1660
cluster1952	1	1	1	1	1	1	1	1	1	1	1	1	1			13	TDE1392	Treponema denticola ATCC 35405	hypothetical protein	329		AL2__0476 USTrep__0069 SP37__0069 H22__1019 35404__1678 33521__1301 TDE1392 OTK__0951 ASLM__1950 MYRT__1659 H1T__1688 33520__1442 SP33__0786
cluster1953	1	1	1	0	1	1	1	1	1	1	1	1	1			12	TDE1391	Treponema denticola ATCC 35405	NQR2/RnfD/RnfE	670		AL2__0477 H1T__1689 OTK__0950 33520__1441 USTrep__0070 SP37__0070 H22__1018 33521__1300 TDE1391 ASLM__1949 MYRT__1658 SP33__0787
cluster1954	1	1	1	1	1	1	1	1	1	1	0	1	0			11	TDE1390	Treponema denticola ATCC 35405	hypothetical protein	868		AL2__0478 35404__1680 33521__1299 TDE1390 OTK__0949 SP37__0071 ASLM__1948 MYRT__1657 H1T__1690 33520__1440 H22__1017
cluster1955	1	1	1	1	1	1	1	1	1	1	1	1	1			13	TDE1389	Treponema denticola ATCC 35405	hypothetical protein	983		AL2__0479 33520__1439 H22__1016 USTrep__0073 SP37__0072 35404__1681 33521__1298 TDE1389 MYRT__1656 H1T__1691 ASLM__1947 OTK__0948 SP33__0790
cluster1956	1	1	1	1	1	1	1	1	1	1	1	1	1			13	TDE1388	Treponema denticola ATCC 35405	hypothetical protein	322		AL2__0480 ASLM__1946 USTrep__0074 SP37__0073 OTK__0947 H22__1015 35404__1682 33521__1297 33520__1438 MYRT__1655 H1T__1692 SP33__0791 TDE1388
cluster1957	1	1	1	1	1	1	1	1	1	1	1	1	1			13	TDE1387	Treponema denticola ATCC 35405	RNA pseudouridylate synthase	612		AL2__0481 33520__1437 OTK__0946 ASLM__1945 H22__1014 MYRT__1654 H1T__1693 35404__1683 TDE1387 USTrep__0075 SP37__0074 SP33__0792 33521__1296
cluster1958	0	0	0	0	1	1	0	1	0	0	0	0	0			3	TDE1384	Treponema denticola ATCC 35405	cadmium-translocating P-type ATPase	601		AL2__0483 ASLM__1943 H1T__1696
cluster1959	0	0	0	0	1	1	0	1	0	0	0	0	0			3	TDE1384	Treponema denticola ATCC 35405	cadmium-translocating P-type ATPase	515		AL2__0484 H1T__1697 ASLM__1942
cluster1960	1	1	1	1	1	1	1	1	1	1	1	1	1			13	TDE1382	Treponema denticola ATCC 35405	ArsR family transcriptional regulator	239		AL2__0485 USTrep__0078 SP37__0077 OTK__0942 MYRT__1651 H1T__1698 ASLM__1940 35404__1686 33521__1293 TDE1382 H22__1011 33520__1434 SP33__0796
cluster1961	1	1	1	1	1	1	1	1	1	1	1	1	1			13	TDE1381	Treponema denticola ATCC 35405	V-type ATP synthase subunit E	399		AL2__0486 MYRT__1650 H1T__1699 35404__1687 33521__1292 TDE1381 USTrep__0079 SP37__0078 ASLM__1939 H22__1010 33520__1433 SP33__0797 OTK__0941
cluster1962	1	1	1	1	1	1	1	1	1	1	1	1	1			13	TDE1380	Treponema denticola ATCC 35405	hypothetical protein	366		AL2__0487 TDE1380 MYRT__1649 H1T__1700 33520__1432 USTrep__0080 SP37__0079 ASLM__1938 SP33__0798 H22__1009 35404__1688 OTK__0940 33521__1291
cluster1963	1	1	1	1	1	1	1	1	1	1	1	1	1			13	TDE1379	Treponema denticola ATCC 35405	hypothetical protein	420		AL2__0488 SP33__0799 35404__1689 33521__1290 TDE1379 MYRT__1648 H1T__1701 H22__1008 OTK__0939 USTrep__0081 SP37__0080 ASLM__1937 33520__1431
cluster1964	1	1	1	0	1	1	0	0	1	1	1	1	1			10	TDE1378	Treponema denticola ATCC 35405	hypothetical protein	99.4		AL2__0489 USTrep__0082 SP37__0081 OTK__0938 ASLM__1936 SP33__0800 MYRT__1647 33521__1289 TDE1378 33520__1430
cluster1965	0	0	0	0	1	1	0	0	0	1	1	1	1			6	NC_016894__Awo_c25970	Acetobacterium woodii DSM 1030	phage-like protein	140		AL2__0490 USTrep__0083 SP37__0082 SP33__0801 OTK__0937 ASLM__1935
cluster1966	1	1	0	1	1	1	1	1	1	1	0	1	1			11	TDE1377	Treponema denticola ATCC 35405	hypothetical protein	503		AL2__0491 USTrep__0084 SP37__0083 OTK__0936 MYRT__1646 H1T__1702 ASLM__1934 35404__1690 TDE1377 33520__1429 H22__1007
cluster1967	0	0	0	0	1	0	0	0	0	0	0	0	0			1	TPE_0338	Treponema pedis T A4	thymidylate kinase	26.2		AL2__0492
cluster1968	1	1	1	1	1	1	1	1	1	1	1	1	1			13	TDE1375	Treponema denticola ATCC 35405	pantetheine-phosphate adenylyltransferase	326		AL2__0493 USTrep__0086 SP37__0085 MYRT__1644 H1T__1704 33520__1427 SP33__0802 H22__1005 ASLM__1932 OTK__0934 35404__1692 33521__1285 TDE1375
cluster1969	1	1	1	1	1	1	1	1	1	1	1	1	1			13	TDE1373	Treponema denticola ATCC 35405	hypothetical protein	448		AL2__0494 H22__1004 35404__1693 33521__1284 TDE1373 SP33__0803 33520__1426 OTK__0933 MYRT__1643 H1T__1705 USTrep__0087 SP37__0086 ASLM__1931
cluster1970	1	1	1	1	1	1	1	1	1	1	1	1	1			13	TDE1372	Treponema denticola ATCC 35405	hypothetical protein	1121		AL2__0495 33520__1425 35404__1694 33521__1283 H22__1003 OTK__0932 MYRT__1642 H1T__1706 SP33__0804 USTrep__0088 SP37__0087 TDE1372 ASLM__1930
cluster1971	1	1	1	1	1	0	1	1	1	1	1	1	1			12	TDE1371	Treponema denticola ATCC 35405	RNB-like	1279		AL2__0496 OTK__0931 MYRT__1641 H1T__1707 33520__1424 H22__1002 USTrep__0089 SP37__0088 35404__1695 33521__1282 TDE1371 SP33__0805
cluster1972	1	1	1	1	1	1	1	1	1	1	1	1	1			13	TDE1370	Treponema denticola ATCC 35405	hypothetical protein	990		AL2__0497 USTrep__0090 SP37__0089 H1T__1708 TDE1370 33521__1281 ASLM__1926 33520__1423 OTK__0930 35404__1696 SP33__0807 H22__1000 MYRT__1639
cluster1973	1	1	1	1	1	1	1	1	1	1	1	1	1			13	TDE1369	Treponema denticola ATCC 35405	excinuclease ABC subunit B	1345		AL2__0499 33520__1422 35404__1698 33521__1280 TDE1369 SP37__0090 H22__0999 MYRT__1638 H1T__1709 ASLM__1925 SP33__0808 OTK__0929 USTrep__0091
cluster1974	1	1	1	1	1	1	1	1	1	1	1	1	1			13	TDE1368	Treponema denticola ATCC 35405	hypothetical protein	251		AL2__0500 USTrep__0092 SP37__0091 MYRT__1637 H1T__1710 ASLM__1924 35404__1699 33521__1279 TDE1368 OTK__0928 H22__0998 SP33__0813 33520__1421
cluster1975	1	1	1	1	1	1	1	1	1	1	0	1	1			12	TDE1367	Treponema denticola ATCC 35405	glyoxalase	252		AL2__0501 TDE1367 OTK__0927 H22__0997 ASLM__1923 35404__1700 33521__1278 33520__1420 MYRT__1636 H1T__1711 USTrep__0093 SP37__0092
cluster1976	1	1	1	1	1	1	1	1	1	1	0	0	0			10	TDE1366	Treponema denticola ATCC 35405	CDP-alcohol phosphatidyltransferase	373		AL2__0502 35404__1701 33521__1277 33520__1419 TDE1366 OTK__0926 MYRT__1635 H1T__1712 H22__0996 ASLM__1922
cluster1977	1	1	1	1	1	1	1	1	1	1	0	0	0			10	TDE1365	Treponema denticola ATCC 35405	TetR family transcriptional regulator	394		AL2__0503 OTK__0925 MYRT__1634 H1T__1713 H22__0995 33520__1418 35404__1702 33521__1276 TDE1365 ASLM__1921
cluster1978	1	1	1	1	1	1	1	1	1	1	1	1	1			13	TDE1364	Treponema denticola ATCC 35405	valyl-tRNA synthetase	1884		AL2__0504 MYRT__1633 H1T__1714 33520__1417 SP33__0826 35404__1703 33521__1275 TDE1364 H22__0994 ASLM__1920 USTrep__0094 SP37__0093 OTK__0924
cluster1979	1	1	1	1	1	1	1	1	1	1	1	1	1			13	TDE1363	Treponema denticola ATCC 35405	nitroreductase	343		AL2__0505 ASLM__1919 USTrep__0095 SP37__0094 H22__0993 35404__1704 33521__1274 33520__1416 MYRT__1632 H1T__1715 SP33__0827 OTK__0923 TDE1363
cluster1980	1	0	1	1	1	1	0	1	0	0	0	1	1			8	TDE1362	Treponema denticola ATCC 35405	hypothetical protein	2054		AL2__0506 35404__1705 33521__1273 TDE1362 USTrep__0096 SP37__0095 ASLM__1918 H1T__1717
cluster1981	0	0	0	0	1	1	0	0	0	0	0	0	0			2	TDE1362	Treponema denticola ATCC 35405	hypothetical protein	492		AL2__0507 ASLM__1917
cluster1982	1	1	1	1	1	1	1	1	0	1	1	1	1			12	TDE1360	Treponema denticola ATCC 35405	xanthine/uracil permease	842		AL2__0508 H1T__1718 35404__1707 33521__1271 TDE1360 33520__1414 USTrep__0098 SP37__0097 H22__0991 ASLM__1916 SP33__0831 OTK__0919
cluster1983	0	0	0	0	1	1	0	0	0	0	0	0	0			2	TDE1359	Treponema denticola ATCC 35405	hypothetical protein	526		AL2__0509 ASLM__1913
cluster1984	0	0	0	0	1	0	0	0	0	0	0	0	0			1	TDE1359	Treponema denticola ATCC 35405	hypothetical protein	337		AL2__0510
cluster1985	1	1	1	1	1	1	1	1	1	1	1	1	1			13	TDE1357	Treponema denticola ATCC 35405	aldose 1-epimerase	727		AL2__0511 USTrep__0100 SP37__0099 OTK__0917 MYRT__1627 H1T__1720 H22__0989 ASLM__1912 35404__1709 33521__1269 33520__1412 TDE1357 SP33__0833
cluster1986	1	1	1	1	1	1	1	1	1	1	0	1	1			12	TDE1356	Treponema denticola ATCC 35405	lipoprotein	678		AL2__0512 MYRT__1626 H1T__1721 33520__1411 H22__0988 35404__1710 33521__1268 ASLM__1911 TDE1356 USTrep__0101 SP37__0100 OTK__0916
cluster1987	1	1	1	1	1	1	1	1	1	1	1	1	1			13	TDE1353	Treponema denticola ATCC 35405	rod shape-determining protein RodA	858		AL2__0513 H22__0985 USTrep__0104 SP37__0103 OTK__0913 MYRT__1623 H1T__1724 ASLM__1910 35404__1713 33520__1408 TDE1353 SP33__0838 33521__1265
cluster1988	0	0	0	0	1	0	0	0	0	0	0	0	0			1	TDE1352	Treponema denticola ATCC 35405	penicillin-binding protein	679		AL2__0514
cluster1989	0	0	0	0	1	0	0	0	0	0	0	0	0			1	TDE1352	Treponema denticola ATCC 35405	penicillin-binding protein	573		AL2__0515
cluster1990	1	1	1	1	1	1	1	1	1	1	1	1	1			13	TDE1351	Treponema denticola ATCC 35405	rod shape-determining protein MreD	329		AL2__0516 OTK__0911 MYRT__1621 H1T__1726 H22__0983 ASLM__1908 35404__1715 33521__1263 33520__1406 TDE1351 USTrep__0106 SP37__0105 SP33__0840
cluster1991	1	1	1	1	1	1	1	1	1	1	1	1	1			13	TDE1350	Treponema denticola ATCC 35405	rod shape-determining protein MreC	580		AL2__0517 USTrep__0107 SP37__0106 SP33__0841 OTK__0910 MYRT__1620 H1T__1727 H22__0982 ASLM__1907 35404__1716 33521__1262 33520__1405 TDE1350
cluster1992	1	1	1	1	1	1	1	1	1	1	1	1	1			13	TDE1349	Treponema denticola ATCC 35405	rod shape-determining protein MreB	689		AL2__0518 USTrep__0108 SP37__0107 SP33__0842 OTK__0909 MYRT__1619 H22__0981 ASLM__1906 35404__1717 33521__1261 33520__1404 TDE1349 H1T__1728
cluster1993	1	1	1	1	1	1	1	1	1	1	1	1	1			13	TDE1348	Treponema denticola ATCC 35405	TPR	632		AL2__0519 35404__1718 33521__1260 TDE1348 SP33__0843 USTrep__0109 SP37__0108 H22__0980 ASLM__1905 MYRT__1618 H1T__1729 33520__1403 OTK__0908
cluster1994	1	1	1	1	1	1	1	1	1	1	1	1	1			13	TDE1347	Treponema denticola ATCC 35405	hypothetical protein	549		AL2__0520 H22__0979 35404__1719 33521__1259 TDE1347 OTK__0907 USTrep__0110 SP37__0109 MYRT__1617 H1T__1730 ASLM__1904 33520__1402 SP33__0844
cluster1995	1	1	1	1	1	1	1	1	1	1	1	1	1			13	TDE1346	Treponema denticola ATCC 35405	RNA polymerase sigma factor RpoD	1239		AL2__0521 MYRT__1616 H1T__1731 H22__0978 ASLM__1903 33520__1401 OTK__0906 35404__1720 33521__1258 TDE1346 USTrep__0111 SP37__0110 SP33__0845
cluster1996	1	1	1	0	1	1	1	1	1	1	0	1	1			11	TDE1345	Treponema denticola ATCC 35405	DNA primase	1227		AL2__0522 USTrep__0112 SP37__0111 MYRT__1615 H1T__1732 ASLM__1902 33520__1400 H22__0977 33521__1257 TDE1345 OTK__0905
cluster1997	0	0	0	0	1	0	0	0	0	0	0	0	0			1	TDE1344	Treponema denticola ATCC 35405	hypothetical protein	201		AL2__0523
[truncated: 5,272 more rows]
