# Supplementary material for: Genome-Wide Relatedness of Treponema pedis, from Gingiva and Necrotic Skin Lesions of Pigs, with the Human Oral Pathogen Treponema denticola
Source: PLoS One. 2013 Aug 19;8(8):e71281. doi: 10.1371/journal.pone.0071281 (PMC3747143; doi:10.1371/journal.pone.0071281)
Supplement: Table S5 — (XLS) [file pone.0071281.s009.xls]

## Sheet: Sheet1
Cluster	Gene_members
cluster00003	B683_0004 isoM1111_1831 isoM1224_2678 isoE1186_0195
cluster00011	B683_0012
cluster00013	B683_0014 isoM1111_1252 isoM1224_1011 isoE1186_0186 isoM1224_4004
cluster00014	B683_0015 isoM1111_1253 isoE1186_0185 isoM1224_1010
cluster00024	B683_0025 isoM1224_2700
cluster00031	B683_0033 isoM1111_0816 isoE1186_2022
cluster00049	B683_0051 isoM1111_0510 TM1_0129 isoM1224_2161 isoE1186_1507
cluster00053	B683_0055 isoE1186_0844
cluster00064	B683_0067 TM1_3803 TM1_3161 isoM1111_3547 isoM1111_3546 isoM1111_0418
cluster00111	B683_0117 isoM1220_0101
cluster00114	B683_0120 isoM1224_0218 isoE1186_0327 TM1_2162
cluster00139	B683_0145 isoE1186_0047
cluster00228	B683_0238
cluster00285	B683_0296 isoM1111_0163 isoM1224_1418 isoE1186_0867
cluster00383	B683_0396 isoM1224_2059 isoE1186_2617
cluster00434	B683_0447
cluster00437	B683_0450 isoM1220_0738 isoE1186_0629 isoM1224_0483
cluster00450	B683_0463 isoM1111_0344 isoE1186_1984 isoM1224_2332
cluster00467	B683_0481 isoM1111_2839
cluster00486	B683_0501
cluster00592	B683_0609 isoM1220_0192 isoM1111_3014 isoE1186_0252 TM1_0166 isoM1224_0136
cluster00609	B683_0626 isoM1111_1442 isoE1186_0108
cluster00620	B683_0637
cluster00631	B683_0649
cluster00637	B683_0655 isoM1224_3007
cluster00648	B683_0666 isoM1111_2817
cluster00710	B683_0731
cluster00783	B683_0806
cluster00801	B683_0824 isoM1224_3766
cluster00802	B683_0825
cluster00803	B683_0826
cluster00908	B683_0936
cluster00948	B683_0977 isoE1186_0350
cluster00967	B683_0996 isoM1224_1284
cluster01014	B683_1044
cluster01056	B683_1090 isoE1186_2594
cluster01057	B683_1091 isoM1224_1765 isoE1186_2595 isoM1111_1161
cluster01064	B683_1098
cluster01125	B683_1163 TM1_1421
cluster01134	B683_1171 isoE1186_0776
cluster01166	B683_1205 isoM1111_0291 isoE1186_1011
cluster01208	B683_1253 isoM1111_0132 isoE1186_0482 isoM1224_1026
cluster01209	B683_1254 isoM1224_2890
cluster01213	B683_1258 isoM1224_3039 isoM1220_1805 isoM1111_1801
cluster01224	B683_1271
cluster01240	B683_1287 isoM1224_1588 isoM1111_2271
cluster01248	B683_1295
cluster01250	B683_1297
cluster01258	B683_1305 B683_1341 isoE1186_2609
cluster01264	B683_1311
cluster01293	B683_1345 isoM1224_2113 isoE1186_2445 isoM1111_1790
cluster01301	B683_1353 isoM1111_2006
cluster01308	B683_1360
cluster01310	B683_1362
cluster01317	B683_1370 isoM1220_0795 isoM1111_1725 isoE1186_2525 TM1_0225
cluster01354	B683_1408 isoM1111_1356 isoM1224_1520
cluster01411	B683_1468
cluster01421	B683_1478 isoM1224_2266 isoM1111_2258 isoE1186_1633 isoM1220_1076 TM1_0475
cluster01533	B683_1594 isoM1111_1762 isoE1186_2784
cluster01534	B683_1595 isoM1111_1763
cluster01576	B683_1639
cluster01674	B683_1741 isoM1224_1639 isoM1111_0198
cluster01723	B683_1794
cluster01749	B683_1820 isoM1224_2208
cluster01769	B683_1841 isoM1224_1171 isoM1111_1681 isoE1186_1914
cluster01814	B683_1888 isoM1224_3257 isoE1186_2742
cluster01843	B683_1918
cluster01853	B683_1928 isoM1224_3086 isoM1111_0786
cluster01872	B683_1947 isoM1111_3630
cluster01938	B683_2015
cluster01940	B683_2017
cluster01959	B683_2036 isoM1111_0116 isoE1186_0127 isoM1224_0604
cluster02023	B683_2102 isoM1111_0867
cluster02042	B683_2123 isoE1186_3207
cluster02098	B683_2187
cluster02100	B683_2189 isoM1111_1121 isoM1224_3406 isoE1186_3023
cluster02102	B683_2191 isoM1111_1119 isoM1224_3408 isoE1186_3025
cluster02114	B683_2203 isoM1220_2508 TM1_0784 isoE1186_2762
cluster02117	B683_2206
cluster02124	B683_2214
cluster02125	B683_2215 isoM1111_2430
cluster02153	B683_2244 isoE1186_2375
cluster02193	B683_2291 isoM1224_1243 isoM1111_1385 isoE1186_1675
cluster02218	B683_2316 isoE1186_1369 isoM1224_1862 isoM1111_1965
cluster02235	B683_2333
cluster02251	B683_2349
cluster02296	B683_2399 isoM1224_3882
cluster02304	B683_2409 isoM1224_2930 isoE1186_2396
cluster02305	B683_2410 isoM1224_2929 isoE1186_2395
cluster02344	B683_2452 isoM1224_0540 isoE1186_0950
cluster02345	B683_2453 isoM1111_0831
cluster02385	B683_2494
cluster02391	B683_2500
cluster02398	B683_2507 isoM1224_3293 isoM1111_1615 isoE1186_0884 TM1_3074
cluster02400	B683_2508
cluster02471	B683_2582
cluster02482	B683_2594 isoM1224_3158 isoE1186_2963
cluster02483	B683_2595
cluster02484	B683_2596 isoM1111_2361 isoE1186_2826
cluster02511	B683_2627
cluster02548	B683_2667 isoM1224_3300
cluster02567	B683_2687
cluster02579	B683_2700 isoM1224_0397 isoM1220_0376 isoE1186_2244
cluster02599	B683_2722 isoM1220_2585
cluster02629	B683_2758 isoM1220_1759
cluster02640	B683_2769 isoE1186_1807
cluster02652	B683_2781
cluster02653	B683_2782 isoM1111_3625
cluster02655	B683_2784 isoM1224_3423
cluster02673	B683_2806
cluster02683	B683_2818
cluster02684	B683_2819 B683_3293
cluster02689	B683_2826
cluster02690	B683_2827 isoM1224_1663 isoE1186_2277
cluster02699	B683_2839
cluster02721	B683_2864
cluster02733	B683_2877
cluster02742	B683_2889
cluster02758	B683_2907 isoE1186_2907
cluster02766	B683_2917 isoM1224_1794 isoM1111_0040 isoE1186_2573
cluster02768	B683_2920
cluster02770	B683_2922 isoM1224_0236 isoM1111_3749 isoE1186_1268
cluster02796	B683_2958 isoM1224_2748
cluster02801	B683_2966
cluster02811	B683_2980 isoE1186_3107
cluster02829	B683_3004 isoM1224_3503
cluster02830	B683_3005
cluster02831	B683_3007 isoM1224_2686
cluster02842	B683_3019 isoE1186_0946 isoM1224_0536
cluster02863	B683_3050 isoM1111_2937
cluster02867	B683_3055 isoE1186_3252
cluster02901	B683_3098
cluster02907	B683_3111
cluster02912	B683_3117 isoE1186_3349
cluster02920	B683_3130
cluster02921	B683_3131 isoM1224_2022 TM1_3104
cluster02925	B683_3138
cluster02933	B683_3152
cluster02934	B683_3153 isoM1220_3226 isoM1224_3792 isoM1111_0314
cluster02942	B683_3161
cluster02954	B683_3176
cluster02964	B683_3202
cluster02965	B683_3204
cluster02966	B683_3205 B683_3249
cluster02972	B683_3217
cluster02973	B683_3218
cluster02987	B683_3253 B683_3261
cluster02990	B683_3262
cluster03006	B683_3292
cluster03682	TM1_0223 isoE1186_3383
cluster03784	TM1_0517 isoM1111_0737
cluster03799	TM1_0552 isoM1111_3521 isoM1111_2497
cluster03806	TM1_0563 isoM1224_0067 isoM1111_0859 isoE1186_3372
cluster03808	TM1_0574 isoM1220_0518
cluster03846	TM1_0679
cluster03858	TM1_0709 isoM1220_0022
cluster03886	TM1_0790
cluster03916	TM1_0898
cluster03970	TM1_1053
cluster03973	TM1_1066 isoE1186_0206
cluster03974	TM1_1070 isoM1220_2612
cluster04000	TM1_1143
cluster04008	TM1_1167
cluster04016	TM1_1184 isoM1224_3176 isoE1186_2348
cluster04044	TM1_1250
cluster04085	TM1_1361 isoM1224_1191 isoE1186_0439
cluster04094	TM1_1402
cluster04097	TM1_1409
cluster04109	TM1_1449 isoM1220_0780
cluster04121	TM1_1492
cluster04142	TM1_1572 isoM1224_1888
cluster04162	TM1_1621
cluster04176	TM1_1679 isoM1220_2276
cluster04185	TM1_1705
cluster04186	TM1_1706
cluster04236	TM1_1815 TM1_3939
cluster04247	TM1_1844
cluster04273	TM1_1895
cluster04327	TM1_2063 isoM1111_0793
cluster04332	TM1_2079 isoM1224_1754
cluster04334	TM1_2097 isoM1111_2344
cluster04362	TM1_2184
cluster04403	TM1_2327
cluster04407	TM1_2357 isoM1220_1006 isoE1186_3439
cluster04421	TM1_2411
cluster04426	TM1_2428
cluster04450	TM1_2519
cluster04470	TM1_2574 isoM1220_0807
cluster04536	TM1_2804 TM1_3861
cluster04595	TM1_3013
cluster04599	TM1_3024
cluster04616	TM1_3059 isoM1220_2899 isoM1220_3576
cluster04666	TM1_3223
cluster04695	TM1_3310 isoM1224_2600
cluster04700	TM1_3323
cluster04705	TM1_3342
cluster04728	TM1_3410
cluster04745	TM1_3454
cluster04747	TM1_3462 isoM1224_3145 isoM1220_1950 isoM1111_0088 isoE1186_2999
cluster04751	TM1_3466 isoM1220_0791
cluster04762	TM1_3488 isoM1111_0154
cluster04781	TM1_3548 isoM1111_2702
cluster04782	TM1_3550
cluster04790	TM1_3565
cluster04799	TM1_3590
cluster04801	TM1_3598
cluster04803	TM1_3605 isoM1224_3583 isoM1220_2549 isoE1186_3378
cluster04806	TM1_3629 TM1_3983
cluster04812	TM1_3649
cluster04817	TM1_3656 isoM1224_3740
cluster04823	TM1_3676 isoM1220_3187
cluster04824	TM1_3677
cluster04829	TM1_3691
cluster04832	TM1_3701
cluster04834	TM1_3706
cluster04835	TM1_3708 isoE1186_1387 isoM1224_2290
cluster04836	TM1_3711 isoM1220_3430
cluster04837	TM1_3714 isoM1224_3729 isoM1224_1233 isoM1220_3230 isoM1220_2909 isoM1220_0808 isoE1186_3419
cluster04840	TM1_3721
cluster04847	TM1_3747
cluster04856	TM1_3761
cluster04858	TM1_3762 isoM1111_3612
cluster04859	TM1_3764
cluster04865	TM1_3787
cluster04870	TM1_3800 isoM1220_3422
cluster04887	TM1_3843 isoM1224_3983
cluster04890	TM1_3848 isoM1224_3975
cluster04891	TM1_3849 isoM1224_3976
cluster04893	TM1_3857 isoM1111_3831
cluster04896	TM1_3869
cluster04898	TM1_3876
cluster04912	TM1_3906 isoM1224_3955
cluster04923	TM1_3946
cluster04924	TM1_3948
cluster04925	TM1_3949
cluster04927	TM1_3953 TM1_3993
cluster04928	TM1_3957
cluster04930	TM1_3961
cluster04931	TM1_3962
cluster04933	TM1_3968
cluster04934	TM1_3969 isoE1186_3619 isoM1224_4172
cluster04936	TM1_3975
cluster04939	TM1_3985
cluster04944	TM1_3991
cluster04946	isoE1186_0002 isoM1111_1351 isoM1224_2808
cluster04955	isoE1186_0070 isoM1224_0816
cluster04961	isoE1186_0102 isoE1186_1004 isoM1224_3261 isoM1224_2225 isoM1111_2576 isoM1111_3647
cluster04970	isoE1186_0131 isoM1224_2490
cluster04994	isoE1186_0277
cluster05000	isoE1186_0347 isoM1224_0708
cluster05002	isoE1186_0351
cluster05008	isoE1186_0392
cluster05016	isoE1186_0460
cluster05020	isoE1186_0480 isoE1186_3794 isoE1186_3573 isoE1186_3517 isoE1186_3415 isoE1186_3385 isoE1186_3345 isoE1186_2875 isoE1186_1244 isoM1224_3797 isoM1224_3404 isoM1111_1123
cluster05021	isoE1186_0483 isoM1111_0131
cluster05030	isoE1186_0539
cluster05032	isoE1186_0559
cluster05036	isoE1186_0572
cluster05043	isoE1186_0592 isoM1224_0844
cluster05047	isoE1186_0639
cluster05051	isoE1186_0670
cluster05056	isoE1186_0693 isoM1220_1199
cluster05058	isoE1186_0699 isoE1186_3238
cluster05075	isoE1186_0802 isoM1111_2503
cluster05076	isoE1186_0808 isoM1224_1086
cluster05077	isoE1186_0819 isoM1224_2754
cluster05088	isoE1186_0904 isoE1186_3546
cluster05095	isoE1186_0944
cluster05098	isoE1186_0952
cluster05123	isoE1186_1105 isoM1111_3040
cluster05133	isoE1186_1151 isoM1224_3415
cluster05134	isoE1186_1152
cluster05135	isoE1186_1154 isoM1111_1672
cluster05150	isoE1186_1233
cluster05157	isoE1186_1286
cluster05162	isoE1186_1331
cluster05190	isoE1186_1451
cluster05192	isoE1186_1463
cluster05194	isoE1186_1465 isoM1224_1991 isoM1111_1114
cluster05195	isoE1186_1466 isoM1224_1990
cluster05201	isoE1186_1472 isoM1224_1982 isoM1111_1106
cluster05206	isoE1186_1477 isoM1224_0907 isoM1111_1403
cluster05207	isoE1186_1478 isoM1111_1404 isoM1224_0906
cluster05213	isoE1186_1514
cluster05216	isoE1186_1548
cluster05218	isoE1186_1550
cluster05222	isoE1186_1554
cluster05224	isoE1186_1556 isoM1111_0468 isoM1224_2804
cluster05225	isoE1186_1557 isoM1224_2803 isoM1111_0469
cluster05228	isoE1186_1560 isoM1111_0470 isoM1224_2800
cluster05247	isoE1186_1688
cluster05264	isoE1186_1762 isoM1111_1670
cluster05270	isoE1186_1827 isoM1111_1777
cluster05292	isoE1186_1973
cluster05297	isoE1186_2005 isoM1224_0640
cluster05305	isoE1186_2027
cluster05308	isoE1186_2036
cluster05312	isoE1186_2040 isoM1224_3520 isoM1111_3331
cluster05313	isoE1186_2041 isoM1111_3330
cluster05320	isoE1186_2048
cluster05326	isoE1186_2054
cluster05327	isoE1186_2056 isoM1224_3671 isoM1111_2892
cluster05329	isoE1186_2058
cluster05334	isoE1186_2081
cluster05348	isoE1186_2129 isoM1224_1431
cluster05368	isoE1186_2203
cluster05371	isoE1186_2227 isoM1111_0323
cluster05383	isoE1186_2282 isoM1224_3154
cluster05393	isoE1186_2365
cluster05400	isoE1186_2386 isoM1224_0285 isoM1111_1025
cluster05401	isoE1186_2387
cluster05403	isoE1186_2415 isoM1111_0138
cluster05404	isoE1186_2419
cluster05415	isoE1186_2514
cluster05417	isoE1186_2527
cluster05420	isoE1186_2565 isoM1224_1652 isoM1224_1650
cluster05424	isoE1186_2570
cluster05425	isoE1186_2577
cluster05427	isoE1186_2583
cluster05465	isoE1186_2722 isoM1224_3771
cluster05472	isoE1186_2810 isoM1224_1830 isoM1111_2827
cluster05473	isoE1186_2812
cluster05476	isoE1186_2828
cluster05477	isoE1186_2829
cluster05478	isoE1186_2830
cluster05480	isoE1186_2833
cluster05481	isoE1186_2839 isoM1111_3596
cluster05488	isoE1186_2868 isoM1224_3140
cluster05493	isoE1186_2881 isoM1224_0185
cluster05503	isoE1186_2919
cluster05507	isoE1186_2931
cluster05517	isoE1186_2964
cluster05519	isoE1186_2971
cluster05522	isoE1186_2977
cluster05523	isoE1186_2978
cluster05531	isoE1186_3018
cluster05533	isoE1186_3021
cluster05541	isoE1186_3048
cluster05544	isoE1186_3065
cluster05554	isoE1186_3122
cluster05572	isoE1186_3154 isoM1224_4152
cluster05578	isoE1186_3195 isoM1111_3403
cluster05586	isoE1186_3230 isoM1224_2685
cluster05588	isoE1186_3236
cluster05591	isoE1186_3245 isoE1186_3375
cluster05592	isoE1186_3248
cluster05603	isoE1186_3284 isoM1224_0568
cluster05606	isoE1186_3302
cluster05624	isoE1186_3357
cluster05628	isoE1186_3365 isoM1224_3635
cluster05629	isoE1186_3376
cluster05634	isoE1186_3394
cluster05635	isoE1186_3395 isoM1224_2028 isoM1111_2588
cluster05640	isoE1186_3406
cluster05642	isoE1186_3416
cluster05650	isoE1186_3455
cluster05651	isoE1186_3456
cluster05655	isoE1186_3464
cluster05656	isoE1186_3465
cluster05660	isoE1186_3479 isoM1224_3403
cluster05669	isoE1186_3526 isoE1186_3654
cluster05672	isoE1186_3534
cluster05674	isoE1186_3540
cluster05675	isoE1186_3541
cluster05683	isoE1186_3564 isoM1220_3494
cluster05692	isoE1186_3587
cluster05693	isoE1186_3589
cluster05696	isoE1186_3596
cluster05700	isoE1186_3605 isoM1111_3665
cluster05709	isoE1186_3626 isoM1111_1104
cluster05710	isoE1186_3630
cluster05715	isoE1186_3642 isoM1220_2833
cluster05723	isoE1186_3655 isoM1220_3212
cluster05729	isoE1186_3675 isoM1220_3243
cluster05732	isoE1186_3685
cluster05760	isoE1186_3752
cluster05770	isoE1186_3767
cluster05774	isoE1186_3781
cluster05780	isoE1186_3798 isoM1224_1061
cluster05783	isoE1186_3810
cluster05784	isoE1186_3819 isoM1224_3606
cluster05787	isoE1186_3832 isoM1111_3852
cluster05788	isoE1186_3835
cluster05795	isoM1111_0014
cluster05799	isoM1111_0030 isoM1111_3419 isoM1111_3414
cluster05800	isoM1111_0034 isoM1224_0204
cluster05808	isoM1111_0066
cluster05819	isoM1111_0120
cluster05820	isoM1111_0136
cluster05825	isoM1111_0165
cluster05831	isoM1111_0200 isoM1111_3903
cluster05834	isoM1111_0225
cluster05837	isoM1111_0229
cluster05838	isoM1111_0236
cluster05850	isoM1111_0278
cluster05851	isoM1111_0279
cluster05857	isoM1111_0298
cluster05868	isoM1111_0359
cluster05872	isoM1111_0375
cluster05873	isoM1111_0377
cluster05877	isoM1111_0392
cluster05878	isoM1111_0393 isoM1224_0998
cluster05879	isoM1111_0397
cluster05887	isoM1111_0443
cluster05891	isoM1111_0465
cluster05892	isoM1111_0466 isoM1224_0903
cluster05898	isoM1111_0488
cluster05910	isoM1111_0533
cluster05918	isoM1111_0549
cluster05947	isoM1111_0664
cluster05948	isoM1111_0665
cluster05961	isoM1111_0723
cluster05964	isoM1111_0732
cluster05973	isoM1111_0764
cluster05974	isoM1111_0765
cluster05991	isoM1111_0827
cluster05994	isoM1111_0834 isoM1224_0193 isoM1224_3287
cluster05995	isoM1111_0836 isoM1224_0191
cluster06026	isoM1111_0929
cluster06036	isoM1111_0971
cluster06039	isoM1111_0982
cluster06045	isoM1111_1005
cluster06048	isoM1111_1016
cluster06051	isoM1111_1020
cluster06053	isoM1111_1026 isoM1224_0284
cluster06054	isoM1111_1029
cluster06056	isoM1111_1031 isoM1224_3484
cluster06071	isoM1111_1089
cluster06075	isoM1111_1113
cluster06080	isoM1111_1125
cluster06086	isoM1111_1142
cluster06091	isoM1111_1150
cluster06099	isoM1111_1197
cluster06101	isoM1111_1200
cluster06112	isoM1111_1260
cluster06136	isoM1111_1398 isoM1111_1400
cluster06138	isoM1111_1401
cluster06141	isoM1111_1421
cluster06152	isoM1111_1479
cluster06158	isoM1111_1514
cluster06159	isoM1111_1522
cluster06169	isoM1111_1564
cluster06197	isoM1111_1677
cluster06200	isoM1111_1695 isoM1224_3539
cluster06202	isoM1111_1702
cluster06212	isoM1111_1734
cluster06221	isoM1111_1779
cluster06222	isoM1111_1780
cluster06226	isoM1111_1806
cluster06233	isoM1111_1817
cluster06238	isoM1111_1826
cluster06243	isoM1111_1844
cluster06244	isoM1111_1849
cluster06249	isoM1111_1864
cluster06256	isoM1111_1883
cluster06259	isoM1111_1890 isoM1224_0711
cluster06265	isoM1111_1929
cluster06271	isoM1111_1968
cluster06300	isoM1111_2063
cluster06303	isoM1111_2066
cluster06321	isoM1111_2126
cluster06327	isoM1111_2152
cluster06332	isoM1111_2172
cluster06333	isoM1111_2173
cluster06335	isoM1111_2175
cluster06370	isoM1111_2308
cluster06373	isoM1111_2319 isoM1220_1389
cluster06374	isoM1111_2321
cluster06386	isoM1111_2355
cluster06387	isoM1111_2356 isoM1224_3571
cluster06395	isoM1111_2385
cluster06402	isoM1111_2416
cluster06403	isoM1111_2418
cluster06416	isoM1111_2463
cluster06420	isoM1111_2472
cluster06427	isoM1111_2507
cluster06462	isoM1111_2644
cluster06473	isoM1111_2678
cluster06474	isoM1111_2679
cluster06484	isoM1111_2714
cluster06485	isoM1111_2717
cluster06493	isoM1111_2732
cluster06502	isoM1111_2773
cluster06508	isoM1111_2785
cluster06510	isoM1111_2788
cluster06522	isoM1111_2824
cluster06532	isoM1111_2861
cluster06553	isoM1111_2916
cluster06557	isoM1111_2930
cluster06566	isoM1111_2958 isoM1224_0973
cluster06569	isoM1111_2964 isoM1224_2851 isoM1111_3456
cluster06577	isoM1111_2992
cluster06579	isoM1111_2998
cluster06580	isoM1111_2997 isoM1111_3975
cluster06596	isoM1111_3051
cluster06621	isoM1111_3141
cluster06622	isoM1111_3142
cluster06626	isoM1111_3152
cluster06629	isoM1111_3164
cluster06639	isoM1111_3188
cluster06646	isoM1111_3208 isoM1224_3424
cluster06649	isoM1111_3215
cluster06656	isoM1111_3249 isoM1111_3915
cluster06665	isoM1111_3280
cluster06675	isoM1111_3318
cluster06680	isoM1111_3326
cluster06681	isoM1111_3328
cluster06682	isoM1111_3336
cluster06687	isoM1111_3342
cluster06693	isoM1111_3362
cluster06694	isoM1111_3370 isoM1224_3258
cluster06695	isoM1111_3372
cluster06698	isoM1111_3380
cluster06701	isoM1111_3386
cluster06706	isoM1111_3406
cluster06707	isoM1111_3408
cluster06708	isoM1111_3409
cluster06709	isoM1111_3411
cluster06711	isoM1111_3413 isoM1111_3418
cluster06713	isoM1111_3416
cluster06714	isoM1111_3421
cluster06718	isoM1111_3444 isoM1220_3237
cluster06719	isoM1111_3447
cluster06730	isoM1111_3479
cluster06739	isoM1111_3520
cluster06740	isoM1111_3529
cluster06744	isoM1111_3545
cluster06749	isoM1111_3559 isoM1111_3579
cluster06764	isoM1111_3637 isoM1111_3974
cluster06768	isoM1111_3655
cluster06769	isoM1111_3658
cluster06775	isoM1111_3674
cluster06783	isoM1111_3707
cluster06784	isoM1111_3710
cluster06796	isoM1111_3758
cluster06797	isoM1111_3762
cluster06804	isoM1111_3788
cluster06806	isoM1111_3794
cluster06813	isoM1111_3805
cluster06825	isoM1111_3863
cluster06835	isoM1111_3887
cluster06849	isoM1111_3928
cluster06857	isoM1111_3952
cluster06860	isoM1111_3964
cluster06862	isoM1111_3968
cluster06863	isoM1111_3969
cluster06865	isoM1111_3977
cluster06867	isoM1111_3984
cluster06868	isoM1111_3993 isoM1224_3602
cluster06923	isoM1220_0508
cluster06930	isoM1220_0547
cluster06958	isoM1220_0813
cluster06965	isoM1220_0858
cluster06966	isoM1220_0869
cluster06967	isoM1220_0878
cluster07002	isoM1220_1172
cluster07051	isoM1220_1640
cluster07066	isoM1220_1738
cluster07096	isoM1220_2020
cluster07098	isoM1220_2029
cluster07137	isoM1220_2373
cluster07144	isoM1220_2431
cluster07156	isoM1220_2522 isoM1224_3632
cluster07159	isoM1220_2556
cluster07163	isoM1220_2570 isoM1224_2745
cluster07165	isoM1220_2582
cluster07175	isoM1220_2740
cluster07178	isoM1220_2762
cluster07188	isoM1220_2851
cluster07196	isoM1220_2904
cluster07199	isoM1220_2935 isoM1224_4146
cluster07204	isoM1220_2954
cluster07213	isoM1220_3006
cluster07215	isoM1220_3012
cluster07216	isoM1220_3018
cluster07218	isoM1220_3033
cluster07221	isoM1220_3065 isoM1224_3359
cluster07235	isoM1220_3136
cluster07236	isoM1220_3154
cluster07237	isoM1220_3159
cluster07240	isoM1220_3177
cluster07244	isoM1220_3192
cluster07253	isoM1220_3219
cluster07259	isoM1220_3249
cluster07266	isoM1220_3280
cluster07284	isoM1220_3380
cluster07288	isoM1220_3397
cluster07298	isoM1220_3440
cluster07299	isoM1220_3446
cluster07300	isoM1220_3445 isoM1224_3780
cluster07307	isoM1220_3461
cluster07311	isoM1220_3467
cluster07323	isoM1220_3515
cluster07328	isoM1220_3524
cluster07342	isoM1220_3562
cluster07353	isoM1220_3608
cluster07359	isoM1224_0087
cluster07385	isoM1224_0298
cluster07390	isoM1224_0303 isoM1224_0325
cluster07391	isoM1224_0304
cluster07407	isoM1224_0333
cluster07409	isoM1224_0335
cluster07410	isoM1224_0336
cluster07414	isoM1224_0342
cluster07420	isoM1224_0451
cluster07421	isoM1224_0452
cluster07432	isoM1224_0533
cluster07435	isoM1224_0542
cluster07441	isoM1224_0583
cluster07442	isoM1224_0584
cluster07446	isoM1224_0602
cluster07447	isoM1224_0603
cluster07470	isoM1224_0764
cluster07472	isoM1224_0766 isoM1224_3775
cluster07481	isoM1224_0782
cluster07512	isoM1224_0902
cluster07521	isoM1224_0928
cluster07522	isoM1224_0929
cluster07536	isoM1224_1005
cluster07544	isoM1224_1043
cluster07569	isoM1224_1240
cluster07600	isoM1224_1523
cluster07607	isoM1224_1530
cluster07609	isoM1224_1532
cluster07610	isoM1224_1533
cluster07623	isoM1224_1553
cluster07625	isoM1224_1555
cluster07629	isoM1224_1560
cluster07633	isoM1224_1564
cluster07635	isoM1224_1566
cluster07636	isoM1224_1567
cluster07658	isoM1224_1777
cluster07663	isoM1224_1856
cluster07668	isoM1224_1880
cluster07669	isoM1224_1881
cluster07672	isoM1224_1884
cluster07679	isoM1224_1897
cluster07683	isoM1224_1903
cluster07687	isoM1224_1916
cluster07694	isoM1224_1960
cluster07695	isoM1224_1961
cluster07703	isoM1224_1988
cluster07715	isoM1224_2040
cluster07717	isoM1224_2042
cluster07718	isoM1224_2044
cluster07719	isoM1224_2043
cluster07722	isoM1224_2093
cluster07727	isoM1224_2106
cluster07729	isoM1224_2108 isoM1224_3810
cluster07731	isoM1224_2119
cluster07734	isoM1224_2166
cluster07737	isoM1224_2172
cluster07742	isoM1224_2194
cluster07793	isoM1224_2407
cluster07795	isoM1224_2409
cluster07807	isoM1224_2462
cluster07823	isoM1224_2549
cluster07835	isoM1224_2633
cluster07836	isoM1224_2634
cluster07838	isoM1224_2641
cluster07839	isoM1224_2646
cluster07842	isoM1224_2658
cluster07852	isoM1224_2719 isoM1224_2733
cluster07865	isoM1224_2788
cluster07867	isoM1224_2798
cluster07869	isoM1224_2801
cluster07870	isoM1224_2805
cluster07872	isoM1224_2810
cluster07880	isoM1224_2861 isoM1224_3830
cluster07883	isoM1224_2864
cluster07888	isoM1224_2884
cluster07889	isoM1224_2885
cluster07890	isoM1224_2886
cluster07892	isoM1224_2888
cluster07893	isoM1224_2889
cluster07898	isoM1224_2906
cluster07900	isoM1224_2933
cluster07901	isoM1224_2934
cluster07905	isoM1224_2938
cluster07906	isoM1224_2939
cluster07907	isoM1224_2944
cluster07908	isoM1224_2948
cluster07917	isoM1224_2971
cluster07924	isoM1224_3020
cluster07928	isoM1224_3027
cluster07939	isoM1224_3073
cluster07940	isoM1224_3075 isoM1224_3888
cluster07942	isoM1224_3078 isoM1224_3936
cluster07944	isoM1224_3101
cluster07946	isoM1224_3107
cluster07950	isoM1224_3114
cluster07959	isoM1224_3170
cluster07961	isoM1224_3181 isoM1224_3790
cluster07977	isoM1224_3246
cluster07980	isoM1224_3260
cluster07985	isoM1224_3283
cluster07986	isoM1224_3291
cluster07988	isoM1224_3309
cluster07995	isoM1224_3342
cluster07997	isoM1224_3382
cluster08001	isoM1224_3410
cluster08005	isoM1224_3420
cluster08009	isoM1224_3439
cluster08032	isoM1224_3519
cluster08034	isoM1224_3531
cluster08038	isoM1224_3538
cluster08042	isoM1224_3551
cluster08047	isoM1224_3565
cluster08055	isoM1224_3596
cluster08064	isoM1224_3649
cluster08065	isoM1224_3652
cluster08067	isoM1224_3656
cluster08068	isoM1224_3658
cluster08071	isoM1224_3666
cluster08072	isoM1224_3669 isoM1224_3874
cluster08077	isoM1224_3682
cluster08078	isoM1224_3683
cluster08084	isoM1224_3690
cluster08087	isoM1224_3700
cluster08093	isoM1224_3711
cluster08100	isoM1224_3735
cluster08104	isoM1224_3745
cluster08115	isoM1224_3776
cluster08116	isoM1224_3779
cluster08128	isoM1224_3828
cluster08132	isoM1224_3845
cluster08134	isoM1224_3849
cluster08135	isoM1224_3851
cluster08137	isoM1224_3852
cluster08139	isoM1224_3857
cluster08147	isoM1224_3892
cluster08149	isoM1224_3895
cluster08153	isoM1224_3919
cluster08154	isoM1224_3921
cluster08157	isoM1224_3928
cluster08163	isoM1224_3950
cluster08164	isoM1224_3954
cluster08165	isoM1224_3957
cluster08167	isoM1224_3959
cluster08168	isoM1224_3961
cluster08169	isoM1224_3968
cluster08172	isoM1224_3982
cluster08176	isoM1224_3992
cluster08178	isoM1224_4009
cluster08179	isoM1224_4010
cluster08180	isoM1224_4012
cluster08182	isoM1224_4016
cluster08193	isoM1224_4046
cluster08194	isoM1224_4048
cluster08198	isoM1224_4056 isoM1224_4057
cluster08202	isoM1224_4067
cluster08205	isoM1224_4084
cluster08213	isoM1224_4098
cluster08214	isoM1224_4100
cluster08221	isoM1224_4115
cluster08232	isoM1224_4147
cluster08238	isoM1224_4170
cluster08239	isoM1224_4171
