# Supplementary material for: Genome-Wide Relatedness of Treponema pedis, from Gingiva and Necrotic Skin Lesions of Pigs, with the Human Oral Pathogen Treponema denticola
Source: PLoS One. 2013 Aug 19;8(8):e71281. doi: 10.1371/journal.pone.0071281 (PMC3747143; doi:10.1371/journal.pone.0071281)
Supplement: Table S6 — (XLS) [file pone.0071281.s010.xls]

## Sheet: Sheet1
Cluster	Gene_members
cluster0002	33520__0006
cluster0012	33520__0048 MYRT__0892 USTrep__0766 AL2__0765 ASLM__0950
cluster0016	33520__0068
cluster0017	33520__0069
cluster0026	33520__0088
cluster0033	33520__0100
cluster0039	33520__0119 OTK__0582 MYRT__1253 H1T__1031 H22__2030 35404__0679 33521__0117
cluster0046	33520__0169
cluster0047	33520__0170
cluster0049	33520__0172
cluster0052	33520__0175
cluster0054	33520__0177
cluster0057	33520__0194 MYRT__1157
cluster0059	33520__0196
cluster0069	33520__0252 ASLM__2683
cluster0070	33520__0253
cluster0073	33520__0260
cluster0075	33520__0271 H1T__1091
cluster0076	33520__0272 MYRT__2261 H1T__1090 H22__0859 SP33__1386 SP33__1387
cluster0100	33520__0370
cluster0120	33520__0423 MYRT__2705 H1T__0460
cluster0131	33520__0453 MYRT__1602 H1T__0609 SP33__2891
cluster0132	33520__0454 H1T__0608 MYRT__1601
cluster0135	33520__0483 MYRT__2044 H1T__0720 ASLM__0084 H22__1822
cluster0156	33520__0563 OTK__0460 33521__0456
cluster0166	33520__0600 USTrep__2832
cluster0192	33520__0677 USTrep__1466 SP37__1467 OTK__2021 H22__1237 MYRT__1073 H1T__2508
cluster0194	33520__0679 USTrep__2837 USTrep__1469 SP37__1469
cluster0223	33520__0735 MYRT__0277 H1T__1297 ASLM__0360 H22__2088 USTrep__0958 AL2__2174
cluster0235	33520__0791 MYRT__2048 H1T__0718 SP37__2265 USTrep__2195 SP33__1583
cluster0238	33520__0804 MYRT__2062 AL2__0536 ASLM__0072
cluster0239	33520__0807 MYRT__2063 H1T__0706 SP33__2651 AL2__2845
cluster0241	33520__0809 H1T__0703 H22__2473 OTK__2464 SP33__1569 USTrep__1881 SP37__1873
cluster0255	33520__0869
cluster0261	33520__0896 H1T__0437 AL2__2405
cluster0278	33520__0964 AL2__0167 MYRT__0169 H1T__0373 SP33__2026
cluster0287	33520__1006 H1T__0333 35404__1788 H22__2310
cluster0295	33520__1032 OTK__0054 USTrep__0391 SP37__1703 MYRT__0668 H1T__0305
cluster0302	33520__1057
cluster0314	33520__1120 MYRT__1930 H1T__0976 H22__0187 ASLM__0151 USTrep__0332 SP37__0331 OTK__2050 AL2__1213 SP33__1041
cluster0318	33520__1126
cluster0324	33520__1148 USTrep__2650 SP37__0367 MYRT__2990 H1T__0495 H22__1467 ASLM__2489 AL2__0315
cluster0327	33520__1164
cluster0336	33520__1183 AL2__0592 MYRT__0552
cluster0338	33520__1186
cluster0344	33520__1200
cluster0345	33520__1201
cluster0366	33520__1291
cluster0367	33520__1292 H22__2212 ASLM__1284 USTrep__3098
cluster0368	33520__1294 35404__1190 H22__1845 AL2__2431 SP33__0902 MYRT__0161
cluster0373	33520__1305
cluster0375	33520__1307 AL2__1615
cluster0379	33520__1311
cluster0381	33520__1313
cluster0417	33520__1465 H1T__1667 USTrep__0045 SP37__0045 35404__1655
cluster0419	33520__1472 MYRT__1690
cluster0421	33520__1474 MYRT__1692
cluster0452	33520__1597 MYRT__2629 H1T__0634 AL2__1742
cluster0453	33520__1598 MYRT__2628 H1T__0635 AL2__1743
cluster0454	33520__1599 MYRT__2627 H1T__0636 AL2__1744
cluster0456	33520__1601
cluster0458	33520__1603 MYRT__2623 H1T__0639 AL2__1747
cluster0459	33520__1604 MYRT__2622 H1T__0640
cluster0461	33520__1606
cluster0465	33520__1612
cluster0466	33520__1613 MYRT__2658 H1T__1740
cluster0467	33520__1614 H1T__1739 AL2__2785
cluster0473	33520__1621
cluster0474	33520__1622
cluster0475	33520__1623 MYRT__2648 H1T__0615 AL2__1722
cluster0476	33520__1624 MYRT__2647 H1T__0616 AL2__1723
cluster0477	33520__1625 MYRT__2646 H1T__0617 AL2__1724
cluster0479	33520__1627 MYRT__2644 H1T__0619 AL2__1726
cluster0480	33520__1628 MYRT__2643 H1T__0620 AL2__1727
cluster0481	33520__1629 MYRT__2642 H1T__0621 AL2__1728
cluster0482	33520__1630 MYRT__2641 H1T__0622
cluster0486	33520__1634 MYRT__2637 H1T__0626 AL2__1734
cluster0489	33520__1637 MYRT__2634 AL2__1737 H1T__0629
cluster0490	33520__1638 MYRT__2632 H1T__0631 AL2__1739
cluster0491	33520__1639 MYRT__2631 H1T__0632 AL2__1740
cluster0492	33520__1650 AL2__1760 SP33__2357 OTK__1870
cluster0499	33520__1676 SP33__1922
cluster0514	33520__1702 MYRT__0501 H1T__2136 ASLM__1555 USTrep__1516 SP37__1645
cluster0521	33520__1721 USTrep__1700 AL2__1945 33521__0850 ASLM__2294
cluster0522	33520__1724 MYRT__2220 H1T__1880 ASLM__2297 H22__1933 35404__2203 33521__0853
cluster0526	33520__1729 H22__1929
cluster0550	33520__1819 35404__2221 33521__2507 OTK__2768 H22__2649 ASLM__2646 AL2__2608 SP33__2548 MYRT__2906 H1T__0671 USTrep__2440 SP37__2456
cluster0555	33520__1830
cluster0559	33520__1834 MYRT__2840 H1T__2761
cluster0561	33520__1836 MYRT__2842 H1T__2763
cluster0568	33520__1843 MYRT__2850 H1T__2770
cluster0572	33520__1847
cluster0577	33520__1852 MYRT__2748 H1T__2779
cluster0578	33520__1853 MYRT__2747 H1T__2780
cluster0584	33520__1859 MYRT__2741 H1T__2785
cluster0588	33520__1863 MYRT__2737 H1T__2789
cluster0590	33520__1865
cluster0591	33520__1866
cluster0592	33520__1867
cluster0593	33520__1868
cluster0594	33520__1869 MYRT__2729 H1T__2797
cluster0601	33520__1876
cluster0603	33520__1879 USTrep__0479 H22__1749 AL2__1301 33521__0020
cluster0606	33520__1886 MYRT__1997 H1T__1603 AL2__2413
cluster0615	33520__1924
cluster0618	33520__1929 MYRT__0820 H1T__2228
cluster0629	33520__1968
cluster0632	33520__1990 MYRT__1509 H1T__2552 AL2__2678
cluster0636	33520__1996
cluster0644	33520__2030 MYRT__0584 H1T__2397 ASLM__2588 AL2__2480 SP33__2061
cluster0647	33520__2033 MYRT__0581 H1T__2394 ASLM__2585 AL2__2484
cluster0649	33520__2045 35404__0166 33521__2332
cluster0665	33520__2152
cluster0666	33520__2157 MYRT__1809 H1T__0908
cluster0676	33520__2202 MYRT__1609 OTK__2730
cluster0685	33520__2214 H1T__0194 ASLM__2120 MYRT__1375
cluster0687	33520__2218
cluster0688	33520__2219
cluster0690	33520__2221
cluster0691	33520__2231 MYRT__1395 H1T__0174 OTK__2302
cluster0692	33520__2233
cluster0693	33520__2247 MYRT__1411 H1T__0159 SP33__1636
cluster0723	33520__2324
cluster0727	33520__2328
cluster0728	33520__2329 MYRT__3028 H1T__2938
cluster0730	33520__2331 MYRT__3026 H1T__2921
cluster0731	33520__2332 MYRT__3025 H1T__2922
cluster0737	33520__2341
cluster0742	33520__2384
cluster0747	33520__2423 MYRT__2421 H1T__1980 ASLM__2195
cluster0748	33520__2424 MYRT__2420 H1T__1981 ASLM__2194
cluster0761	33520__2459 OTK__0846 MYRT__2391 H1T__2238 USTrep__1063 SP37__1053
cluster0765	33520__2471
cluster0782	33520__2527
cluster0788	33520__2556
cluster0790	33520__2558 MYRT__1495 H1T__2668
cluster0792	33520__2565 MYRT__1502
cluster0793	33520__2570 USTrep__1368 SP37__1061 OTK__2496 H22__1693 35404__2212 33521__2382 ASLM__2381 AL2__2531 MYRT__1152 H1T__1317
cluster0808	33520__2638 OTK__1633
cluster0815	33520__2666 OTK__2796 MYRT__2696 H1T__2850 H22__2625 ASLM__2721 AL2__2805
cluster0820	33520__2685 MYRT__0061 H1T__0034
cluster0832	33520__2726 MYRT__2771 H1T__1816 OTK__1428 USTrep__1241 SP37__1275
cluster0835	33520__2746 MYRT__0404 H1T__1171
cluster0844	33520__2771 MYRT__0272 H1T__0501
cluster0869	33520__2843 H1T__0067 H22__1940 SP33__2254
cluster0875	33520__2850 MYRT__2815 H1T__2702 SP33__2880 AL2__2589
cluster0887	33520__2878 H1T__2942 USTrep__1305 SP37__1338 OTK__2586 35404__2674
cluster0898	33520__2903
cluster0908	33520__2922
cluster0909	33520__2923
cluster0910	33520__2924 MYRT__3010 H1T__2927 H22__0623 SP33__2898
cluster0912	33520__2926
cluster0918	33520__2936
cluster0919	33520__2939
cluster0922	33520__2952
cluster0931	33520__2967 USTrep__2982
cluster0934	33520__2974
cluster0937	33520__2987 USTrep__2517 SP37__2576 OTK__2737 ASLM__2559 AL2__2720 SP33__2897
cluster0938	33520__2988
cluster0940	33520__2999 33520__3007
cluster0941	33520__3000 33520__3008
cluster0943	33520__3002
cluster0945	33520__3004
cluster0946	33520__3005
cluster0947	33520__3006
cluster0948	33520__3011
cluster0950	33520__3013
cluster0951	33520__3026
cluster0973	33521__0224 35404__1824 USTrep__3008 SP37__2993 OTK__2407 ASLM__0520 AL2__0154
cluster0980	33521__0250 35404__1798 USTrep__0422 SP37__0391 OTK__2425 H22__2319 SP33__0492
cluster1008	33521__0471 35404__1298
cluster1011	33521__0475 35404__1294
cluster1020	33521__0534 35404__1082 USTrep__1826 SP37__1818 USTrep__1488 SP37__1617
cluster1043	33521__0690 35404__0323
cluster1079	33521__0920
cluster1089	33521__0995 USTrep__0518 35404__1019 AL2__1342 MYRT__0406 H1T__1169
cluster1134	33521__1418 35404__1567
cluster1149	33521__1499
cluster1157	33521__1602
cluster1161	33521__1612
cluster1164	33521__1658 35404__2063 AL2__0349 SP33__1422
cluster1167	33521__1695 ASLM__1199 35404__2461
cluster1168	33521__1717
cluster1170	33521__1725 35404__2233
cluster1197	33521__1933
cluster1210	33521__2044 35404__0492
cluster1223	33521__2134 MYRT__3133 35404__1333
cluster1228	33521__2173 USTrep__0343 SP37__0343 35404__1173 ASLM__0140 AL2__1203
cluster1238	33521__2247 35404__1099
cluster1253	33521__2399 H22__0201 USTrep__0348 SP37__0348 OTK__1221
cluster1254	33521__2404
cluster1264	33521__2469 H1T__0190 AL2__1635
cluster1267	33521__2476
cluster1306	33521__2796 35404__2776 MYRT__3086 USTrep__0899
cluster1313	35404__0073 MYRT__1580
cluster1315	35404__0085
cluster1317	35404__0102 ASLM__0938
cluster1320	35404__0144
cluster1374	35404__0887
cluster1380	35404__0963
cluster1425	35404__1428 AL2__2547
cluster1456	35404__1842
cluster1515	35404__2670
cluster1522	35404__2739
cluster1675	AL2__0169 H1T__0375
cluster1694	AL2__0190 MYRT__0235 H1T__0533
cluster1698	AL2__0194
cluster1699	AL2__0195
cluster1702	AL2__0198 MYRT__0227 H1T__0541
cluster1705	AL2__0201 MYRT__0224
cluster1708	AL2__0204
cluster1711	AL2__0207 MYRT__0218 H1T__0550
cluster1714	AL2__0210
cluster1718	AL2__0214 MYRT__0211 H1T__0557
cluster1719	AL2__0215 MYRT__0210 H1T__0558
cluster1721	AL2__0217 MYRT__0208 H1T__0560
cluster1723	AL2__0219
cluster1724	AL2__0220 SP33__2756
cluster1728	AL2__0224
cluster1729	AL2__0225
cluster1732	AL2__0228
cluster1741	AL2__0237 MYRT__0188 H1T__0579
cluster1742	AL2__0238 MYRT__0187
cluster1784	AL2__0287 USTrep__2574 SP37__2121 ASLM__0659
cluster1791	AL2__0296
cluster1794	AL2__0299
cluster1796	AL2__0301
cluster1882	AL2__0399
cluster1883	AL2__0400
cluster1884	AL2__0401 SP33__1815
cluster1886	AL2__0403
cluster1888	AL2__0405
cluster1892	AL2__0409
cluster1966	AL2__0492
cluster2000	AL2__0528 OTK__2462
cluster2200	AL2__0759
cluster2202	AL2__0761
cluster2203	AL2__0762 USTrep__0769 SP37__0702
cluster2288	AL2__0858 ASLM__0197
cluster2310	AL2__0884
cluster2360	AL2__0938
cluster2374	AL2__0952
cluster2382	AL2__0960 H22__0047 OTK__0550
cluster2446	AL2__1037 OTK__1940
cluster2451	AL2__1042 OTK__1945
cluster2453	AL2__1044
cluster2459	AL2__1050 OTK__1955
cluster2460	AL2__1051
cluster2461	AL2__1052
cluster2463	AL2__1054 OTK__1959
cluster2464	AL2__1055 OTK__1960
cluster2467	AL2__1058 OTK__1963
cluster2468	AL2__1059 OTK__1964
cluster2472	AL2__1063 OTK__1968
cluster2473	AL2__1064 OTK__1969
cluster2474	AL2__1065 OTK__1970
cluster2476	AL2__1067 OTK__1972
cluster2478	AL2__1069
cluster2480	AL2__1071 OTK__1975
cluster2482	AL2__1073 OTK__1977
cluster2483	AL2__1074 OTK__1978
cluster2486	AL2__1077
cluster2489	AL2__1080 OTK__1986
cluster2491	AL2__1082 OTK__1988
cluster2492	AL2__1083 OTK__1989
cluster2496	AL2__1087 OTK__1993
cluster2600	AL2__1200
cluster2610	AL2__1220 OTK__2043 ASLM__0158
cluster2626	AL2__1241 MYRT__0085 H1T__0011 ASLM__1731
cluster2661	AL2__1280 H22__1949 ASLM__1020
cluster2669	AL2__1289 SP33__0950
cluster2670	AL2__1290
cluster2785	AL2__1420 MYRT__0786 H1T__2186
cluster2809	AL2__1447
cluster2810	AL2__1448
cluster2821	AL2__1460
cluster2871	AL2__1530
cluster2887	AL2__1550 MYRT__0372
cluster2944	AL2__1613 OTK__2309
cluster2945	AL2__1614
cluster3005	AL2__1686 H1T__2058
cluster3007	AL2__1688 H1T__2056
cluster3035	AL2__1720 MYRT__2650 H1T__0613
cluster3036	AL2__1721 MYRT__2649 H1T__0614
cluster3037	AL2__1729
cluster3038	AL2__1730
cluster3039	AL2__1738 SP33__3083
cluster3040	AL2__1741 MYRT__2630 H1T__0633
cluster3041	AL2__1748
cluster3063	AL2__1774
cluster3066	AL2__1777 H22__2442
cluster3070	AL2__1781
cluster3133	AL2__1856 H22__2685
cluster3151	AL2__1876 USTrep__0913 SP37__0889 H1T__1548
cluster3201	AL2__1937 ASLM__0776
cluster3314	AL2__2073 SP33__2256 OTK__0346 USTrep__0577 SP37__0471
cluster3316	AL2__2075
cluster3319	AL2__2078
cluster3328	AL2__2091 H1T__2427 ASLM__0874 H22__0433
cluster3354	AL2__2121
cluster3504	AL2__2299 USTrep__1602 SP37__1543
cluster3505	AL2__2300
cluster3545	AL2__2341
cluster3558	AL2__2354
cluster3584	AL2__2390 MYRT__0116 H1T__0423 H22__2181 USTrep__0492
cluster3654	AL2__2483
cluster3702	AL2__2537 SP33__2380 MYRT__2300 H1T__1917 H22__1685 ASLM__2374
cluster3716	AL2__2554
cluster3753	AL2__2598
cluster3765	AL2__2612
cluster3850	AL2__2707
cluster3860	AL2__2723 ASLM__2733
cluster3905	AL2__2784
cluster3919	AL2__2808
cluster3922	AL2__2811
cluster3929	AL2__2819
cluster3934	AL2__2825
cluster3935	AL2__2826
cluster3950	AL2__2864
cluster3952	AL2__2868
cluster3966	ASLM__0060
cluster3967	ASLM__0064 MYRT__2069 H1T__0699
cluster3972	ASLM__0129
cluster3988	ASLM__0218
cluster4010	ASLM__0355
cluster4011	ASLM__0356
cluster4012	ASLM__0357
cluster4023	ASLM__0432 USTrep__1037 SP37__0851
cluster4026	ASLM__0467 USTrep__2758 SP37__2741 OTK__0995
cluster4046	ASLM__0604
cluster4047	ASLM__0607
cluster4067	ASLM__0854
cluster4072	ASLM__0877
cluster4073	ASLM__0878
cluster4077	ASLM__0917 H22__0479
cluster4080	ASLM__0920 H22__0483
cluster4081	ASLM__0922
cluster4083	ASLM__0924 H22__0487
cluster4085	ASLM__0948
cluster4090	ASLM__0975 MYRT__2452 H1T__1950
cluster4093	ASLM__0978 MYRT__2455 H1T__1947
cluster4094	ASLM__0979 MYRT__2456 H1T__1946
cluster4095	ASLM__0980 MYRT__2457 H1T__1945 SP33__2847 SP33__3052
cluster4096	ASLM__0981
cluster4097	ASLM__0982 MYRT__2458 H1T__1944
cluster4098	ASLM__0983 MYRT__2459 H1T__1943
cluster4099	ASLM__0984 MYRT__2460 H1T__1942
cluster4100	ASLM__0985 MYRT__2461 H1T__1941
cluster4101	ASLM__0986
cluster4102	ASLM__0987
cluster4104	ASLM__0989 MYRT__2466 H1T__1936
cluster4106	ASLM__0991 MYRT__2468 H1T__1934
cluster4107	ASLM__0992 MYRT__2469 H1T__1933
cluster4108	ASLM__0993 MYRT__2470 H1T__1932
cluster4109	ASLM__0994
cluster4111	ASLM__0996 MYRT__2473
cluster4116	ASLM__1001 MYRT__2476 H1T__1927
cluster4117	ASLM__1002 MYRT__2477 H1T__1926
cluster4121	ASLM__1006 MYRT__0419 H1T__2321
cluster4124	ASLM__1018
cluster4127	ASLM__1029
cluster4146	ASLM__1087 SP37__2491
cluster4149	ASLM__1101
cluster4157	ASLM__1216
cluster4160	ASLM__1236
cluster4162	ASLM__1238
cluster4163	ASLM__1239 H22__0260
cluster4167	ASLM__1243
cluster4178	ASLM__1300 USTrep__0804 SP37__0737 MYRT__0833
cluster4181	ASLM__1309
cluster4201	ASLM__1561
cluster4204	ASLM__1569
cluster4214	ASLM__1627 SP33__2184 MYRT__3116
cluster4219	ASLM__1678
cluster4220	ASLM__1683 MYRT__2450 H1T__1952
cluster4221	ASLM__1684 MYRT__2449 H1T__1953
cluster4222	ASLM__1685
cluster4231	ASLM__1694 MYRT__2438 H1T__1963
cluster4235	ASLM__1698 MYRT__2435 H1T__1966
cluster4236	ASLM__1699
cluster4272	ASLM__2046 SP33__0683 USTrep__1657 SP37__1586 OTK__0165 H22__1114
cluster4284	ASLM__2152
cluster4318	ASLM__2427
cluster4331	ASLM__2498
cluster4333	ASLM__2512
cluster4335	ASLM__2514 OTK__1794 SP33__2327
cluster4343	ASLM__2618 USTrep__2846 SP37__2836 OTK__2856 H22__2721
cluster4344	ASLM__2619 USTrep__2894 SP37__2883 OTK__2877
cluster4345	ASLM__2632 USTrep__0542 H22__0741
cluster4354	ASLM__2669
cluster4355	ASLM__2671
cluster4357	ASLM__2674 USTrep__2854 SP37__2843 OTK__2030
cluster4358	ASLM__2680
cluster4363	ASLM__2697
cluster4366	ASLM__2734
cluster4369	ASLM__2745 H22__2737
cluster4370	ASLM__2746
cluster4371	ASLM__2747 USTrep__2843 SP37__2833 OTK__2859
cluster4372	ASLM__2748 USTrep__2842 SP37__2832 OTK__2860
cluster4379	ASLM__2759 MYRT__3024 H1T__2923
cluster4380	ASLM__2760
cluster4388	ASLM__2773
cluster4389	ASLM__2774
cluster4419	H22__0238
cluster4437	H22__0320 SP33__1070
cluster4439	H22__0328
cluster4440	H22__0338 H1T__1473 MYRT__1054
cluster4451	H22__0397 SP33__2314
cluster4462	H22__0469
cluster4464	H22__0480
cluster4466	H22__0484
cluster4474	H22__0540
cluster4475	H22__0541 SP33__1639
cluster4476	H22__0542
cluster4484	H22__0576 OTK__2287
cluster4486	H22__0583 OTK__2282
cluster4488	H22__0591
cluster4497	H22__0608 SP33__0367
cluster4499	H22__0613 USTrep__2519 SP37__2577
cluster4507	H22__0633
cluster4514	H22__0708
cluster4516	H22__0710
cluster4518	H22__0712
cluster4541	H22__0877
cluster4557	H22__1042 MYRT__1682
cluster4559	H22__1048
cluster4575	H22__1067 OTK__2789
cluster4600	H22__1181 SP33__0301 USTrep__1408 SP37__1409
cluster4604	H22__1239 USTrep__1468 OTK__1758
cluster4605	H22__1240 OTK__1759
cluster4609	H22__1269 MYRT__1989 H1T__2587
cluster4627	H22__1374
cluster4631	H22__1386 MYRT__1368
cluster4637	H22__1446
cluster4640	H22__1452
cluster4645	H22__1516 SP33__0569 USTrep__2251 SP37__1226
cluster4689	H22__1796
cluster4690	H22__1798
cluster4691	H22__1799
cluster4695	H22__1813
cluster4701	H22__1837
cluster4722	H22__1938 USTrep__2907
cluster4732	H22__1991
cluster4740	H22__2028
cluster4741	H22__2052 USTrep__2801 SP37__2788 USTrep__2666 SP37__2628
cluster4743	H22__2062
cluster4756	H22__2160 SP33__2099
cluster4764	H22__2193
cluster4780	H22__2283
cluster4781	H22__2284
cluster4783	H22__2311
cluster4789	H22__2367 USTrep__2126 SP37__2016 OTK__1674 SP33__0173
cluster4792	H22__2373 USTrep__2543 SP37__2513 OTK__1668 MYRT__0144 H1T__0398
cluster4803	H22__2436
cluster4804	H22__2437
cluster4813	H22__2520
cluster4814	H22__2543 H1T__1781
cluster4836	H22__2679
cluster4838	H22__2688
cluster4840	H22__2691
cluster4847	H22__2700 USTrep__2851 SP37__2840 OTK__2026
cluster4852	H22__2706
cluster4853	H22__2708 H22__2781
cluster4873	H1T__0037 MYRT__0057 SP33__0989
cluster4874	H1T__0042 USTrep__1934 SP37__1801 OTK__0419 MYRT__0052
cluster4882	H1T__0176 MYRT__1393
cluster4890	H1T__0272
cluster4907	H1T__0454
cluster4912	H1T__0479 MYRT__1900
cluster4922	H1T__0537
cluster4923	H1T__0538
cluster4924	H1T__0539 MYRT__0230
cluster4926	H1T__0542 MYRT__0226
cluster4927	H1T__0543 MYRT__0225
cluster4928	H1T__0544
cluster4929	H1T__0547 MYRT__0221
cluster4931	H1T__0555 MYRT__0213
cluster4932	H1T__0562 MYRT__0206
cluster4933	H1T__0563 MYRT__0205
cluster4934	H1T__0564 MYRT__0204
cluster4935	H1T__0565 MYRT__0203
cluster4936	H1T__0568 MYRT__0200
cluster4939	H1T__0576 MYRT__0191
cluster4942	H1T__0630 MYRT__2633
cluster4953	H1T__0731
cluster4955	H1T__0733 MYRT__0001
cluster4956	H1T__0734
cluster4962	H1T__0760 MYRT__1456
cluster4966	H1T__0812
cluster4976	H1T__0899 MYRT__1818
cluster4984	H1T__0991
cluster4986	H1T__1002 MYRT__1283
cluster4997	H1T__1204
cluster5010	H1T__1338 MYRT__1724
cluster5011	H1T__1339 MYRT__1725 USTrep__1678 SP37__1565
cluster5031	H1T__1609 MYRT__0844
cluster5034	H1T__1658
cluster5036	H1T__1660
cluster5044	H1T__1754 MYRT__2107
cluster5053	H1T__1823 MYRT__2764
cluster5061	H1T__1924 MYRT__2479
cluster5066	H1T__1939 MYRT__2463
cluster5067	H1T__1940 MYRT__2462
cluster5068	H1T__1951 MYRT__2451
cluster5069	H1T__1954 MYRT__2448
cluster5070	H1T__1957
cluster5071	H1T__1967 MYRT__2434
cluster5072	H1T__1968 MYRT__2433
cluster5097	H1T__2213
cluster5105	H1T__2260
cluster5106	H1T__2277
cluster5119	H1T__2434
cluster5122	H1T__2518 MYRT__1540
cluster5123	H1T__2521 MYRT__1537
cluster5128	H1T__2534 MYRT__1526
cluster5133	H1T__2578 USTrep__1551 SP37__1493
cluster5139	H1T__2651 OTK__1459 MYRT__1478
cluster5142	H1T__2659 MYRT__1486
cluster5149	H1T__2719
cluster5152	H1T__2753
cluster5153	H1T__2756
cluster5155	H1T__2758 MYRT__2837
cluster5156	H1T__2773 MYRT__2754
cluster5165	H1T__2796 MYRT__2730
cluster5179	H1T__2916 MYRT__3007
cluster5181	H1T__2928 MYRT__3011
cluster5182	H1T__2929 MYRT__3012
cluster5184	H1T__2954
cluster5185	H1T__2962
cluster5186	H1T__2968 MYRT__3089
cluster5188	H1T__2984
cluster5190	MYRT__0004
cluster5191	MYRT__0005
cluster5192	MYRT__0026
cluster5207	MYRT__0198
cluster5208	MYRT__0199
cluster5210	MYRT__0229
cluster5211	MYRT__0231
cluster5217	MYRT__0248
cluster5237	MYRT__0491
cluster5238	MYRT__0512
cluster5258	MYRT__0775
cluster5265	MYRT__0874
cluster5275	MYRT__0994
cluster5276	MYRT__0998
cluster5277	MYRT__1000
cluster5279	MYRT__1029
cluster5289	MYRT__1105
cluster5299	MYRT__1227 SP33__2685
cluster5306	MYRT__1306
cluster5308	MYRT__1355
cluster5310	MYRT__1374
cluster5314	MYRT__1582
cluster5315	MYRT__1605
cluster5321	MYRT__1721
cluster5333	MYRT__1982
cluster5338	MYRT__2045
cluster5342	MYRT__2106
cluster5353	MYRT__2260
cluster5360	MYRT__2368
cluster5361	MYRT__2369
cluster5368	MYRT__2445
cluster5369	MYRT__2446
cluster5386	MYRT__2624
cluster5395	MYRT__2726
cluster5396	MYRT__2743
cluster5403	MYRT__2849
cluster5404	MYRT__2931
cluster5405	MYRT__2936
cluster5412	MYRT__3041
cluster5416	MYRT__3145
cluster5423	MYRT__3235
cluster5428	MYRT__3279
cluster5433	OTK__0002
cluster5434	OTK__0004
cluster5436	OTK__0006
cluster5456	OTK__0295 USTrep__2940 SP37__2925
cluster5457	OTK__0296 USTrep__2941 SP37__2926
cluster5458	OTK__0297 USTrep__2942 SP37__2927 USTrep__2244
cluster5464	OTK__0341
cluster5490	OTK__0477
cluster5491	OTK__0478
cluster5495	OTK__0489
cluster5497	OTK__0491 USTrep__0229 SP37__0228
cluster5516	OTK__0641 USTrep__1523 SP37__1651
cluster5523	OTK__0704 SP33__1088
cluster5524	OTK__0726 USTrep__2326 SP37__2244
cluster5532	OTK__0790 USTrep__2021 SP37__2099
cluster5542	OTK__0843 SP37__2051
cluster5543	OTK__0865
cluster5545	OTK__0885
cluster5551	OTK__0920 SP33__0830
cluster5553	OTK__0922 SP33__0828
cluster5556	OTK__0975
cluster5559	OTK__0983 USTrep__0037 SP37__0037
cluster5561	OTK__0985 USTrep__0035 SP37__0035
cluster5563	OTK__0987
cluster5572	OTK__1047
cluster5574	OTK__1065
cluster5575	OTK__1069
cluster5580	OTK__1100
cluster5581	OTK__1101
cluster5585	OTK__1105
cluster5588	OTK__1126
cluster5593	OTK__1165 USTrep__2820 SP37__2810
cluster5594	OTK__1170
cluster5620	OTK__1468
cluster5623	OTK__1471
cluster5630	OTK__1509
cluster5635	OTK__1600 USTrep__1601 SP37__1542
cluster5644	OTK__1675 USTrep__2127
cluster5649	OTK__1695 USTrep__2623 SP37__2601
cluster5650	OTK__1696 USTrep__2624 SP37__2602
cluster5657	OTK__1754 USTrep__2838 SP37__2828
cluster5664	OTK__1811
cluster5674	OTK__1943
cluster5675	OTK__1947
cluster5676	OTK__1948
cluster5678	OTK__1956
cluster5680	OTK__1958 SP33__2753
cluster5681	OTK__1962
cluster5682	OTK__1980
cluster5683	OTK__1981
cluster5684	OTK__1982
cluster5685	OTK__1983
cluster5687	OTK__1995
cluster5688	OTK__2017 SP33__0357
cluster5689	OTK__2027
cluster5690	OTK__2028 USTrep__2852 SP37__2841
cluster5693	OTK__2041 USTrep__0324 SP37__0323
cluster5694	OTK__2051 USTrep__0333 SP37__0332
cluster5701	OTK__2076
cluster5711	OTK__2118
cluster5719	OTK__2234
cluster5723	OTK__2278 SP33__2988
cluster5726	OTK__2310
cluster5727	OTK__2319 USTrep__0794 SP37__0727
cluster5731	OTK__2374
cluster5734	OTK__2385 USTrep__0459 SP37__0428
cluster5735	OTK__2453
cluster5737	OTK__2502 USTrep__1373 SP37__1066
cluster5738	OTK__2531 SP33__2620
cluster5741	OTK__2585
cluster5742	OTK__2587 H22__2681 MYRT__0798 MYRT__2168 USTrep__0142
cluster5744	OTK__2616 USTrep__0686 SP37__0654
cluster5745	OTK__2617 USTrep__0687 SP37__0655
cluster5747	OTK__2628 USTrep__2206 SP37__2276
cluster5754	OTK__2658 USTrep__2646 USTrep__2755
cluster5755	OTK__2662
cluster5756	OTK__2665
cluster5757	OTK__2666
cluster5758	OTK__2667
cluster5761	OTK__2670
cluster5762	OTK__2671
cluster5763	OTK__2672
cluster5764	OTK__2673
cluster5766	OTK__2675
cluster5767	OTK__2676
cluster5768	OTK__2677
cluster5769	OTK__2678
cluster5771	OTK__2680
cluster5774	OTK__2683
cluster5776	OTK__2685
cluster5777	OTK__2686
cluster5779	OTK__2688
cluster5780	OTK__2689
cluster5782	OTK__2691
cluster5783	OTK__2698
cluster5784	OTK__2699
cluster5789	OTK__2714
cluster5792	OTK__2735
cluster5796	OTK__2746
cluster5797	OTK__2748
cluster5801	OTK__2766
cluster5805	OTK__2777 USTrep__0018 SP37__0018
cluster5811	OTK__2835 USTrep__2547 SP37__2517
cluster5814	OTK__2854
cluster5819	SP33__0030
cluster5822	SP33__0034
cluster5834	SP33__0136
cluster5835	SP33__0138
cluster5839	SP33__0147
cluster5840	SP33__0149
cluster5843	SP33__0176
cluster5847	SP33__0189
cluster5848	SP33__0197
cluster5856	SP33__0246
cluster5860	SP33__0269
cluster5862	SP33__0290
cluster5869	SP33__0317
cluster5875	SP33__0335
cluster5877	SP33__0337
cluster5878	SP33__0360
cluster5879	SP33__0361
cluster5880	SP33__0365
cluster5883	SP33__0373
cluster5885	SP33__0376
cluster5892	SP33__0408
cluster5895	SP33__0416
cluster5896	SP33__0417
cluster5905	SP33__0508 USTrep__2360 SP37__2326
cluster5915	SP33__0571
cluster5921	SP33__0630
cluster5924	SP33__0639
cluster5938	SP33__0723
cluster5948	SP33__0735
cluster5957	SP33__0760
cluster5958	SP33__0761
cluster5959	SP33__0762
cluster5960	SP33__0763
cluster5972	SP33__0814
cluster5976	SP33__0848
cluster5977	SP33__0853
cluster5979	SP33__0862
cluster5993	SP33__0941
cluster5994	SP33__0942
cluster5998	SP33__0948
cluster5999	SP33__0949
cluster6007	SP33__0977
cluster6011	SP33__1021
cluster6012	SP33__1022 USTrep__0314 SP37__0313
cluster6014	SP33__1024 USTrep__0317 SP37__0316
cluster6021	SP33__1048
cluster6022	SP33__1049
cluster6035	SP33__1073
cluster6038	SP33__1080
cluster6045	SP33__1097
cluster6052	SP33__1123
cluster6054	SP33__1131
cluster6056	SP33__1133
cluster6059	SP33__1140
cluster6060	SP33__1141
cluster6062	SP33__1143
cluster6064	SP33__1145
cluster6067	SP33__1148
cluster6068	SP33__1149
cluster6080	SP33__1183
cluster6081	SP33__1184
cluster6082	SP33__1185
cluster6085	SP33__1188
cluster6088	SP33__1191
cluster6090	SP33__1193
cluster6092	SP33__1195
cluster6095	SP33__1198
cluster6096	SP33__1199
cluster6099	SP33__1206
cluster6100	SP33__1211
cluster6101	SP33__1212
cluster6102	SP33__1214
cluster6106	SP33__1219
cluster6107	SP33__1220
cluster6115	SP33__1250
cluster6116	SP33__1252
cluster6123	SP33__1273
cluster6124	SP33__1274
cluster6127	SP33__1293
cluster6130	SP33__1296
cluster6167	SP33__1517
cluster6171	SP33__1534
cluster6173	SP33__1553
cluster6175	SP33__1563
cluster6180	SP33__1587
cluster6182	SP33__1593
cluster6184	SP33__1595
cluster6187	SP33__1621
cluster6191	SP33__1635
cluster6193	SP33__1645
cluster6196	SP33__1650
cluster6197	SP33__1668
cluster6201	SP33__1713
cluster6210	SP33__1736
cluster6213	SP33__1762
cluster6217	SP33__1798
cluster6224	SP33__1816
cluster6225	SP33__1817
cluster6233	SP33__1832
cluster6237	SP33__1835
cluster6240	SP33__1840
cluster6242	SP33__1844
cluster6245	SP33__1854
cluster6247	SP33__1868
cluster6248	SP33__1869
cluster6252	SP33__1890
cluster6255	SP33__1911
cluster6263	SP33__1926
cluster6269	SP33__1974 SP33__2513 SP33__2456
cluster6271	SP33__1983
cluster6276	SP33__2014
cluster6279	SP33__2024
cluster6283	SP33__2073
cluster6284	SP33__2074
cluster6294	SP33__2165
cluster6296	SP33__2173
cluster6297	SP33__2174
cluster6298	SP33__2175
cluster6300	SP33__2178
cluster6301	SP33__2179
cluster6305	SP33__2203
cluster6320	SP33__2265
cluster6325	SP33__2288
cluster6337	SP33__2334
cluster6338	SP33__2335
cluster6339	SP33__2336
cluster6345	SP33__2373
cluster6355	SP33__2451
cluster6361	SP33__2479
cluster6364	SP33__2482
cluster6369	SP33__2493
cluster6371	SP33__2515
cluster6372	SP33__2516
cluster6373	SP33__2517
cluster6374	SP33__2518
cluster6375	SP33__2519
cluster6376	SP33__2520
cluster6377	SP33__2521
cluster6378	SP33__2522
cluster6379	SP33__2523
cluster6385	SP33__2555
cluster6387	SP33__2566
cluster6390	SP33__2574
cluster6393	SP33__2608 USTrep__1973
cluster6402	SP33__2642
cluster6405	SP33__2646
cluster6409	SP33__2653
cluster6415	SP33__2666 USTrep__2562 SP37__2532
cluster6419	SP33__2682
cluster6424	SP33__2712
cluster6425	SP33__2713
cluster6427	SP33__2716
cluster6430	SP33__2719
cluster6431	SP33__2720
cluster6432	SP33__2721
cluster6433	SP33__2723
cluster6434	SP33__2724
cluster6437	SP33__2727
cluster6438	SP33__2728
cluster6439	SP33__2729
cluster6442	SP33__2732
cluster6445	SP33__2735
cluster6448	SP33__2738
cluster6450	SP33__2740
cluster6452	SP33__2742
cluster6453	SP33__2743
cluster6457	SP33__2747
cluster6458	SP33__2748
cluster6459	SP33__2749
cluster6460	SP33__2750
cluster6463	SP33__2760
cluster6464	SP33__2766
cluster6465	SP33__2768 USTrep__1593 SP37__1534 SP33__3057
cluster6470	SP33__2785 SP33__2915 SP33__3096
cluster6472	SP33__2795
cluster6473	SP33__2806
cluster6477	SP33__2823
cluster6478	SP33__2832
cluster6479	SP33__2845 SP33__3054
cluster6481	SP33__2848
cluster6482	SP33__2849
cluster6488	SP33__2855 SP33__3042
cluster6489	SP33__2856 SP33__3041
cluster6491	SP33__2858 SP33__3039
cluster6496	SP33__2892
cluster6497	SP33__2896
cluster6498	SP33__2895
cluster6507	SP33__2921
cluster6508	SP33__2922
cluster6509	SP33__2923
cluster6511	SP33__2925
cluster6512	SP33__2926 SP33__2973
cluster6513	SP33__2930
cluster6515	SP33__2938
cluster6519	SP33__2944
cluster6520	SP33__2945
cluster6524	SP33__2959
cluster6525	SP33__2960
cluster6530	SP33__2974
cluster6531	SP33__2976
cluster6532	SP33__2978
cluster6534	SP33__2985
cluster6536	SP33__3003
cluster6539	SP33__3020
cluster6540	SP33__3021
cluster6543	SP33__3024
cluster6544	SP33__3025
cluster6545	SP33__3028
cluster6547	SP33__3030
cluster6549	SP33__3035
cluster6553	SP33__3045
cluster6554	SP33__3046
cluster6555	SP33__3049
cluster6556	SP33__3050
cluster6557	SP33__3051
cluster6558	SP33__3053
cluster6559	SP33__3060
cluster6560	SP33__3065
cluster6561	SP33__3066
cluster6562	SP33__3068
cluster6563	SP33__3069
cluster6564	SP33__3072
cluster6565	SP33__3077
cluster6567	SP33__3102
cluster6568	SP33__3131 SP33__3132
cluster6570	SP33__3145
cluster6571	SP37__0005 USTrep__0005
cluster6572	SP37__0006 USTrep__0006
cluster6574	SP37__0025 USTrep__0025
cluster6577	SP37__0028 USTrep__0028
cluster6578	SP37__0032 USTrep__0032
cluster6582	SP37__0112 USTrep__0113
cluster6594	SP37__0217 USTrep__0218
cluster6595	SP37__0224 USTrep__0225
cluster6596	SP37__0227 USTrep__0228
cluster6597	SP37__0230 USTrep__0231
cluster6603	SP37__0281 USTrep__0282
cluster6605	SP37__0312 USTrep__0313
cluster6611	SP37__0475 USTrep__0581
cluster6614	SP37__0483 USTrep__0589
cluster6624	SP37__0561
cluster6630	SP37__0605
cluster6632	SP37__0637 USTrep__0669
cluster6633	SP37__0666 USTrep__0733
cluster6634	SP37__0667 USTrep__0734
cluster6654	SP37__0936 USTrep__0725
cluster6684	SP37__1191 USTrep__1197
cluster6688	SP37__1228 USTrep__2249
cluster6697	SP37__1310 USTrep__1277
cluster6698	SP37__1426 USTrep__1425
cluster6711	SP37__1657 USTrep__1529
cluster6713	SP37__1718 USTrep__1780
cluster6714	SP37__1720
cluster6720	SP37__1817 USTrep__1825 USTrep__2970
cluster6724	SP37__1845 USTrep__1853
cluster6725	SP37__1846 USTrep__1854
cluster6729	SP37__1879 USTrep__1887
cluster6731	SP37__1886 USTrep__1703
cluster6737	SP37__1939 USTrep__1756
cluster6743	SP37__2009 USTrep__2069
cluster6745	SP37__2013 USTrep__2073
cluster6747	SP37__2026 USTrep__2117
cluster6748	SP37__2052 USTrep__1974
cluster6749	SP37__2055 USTrep__1977
cluster6757	SP37__2142 USTrep__2595
cluster6770	SP37__2278 USTrep__2208
cluster6771	SP37__2279 USTrep__2209 USTrep__2953 SP37__2938
cluster6789	SP37__2479 USTrep__2446
cluster6800	SP37__2522 USTrep__2552
cluster6805	SP37__2542 USTrep__2470
cluster6806	SP37__2560 USTrep__2488
cluster6807	SP37__2573 USTrep__2514
cluster6812	SP37__2622
cluster6814	SP37__2636 USTrep__2642
cluster6822	SP37__2677 USTrep__2742
cluster6823	SP37__2678 USTrep__2743
cluster6827	SP37__2719 USTrep__2686
cluster6834	SP37__2769 USTrep__2784
cluster6835	SP37__2770 USTrep__2785
cluster6836	SP37__2779
cluster6839	SP37__2804
cluster6842	SP37__2854 USTrep__2865
cluster6845	SP37__2877 USTrep__2889
cluster6847	SP37__2884
cluster6848	SP37__2903 USTrep__2918
cluster6849	SP37__2922 USTrep__2937
cluster6852	SP37__2960 USTrep__2972
cluster6855	SP37__2988
cluster6858	SP37__3035 USTrep__3045
cluster6876	USTrep__0932 SP37__0907
cluster6882	USTrep__1273
cluster6890	USTrep__1519
cluster6891	USTrep__1553
cluster6920	USTrep__2148
cluster6921	USTrep__2214
cluster6944	USTrep__3007
cluster6946	USTrep__3060
cluster6947	USTrep__3058
cluster6948	USTrep__3066
cluster6949	USTrep__3089
