# Supplementary material for: Genome-Wide Relatedness of Treponema pedis, from Gingiva and Necrotic Skin Lesions of Pigs, with the Human Oral Pathogen Treponema denticola
Source: PLoS One. 2013 Aug 19;8(8):e71281. doi: 10.1371/journal.pone.0071281 (PMC3747143; doi:10.1371/journal.pone.0071281)
Supplement: Table S7 — (XLS) [file pone.0071281.s011.xls]

## Sheet: Sheet1
cluster	Gene_members	Hit_score	Hit_genome	Hit_gene_function
cluster0526	B683_0542	247	Treponema succinifaciens DSM 2489	hypothetical protein
cluster0783	B683_0805	231	Geobacter bemidjiensis Bem	hypothetical protein
cluster2056	B683_2139	182	Leptotrichia buccalis C-1013-b	hypothetical protein
cluster2484	B683_2595	342	Croceibacter atlanticus HTCC2559	hypothetical protein
cluster2683	B683_2817	200	Dickeya dadantii 3937	hypothetical protein
cluster2684	B683_2818	303	Sulfuricurvum kujiense DSM 16994	serine/threonine protein kinase
cluster5379	isoE1186_2274	168	Bacteroides helcogenes P 36-108	GCN5-related N-acetyltransferase
cluster5380	isoE1186_2275	223	Gloeobacter violaceus PCC 7421	hypothetical protein
cluster5442	isoE1186_2636	202	Coriobacterium glomerans PW2	family 2 glycosyl transferase
cluster5443	isoE1186_2637	351	Campylobacter jejuni subsp. jejuni ICDCCJ07001	UDP-galactopyranose mutase
cluster5444	isoE1186_2638	211	Leadbetterella byssophila DSM 17132	nad-dependent epimerase/dehydratase
cluster5476	isoE1186_2827	254	Methanococcoides burtonii DSM 6242	Toll-interleukin receptor
cluster5523	isoE1186_2977	197	Eubacterium eligens ATCC 27750	hypothetical protein
cluster5577	isoE1186_3175	248	Nitrosomonas europaea ATCC 19718	hypothetical protein
cluster5794	isoM1111_0011	195	Cyanothece sp. PCC 7424	hypothetical protein
cluster5849	isoM1111_0275	198	Muricauda ruestringensis DSM 13258	hypothetical protein
cluster6007	isoM1111_0865	782	Marivirga tractuosa DSM 4126	hypothetical protein
cluster6090	isoM1111_1148	241	Streptobacillus moniliformis DSM 12112	hypothetical protein
cluster6274	isoM1111_1970	181	Bacteroides vulgatus ATCC 8482	hypothetical protein
cluster6387	isoM1111_2355	480	Treponema succinifaciens DSM 2489	hypothetical protein
cluster6421	isoM1111_2472	198	Francisella philomiragia subsp. philomiragia ATCC 25017	dehydrogenase
cluster6485	isoM1111_2714	182	Leptospira interrogans serovar Copenhageni str. Fiocruz L1-130	transposase, ISlin1
cluster7422	isoM1224_0452	271	Filifactor alocis ATCC 35896	transcriptional regulator
cluster7480	isoM1224_0780	671	Haemophilus somnus 129PT	virulence-associated protein E
cluster7481	isoM1224_0781	402	Haemophilus somnus 129PT	phage DNA-polymerase or DNA-primase
cluster7623	isoM1224_1552	250	Haliangium ochraceum DSM 14365	hypothetical protein
cluster7672	isoM1224_1883	222	Porphyromonas gingivalis W83	hypothetical protein
cluster7674	isoM1224_1885	239	Treponema succinifaciens DSM 2489	ATPase
cluster7714	isoM1224_2038	508	Salmonella enterica subsp. enterica serovar Typhimurium str. ST4/74	UxaA family hydrolase
cluster7718	isoM1224_2042	292	Lactobacillus casei str. Zhang	hypothetical protein
cluster7719	isoM1224_2044	281	Clostridium difficile 630	2-keto-3-deoxygluconate permease
cluster7738	isoM1224_2172	191	Prevotella ruminicola 23	group 2 family glycosyltransferase
cluster7766	isoM1224_2300	508	Ethanoligenens harbinense YUAN-3	permease
cluster7773	isoM1224_2317	169	Fusobacterium nucleatum subsp. nucleatum ATCC 25586	hypothetical protein
cluster7840	isoM1224_2646	603	Selenomonas ruminantium subsp. lactilytica TAM6421	putative transposase
cluster7944	isoM1224_3100	286	Marinitoga piezophila KA3	restriction endonuclease
cluster7945	isoM1224_3101	395	Marinitoga piezophila KA3	restriction endonuclease
cluster7950	isoM1224_3113	277	Alkaliphilus oremlandii OhILAs	cobalamin biosynthesis protein CbiM
cluster7952	isoM1224_3115	161	Alkaliphilus oremlandii OhILAs	cobalt ABC transporter permease
cluster7958	isoM1224_3159	218	Streptomyces coelicolor A3(2)	hypothetical protein
cluster8039	isoM1224_3538	1125	Roseburia hominis A2-183	hypothetical protein
