# Supplementary material for: Genome-Wide Relatedness of Treponema pedis, from Gingiva and Necrotic Skin Lesions of Pigs, with the Human Oral Pathogen Treponema denticola
Source: PLoS One. 2013 Aug 19;8(8):e71281. doi: 10.1371/journal.pone.0071281 (PMC3747143; doi:10.1371/journal.pone.0071281)
Supplement: Table S8 — (XLS) [file pone.0071281.s012.xls]

## Sheet: Sheet1
cluster	Gene_members	Hit_score	Hit_genome	Hit_gene_function
cluster0015	33520__0066	311	Caldisericum exile AZM16c01	hypothetical protein
cluster0381	33520__1312	217	Symbiobacterium thermophilum IAM 14863	hypothetical protein
cluster4012	ASLM__0356	183	Acholeplasma laidlawii PG-8A	hypothetical protein
cluster4128	ASLM__1029	360	Alkaliphilus oremlandii OhILAs	hypothetical protein
cluster4129	ASLM__1030	254	Saprospira grandis str. Lewin	putative ATP binding protein
cluster4289	ASLM__2180	664	Neisseria meningitidis Z2491	type III restriction/modification system enzyme
cluster4386	ASLM__2766	255	Fibrobacter succinogenes subsp. succinogenes S85	hypothetical protein
cluster5504	OTK__0510	197	Ruminococcus albus 7	N-acetyltransferase GCN5
cluster5573	OTK__1047	418	Tepidanaerobacter sp. Re1	Dihydroxy-acid dehydratase
cluster5574	OTK__1048	338	Clostridium clariflavum DSM 19732	dihydroxy-acid dehydratase
cluster5606	OTK__1292	327	Brachyspira pilosicoli 95/1000	hypothetical protein
cluster5619	OTK__1466	237	Caldicellulosiruptor bescii DSM 6725	RpiR family transcriptional regulator
cluster5624	OTK__1471	191	Desulfotomaculum kuznetsovii DSM 6115	fructose-1,6-bisphosphate aldolase
cluster5625	OTK__1472	164	Fervidobacterium pennivorans DSM 9078	putative peptidase
cluster5631	OTK__1509	625	Clostridium botulinum A2 str. Kyoto	amino acid permease family protein
cluster5787	OTK__2701	326	Clostridium difficile 630	malate-2H(+)/Na(+)-lactate antiporter
cluster5847	SP33__0188	1070	Myxococcus fulvus HW-1	metallophosphoesterase
cluster5848	SP33__0189	541	Candidatus Koribacter versatilis Ellin345	type 12 methyltransferase
cluster5941	SP33__0725	508	Treponema brennaborense DSM 12168	UDP-phosphate galactose phosphotransferase
cluster5949	SP33__0735	176	Brachyspira pilosicoli 95/1000	D-alpha,beta-D-heptose-1,7-biphosphatephosphatase GmhB
cluster5952	SP33__0748	385	Ilyobacter polytropus DSM 2926	UDP-galactopyranose mutase
cluster5973	SP33__0814	239	Roseburia hominis A2-183	4-methyl-5(B-hydroxyethyl)-thiazolemonophosphate biosynthesis protein
cluster5988	SP33__0914	187	Desulfomicrobium baculatum DSM 4028	twitching motility protein PilT
cluster6049	SP33__1119	220	Olsenella uli DSM 7084	transcriptional regulator, TetR family
cluster6056	SP33__1132	356	Campylobacter hominis ATCC BAA-381	hypothetical protein
cluster6084	SP33__1186	238	Methanococcoides burtonii DSM 6242	hypothetical protein
cluster6092	SP33__1194	211	Bordetella bronchiseptica RB50	hypothetical protein
cluster6129	SP33__1294	1088	Anaerococcus prevotii DSM 20548	superfamily I DNA and RNA helicase-like protein
cluster6130	SP33__1295	1012	Anaerococcus prevotii DSM 20548	overcoming lysogenization defect protein
cluster6156	SP33__1441	258	Fusobacterium nucleatum subsp. nucleatum ATCC 25586	hypothetical protein
cluster6176	SP33__1563	258	Vibrio cholerae MJ-1236	hypothetical protein
cluster6198	SP33__1668	211	Filifactor alocis ATCC 35896	hypothetical protein
cluster6220	SP33__1805	233	Thermoanaerobacter tengcongensis MB4	SAM-dependent methyltransferase
cluster6235	SP33__1833	189	Tannerella forsythia ATCC 43037	glyoxalase family protein
cluster6285	SP33__2074	608	Treponema brennaborense DSM 12168	N-acetylglucosamine-6-phosphate deacetylase
cluster6340	SP33__2336	383	Escherichia coli IHE3034	hypothetical protein
cluster6341	SP33__2349	172	Spirochaeta caldaria DSM 7334	phosphoglycerate mutase
cluster6380	SP33__2523	224	Treponema azotonutricium ZAS-9	hypothetical protein
cluster6447	SP33__2736	300	Thermaerobacter marianensis DSM 12885	hypothetical protein
cluster6460	SP33__2749	183	Methanothermococcus okinawensis IH1	phage tail tape measure protein, TP901 family
cluster6486	SP33__2852	193	Cytophaga hutchinsonii ATCC 33406	hypothetical protein
cluster6543	SP33__3023	189	Spirochaeta coccoides DSM 17374	hypothetical protein
