# Supplementary material for: Genome-Wide Relatedness of Treponema pedis, from Gingiva and Necrotic Skin Lesions of Pigs, with the Human Oral Pathogen Treponema denticola
Source: PLoS One. 2013 Aug 19;8(8):e71281. doi: 10.1371/journal.pone.0071281 (PMC3747143; doi:10.1371/journal.pone.0071281)
Supplement: Table S9 — Comparison of the putative virulence-related genes in T. pedis TA 4 with those in the T. pedis draft genomes. The amino-acid identity values in the alignment are shown and the alignment coverage is in brackets, if below 70%. (XLS) [file pone.0071281.s013.xls]

## Sheet: Blad1
Supporting Table 4. Virulence gene conservation in T. pedis. Comparison of the putative virulence-related genes in T. pedis TA 4 with those in the T. pedis draft genomes. The amino-acid identity values in the alignment are shown and the alignment coverage is in brackets, if below 70 %.
	major outer sheath protein		dentilisin components						surface antigen		filament protein		flagellar hook protein		protease		protease	protease
Isolate	TPE2758		TPE1952		TPE1951		TPE1950		TPE1291		TPE0043		TPE0609		TPE0746		TPE0822	TPE1565
TPE_B683	0.95		0.99		0.98		0.99		0.67		1		1		0.99		0.67	1
	(52 %)*										(69 %)*
TPE_TM1	1		1		1		1		1		1		1		1		0.99	0.97
	(52 %)*						(51 %)*				(70 %)*		(50 %)*		(36%_)
TPE_isoE1186	0.95		0.99		0.97		0.98		0.94		1		1		0.99		1	0.66
	(51 %)*						(57 %)*		(58%_)		(65 %)*		(65 %)*
TPE_isoM1111	0.53		0.99		0.99		0.98		0.62		0.99		1		1		1	0.93
					(65%_)		(59 %)*								(55%_)		(63%_)	(51%_)
TPE_isoM1220	1		1		1		1		1		1		1		1		1	1
	(57 %)*								(28%_)
TPE_isoM1224	0.91		0.99		0.98		0.98		0.88		1		1		0.99		0.99	0.77
									(49%_)		(27 %)*
*Alignment occurs in the same conserved region
