# Supplementary material for: Genome-Wide Relatedness of Treponema pedis, from Gingiva and Necrotic Skin Lesions of Pigs, with the Human Oral Pathogen Treponema denticola
Source: PLoS One. 2013 Aug 19;8(8):e71281. doi: 10.1371/journal.pone.0071281 (PMC3747143; doi:10.1371/journal.pone.0071281)
Supplement: Table S10 — Comparison of the virulence related genes in T. denticola ATCC 35405 with those in the T. denticola draft genomes. The amino-acid identity values in the alignment are shown and the alignment coverage is in brackets, if below 70%. (XLS) [file pone.0071281.s014.xls]

## Sheet: Blad1
Supporting Table 3. Virulence gene conservation in T. denticola. Comparison of the virulence(related genes in T. denticola ATCC 35405 with those in the T. denticola draft genomes. The amino-acid identity values in the alignment are shown and the alignment coverage is in brackets, if below 70 %.
	major outer sheath protein	dentilisin components			surface antigen	filament protein	flagellar hook protein	protease	protease	protease
Strain	TDE0405	TDE0760	TDE0761	TDE0762	TDE2258	TDE0842	TDE2768	TDE2140	TDE1195	TDE0362
TDE_33520	0.92	0.98	0.83	0.92	0.43	1	0.99	0.99	0.99	0.99
					(57%_)			(65%_)		(68%_)
TDE_33521	1	0.29	1	1	1	1	1	1	1	1
		(45%_)
TDE_35404	1	0.29	0.99	1	1	1	1	1	1	1
		(45%_)
TDE_AL-2	0.98	0.96	0.92	0.99	0.69	1	1	0.99	0.99	0.97
					(69%_)
TDE_ASLM	0.98	0.94	0.84	0.87	0.39	1	1	0.98	0.99	0.94
					(59%_)
TDE_H-22	1	0.97	0.79	0.87	0.44	1	1	0.98	0.99	0.96
					(66%_)
TDE_H1-T	0.91	0.99	0.83	0.79	0.4	1	1	0.97	0.99	0.99
					(59%_)
TDE_MYR-T	0.91	0.99	0.83	0.77	0.4	1	1	0.98	0.99	0.99
					(59%_)				(63%_)
TDE_OTK	0.31	0.96	0.95	0.84	0.55	1	1	0.99	0.99	0.98
TDE_SP33	0.64	0.38	0.43	0.28	0.6	0.97	0.95	0.97	0.94	0.43
		(15%_)	(8%_)	(12%_)
TDE_SP37	0.38	0.96	0.85	0.93	0.49	1	1	0.99	0.99	0.97
	(36%_)
TDE_US-Trep	0.38	0.95	0.85	0.93	0.49	1	1	0.99	0.99	0.99
	(36%_)
