# Supplementary material for: Genome-Wide Relatedness of Treponema pedis, from Gingiva and Necrotic Skin Lesions of Pigs, with the Human Oral Pathogen Treponema denticola
Source: PLoS One. 2013 Aug 19;8(8):e71281. doi: 10.1371/journal.pone.0071281 (PMC3747143; doi:10.1371/journal.pone.0071281)
Supplement: File S1 — (ZIP) [file pone.0071281.s015.zip › Supporting_File_1.faa]

>TPE_0001 dnaA chromosomal replication initiation protein 1:1389 forward MW:52974
MSEWNYELFWDEIISQFKNELQEASFSMFFAVIRYKASTKTSIIIEVPSQFIKIQIMQRY
QADIERKLLEISGQKLLVEFEVSTVPITNSQNEPEEDTHSLNTKTIVKPAPKKNESRGAH
PSLNEDYNFDDFIVGPNNNFAVNAALAITKNPGTSYNPFLIYGGVGLGKTHLMQAIGNDI
WKNTKLKVIYVTAENFTNEFVECVQKKAMPSFKSKYRTADILLIDDIHFFQGKAETQEEL
FHTFNELYERNKQIVFTCDRPPSELKNLSKRLQSRFERGLNVDLQTPGFETRCAILLKKL
EKRSVKIPEKVVQMVAKNVSSNVRDLEAALTKLIAYAELTKKEITEALAQNLLRDFFGST
RQRNVSVDIIQKTVADYFRISISDIKGKKRTKSFAYPRQIAMYLCRKMTECSTTELGNEF
GGRDHTTILHGCNKVEDLMRADPGTEATIHELQKQIKENINK
>TPE_0002 TPE_0002 hypothetical protein 1472:1594 forward MW:4726
MFRFRPERRRLRLQAECRPPDSAKIITAENNDSFDYALAA
>TPE_0003 arcA arginine deiminase 1931:3160 reverse MW:46215
MNPIHVTSEIGQLKKVLLHRPDDELLNLTPDTLEELLFDDIPFLKNAQKEHDEFAAKLRE
NGVEVVYLEDLAKDVLAQRSEIREKFLLQYIDEAGVTSEFYKKALFDFLNGIKDSKALIL
KTMAGIKVRELGVTNPNSLTSRVLDKDSLLVDPMPNLYFTRDPFACIGNGVSLHKMFSLT
RCRETIYGEYIFNYHKDYAGKVEKFYDRYTADNIEGGDILNINKKVLAIGISQRTTASAI
EVLAHNVFFKRKSSIETVLAFKIPAKRAFMHLDTVFTQIDYDKFTIHPGILGPLEVFEIT
RGAKDGELHVEFIQDELKNILAKHTGTKAVDLIQCAGGDKIAAEREQWNDGSNTLCIKPG
TVIVYDRNDITNELLLKKGIKVVEIPSAEISRGRGGPRCMSMPLFREDL
>TPE_0004 TPE_0004 hypothetical protein 3343:3468 reverse MW:4912
LFFILIFYRLKEFILWKDKKIDIPLNKKEAARKGGERAACE
>TPE_0005 asnC asparaginyl-tRNA synthetase 3543:4964 forward MW:54486
MIDLIKDILTSEPKGQTIDVYGWVRTKRETKNLVFIEINDGSCFASIQAAFDRENNLDEN
TENVLKKISTGASVKVSGKLIPSPAQGQAVEIKAENINLFGNAPVENYPLQKKRHTFEFL
REIAHLRPRTNTFGAVARMRSQMAYAIHVFFQERGFQYVHTPIITGSDCEGAGEMFHVTT
LDIEETVKKALKEKCEPEKFSIDYSQDFFGKQTNLTVSGQLEGETYATALSRIYTFGPTF
RAENSNTTRHLSEFWMIEPEMSFFTIKENMQLAEDFIVFLLKWALEKCGEDLKFFDERIK
PGLIDTLKHVAETPFTRLTYTEAVAELEKHKDKFEFKPYWGCDLQSEHERFLTEEIYKGP
VIVTDYPKEIKSFYMKLNDDGKTVRGMDVLVPGLGEIIGGSEREENLEILQNRIKELKLR
EEDYWWYLDLRRYGTVPHSGFGLGFERLLLYVTGMANIRDVIPFPRAPKLAEF
>TPE_0006 TPE_0006 penicillin binding protein 5015:6421 forward MW:52133
MIKGGRIILKFILICFAAVFIFASACAAFLFKYGTDLKNAEPFFVTEEKKESAKREFYKK
INFKPQHVHLNSVENFLPVKNNLNLNAASYILLDAKTGTIILQHNENKVIPPASLTKLAA
IYTLMKNKKFQDETKIVKPPKEAWAVFLPPKSAELGLGKAQQLSIKELLLGMSVCSGNDA
ALAAAIIAEGSSEKFVNLMNYEMKNLGLEKTYFTEPTGLSEKNKTTAKEFAAFSLRYVNT
YPDNLKQLHSIEEIEYPCAHNMIIKKNKNGHIVKYSPVKKLATNTLLKKLKGCDGLKTGF
IYESGFNISLTAERNGMRFIAVILGGEGSSISEGISIREKNGIKIMDFAFDNFKTADISK
ENIINKKIIVLGSELKATRSAVKPILACTDFSENHLTLFKDDEKYIEKIIELPQTVNAPL
YAGQRLGQITYKIKNSSIILKTIPLICPADIKAGSEFRKKIDKFLMGS
>TPE_0007 cobH precorrin-8X methylmutase 6425:7045 forward MW:22642
MYIKKPMEIEAKSMDIIEQSMSDTRFSPEEKIIAKRMIHTTGDTDYRKIIIFKNNFVQAA
KNAMQKGLTIFTDTKMVSIGINKPALLKTKNNLLCLIDDEEVLELAEKNGTTRSSAAVDI
AVKRGAEAFVIGNAPTALFRLLELCKEKKVAPEFIAGVPVGFVGAAESKEALRKENFPQI
STEGTKGGSNVAASIINALLYMLVER
>TPE_0008 TPE_0008 radical SAM protein 7125:8162 reverse MW:38625
MGNFFVPSCTLDSLTSDEFIFKEYESCILCPKRCKVNRNAGKTGFCKETNLLRVAWAGLH
FGEEPPVTGKTGSGTIFITGCNLRCSFCQNYQISQEGTGRAVTLKEFSDICLLLQSNNAE
NINIVTGSHAVPAIAAGLSLAKKRGLNIPVVWNSSAYETEEAIELLSDCVDGWLPDLKTL
NPEISYQVFKAPDYPETALKAILKMAEISPLKLEYTDDIRYPFGKLVSGVIVRHLALPSR
MEDTKTVLKWFSQNLKDKALLSLMTQYTPIKANPKAKSVSLFENRMLKNSEDIILRNFLS
ALKIDNGFYQELVPSDDWLPDFNRVQTFSSSLSKPLWHWTQGEIL
>TPE_0009 dmcA methyl-accepting chemotaxis protein DmcA 8339:10537 forward MW:80778
MKEKCIIPPPPPPQPGDNKMKGKKSFSLRAKFIIILTAAIIVLAAGICTVIGIQLYIMNT
GQFNQFIEQEFSAINQTVQLFTRNNKNTVNVLSEHSAIKNAGKTLRNQTPEGEAYVRDRT
EADIQNERTILSVLANIEKNYPEFEEVYIGTKWGGDATSSGEEEEKGYDPRTRQWYKEAE
KNAGKIITTSAYISITKEPVITFAKTITSETGEFIGCLGADVSLTELTSFINTVKIGKTG
YAMLVQNDGMILADPKHPQANFKMLKDSGVPAFTQLQLNNSTAVSIEMDGENWSARIFSI
EEPDWKVITLIEQSEMLTLFTRLVQNMAWISAVLIIAVLITGFVFSSRLGFYFKRLQTVF
EKIAAGDITDRIRYKNNDEVGQLMYYFNQTLDNMSGILRSLISESQEMNRIGEILSSDMT
EAASAVQQINGNIEQVKKQILTQSASVTETAATVEQIIRIIKQLAESINAQNESIGRSSS
SIEQMVANINAITETLQKNNILIKTLYEKSIKGKEGASTANSVVMQIAEKSDSLLEASQI
IQNIAEQTNLLAMNAAIEAAHAGESGKGFAVVADEIRKLAEESNSQGKQIGAALKESIEI
INHLIAAGTGAEKTFDEVYELAHNISEQEDYITASMQEQTEGSREVLEAIRDIKDVTEKV
RSGSEEMLEGSKNVAQEMKKLNELTGTIADSMNEMASGSVQINNAVQEVNEIAQKNKNSI
EKVVLEVEKFKV
>TPE_0010 TPE_0010 serine phosphatase RsbU 10637:11566 reverse MW:36533
MKKISVILVAFFLTFNIYAQNDIEEAKELYYNGYVNESLQKMKELYSTYPQNLEVNYFLG
LAFIDIGDFESSEKFLQFVYGKESKYKYVCSELTYLYLMIGDLDKAVKYGKESVKYYPEY
FEGYINLCTTLRLQGKNSEFNKYLKKAAKINFNSVTVLADSLLVENNRPELALMYYKVLE
GLKPSHPHILYNTAMAYKMLKDIDNYNKYLKKAYYNAAPNMPELPEYFAVYANYMWSLIN
TNKYKQIKKDAFLNCGKDYPDAYYYLAIADYCLNDMNGFEKNAEKYFDLKNEEKPANYEE
WVLKILHKK
>TPE_0011 TPE_0011 hypothetical protein 11687:12460 reverse MW:28144
MVTEKFSLSFFICLFFLFAVIPVFGKELLVDNEGILTADEAVEITDYLKKVSEKSKSDTV
IVIVSETGGKTPEEFADDYFDYNGYGQGPEKEGSLLLFVTGNGTSGSRHVHISTHGEKTI
FAITDSRIEKLLDTVIDGGLKDGEYKAAFNAYIKRLSGYFYNSLSFMEVAVSLAVGLMMF
FAKFFGTQSSYKAKKVQAFYNTDKNAVARFNPVKDVFLSTNTVSRIIPKSNENSSNGKSS
THTSSSGESHGGGGRSF
>TPE_0012 TPE_0012 hypothetical protein 12454:13524 reverse MW:39676
LFLEEDTMSLNYKCPGCGAPIKFNPKIGGFKCEYCFNKYSEEELTSYLERSAAKKNSAQE
SLSSGSGNGIKQYVCGNCGAEVAAGETSSASFCYYCHSPVILNDRLSGEFKPDKVIPFKI
DKKEAVSKFKEWVRGKRYVPSDFTSQSTQDKITGIYLPYWQADIEADINYHAVGVSVSSW
TSGDKEYTKTDKYDINRSGKIDINNVKELAFTKIDKNLINGISIYDEDEQIDFSAGYLAG
FFAEQYDIKKEEAEPVFTEKAKTTAINAIRDSADYSSIEDEKDESVYSIKDCRYVLLPSW
ILTYLYKGKTYVFAVNGQTGKSFGELPLDKTRLALFSALVSAAAAGLLILGGLFIW
>TPE_0013 TPE_0013 hypothetical protein 13540:14736 reverse MW:42786
MGLIAAALGAAGGGLADQWLEVIEADEMGEGIVLAKGVPVRTDKRNTNKKGSSDIISNGS
IIHVNQNQFMMLVDGGKIVDYSAEPGYFKVENSSAPSLFGGQFGEAIKETFSRFKFGGTA
SSKQEVFYINLQEIKGIKFGTPNPLQYFDNFYNAELFLRAFGNYSIKITDPIKFFKEACP
RDAVNLHIDEINEQYLTEFLEALQAAISQMSMEGERISFLPSKGTLLSKHMAQILDDSWK
ELRGMEVLAVGIASISYDDESKELINMRNKGAMLGDPSVREGFVQGSVARGMEAAGSNPA
GAGMAFMGMGMGMNAAGGFMGQASQTNMQQMQQRQDAQRAAGEKQAGEWFCSECGTKNGG
KFCSNCGQPKPAGSGCPNCGAEIKPGAKFCPECGTKLQ
>TPE_0014 TPE_0014 cation efflux 14815:15729 reverse MW:33253
MASLTALIGNIIICTAKLVIGIYSGSLSVLGDGIDSATDIAISMMTLFVSFIINIPSDKE
HPWGHQRAETMASLILAFIILTAGLQLFIASSKKLIAVFYGEAVMELPHILAVAVTACSI
AVKLLLALNQHILGKKAESMMIQANAKNMTNDVVLSVSVLIGLGISYFFRMPVFDAITAL
LVGLWIIKSGVELFIELNVELMDGNTNKILYKQLFEAVNSVKGVFNPHRARIRRMANLLD
IDLDIEVAADISVYEAHKIAEQVTSAVKEKIENVYDIMVHIEPYGVENNEEEGFGLCEKD
VIEK
>TPE_0015 TPE_0015 hypothetical protein 15686:15847 forward MW:6308
VQIIILPIRAVREAILTSLILSSWFILIGKLYNKRDVYFYIAEFIFTVKYENI
>TPE_0016 TPE_0016 hypothetical protein 15895:17913 reverse MW:75540
MEEVMKKIFFALAASACTLTAAAQNSGFFGEEDIPLKKVTLYSSGVAHYLHEGAVTGEGK
LNLSFSPSQINDVLKSLVFMDPAAKELNINYESENTLQKALESLKVNLFSSASIYDILKA
QKGAEIEILTPNKITGKILSVDTKNAASEGDFFISLASEKGIRLVSFNDIQSFKFTDEKL
NADLNTALNLILNASAKNRKVITVNVRGTGKRTVRLSYIMEAPIWKPSYRIDMGTDSAAF
QAWAIVDNSTDLDWKDIKLTLTTGRPVGFKQNLYKPYYTYRPEIPLAIAQTAEAETFSSS
MKDMKAPKSSARRLSEEMDMALEQSNASLYDEEYKESYGDSAEYFENRIETDSSVGEMFA
FTPAKPITLDRQKSTMIPLSLSSMPAEKFSVFSNIPGTVAVNPKLCISFENTSGLKLPPG
PITVFDNGKYVGDALLEFLPEGEKRIIAFGDDIEVEAFKIQKPVYNIEAVKIVEGVLTVL
NKTILDSAYTVKNAGKQKKTLVIEHPIRYDFKLLTEENLMEKTANKYRFKVYAEGRNKIQ
FTVKEEKIEESVYTVYNMSDSEYISIASNADMPEKLRKVFEEIIKEKQKITFAKSEYNNL
QNEFKQLSEEQDRVRKNLGAVGSESRQGQEFLDKLLKLENDLDGLKVKIKEADKKLKTEE
NNFKEYLKKINL
>TPE_0017 TPE_0017 adenylate/guanylate cyclase catalytic 18050:19111 reverse MW:39643
MDIKLRYQKEQVSADKVAAALSGLPDERLFHIDVYGLADNLNLSRETALNIFIQGVSDGF
FIIDWVYHCPACGGVAHETLFMHEATTENFCPACNKAFSNTLDDNIEVCFSIHPNIKQLP
PYIKENYLKKIMEDVTSGNYRTWINPNIIRGIDLIQNNMYRDLMGSDVLISDQSLQIMRA
AILFTDIKGSTYMYSKLGDVRAFGLVREHFKILFDVIKEFEGVPVKTIGDAVMGVFVNPQ
KAVDAALEAQKQLIAKYKGKPENETIEVKIGIHSGPAIVVTLNNRLDYFGTTVNMAARIQ
NAAKPNEVVISEELFQDSGIKQSISAITQTVQRQRIKFKGIIDESVIYHIQVE
>TPE_0018 TPE_0018 YjgP/YjgQ family permease 19191:20441 forward MW:46945
LHLFNPEHTVFFKYFHFLPLLTVTEKRRIILLLKITVRIMGKIQFKNKIIFMYIFKELLL
YFAVSFLFFFFIFFVNQILLMAEEILSKKAPVKDVLLLLFYSLPFIIATTAPYAALVGTL
MCLGRFSADYEFISMNALGISSSFILIPVCAVGLLISVGSFITNDILIPSGTIKFNEVLY
NIASSTPALELESYSIKRNENSVVVTGLIKDKTVHNLLIIDSSQKDVKRYLSAAKTNVEK
SNDTAIIMQLEMLNPRLLNLDANDASKFDTVYGESIIYNVLAKDVAPKFISSGGPDKMTS
RDLIKDIREKRSNPDTDERYLNIYVMELHRKFAVPFGALFFVLLAVAISRSGKTYDQSIG
FIVGLLISVAYWAFLIGGQMLCLEADVNINGAFVMWFPNILLAAVTVILTIRRAFK
>TPE_0019 TPE_0019 putative permease, YjgP/YjgQ family 20438:21511 forward MW:40770
MKLIQRYLLQLFIPTFIVAMLFFILLLQLGDLFAHIVEYLQNGAGMTDILKLMALYIPKC
ISYSVPLAILFAGSYTMGNLYVKNELTSIFSAGISLGKFTLPMLVFGFLLSLGMIFFEDK
IVIKYFFEKTKLSNQLLKNEESLNSSDIVILSELGKIVYLADYYNAVEKTLSNVSIVKRD
DNGNLSLIIKSPYAVWSENGWKMDTVSVYTFNEKNEAAHTSVFPDNLILSEPPENFQQNL
SSVDEMTIENAKIFITNLKKNGLPYYEELSKYYRRFSFPFTIFIVLFFSISLGGKFKKNI
LLMSILFSLGIATLFYITEMMTMMSAKWEYISPLAGAWTPILIFFIISILLLRTART
>TPE_0020 TPE_0020 hypothetical protein 21598:22335 forward MW:27768
MNMISLDNIENLTTAVFSDEVIEIDSSTLQGLKKMPVDIFDNVYLGEVKPDAVILCIDIR
GFSNFFCAHDEKTVFSLITSFTSNFLSCVNQFGYKCSYYKLLGDGALVIWDKTDSVTLKE
AITVFETYNEFLKEELFAPYPELGLGGALVMEQVYKYEISAETSQLKYRDYVGYGINLVC
RLQTLADKSELLLNKNLADLGVFTTEIKNCPERIEDIKRLKGVKKEDRENLYFFTGINPS
NSFGI
>TPE_0021 mviN integral membrane protein MviN 22342:23955 forward MW:58614
MQNTSNTNSSKSLIKSGSKLSVLVLASRILGLIRQMTMSSFLGTGALADAFTTAFMLPNL
FRRLFAENSINVAFIPTFNGYLEEYNSAENKTYAKKEIIEFLNAVFTLVSFATACVVVSG
IILAPLIIKYFFKGLADYDSAVFLTRIMFPYLFLISLAAFFQGILNGIKIFTPSGITPIL
FNLLVISCTYIFAKPFGNPAIAMAYGVLLGGFVQAVFQLPFVLKAGFIFKPVNLKKTFKN
NGTKKVLRLIGPTIVGVAAYQINDVVSTSLAAASGLGIASSLQYSLRLQELLLGVFAVSI
GTVILPDLSGLAAKKNWQAFQELLLNSIKIIALITIPATFFSLCSGEHLITLIYKSKKFD
SASVNLTLGIFKFHIAGLFAIAANRIIAPAFYALNDSKSPTLAGIICFGVNILLAFTLRY
GMGGNGLALALTLASFANTVILFIFLHKKRNLNMLNLILQSFKFIFKMIAFSILASLPLY
FFGEKIYAPFSGFNKLIAQGLPLFISFIIFTSIGFILLLTTKDKTANVILQKLLKRK
>TPE_0022 TPE_0022 transporter 24107:25363 reverse MW:45284
VGGFLFALISLICHAAKILDFEFDTTLQTYWMVMFFTSVGYNAGFSILREGGKKVFVFLG
VAVVFAVLQNVVAQGIAHLINFNPLLAVMLGSTSFTGGFGTAASFAPIVDPDNTLGALSL
AVAVPTFGSIISSVMGGPIGNGLIKKYGLSSMPSNESIRFDKAGNIIKTTKVVKEIQSVK
PNFFKRLFFNPMKGIREGMQEVIAVREEVIHQVSPKSEVDNSTTKTEKHLSSEKLLASFM
LLVLACGFGIFLTNFFNSVSPKFKFPIYIGAMICAAAIRNLADSTKKFKLNMDEIDALGN
ISLNMFLAMALVSLKLWQLVSLAIPLLIILSAQVLVMYLYARFVTFNLMGKDYDAAIITA
GHVGFGFAATPNAMANMGSICEKYGFSKIAFFVVPIVGSLFIDFFNVMIIGITIGLVK
>TPE_0023 TPE_0023 hypothetical protein 25500:25619 forward MW:4523
VRLTQFGCTVSISQFIKDVNSFKKEYQDTVKNTLTKNIK
>TPE_0024 TPE_0024 hypothetical protein 25650:26222 forward MW:21495
MKNNIFVRRLPMKKFIIGFIVFSVLFAGCNQGKQNPTKSGGSGTNPGNTSAPPPHTSNEQ
TEPLILNLNWAAEAEITLTDGKHNFKFKVSDQNKVFTVLDKDDPKDLGEVFEMQWYPENK
KISSPNSSNAEFEITFTETPLPVSEKEPKTWKARLDVKKETQIHKGFKLNVGNQEVSFKV
TYNKDFVKNQ
>TPE_0025 TPE_0025 hypothetical protein 26452:27564 reverse MW:42908
MKKKKKTGRLKLTFILFIAFLWIVAVFQIYSVINKHKKIDGGLSGDDENSTPSPLKRNTA
EELFFINFMQDLYSEHYDIQNVYVYDYIPDDEDIEYDGSSKYYFVTIEKKLKYGSVFQLP
FVIGMEQAVNKLNGIKEAKRIYNKRITELKKYIGLPQIENNIFKVVFSEENNFENAKVKI
ATYHSEISAMRLKPLSDSEMIKDGYGFIISYISNMRDKIEYDNTAAVKYADKYTSNPLNK
AKNENVWNQKYKKYENDCANFVSQCIYAGGIQPTKTWFPESFYWIRTGSPKYHDISGLTT
YMQKKNIFSQTNYSGLSAGGFICLIKESHVVFVTSNDSITVLFNGHTNDRKRVSFPHLNE
SEAMYLTPNN
>TPE_0026 TPE_0026 hypothetical protein 27567:28064 reverse MW:18865
MKKMFIAVLFCTLFFAAASAQNSCTDKSGNFTFIMPDGWTAVNVSGAQYKLAAGLTIENF
TQNISAVREKYSGTLEEYVEEAKKNILNSEILKEEEFGNDYNAEAKKIVFETVYENLLLK
QYLYIFKIDNVCFLFTCSCLADEPEEIEDVFDESMKTFHTLHKEM
>TPE_0027 miaA-1 tRNA delta(2)-isopentenylpyrophosphate transferase 28236:29240 reverse MW:37647
LQGIPPIPVLVFFGATASGKTGISSEIFSYKHSKNFSDNEAASELSGCAEIISADSVQVY
KYLRIGSARPSEEILADLPHHLIAVKEPDEEFSAADFVSEADKLCLQIFERGKLPVLLGG
TAFFLKNFMYGLPVTPKADPAVREALQKRAKKEGAKILLEELKKIDPASAERLHPNDEYR
IIRALEVYASSGKPLSTFHLPDTYRNKYDFFTVSIDRPREILYGKIEKRVDEMIAEGLID
EVKNLYAAGYTSESPALKAIGYREFFTAEHKLKRECEIPEIVNSIKQNTKHYAKRQETFF
KALSGVSHYNAENASSLFKLYNDILCFYKKHFKN
>TPE_0028 TPE_0028 DNA-directed RNA polymerase subunit omega 29258:29464 reverse MW:7924
MIFPLKELIEFDDNIYEITCASTRRAYQLAKIQEPDSERSSDKMVSLGAKQIFTGEVNYQ
VEYHPDHN
>TPE_0029 TPE_0029 ATPase AAA 29702:31315 reverse MW:62425
MSDFSRKLPIGVQSFKDLREKEFLYVDKTEYVFRLAGVSKVYFLSRPRRFGKSLFLSTLE
AYFLGQKELFKGLAIEKLEEAEKEKREIWQEYPILHLDFNIGKYDCIETLNTNFNIFLSE
LEKKYGANELENNFEKRFEGLIKRAYEKTGKQVVILIDEYDKPLLQTMGVNEELNAEYKA
VLKAFYSVLKSSDQYVRFAFLTGVTKFSKVSIFSDLNNLNDISLNPEFSAICGINQEELV
KTFRPEIEALAERNELNYEDCIASLKKKYDGYCFSYGTKTMYNPFSLLNVFFSKRFEDYW
FATGTPTFLVNELKMADYNIPDLDGNVEMSSAFLSDYRAGVDSVIPVLFQSGYLTIKGYD
KEYKMYRLGFPNEEVRYGFLYNLLPEYSNISFTNTSFNVVQFTKDLRAGKVDEFMQRLKS
IMASIPYGTEKKDGNESVTLREHNFQVCVYLVFALMGQFVEVETPSSTGRTDCLVKTEKA
IYIFEFKLKEDAEEALKQIKEKNYAERYKADNKKIVLIGVSFNAEEKTVKEWISETV
>TPE_0030 TPE_0030 hypothetical protein 31522:32424 forward MW:33338
MKPIRKFIFLVMFVFVSFSAFAFEEGFTLGLRANFSGSYTDPHINEADKKYLGADFMRGM
VGFIMNGEAELTYIFDSKRYFNYTNNNIFGGLGLAFNLGVGQGFSGQISGTQNITFSASG
GGSYTKDIEVYCRVYMTPVVTFGTTVKALLLKNRLVVGLGLGGKMLADPQPTYELYTNLT
DEEADMLYNKGKGPDFFPETGTLYIPESMMKKMNPLGFTLKAVIDYNIPLISTMDVVMGS
YASYTIYKPRYVSLPKKIAKAAIENGKLKGIDVNFERDPIKSFFMNSIDFGISLGLLFKI
>TPE_0031 TPE_0031 hypothetical protein 32435:34048 forward MW:61555
MKREKFFVLSLLIFMTAYICFSCQPALGASWYKRSLSQGTENGIQPPIDNGDEEVPEEPQ
NPGAYIEVNPFEHFNENYIYPASKFDEWVLYMTDITSTNIASYKFEPVTPWTDNGSGEYE
YIGRDGKGKVIGEGQQNKTWDLKYYMYKTRKDRWAKSNHFDPNLDSEEAEKQKRFYFYRF
TGKAAAGTNLDNSTFCVDTYSKFLFFYSEPATKKVIFGNTIPSDWRDYEAESSGTHTKRD
KKFYEYDPVGFVREDGSVVIYNWFKAKIVDSDYSPSMKERYKYVAKAGKSGEKGRAGHSP
YKYEKLKIYGSEEDDNSSNPIVWLRAKSFKNSTMAGLKWTTWLFKWSSAPEDPLFSYSLK
GALSYTQNETPVNKTIEFVQKNNGSNSGSAKDFHAIKTGVEIFFDSSKFFQQEIPADSKG
QKLSFDMQIVKSNRKGAAGSENTLSEPFFLYEFSNPIDITYDKDTKTWKCPAVTDKEIIS
DGPDQPVVKMSYPAFELKRGQMKDFVITLNSAKKETHSGWDMASEGEIEVIYTIGFN
>TPE_0032 TPE_0032 hypothetical protein 34272:34460 forward MW:6858
VHGNTVVIEAAVAEEYHGKTVSVTIVDDEAEKNEKYTDINLDIFVKPTEQGKNTDIDIIV
KT
>TPE_0033 TPE_0033 OmpA protein 34464:35723 reverse MW:48130
VNLSLLKKRKLFRILIFCISLSALQAQTEEGAEFLFRFKFNKGDAYKIHSVVDEKVYANG
RFHHQAQIINRITVEVSDVQPASGNSLSSALFSCEFMTSEQNSNKTFSWNRAYPSVFRRD
ELGVYTIEDKYFMPVVRDVPIFPEKAVKPLETWKSRGHEVHDFRDAFGIEKPFAVPFEVE
YRYEGFAEIKGKTYRRISARYNLNYSVPKEVLQKYKGEVDIPIKTFGSSKQNLYWDEEKG
NLFCYDEEFEIKLVLLSGYVLDFIGTAHAEVIETKKPDTTAEEEFKKNIKDLNLENTEVK
QTEEGLTISLEKINFLPDSAILLDSEKEKLKKIAEVLIPFKDREFLISGHTALAGTAEAR
QTLSEERAAAVANYLIELGVQSREHVYTRGFGGRRPVVPNNSPENMAKNRRVEITILKQ
>TPE_0034 mcp1 putative methyl-accepting chemotaxis protein 35939:38203 forward MW:83926
MKCLKILISASFILTLSISAFSYEVKKGVLDIRANDFTETVFLTVKGEFGFFNEKFVFSK
EDIDKTDVFIPCPKEWSTVTLSDGTQLSRFGFGTYTLKILLPASHPELTLKIPGPLSSWV
FFADGEKTAESGKTGISKETSSPGLGNIIYNIPENAEEVYIAVQVSNFFHSRGGIYHSIE
LSSSKYFKRVNTFKQFIDVFVFGFGIAIILYHIALFIFQTKNKSLCLFVCFSLLVVIRNA
VNGTVFDYVFGNDMWAFATKLDYLTFSLLGFSIFAYFKSMYRKDIHGIVYKMIMAESLAY
ALLITVTPPTIYGRLITVHQIVLLLEALYAFYFIIILLVKKRVGSAPIFTGVMFLVIATI
NDVLYSMMHSSVGNILPFGFAGFLFAQAFCIAWKNYLDGKQAKKVSKELLESYKEKDTIF
AEIKNTGNELKHNEAVLSQNMDTAEEAMNKLSKYAESVKSEISVQNNELHGTQEATSSLN
LFLDNISSGIERQSEAAENTVMQINELNNATDELYKKFELINENFSHISSASKIGKDNLA
TVTSIIQNIYHSSEGLLEANELITTFAEQTNLLAMNAAIEAAHAGDAGKGFAVVADEIRK
LAEGSAAEAESTGKILNVINKNISESAQASNVLEKSFEDINQKLSGFQTVLSDISKFISD
VKIQTEKMNSVMNSLLNEFGKVQSEKENIEQTRSNIYDSFNSLLNATEQLNSEISEMLNS
IETMHNTIEKTRELEASTGESISKLGILIKTDKD
>TPE_0035 TPE_0035 diaminopimelate aminotransferase 38247:39470 forward MW:45117
MSNFKQITDFIESKKLEMIELEKLLTSIPAMAPESDGEGEIKKCEALEKYLRSAGFTDFK
RLDAPDSRVPSGIRPNLIVTIKGKNDKERLWIMSHLDVVPPGDLTKWESNPWKVIEKDGK
IIGRGVEDNQQGLVSSVFAALSFIKLGIIPERTVKLLFVADEEVGSQYGILYLLKNHNLF
TKDDLILVPDGGDPEGKHIEIAEKTSLWIKVITEGVQTHASMPDTGKNAFVAACDLALRL
NDLENFFNKKDNLFSPDYSTFQPTKKEANVPNINTIPGDDVFYMDCRILPSYDMKEIFDE
MNKRVRAVEKKYGVSITLEYDEPESSPSTPADSKVVQVLSQAVKKVSGIETSTIGIGGGT
VAACLRSYGFNAVVWSSLDDTCHQPNEYAVIKNIVNDAKVMAVMAGV
>TPE_0036 rluB ribosomal large subunit pseudouridine synthase B 39498:40223 reverse MW:27332
MQNECNEEKKIRLQVYLAHCGVASRRSAEQFILNGRVSIDGKIVTELGTKVLGSELICVD
GKQVFLEKEKRYVLLNKPEGYVCTLADEKGRPIAASLLKDEYSERLYNIGRLDMLSGGAI
IFTNDGDFSAKVEHPSSEIEKEYEVITVFAFPDSVLEKFLRGVRIEGVFYKALAAERISK
TEMRIILIEGKNREIRRVLKFFNIKIKKLKRTRIGPVMLGDLPAGKHRPLTEKEIQGLIK
T
>TPE_0037 TPE_0037 transcriptional regulator 40230:40781 reverse MW:20626
MVQEYNLEKETALVEAILYLEGEPLTDESLCKISGLSPEIITACISALQEDYSSPQSGIE
LTKMMGGWVIMPKKELWEHLKDRYGKKNEGKLSRAAMETLSIIAYSQPVTRAEIEAIRGV
SADNMIRLLIEKDLIKEVGKKDIPGKPIMFGTTKEFLKVFKLNSISDLPKLDETESERFE
LAR
>TPE_0038 TPE_0038 segregation and condensation protein A 40765:41523 reverse MW:29689
MNDNTQVAEVSNTEFKVNNFEGPLDLLLFLINKNEVNIYDIPISDITEQYLQYLDYAVSP
DLDNLVEFYSMAANLLYIKSRMLLPVEVELDEGDIEDPRTELVDKLIEYQKYKKLSELME
EQENDAEWYFERKKIQTALPFNEDELWERLDTWELLKTFSQLMSNYKTEHILDLYEEVSV
NEKITLMNELLEKKGECLFTDLIIRKGNLLDVVCAFMAILEAVKFKMASIWQNRMFGDIK
IKAWEQENGTGI
>TPE_0039 TPE_0039 hypothetical protein 41601:41804 reverse MW:7461
MFVFLFAVLLSLFGAGASKKVYVAGNGKKYHYKTCKTIQRSKKITELTIKVAKEKGYKPC
KVCNPGE
>TPE_0040 TPE_0040 putative xanthine/uracil/vitamin C permease 41969:43528 forward MW:57122
MNKNNKNPCSLNGLKFGFAEHFSSGDIEAFFGVFADVFSKISVIIGVLLFGEKMPKELVL
GRILPGIAAGSILGCLIYFWEAHKLGIKENRKDVTALPFGVSSTHVFTWLFIIIVPVYRQ
TGDAYFAWQVGLASCFCGGFVEIAGGFIARPIKKFLPQAALLSNMAAASLIWLSFNSMTA
IFSKPLIAVLPLFMAFLTLSWHKNFIRFIPNSALILLAGSLAAWLSGVSGTAQVQEAVND
TGLYLPSLYIKDIFLGLNRITPYLSTIIPLQIANFLVTMQAVESAETVGDAFNMRETMIK
DGITSIVSALFGSPFPTTVYYGHTGWKRSGARSGYMLLLILPYTAMFFGASLLLSAVIPF
EVIMVFLLTVGITVAMKVQNDLPHDYSAVIYVSLFPIMAQYITSLLDSVLHFFNSSIFSY
GLEKFDAGGTAIRGLFYLSNGAFASSFMYSVWIAYILQKNYLRAATAAFLLAVLSSVGFI
HQPSLSWLPKDNIKFVLVYLLIGIFCFILYKRNKSEIPL
>TPE_0041 TPE_0041 pyruvate phosphate dikinase 43659:46589 reverse MW:108388
MKFSKNIHFFNSKETVGANVERNLLGIRGRQANEFAVLKLPILPGVIIESSVMQELSEES
IYSELAPYLKKFGTEVQKNYGDANNPLLLKLVVSPNMVIANYPTLHNFGLTKDTVIGFQE
NVGETFAANETLFLLNGILTVAYKIAEFEKKEKEAAVFDKAVKEIKQILKSGKITSSPCK
IMDEYAKYLPKNFFENAEVQLEEAVRMISRLLKLEEDNDNDVALLIQPMVYGNYGKDSYS
GSFFSRNIVTGEKKLQGQFFAEKFDEINAEGKDINSIKPEYLKSLQQIAWLLEDHSKEIR
NIRFTIEAGKLWLIEQKSVEAKSTISLVQLLLDLYNRKIVDAEYVVRTVKPGQLNEILHP
VIDIMSTKGLKSSKGGIAGAPGAAVGRVYFTADSLIEAQRVAKLEGRDTRCILCMPATYA
GDVKGIEVSTGVISNEGGYSAHASVVARQYGKISLVRPDMKILQKKAIIDGVTINEGDYI
TLNVPYYGDSTVFFGEAKLIEPDPTTSGLLDFISLAKGFVSDFYVRANADSPRDASLAVA
FGAEGIGLCRTEHMFFNEKRINMFRSMILAESPDERQKVLNKLEKFQTEDFYGIFKAMAG
KEVTIRLLDAPLHEFLPHNEMELDGFIKYLASEKKKVNKKDLQSAIDMLSEINPMLGHRG
CRIAITYPEIYAMQVRAIFEAAYKLKKEKVDVHPEIMIPLIMNFRELKQIIYGKKIEGHS
YVGISAIAEEVRKKMGGSELEYKVGTMVELPAAALSADEIAKYAQFFSFGTNDLTQTTLG
LSRDDFNSFMPDYTMYDLIDGNPFAVLDSRVRDLIEIAIQRGKLTRPDLHLGLCGEHGAR
PENVRFCMEAGLNYVSCSSYSVPIALLSIAQVELENAEKEGRKLEHKRVLSRSSGAKAKK
QQAPKNAVRTESGVKKAAPKKTSGGKPAAKQSAVKKGSPKKETVKKPALKKSASKKPAEA
KVKKAAPAKGKGAKKK
>TPE_0042 TPE_0042 hypothetical protein 46606:47655 reverse MW:38752
MVNISNFFVPLAKKSDFNMSVRHIQSVIEILDKCNPTENLADTINNMIREKTVKPEQVRS
ILSVSLLDKWNYKVVSENIKYVLEDASKFTQEIGKWNGIDIVLGYDHPDLGFLAINPKNP
GAASIIQGFRKNELLLIYVGKQDKGEVSDSLAKTIVFGILKLFENKQAAVPAEAKTGPFK
YVEPKKAAPVKERKVAAKKTVKRAPAGKGTAPVVKTPASVQQSSSVPSHLERPSAVSTGP
KKMSQLVSVPVSNELFHNGNVEAWKRIIRSYNAKYPDAEVMIFYDGERIVDINTLFKWGK
VKHGSSIQFAISAEEINDLSKLSKYFRQGASPMFEAFLHGSPDTVLNLF
>TPE_0043 cfpA filament protein A 47748:49529 reverse MW:68108
MVTAEDEMLKKVRGFIDREEMKVLDRYTPKEIATLLDAVGGADKFNTGEIEKSIVNMYGH
LQGHVQRGVNDLETLTNSLLRQKTDVGAFVRGENAYSIVKCAFKDNLYKPKTVTDVKLSV
NILDSELISPIFQYQSTVEYLIKDLLSNHYMDMIDKEIEKMKDARIDQGLEELSDGAIIF
EKMKKVSTITDDDIDNPKSKRYDVVSKDLMERINNLRAEIDPETFDQLNIRENLKKIIDL
ENIRNRGFNTAINSLTSILDTSKMGYQYIENLKNARELILREYDDTDVANLPDERYQIKL
KYYDNAQLLAERQAYEVMMSSFETEIQHLWDVVRTTYDKSKFMTKITDFDDLAARYKKYI
KKNFKDKTGDPLYEDTAKVWDEISFIKTPETEVEKMNRTYIYEKDKLRKKLIIMRQKMKD
LYTYQYPIERRVVEDRLSFLEAEFNKFDYLINPFHLQPGLLLDLDITSIKRKKATLDGMA
NVLNEFLHGVSKGFADAAFASFSRRRSTVRADIAQSFATAEEDSKAANPAGRSQFIDMLN
STPAIAAPAAAEAVSAPAKRRGGPRKGVARTAKKGSVDSGRGRRRTKSGIKEI
>TPE_0044 TPE_0044 hypothetical protein 49967:50629 forward MW:25174
MYNKKFFSVFLTAVILIFNLNAGERTIPVDMVIMIDKSLSMEGTGKFDSLKKWVLDELVE
QMLTAGDWVSVYQFYENPEHLLSVNVNTSQDKQKIVNTISSIKPDGKYTDIGKALDKMQE
VMKTRNSNGRYKVLLLVTDLEQDAPWPSKYSGKQKKFSSPYLVESRIIKHDNWYEITVDM
GIEERVVTTTSSLFSDIIKNAGKERTNANEKEALIKTKKP
>TPE_0045 TPE_0045 hypothetical protein 50836:52317 forward MW:56334
MFKRVLYALSFAGALILLASVIFFQMKRKNSVQETKPATKTIIPAASSKIDNQTGKNETD
SKGADAKIFLELSNDEVFIDAITGDLNGDGVEDQIVAVKKLLDPFLYLIISIQDPIMQKC
SRIEEIRTPITQPKSLTFYIMEPDNSAPAILYSGMTSDNGQSFSIQKINKDKDGVFFFTQ
IADIHADIQILLQELKGQNIYEEGFAAYRILAYNSDSSAPNTLNQIQTEYVWNNKTNMFE
KGREQKIPGEKIESTLLRKLQTGNMESFIDFLSQLWYQSENGKNSGRSIYLDKNDNNIIF
NFDNIEEIYEIKTTLPRRYGLFFTANNKSIPNIIRRVDIEIKGVDEIQIRVIEDVARIKF
GTSSLWNGTYKKNTNLLHYTNTNKQEKVEKIRKKLEQSESKWETQNGQTISFTGNKYTLT
KDGKDSSGYFNIIEIENKTVLQMKTSESMNKFYLINLEEKNKKQILTLIKIKLNINEIIP
TGDEPSVFVKDAE
>TPE_0046 TPE_0046 rhodanese-like protein 52377:53105 forward MW:27468
MEKMMKKVFICFIVSAVFIFTSCAEIITVIDVKGSDLENLNAEGTKDTILIIDTRPYTEY
KNGHLPNAINIPKNEINTRVNEFEDWKEKPIYVYADTDDDSFEAAKIFVEAGCKIIYNAE
GIKQYSYKTIKYDCMRGVVFEQKINSPNIIIIDCRTKQAYDMGHILGAISIPSIPIAEFE
KNIANLPKDKKLFLYCNVGSASARAALTLSEAGFKEIYNTIDGVREYPFNLIQEETPPDK
RK
>TPE_0047 TPE_0047 hypothetical protein 53448:53612 reverse MW:6400
VQFKKITAADKRNIKRKIFFLVFIISPLENKKIKTLNLNRFTCALKITEYSKNL
>TPE_0048 TPE_0048 iron compound ABC transporter periplasmic iron compound-binding protein 53572:54537 forward MW:35949
MFLLSAAVIFLNCTKKEEMQNAGGSMQTAGGAYPVTITTYNYAGEPIELTFEKAPEKVIA
FYQSPIETMLALGLADKLILAVGLDDPVKEEFKEDFGKVNYKDKRPSKEEVIDMEPDFIF
GWSSLFNEKRYGDVNFWHERGTKTYIWQDSGLKKQESVENECQDILNIGKIFNVEQKAQD
IVDKMKAEIEAAKKYVEGKKKVRAIIIEVEKEGQYRVYGAKTIGGDIALQVGAELVGTDK
GYIGKEELIELNPEVIFSVYYGDAIIKEQAVDMLIKDEALKSISALENKKVLPITLSEVY
ASGIRTYDGIKTIIAGLYPEL
>TPE_0049 TPE_0049 iron compound ABC transporter permease 54549:55619 forward MW:37859
MNKNNKDRVLKAVFISSALLFLLGLLFVSIVLSIGFGAVRIVPKDILQIVQFKIFGTGTL
TSVKKSAIDIVWVIRLPRIILACLTGMGLALTGVIMQAVVKNSLADPYILGISSGASLGA
TLAIALGIGSGLGPNYVGLCACFSAFAASLIVMKAANINGRANSVKLLMAGIAVSTIFSA
FSSFIVFTAKNREAMRSISFWLMGGFGGAKWENLGLLSSIILAGVFFFMTQYRTLNLMLL
GDSVSITLGKDLHYYRQAYLLLSSIIVGFLVYNAGIIGFVGLIVPHIARIFWGTNHKNII
PASVLIGAVILIWADVLARSISSLGEIPVGAVISLIGAPVFLYLLINKEYGFGGRT
>TPE_0050 TPE_0050 iron compound ABC transporter ATP-binding protein 55620:56384 forward MW:28464
MTLESTALSFAFGNKDILHGITLSIKNKGVVGIIGPNGSGKSTLLKCLYRVLSPKSGIIM
IDGKNIKEYPFKETAKKIAVAAQHNETHFDFNVLEMVLIGRSPHKRFMERDSAEDIKLAY
TALEQVNMESFADRNFSELSGGEKQRIILARALVQNTDCLILDEPTNHLDIKHRLQFMSL
AKKLNITVIAAIHDLNIAAMYCDKIYALKDGKIIAQGAVNEVITKDIIKTLYEVEAEIIY
CKKDDKPHIIYKEI
>TPE_0051 TPE_0051 hypothetical protein 56963:57931 reverse MW:35944
MFSENTQEKSLTAAFVRYIGRINSGAFIEFLKLGMDRCGFISAWLTENEIPHKVVPIAKK
KHIIIKYSPQNYSSAFKVKTLVAHYDREKTTEGANDNSAACFQLMLFAKTLLKINSVHNI
IIIFTDGEEAGAKGITKQGSYLLGTGLKKLGMENSDIFVFDMCGRGDTLILSQSGICGRP
KERVLALDILHSEACAYAEKACPNNWLSLLTPYSDNAGFIASGLSAQVITVLPHDEAKLL
LQYLPKNISSHFFKFTEEKNKTAIHSLIELIIKNKKPQKNSPFKNIIPQTWQLMHTIYDT
AETLTPSAFFLIENYLHCLAGI
>TPE_0052 TPE_0052 hypothetical protein 58195:59166 reverse MW:36593
VSLFPPTKPKGSKGNLPLTTRFASPPFKSPYLMLYLTVRRDRLMSKSFDELTIADDFMFC
TVMKDEELCKELLTMILKNRVGNIVKIIHQKAVDNKIGSKSVRLDLMIEDDTGKLYDIEM
QTTDQKNLPVRMRYYQCAIDESSLNKGSDYNDLPDTFIIFFCTFDYLDKGLPMYTITPSC
AETGQRFNDGTTKIIINSKAAEKADGELKEFLQYMNGKSPDTAFTKKIEERVSETKEDEA
RRREYMNIQSFEMDARRAGIQAGLAQGRSEGLQAGIARGRSEGFSDGARQTKLETAQILK
RLGDSVQKIIQATGLTKEEIEKL
>TPE_0053 TPE_0053 hypothetical protein 59618:59806 forward MW:6955
LRALRTLRFVLTAKSAKGAKIFHGAAVYKPLFPLCVLCGFILFCQSVRRVCFADVLFSMF
NV
>TPE_0054 TPE_0054 hypothetical protein 59812:59961 reverse MW:5586
MNRKARKEGIEGLQTAAPRKPLAPFALLAVKIKMNRKARRVRKEGIRNC
>TPE_0055 TPE_0055 hypothetical protein 60156:64184 reverse MW:143009
MKKTKLFNRTAVLAFMGTLFLFSACKQYKASLEEYLSYWSSQAYISSMYIDSNVLIDEQG
FSSISSEADCEITLTLQNPKKFEFIMPSAGETRQIVYFSQPEGAGLSDYSLNQIDGNTLK
LNLKSGFLKKHEWGNEISPTITLYSTDGRKFNKTYDFTLRANTPPPSPKAVLAKSDGKYV
ICIEVPDMDKNTGSGLLHKDLSKIFIDDSSYNFSVNDTQNGFNKPEDHSFINASDTVKLE
GGGELPTSNWVLYYKTSAQVEGAQKSYKILLKDSKGLTSPQIIASTALNKVSPVKLTYGG
KEIRENSESSPFEIGTSSGVDITLKAESDTGATIHVKKTKLPSSPEETGSGTSPLDIKLR
REGLEEPTYKLVLYATADSFDNSEVRTYYIKLTDTVTINGSDSNAWKTLKEEAKKPSGAS
TIVINGEIKATSVDNSGQIDIGRSLTIKGNDGNAVLDANCAATSQNHRIFNVDSGKKLTL
ENLTLQNGKAGSGASGGGIFVNSGATLAMTNVTITNCEASHSGGGIYCQGKVTLTGVSKI
TVCKAPNQNGGGVYVANGGEFTMGGDNAFDNVLIQNCSAKEGGGGVYVFGNGKFAMKQNS
SVSGCSITGGTPKGRGVCLIKAGTTSPSFTMKGSAKVDQNNDVYLTDGTKITVNGALNPP
QGGKAACITPQTYTGGTQVLDGSTVSSEHDKFTVTPEDSTQWFVDSSGNLTKINHTVTFS
VEGGTGGSLKGTYNGTEKTASGSSMETLTVSNGASVNFTAMPSVGYEVESWTVSPSGSIS
GGNPGETTASLNNITENKTVKVKFKKKTYVVTFKVDGGQGTLQGTYNGTSQITSGGETKT
LIVPHGDSVTFTATPDNGYEVESWTGVTATPSNNTAATLNNITENKTVTVKFKKKTYTVT
FKVDGGQGSLKGEYNGSSQTASVGNTQTLPVQHGGNVTFTAMPNEGWIVEKWTGVTATPP
NGTTATLSNVTAPATVTVKFKDNIEISGNTSGAWKALKEEAAKPHGASTIVIDGTIKATS
ASGDNGEITIGRSLTIKPKSGTAELDANQQSGIFKVGSAKTLTLKDGVTLKNGKATDSGG
GVHVEAGGTFNMQGGTITNCIATEGKGVYVASGSTFTMSGNAKVDENNDVYLSNGTKIEV
SNTLNNHPAAKITPADYTDGRVLATGNAAEKANFTVTPEGGSKYWRYKKVGNDIKFVKGK
VTVTFIKIVSIKEHDGTTDAEYYWTLKVDNREVHVLTHHHSWKPKKDGKTYNINKSGEAI
VFDSNRTVPIYFLIKEEDHSSGNEDDIVADTTKTISYDYDRDCLKFEGQEIHLNETKDFV
YKVRSEHGDVDVYYSIKWEDNP
>TPE_0056 TPE_0056 hypothetical protein 64329:64472 reverse MW:5169
MRDLQAVAPRKPLAAFALLAVKNKTAEHAKNAKKNEGERKTAIPRKS
>TPE_0057 TPE_0057 hypothetical protein 64510:64665 reverse MW:5478
LNSSTLKTLADFALLAVKIKPQSTQSTQRKTRGKGKQQYPENLSGLCALSG
>TPE_0058 TPE_0058 hypothetical protein 64955:65125 forward MW:6519
LYGFAVFFCINSLYISVKQIYIKNTAKKQKRTLVTQKRTLVTFRVTLVTLQFCGLL
>TPE_0059 TPE_0059 cholinephosphate cytidylyltransferase/choline kinase 65170:66981 forward MW:70940
VNAIFCITAYMKRRYFQIVQLMKENEDISQRDIAKNLKISLAYVNKILFDMEQDGLLYTE
GVPAFGKKRLTQKAFAVFAECKVDNAIIMAAGFGSRFVPLTYATPKGLLEIFGERMIERQ
IKQLKEAGINDITVVVGYLKDTFEYLTDKYGVKLLFNPDFKSKNNLSTLYHARKYLKNTY
ILSSDNWLRENMYHSHEYDSWYSSVKISGKTKEWVLRTGLHDKILTVKVGGKDSWVMYGP
VYFSKEFSKKIVPLIEEAYNLEDTDDWYWEDVYRRNLKTLTMFANKQKAGQVYEFESLDE
IRLFDSSYLISSHDKWLELISSVFKRGEHSITNLQPLHFGMTNKSFLFQVEGEKYIFRIP
GEGTNMLINRKHEHAVYTAIAPLKLSDKIIFFDSERGVKITKFMEGVRNADPNNSCDLKL
CMQAARTLHSSNIKVEHEFNFEERINYYEKLANEKNGILYNDYLEVREMVREISDYLKRL
EKSFALTHIDLVPDNLLISENEVYLIDWEYAGMCDPLADLAMFSIYSYYENEQIENLMNI
YFEREPSENERLRVYCYVVLGGFLWALWTSYKQALGIEFGDYGLKMYRYAKDYYKKIKRL
LKE
>TPE_0060 TPE_0060 choline/carnitine/betaine transporter 66984:68516 forward MW:56473
MKTMIKNKEIDWLITAVPLTVIIAVAFFLLKLPDSSMRIVDSLWYVFVNKFGFFYMLLGL
GLVITAIGLAFSKYGKIKLGNIEKPRYSDFEWGSMIFTSTMAADILYWSLIEWAYYFRET
PFGMKNLTFAEKQDWASAYPLFHWGITPWAFYIVPAVAFGFMLHVRGRTKQKLSESCRPI
FGKHIDRGLGKLIDVFSVIGLLAGTATTFSLATPLLSLAVSSLFGIPESKILTLIILLVI
AAVYTAAVLLGLKGISRLAKISVISFCILLGLVFIASPKIYIIETGITGIGKVLQNFFPM
STWMDPLRISGSEGSGFPQNWTVFYWAYWIAWFVATPFFIGTISEGRTIKNTVIGGLLCG
IAGTYCSFIILGNYGLHLQVQGILDSAAALNNVEPSKVILQILQTLPYSKLVLTVLVVTM
IAFYSSTFDAITLVIASYSQTNLEKNTEPKKGLRAFWSIVFVLLPAALILTGTSLNQLQS
LSIIAAFPLGIIIILITISLFKELKSTEKI
>TPE_0061 TPE_0061 betaine reductase complex component B subunitgamma 68568:68765 reverse MW:7268
MCNLVPVALTVGTNKIVPTISIPYPLGDPATSKEEQHALRYSRVKWALEALTKDVQEQTI
FEDIQ
>TPE_0062 TPE_0062 betaine reductase complex component B subunitgamma 68835:69878 reverse MW:37617
MKKAIYYVNQFFAGIGGEDKADYPPEIREGKVGPAAAIGSILKAEITHTIICGDNYMGSN
TEKAINTILGFLENKDFDIFIAGPAFQAGRYGVACGNVCKAVKEKFKVPVITSMHIENPG
VEMFKKDMPIFKGGHSAGSVKKDTEAMALYANKILSGEETLGAEAEGYFARGIRKQVFLK
NGPNAAVRGVQMLIKKLNGEEYQTELIISKKDRVPAAPPIKDLSAATIAVLNTGGIVPVT
NPDKIQSASATRWGRYDCSQMDRLQSGEFKTIHAGFDPAAADADPNVVLPWDVLKEMEKE
KVFARLHNYFYSTVGTGTTQAEAKRMAEEIIPHLKADNVGGCIMVST
>TPE_0063 TPE_0063 glycine reductase complex proprotein 69892:71217 reverse MW:48648
MKLEIGNFQVKNAVFGKETSFKDGVLTINKDEAVAFIKKDSHITNADIEIARPGEKVRIV
PIKEAVEPRCRIDGRPLFPGVTGKTVSAGEGTVHALKGVSILGVGMHWGSFGDGLIDMWG
EGAKYSMYSSLINICLVIDTDEADERNEQQKKNRAIRYAAHRFAEYLGKTVQNQTPETKD
IYDYQPIFNRSPEIEKLKRVVLVMQPQSQMEEMGYNDLFYGWDLNRYVPTLVNPNVIFDG
GIISGSFMPCSSKWSTYDFQNFEIIKQLYKEHGKTINFLGVILSNLNVSLEQKERSALIM
GSIAKMIGAEGAIVTEEGYGNPDTDYIRCIVELENLGIKTVGISNECVGRDGASQPLVVL
DEKANALVSTGDVSDLIELPPAEKVIGELEALGRDGLSGGWAYDEVLGPSVRKDGSILME
NNAMFCGDGISGWSVKTMKEF
>TPE_0064 opuD1 choline/carnitine/betaine transporter OpuD1 71221:72708 reverse MW:54608
MKKVNAVFWCPLLVVILIVASGLLSPANLEKAGNTMFSFITLNFGWGYTLIMTSFIVFIV
WIGFFSPYRDIKLGNQNEKPEYSNLSWFAMLFSAGMGIGLVFYGVAEPLAHYMNPLNAQP
MTAAAKEFAITKSFLHWCLHPWANYCVLGMALCYMQYKRKSPCLISSVFIPLCGEKKWFP
IMAKIVDGLAVFATIGGMATSLGLGTEQISSGLNYVFGLPSTVFVKIILVFGITVIFIWT
AVSGVNKGIKLISDINLRLVIVLLIGAFIFGPSLGILNTLVEGTGLYFQNLIKESFSSGA
FDNMEWYGGWTIFYWAWWISWAPFTAIFIARISKGRTIKEFAAGVLFVPTIVSIIWFSIF
AGIDFSTVPEILQTAAKDTTTAFFVVIKELPLGYILNIIAIILLFTFFITSANSATFVLG
MISEEGKPEPSNLSKFIWGTAISALSLILLVTTENGLKMIQTISIVSGFPFSLIMVLTMI
GIVKALKTDSKNLKE
>TPE_0065 TPE_0065 hypothetical protein 72871:73029 forward MW:6161
MLFVQNRKIDFFYLFISNLKNITSDGFILFKLIIRKGEVCMLGRKFVKKTAD
>TPE_0066 TPE_0066 iron compound ABC transporter permease 73096:74091 reverse MW:35042
MIAEYRQKKIVIFAFVLAVFFAAAIFAGIYLGSTQIPLSEIKDILFAKKSVSRFAIIILE
VRLPRVILALIVGANLAAAGALFQAVIQNPLADPGIIGISAGAKLGLLLALLVFPNFVTA
APLFAFLGAMGAAVTVYLLAWKSGIKTVRLILAGVAVNAFLAGASYLITLLNNDKIQNIM
LWLSGSLSGRSINDVKIILPYSIIGLAAAMLSIRPSNLLLFGDEKALSLGLNINTSRLFI
SFTAAFLAAISTSLAGVIGFVGLVIPHIVRLITGPNYKYVLPFSIVTGGIFLLIADTVAR
TIASPLELPVGSLMALIGGPFFVYLLRKKKV
>TPE_0067 TPE_0067 iron compound ABC transporter periplasmic iron compound-binding protein 74091:75026 reverse MW:34871
MSKYKLSLFFVLFFTAVFFSENIGKLTGLGKQELPDKTLSDGSPSVIAGTMSIAEILSDL
GYKNVIGVPTSRHSLPKLYEKCTKIGNPMKPDIETVKMLNADLYLASLGSKPTLDKIFIN
QNIKHEYFDLDSYSECLNSIRKIGTITLKQKEAERVIQTIEAKTLEIKRAINGKKSPKVL
MILGSPKKLMMGTKNCYTGSLMEILKIHNIANDIGNFDKAYVPINIEEIVKHQPDIIIRL
THTKPEDSANSLRKEFSNSGIWSKVKAVRENKIYDLDSNLYTASRNLKIMNAVENLKELI
YDNSENNGAAE
>TPE_0068 TPE_0068 phosphoglycerate mutase 75105:75653 reverse MW:20675
MKLFITRHGESDWNVKELACGISEAELTDKGRAQAQALAYDIAANQNTYNIKTIYVSPLK
RAKETSSYIEKALGVKAITNELLKEMNFGTFEGANWKNSPVEEILKQPFMRFPKGESLAD
VAHRAYSVIEEILKKHKDTKDGILLVCHGIMTAMLCTYFKSFTQNEFEVLEIENCKLLEF
NL
>TPE_0069 TPE_0069 hypothetical protein 75630:75764 forward MW:5063
VPCYKKFHIKRIIQVLTVKNKNLNVITAGALFLITFFSLSLRVD
>TPE_0070 TPE_0070 hypothetical protein 75806:76399 forward MW:22759
VKKIKKVFILSVLLFIACKKPVYRLKIDNQSDWDIVVNITNLKELGTYQKFSNYLIPKRD
TCYFDILHNGTCKLLSVNGAKIHFSDKSSMILTNDEPVEIKVVNKTAKNFLLYNVPLLPV
PLCEYYVKHYRPNFGNVNISDSDTEVNPKVLKIYGWQIKQCKNERELNSLAIGFKANIPN
IKFSFKTENNSIYLICD
>TPE_0071 TPE_0071 desulfoferrodoxin/neelaredoxin 76688:77074 forward MW:13846
MNKEISFFLCQKGTATVIGLDCCKDTQVSCCGETLSAVKVGSVDAAKEKHVPVVEVNGNT
VTVKIGSVAHPMTPEHYIAWVCLKTEKGLQFKELPVDGAPEVQFAITSDDKVIEAYEFCN
LHGVWSGK
>TPE_0072 TPE_0072 hexokinase 77249:78559 forward MW:48799
MKEIDSFFLRHNFNPHIELEKAVPLLIEDMQNGLKADFKTSSSMDMIPLWKSVPNEIPKN
KSVIIIDAGGTNFRTALVRFDKAGQADISSFFKYKMPALDKEMNNEEFFDAIADYLEPLK
DKAETVSFCFSFAIKIFPDGGGEAIKLSKEIKLPKITECKINEGLHQALLRKGWTSVKKV
IMVNDTAAVLLSGIIPQEGGKMCYDSFIGFVLGTGLNSCYIEYGNIEKIKDTPFYGKPQM
VVCESGKSCKIKQSEFDKELSETSNLKDEYFLERMCSGRYVGQVCSIALRTAARFGIFSE
KANKDMINLPDFTTEEISVFLKEQNNEKNIFSSFILKNGISLDYIKIYYICNAFFERAAR
LSAAVFAAAAIKTGKGKSPEKPLCIMGNGSVFSHGFLMKERIFKFLYEFLTEKTGVHFVL
KTSDNSVSLGTAIAGI
>TPE_0073 TPE_0073 MATE family transporter 78572:79939 forward MW:50692
MDNNLRLNKSFFDKEFLKMLFTIALPIILQNLLNSFVNILDTVMIGRLGTVEIAAVGLGN
QLFFLLNLILYGTASGGMVFTAQFWGKKDLEGLRKTFGLSLTTALFFSTVFTLVCMLAHE
QILSLYSKDTAVIKVGARYLKIVSACFIPFSISFIFIFTLRAIEQVKAAVTVTIISLSVN
LVLNAILIFGLFGFPALGVEGAAVATVAARATELVFFFIITKKKKYPILGKFKEHFLFSG
KFLWTFFLIVLPVIFNESLWSLGMTFHHKIFAGLNTFSYAAFSITNTVSQLTWVVFIGLG
NGISVLIGKKIGEGNYEAAKSYALKIAFFAPFSAIFVGAMLIPISFIIPYIFNVEKDVLI
YSKYFLAILAMCYPLKAFNMSMLVGVIRAGGDTKFGVVYDTLFLWIISVPLAFYLSVYTA
FPSWFIYLCLFADEPIKASIGLLRLKSGKWLHRIV
>TPE_0074 TPE_0074 YD repeat-containing protein 80493:81278 forward MW:29595
MEVLTSKKRYERIGEKGEGISYGYTLFGEGREEETAPGIDKLPFRFTGKEFDEEMGLYYY
GARYLDPKYSRWLSGDPALNDYIPKAPIDDEAKKHNENLPGMGGIYNTVNLHVYHYAGNN
PIKYIDPDGREDGFPKNFKETVIYLQGKVNPKEVENFQLNRLLDIAKGFKDTDIAKLPEQ
SSTEGKKLYAAASGDCCFSRAQLMDSVLFNEGFSVDYAYTEEPRGYNFHIAPLISVGNNK
YVVDTIETLGGKPEWYCMKIG
>TPE_0075 TPE_0075 hypothetical protein 81254:81448 forward MW:7461
VVLYEDWVKKQNPKDAMILSGNRNGIFIPNPIIEAWYNASEKTESINDYAANRIEHYYKT
GEIE
>TPE_0076 TPE_0076 hypothetical protein 81451:82020 forward MW:22514
MKNFFLICFFILIIMEVNAMFSGIIFWDISIKDFDVEKLDKNDIVMCLKEKINIIYTIEE
TKILSYFYDKHCMEVNCDVNLEDLKANMKGFNDLLFSFVVDDMIVFTGINRIGRPPLAAK
NMYDDKFIKLFEVRYINKYYLVFSNIPYSVLYSIKSGVDSDDGKIKKEYTILHNFFIKRK
KLRMYFSEN
>TPE_0077 TPE_0077 hypothetical protein 82051:82284 reverse MW:8513
LSSQARLFPPIRACFLLIHPQKGLGWKFGFASLHVLLQSLSGGGDSWFVNKNKGMLSFTH
LYLINLSASALHIFLLS
>TPE_0078 TPE_0078 YD repeat-containing protein 82313:82576 forward MW:9894
VQQADRRSFEASAVFNFVFFIMLKNKIEQSAAQSCLVTFELRVLPFGKTSGIKVLNLLNS
PTDRAFENRHVGCKEREKLTAGILYVR
>TPE_0079 TPE_0079 hypothetical protein 82528:83721 forward MW:45898
MQGARKINRRHTLCTLRINFFEATQQTACIFSKEMTHTNNYGDNEEQKEKRYYYHSDHLG
SAQFVTDWRGKQYEHIEYTPYGELWTYKSKTAKLFLTTYNNFLAKQPEGLIEETAPGIDK
LPFRFTGKELDEETGLYYYGARYLDPKYSRWLSGDPALNDYIPKAPIDDEAKKHNENLPG
MGGVFNVVNLHVYHYAGNNPIKYIDPDGREDGFPKNFKETVIYLQGKLVSTEVENFQLTR
LLNIAKGFVDSNMAKLPEQESGWNLYKDDYGDCCFDRVQLIASILISEGFSVSYIKTIKP
KGFNFHIAALVRIGYKSYVVDTIKIYTGATGITSPENWLKKQSPKDYEIIPASKNAKLIP
NKHIKFWYDKSALPDENYDDFAARQIEYYIKTGDVEL
>TPE_0080 TPE_0080 hypothetical protein 83718:84341 forward MW:24651
MKYIFYVVFLFIMMECSAMFSGIIFWDDTITDKDLINLDKTDVEKIITANENIIYMISDK
NIVCYYHVMKIIALDKSVNIAYLDSKMGKHNNLLFSFVADNIIIFSGINRIQKPPRAALQ
PYDEKFIKLFDVYFKNEYSGCNYLMFSDASYYPDIFDCIDGIEGTVIYSRKEEYDKLYQY
FSERKKIREVDYFVNISNMRIYYRKSL
>TPE_0081 TPE_0081 YD repeat-containing protein 84379:86649 forward MW:86325
VSNAKFVNDTGQIVYKKDESGETYYTYGELNEVIKESRTINRYEAGSGKQSASFEYEADY
LGRMQKMKYPDGETVSYTYDAGGQLKGVSGEKTSSKGKAEYSYVDKILYDEHAQRVYIRY
GNGVETRYKYDEKRRWLESIETENKQNQDVFQKIKYSFDPVGNVLGYTNEASTYETTQAY
KYDNLYQLISVEGESKQYKGKKYFGMSPVNIAKYKQEFNFDIIGNMMNKMSTTNLSGSRG
NAYKKADLDYNLDYEYDSKYAHRLIRAGNRYYRYDGNGNITAEKDGPFSEEEEFIFTYNY
DKESGVYSTDYGFGLDAPKETEQTNPQDLFAYRRNYTWNERNLLTKSTDKNYTVHYRYGE
DGQRALKYTEEGRSETLYFNNFFTIHIPIYDKDNPQGLRVHKHIFVGNSRLVTAMTHTDN
HGDNDEQKEKRYYYHSDHLGSAQFVTDWRGKQYEHIEYTPYGELWVEETAPGIDKLPFRF
TGKELDEETSLYYYGARYLDPKYSRWLSGDPALGEYIPQAPVNDEAKKHNENLPNGGVYN
AINLHVFNYGNNNPIKYNDPTGEVPFMAVTGIIGAGIGALYGAYKSYTETGTVDWKEVGK
HALIGGVIGLGAGAASAAYLTGSATASVKMVYVGTKLFISSLGTTGYTSFEAFKRVHGRA
GDGKAWHHIVEQTARNVKNFGEHMIHNAKNIVKIGHGSASLHSKLSGFYSSIQSFTGGKT
VREWLSTQSYKDQYQFGLQKLTEFAKELNVKIEFVE
>TPE_0082 TPE_0082 hypothetical protein 87150:87467 forward MW:12496
MKMNKIMIFLYFGIFCFGCKHIGIVRMKILLELDNNLMYDLINLYAKSCDKETGKIVISK
EKLINLELQMKTFIEINLANIKNYYVCKKKTETIYMHILKLRMES
>TPE_0083 TPE_0083 YD repeat-containing protein 87878:89527 forward MW:63666
MKTNYLLKQSNYLFRTAIVKEEKQFIKIAFAVHLSAVISAGIYRRGSDALKSAVFNFVFF
IMLKNKIEQSAKRKLLINTSTDRTFENRRSRYKELGKKVPQAYLVYVEDTFLPCDAGDAR
IFSKDDVYGADYGFGLDAPKETEQTNPQDLFSYRRNYMWNERNLLTKSSDKNYTVHYRYG
EDGQRALKYTEEGRSETLYFNNFFTIHIPIYDKDNPQGLRVHKHIFVGNSRLVTAMTHTD
NHGDNDEQREKRYYYHTDHLGSAQFVTDWRGKQYEHIEYTPYGELWIEETAPGIDKLPFR
FTGKELDEETGLYYYGARYLDPKYSRWLSGDPALNDYIPKAPIDDEAKKHNENLPGMGGV
YNTVNLHVYHYAGNNPVKYTDPDGRDIILLNRSYGAYKEGHNAVLIGNDKTGGWLYFSKD
GKNLTGSINKAEYFPTLESFIEHNKKLDTDEQYDRAYQVKTSAMNDSRMIAEGLDIYDKK
YSLDEKRNEITLEVISQNCADLCADIGKKGGVNISKPKHSRFPVGTFTKPNFQYEDFKKN
NKGEEIQIK
>TPE_0084 TPE_0084 hypothetical protein 89524:89907 forward MW:15084
MIKISITNFIYSKIAFMLILMIFYIITSVKDNKYFLQVVFVPIIVVLFIFLNIQKIGLYF
FLTLLIVFFISHFLGCLIGFFIEIGYFFIVEMLSVIFYSIFLFNGIIIFIISYAVTVFIY
KIIRWVI
>TPE_0085 TPE_0085 YD repeat-containing protein 89917:90345 forward MW:16395
MKVVVRCLLKEPNYLFRTAIAREQKQFTKIAFAVHLSAVISAERYRSDSGALKSAVFNFV
FFIMLKNKIEQSATQSCLGKKLSLSEIPTDRTFGNRRSRYKEPSKNKAEAYRVYVEHLFL
RSDAGDARIFSKDDEHGKPRRQ
>TPE_0086 TPE_0086 YD repeat-containing protein 90677:91237 forward MW:20240
MGGVFNTVNLHVYHYAGNNPIKYIDPDGRLLINNVSENSASAREYERNHNLRYIAFLIKT
LDAKGNAQIPIGNIDIILEKGLNKSLTLANAVKNNPNYVVDVKAIASETKNGNYQIDIDV
LVFHYGADGKLVCDVNNSGTIAFADSSELGVFGPNSSIDQKLVNQKANEVINTVLHISNA
NLVGDK
>TPE_0087 TPE_0087 hypothetical protein 91237:91695 forward MW:17672
MKRKSLYVIIIALFFVGCSKQNLKTVNLSNDCKLNYTIDGNRVVNIEIIQSGEKIILYLP
KQNEMLFSLSDSDKKCNVILSDDFYTVEISNGPNNICRLNKNCNNSSFDFIVNDDYRTVV
QYDINNKISEHYEILENKEYFYRVGEEGLLQK
>TPE_0088 TPE_0088 hypothetical protein 91992:92381 forward MW:15603
MFILPEFANKYMNTLLELLKKLNLEHKIISSPFCENEYIIQIYDPLNKKNLMLENYGESQ
FRHEDNKIVSYNFMEVKNIVTSLNIHTNNIEMHEKKLNDIILSFFHEDIQIFKEMLDKSD
IIEHRMTKY
>TPE_0089 TPE_0089 YD repeat-containing protein 92453:94222 forward MW:67638
MKTKLYFYSQPTYLPWTAIEREQKQFIKIGFAVHLSAAISAERYRSDSGALKSAVFNFVF
FVMLKNKIEQSAKTKLLLNNPTDRTFGNRWSRYKEPSKNKAEAYLVYVEHLFLRSDAGDA
RIFSKEEDVYGIDYGFGLDAPKETEQTNPQDLFAYRRNYTWDERNLLTKSSDKNYTVHYR
YGEDGQRALKYTEEGRSETLYFNNFFTIHIPIYDKDNPQGLRVHKHIFVGNSRLVTAMTH
TDNSGDNEEQKEKRYYYHSDHLGSAQFVTDWKGRQYEHIEYTPYGELWIEEVAAGLDKLP
FRFTGKELDEETGLYYYGARYLDPKYSRWLSGDPALGEYIPSSGTDPSKLAGMGGVFNVV
NLHVYHYAGNNPIKYVDPDGRSTWIDQDGLVRNVINDGDLNIYQWSGNGVYENIEGPLSK
ESVIDNENPWKVVGETLFWDAFISPDTNKPVGKLILGESIDAYIDDLHAKAESYGKDKTF
RLSLPNKEFDIKTQYPGHEGFSYHGFLFHGKYVTLREAGNILAGMNAALFGMEFDDFQKG
AGALHAKGLWGVGMYKVFGSVYGPAPKYGENDYQYTRSLYGYNIILRSK
>TPE_0090 TPE_0090 hypothetical protein 94237:94713 forward MW:18880
MKRIVFLFIISVFLFFIFIAYCIYTKNIFDSARQIVLFNHNKNILVLSYQEPLLYYGSGN
KILYIYNNFYILIGKCRYGEFPLKIGDINNHDIELLIEIPFSSASWGSYKEYTIDFIKKN
KKIGKYDIKYKIITKDEIIYIKNEDITVYDLRNDLLEN
>TPE_0091 TPE_0091 YD repeat-containing protein 94783:96228 forward MW:55488
MKISYLFNQPNHITTRTAIVREQKQFIKIAFAVHLSAVISAERYRSDSGALKSAVLNFVF
FIILKNKIEQSAAESCLRTFELRVFDKTSRIKPLNLLNALTDRTFENRHVGCKEREKINR
RRTLCTLRINFFEATPQTACIFSKEMTHTDNQGDNEEQKAKRYYYHSDHLGSAQFVTDWR
GKQYEHIEYTPYGELWVEETAPGIDKLPFRFTGKELDEETELYYYGARYLDPKYSRWFTG
DPALSDYIPQAPVNDEAKKHNENLPGMGGVFNTVNLHVYHYAGNNPVKYVDPTGRTTEDG
AEVTVIIYYNREEQIEFKKAAETAAKSYSNQDNTYLIGVYTADEFKSQWSWLNVYFEVNN
IEVDNMEIFCHGDAENLYFKGSNLSVGDVSFLDDFSFSKNAQMILHSCNSGTSDSGISQA
FANKENITVSGQTGYANFSSEFEKFRFIFFASSIYLEAYNRTKNNPKGDGARLPRRNYRK
E
>TPE_0092 TPE_0092 hypothetical protein 96360:96491 reverse MW:4873
MLKTLETPAKIKIIIANKNKRMPNFLSELKKINISPSINPNNP
>TPE_0093 TPE_0093 YD repeat-containing protein 96521:96976 forward MW:17748
VECLKNIHFYFQNEYFVKKTGIILKMKTNYLLEHFNYLTLRTSIGAESAMPILVYFYIIM
INKCQQSAAQSCLRTFELRVLPFGKISGIQVLNLLNRPIDRTFGNRRGKYKEIGKKVPQA
YRVYVEDTFLACDAVIARRFKRDDSYGKPRR
>TPE_0094 TPE_0094 hypothetical protein 96948:97061 forward MW:4514
MTHTENQGDNEEQKEKRYYYHSDHLGSAQFVTDWRGR
>TPE_0095 TPE_0095 YD repeat-containing protein 97095:98120 forward MW:37836
LWTYKSKTAKLFLTTYNNLLAKQPAELIEETAPGIDKLPFRFTGKELDEETGLYYYGARY
LDPKYSRWLSGDPALNDYIPKAPIDDESKKHNENLPNGGVYNAINLHLFSYANNNPVKYN
DPTGEIPTPYEAAIMAEHIYNGKIGDVVEGGWILNNIYLLNQDGGSGAIGVYSRLVIDEK
GYPTDVEYALVNRGTSPTNPEDWRQNIDQFFGDSSDAAMSISIAIDFVQNHIYSEVTMVG
HSKGGAEAILNALKTGKNAIVFNPAKPTLSGLSKSGNSLQAFVVTGDILHGMQGSLPDII
DTTYLSRQYKGKERYSHSHGYDIRHEIFPHSMEAVIQALKE
>TPE_0096 TPE_0096 ankyrin repeat-containing protein 98134:99111 forward MW:37296
MKYNTSKITFILLCLFICFIVIFNPVTIYTVGWLSVKIIGSMENLFTSADPSISINIFKD
TPAWELAKAVNSQNIKKINQICSEHKELINYREPLYGTSLLYWAIGSSKYNSAEILLKNG
ADPDLIRRASNTTPLHLAVGRRWGYKNIDVNENIKYTELLLKYGADPNIPYLGESYDDIT
VLMNAIFAGDSKLLVELLINNGADINARQNTGTTAASLALQLKRYAVAHYLIVECHADIT
EACYDPMMDNNLYISRQKKVYPVNILRDYCWVFPLDSKEYKLKQDIITEFKRQGVDYYAT
PISDSVRYHIKYTYPDNYEEMLEKF
>TPE_0097 TPE_0097 hypothetical protein 99145:99297 forward MW:5924
MLIEYIRRGYLMKTNYLLKQLNYLTSRTAIEAVHAVRQSRTSSQSFLRCV
>TPE_0098 TPE_0098 YD repeat-containing protein 99288:100244 forward MW:36740
VCLSKKQALTGGKSLAYEDKCSKKIGAVLVQQAYRRSFEASEVPHQKPYILVQFLIISFA
YAKLIRSKSPPSVSERNCKNKIEQSAAQRCLHTFELRVFDKTSRIKPLNLLNALTDRTFE
NRHVGCKEREKINRRRTLCTLRINFFEATPQTACIFSKEMIHTNNYGDNEEQKEKRYYYH
SDHLGSAQFVTDWKGRQYEHIEYTPYGELWIEEVAAGLDKLPFRFTGKELDEETGLYYYG
ARYLDPKYSRWLSGEPALNDYIPKAPIDDEAKKLNENLPGMVGVFDVVNLHVYHYAGNNP
VKYTDPDGRATHTLTDAQ
>TPE_0099 TPE_0099 hypothetical protein 100284:100751 forward MW:17891
LDKIIETLNNCGNDKSKLDPKILESAQTYLHSEFGTLPLDLPLLADMLNELKEHINSLTR
DDFRYDDATSSYAYTFMFTDDVWLGDLFFAAPDTGAFDTKEGTLLHEATHYFWGLGTFDW
TYSKKEGKELPDEGFLKTKQTNANNWEYFYESLVE
>TPE_0100 TPE_0100 hypothetical protein 100816:101163 forward MW:13270
MYYVTSEQLITEFRNNFNQAVEKYKDSIIIVEGTVSAIDYPKDGFFLDECIMCLGGTGYD
SKKRLGDSVDCKMKNRESKTYIDAKITIKGEFEKANLLLNELYVALKNCEIKKRR
>TPE_0101 TPE_0101 hypothetical protein 101584:102192 forward MW:23552
MGGVFNVVNLHVYHYAGNNPVKYTDPDGEASILMRQIDAGLNAKYDSGHVLGKYFDFAKH
SLIDYGTLKSFRDSGGLIHQLGKKLGIVNREVTKNDQYIIKYTNMDDDITKQAVENVLDM
ERFGGRLEDGKHNNESAKQKYKILINDCNAFTRAVFKEYKKLWKENWKKENKSTSRYQAW
KAWRKHYKEISARRNEEIQIKH
>TPE_0102 TPE_0102 hypothetical protein 102293:102829 forward MW:20793
MDDDSKKQVENFMSNFYTRIFELSAEEYEDIFYKKLVSISFCYDDVNGDGAAFKKFLDYT
SLPDDKKTNEIGQPLEQSFLFGNGKNVQKFIKQFENIDMFIEKNKAKIVWFSGFDVGIAA
FDIPNKNCCSFDQDLLLIINKERFNIKATALLYVDEKNIFLAYIFFEIKNLETKLKTT
>TPE_0103 TPE_0103 YD repeat-containing protein 102859:103614 forward MW:29498
MKTKLYLYSHSNYLTPRTAIESKILFAVCISKKQALIGGKSLACEDKCSKKIGEVLVQQA
YRRSFEASAVLNFVFFIMIKNKIEQSAAQRCLHTFELRVFDKTSRIKPLNLLNALTDRTF
ENRHVGCKEREKINRWRTLCTLRINFFEATPQTACIFSKEMTHTDNQGDNDEQREKRYYY
HSDHLGSAQFVTDWKGRQYEHIEYTPYGELWVEETAPGIDKLPFRFTGKELDEETGLYYY
GARYLDPKYSR
>TPE_0104 TPE_0104 YD repeat-containing protein 103702:104364 forward MW:24149
MGGVFNVVNLHVYHYAGNNPVKYTDPDGRTTKVTITNKRVDSLSKKFISAHNLIGSGVMY
IIGTNGNLAKTSTYLVTVTDDKTNTTSYYEVTRNAPEAGDLNNLAFNPKEAVGKYYGMLR
DTGNGVGEVLELWNDKSGTDRNIRADITGDGEPDYIQIHVGGEYINTKDNKPRIGGSLGC
FGLNGRDSGNAGRDKFMKDIRQRLNNSGGRIEIYIQKLDN
>TPE_0105 TPE_0105 hypothetical protein 104453:105484 forward MW:39592
MLSTDVIAQLEKEKVIINDSDFIFVDTTVIEGVHVSNVIISDSIVNNAEKRFIIAHLIRN
ILIDGAIIYNYDESGNNFTMKPYIEVSPNFIYENRNAICDVIYYLVHKDYFNFYGKPGGG
FDKFFSSSLLEVISADLKHLKLKLKKENAFSEAPFAEIDIKQVLASLNSKDKEMYLRYFN
LNKVNTSLSKLEALNGSGVYAYNISAYYAFLQIDTINECLWGEIAAENNNDVAQNDYARI
LEATTTKTGKIRSLYWLFKALKNGNYDAWKKIENQHLNLESSYPVLQEDIYKKQDTDISE
YEIELLIDYALRGGKKEAYFLYEYYKNYKKNEKEALSWLRIGA
>TPE_0106 TPE_0106 YD repeat-containing protein 105636:106775 forward MW:42730
MKTMCLLKKSNYLFRTAIEAVHAVRQSRTSSPILFAVCLSKKQALTGGKSLACEDKSSKK
IGAVLVQQADRRSFEASAVSSTSVLPCTDVDSKFCLCKTCKLELPLSMAEVILVYFYITM
MDKYRQSAAESCLRTFQLRVLPFGKTSGVKFLNLLNSPTDRTFENRRGKYKETGKKVPQA
YRVYVEDTFLPCDAVIACIFSKEETGLYYYGARYLDPKYSRWLSGAPALNDYIPQAPIDD
EAKKHNENLPGMGGIYNTVNLHVYHYAGNNPIKYIDPDDRDIILLNQSVALDIGRFSFGH
NAVLVGNDKDGWAYYSKENPLSNVRIDAATLADFIKENKKLLSKYDKGWRVTTDSNTDKK
MKAYGDKNYSKNYSVSEKK
>TPE_0107 TPE_0107 hypothetical protein 107193:107327 reverse MW:5048
LITSVITKNILFKYNIFSLKENSLKIIKTAPIKILITMIIISEK
>TPE_0108 TPE_0108 hypothetical protein 108155:108754 forward MW:23469
MNIDKKYIILCLNFFLFISCIKKDIDIEQLQFNSDIYKSLKAKIMSNYILFSDNKVVAYG
FREKKEYIADAQNMEIGINSESWSYDELNALERKRILFRLYIDTDMLSPFYGKIIEVGLT
TSITADYQTSDFFCIGEFSSRNILKNQYNYHYVGCEFIFGEKEYIGFVFIEGAIYLENVN
KLDARLGDITFYDKIKSYR
>TPE_0109 TPE_0109 hypothetical protein 109106:109384 forward MW:10911
MVLEYNDIDNFEITECRNGNELSIKISGLCMHSNYVIKKIDLQKKNDELKIKIKISIFKK
KNDTGRFLYELKIADDVKKIFFGNDEVEIWHK
>TPE_0110 TPE_0110 YD repeat-containing protein 109381:109605 forward MW:8179
MKLMNTKLSIYSQPSYLIRTAIEAVHAVRQSRTSRQIFFAVCVTKKQALTEGKSLACEDK
CSKKIASDIGAASR
>TPE_0111 TPE_0111 hypothetical protein 110532:111647 forward MW:43751
MKQKQIIVILYIIISVIIVIPVGIFIQRLFFESGIQLNFKPQNQQEVSSEYIYDFDKSEY
IFASTQNEWFEISQKGKWYDVRFNGSDVDTDVVKQFTAAGQYNEDGKEMTLSADSITITD
DSLVVISGKRCICYLDVINKKIIKVIPLEDIHTIAVTVGGRDILFFDGGNLYKYEFNTDT
KVLLYETKLYQFEISCKDLYKNSLFPYNKEDEDEYIFKRNATVEYPYPYARPVHIAYSKK
YNSIYYKTQILLYDKLETAVMSMSLDDFKIYVVCLSGEFNTDYDGNIFYTQKEVLFRHDG
KTRKSEKIFEHGEIISWFKVFDDTIFFMQKSSPNIKGVKFPEFRVYHQNKVKYVKINANV
YRNCWDIIKKH
>TPE_0112 TPE_0112 hypothetical protein 111725:111856 forward MW:5003
MGGYNTVNLHVYHYAGNNPVKYTDPDRESVWAEIDSEIKSIYR
>TPE_0113 TPE_0113 hypothetical protein 112324:113043 forward MW:28715
VKKQLFSFSIIFLYLINTYCLEIDIIDINEFENTYHMVDRLKTDFLDYHFDYERDKIVEF
KNRVEIKILQIRNEKKKIYIAVYNDNIELSKLNIYCAIMRFNSFGFLEFYELCKFSEEKI
KDMYPTTVIYAQRGDDLLSYNITDKTLQELKTLSLNGAKHAPFYLYEYYTYKNSKSAWYW
LQIGAQNGNEKCQYEYGKYLLAKGDKDSKIRGLFWIKKAVFNASKEAYQLLKQIEENGR
>TPE_0114 TPE_0114 hypothetical protein 113469:113906 forward MW:16534
VGLPMSLVFFPWLIFYLSSSLNEFNLENKLILKANLEINTILIDRGSVGGSYSTYCFKAE
TGKKYRAPLSHPLIRGKIPKIGEQVQILVHPELDSCLIKSIKDEQIFSYKAVLIAYLVIA
WLCFILVEFMLVVIFLDMFGKIKNK
>TPE_0115 TPE_0115 hypothetical protein 114664:115059 forward MW:15135
VGVMVSSFFFDSSVLITSQSSKDYLDYTTNYQNGGEDDIAIGISKFLFLFALIITALTEK
FNWVVIILHLITLGLELFLLFTVRLTGMVSYWHTIIYNNSISIFFFFMFLLLYIVMLLLY
IIKLINTKVLI
>TPE_0116 TPE_0116 hypothetical protein 115116:116156 forward MW:41331
MKTKFYIYSQFNYFFRTANKEVYMKIFFKICFIIITIMSAAAQYTDMNFEYIEGNNLKKL
YVSSNTITEQVDWQVNIKPSLYFHIQYLNNNKAIYYYEDYEIKTGGVFIYDKNLSAIKQI
SSFPCIYGDVLTFSNDFFYTIERFNEGVLGLFCYDIYSGKNLWKKELQSLKKKFVEEYEL
YKIWYDEKNKFLYVNYHSLPHKYEEINGVCQIISVDSDETVYSSKGNFLMATGNNNFDTV
YLNRDYNLYKLQVKNGGISGVSEPIRIWDKKNIKTLRKNQRYIFIAPVKDKYIIGIETIK
INLFAKFLFGFGYHYGKYEYFICDKINNELHIKLKFSTKLRISDVR
>TPE_0117 TPE_0117 hypothetical protein 116164:116349 reverse MW:6820
LLFGAFFTQAFTLPLQNRICLSTPQKGLGWKFGFASLHVPLQSLSETRDSLGVNKYKVLF
S
>TPE_0118 TPE_0118 YD repeat-containing protein 116799:116912 forward MW:4091
LPGMGGVFNTVNLHVYHYAGNNPIKYTDPYGRVLDTP
>TPE_0119 TPE_0119 hypothetical protein 116939:117178 forward MW:9090
MALGKAGSHYFEYAESAFKRAKLIPRSMVVGMILSGIRNKELGTFFKAMSMLGISADTIK
TSYEEYKQWREKNKNFEEK
>TPE_0120 TPE_0120 hypothetical protein 117212:117643 forward MW:16553
LSVLPGLYWVILYILLLLYVIASWLGRLNKKMKNIIFDSPAVDTWFHIFRYTIQPSIILI
IFTIILGKRIYYGNMDYHYGSIKILIIFIVGIIWFLGMCIISSIQKKRAENGDLGFAYKI
TAILSCILFPLVALIIVFFLVKQ
>TPE_0121 TPE_0121 hypothetical protein 117738:118040 forward MW:11482
MMKKIILFWFTLLILFSCNDEKSNIDSKELVKEKPDSGILGMSDKNNQDSLEVDEKSSNK
LRQPDYDLTLSLEGTTSLFPTESDYLKNGPKYKSLISRKK
>TPE_0122 TPE_0122 lipoprotein 118131:118796 forward MW:26485
MELKIAKLFNENGQVLIELEDVPYINIYPWIINEYDKKNRIIRTNYSTLNVDIPPFTENF
YKELESKKSRGYRLYEYIEIDGVEDRLLCSIYDHDSKDKKLVEENKLVYKYSSLDKLIEK
MKIGEAVNIPDLDSTFLFYFNEKGLLQEIKPNEYRGWSCSNIEYDDNDRILGAVFDFGNP
NYIECYVFTKHDSYENWLEADVYVNDDEEVSYTILREIEYY
>TPE_0123 TPE_0123 hypothetical protein 118953:119138 forward MW:7019
LLYSLVRRKLGKQLNKILKKTGYKELDSAIISSGDKFNCQDWIGAVKAEYDKIFKSLPKE
E
>TPE_0124 TPE_0124 hypothetical protein 119188:119685 forward MW:19121
MKRYVVFFCIIFIVFVTLILDISKNEKLIFYNTNINTVYFDSIKLDVKGSSESIRLNKNE
YDNSIWDIGFNVLEENLPADFKYNGILKLMVFDEKSNLIMLKEITALEHIVFSDKDLSNI
KIAAFCRDVFKISGDYVDLVLLVEQEDKQLSNYSVRCFLGSIVTP
>TPE_0125 TPE_0125 hypothetical protein 119738:119872 forward MW:5179
MNYIMQINYIYSPPNCLTFRTAISVQQARSKRGADTYVLLYFVQ
>TPE_0126 TPE_0126 hypothetical protein 120092:121357 forward MW:49327
MLKKSIYIPVILMFLSSCRISDEHIIQFTNMHLDSYYYVDKTTKTLQCYGANANIITCYD
LIGKEKLWEFPSDKLAYDRLRTVNYMYNSFDGNILMSLSYRELEEKNSNICIVNVFSGKV
LKKLGITGYVYYTIKEGNSLYAVIGVNDVGIDRNGISDDVLIIRIDLLSLKWSIIFKLSD
TGQSMKYKSEYLNIHLPLVIIDDMILFYTHYPYCAYNKHYLYSINKNNGDIYWKKNVLSN
FAVDKINCFVYFVNDNFVLIKKNIGTDEEFVIAEFKKELNDSILNYNIMINNNIIFIYDY
NCSEGYIYNDMMKKITTFSELKLARQNISLFDRMQSAYYILYDDENIIYWDQKNKSIKKY
NFLKNTEVEILKLGKNKDVGYFEKYDNGVVFIISSPNMSYTFGAGSHDAVYTVLLPKDCY
E
>TPE_0127 TPE_0127 hypothetical protein 121541:122017 forward MW:18847
MTEGEYFITNLIKNNMIQLFDINGKDMEFDFQRHICYSIADISLKIGNKKERIGFSIYSA
LYLAKVWKVHIEKSQYKKKFILLVQVENEWILGKRNSAPPYVILNTFAKDKIYNYSIFSR
MYDEDFITNYNLDKILNDINYELFMSVNGDIRILLCYK
>TPE_0128 TPE_0128 hypothetical protein 122731:123012 forward MW:10534
LGSTQFVTDWKGRQYEHIEYTPYGELWTYKSKTAKLFLATYNNFLAKQPEGLIEETAPGI
DKLPFKFTGKELDEETGFTTMGRDTLTQSTVGG
>TPE_0129 TPE_0129 YD repeat-containing protein 123024:123677 forward MW:24610
VLSDYIPQSPVNDEAKKHNENLPGMGGIYNTINLHVSHYAGNNPVKYIDLDGNFIASYFA
NTKLNDAFSFFIEKYQKKLSAINKASQLYQKIYDIPKNTALEDAIVFDKEQAADYIPDEA
GKNAEQIVYEKNSKEYNNYVKQETKLYSKLQELGKQKYPDGTYKNGLVDKILNTPLDIYN
NKYQECISEGLSNSEAMKNADIAANEYINKTLEDTGL
>TPE_0130 TPE_0130 hypothetical protein 123674:124159 forward MW:18973
MIKRYICLFFALFLFTYVFSDNASTGSCGFPIDKYKYGNGNFRIDNIMSLAVTYWIQENP
FPNLDYSKSYIVFTREFIFLSDSKFLVIETMWTASYLETLNEYIFDHSISGLLGVYSYEL
NKEGNIENKVYVIKLKNNKLFVYDKITEKETVYVCRGKAFF
>TPE_0131 TPE_0131 nickel ABC transporter ATPase 124199:124846 reverse MW:24811
MLKVENISYRYNKKLKPVIEDMSFELRENEILGITGKSGSGKSTVALCILGFLKPESGTI
LFNNTSIQILKQNKKLHTCIQLVMQNPETSFDPNKTLSYSLNEIRNFMPITHEKKLFEKK
ILENMNELQLDTNLLKRYPEEVSGGQLQRFSILRALLLEPSIIIFDESTSMLDTSVQAKI
IRLLLKIKEKNRQAYIFISHDLKMLSLITDKLIYL
>TPE_0132 oppD oligopeptide ABC transporter ATP-bindingprotein 124840:125724 reverse MW:33171
MEYITVKNVFVRFSAQTEPILKDLNFNIQKGEIFCITGETGSGKSLTEHTISGLLPVDAH
ISGTVTWKGKNFYALKEAEKRSIRKNEMGFVLQNSASALNPLLTCKQQLLLAWKTKQVSD
KTLCALLKEVRLEPPQKILKLYPFQLSGGMKQRFLLAMGIIGSPEIIFLDEPTKGLDDAL
RKDTIALIQNIHKTKKLTIVLVTHDLELAEEISDTLIVMHGGFIYEMGKTKELFNNPFHP
YFKNLLASLPSHGMKAFDGFSLLNQNLEEIETAEVNRSKMIKIDDNHFVRVCEC
>TPE_0133 TPE_0133 ABC transporter permease 125734:126489 reverse MW:28096
MGILTLKFDPNAYNPEIQFQSPSLQHIFGTDQFGRDVFLRSVQGFISVFFLASAIFVISF
ILALYTGTAVAYYGGLADEVFFHISNFLLCFPVMTALVILAAVFGAKTETMVITMIILSS
FSLTRLIRAEIIVFKNNDFVLNLKILGSSTSRIIFCHLIPQSFKLMLPQTGMILGHIILS
ISAYSFLGFGVKPPHADIGLIMQESIRYMNIAPWTVLCPGLLQFSIIFWFTQLSESIKYA
GEKRRAKHLVL
>TPE_0134 TPE_0134 ABC transporter permease 126536:127408 reverse MW:31831
MYFAPGESTAMIILKHKVSGVFISEAQAEQYAAEQNLSLPFKDAYLNWLKGIIRGDFGKS
LITGDSVVNEITTSFSKTLLLSFIALFTELCLSFPCGMYTAWKNKPVLNKLTEVWGICSM
SIPFFWLALLVVWVCTAKLKLHFVVGYHGINSLLIPGVLLGIMGSGYFIQIVKSKTALIL
QEGYIELAKAQGLSSQKILFGHVLKNISAPCVAVLAINVIALLGGSVLIERIFSIPGFGL
LMLNASNNKDYILLSGGMLFSATIVLVINLLADIYYLKMDKRACHELYAQ
>TPE_0135 TPE_0135 ABC transporter substrate-binding protein 127489:129048 reverse MW:58691
LEDIMKKLIVYCIVFGFFLWPVFAMGSGESDVSSPGMREQRLVLGAASDFKGNQEAGTLI
FDTLVTLDEERKVQPAALENWTVNKESTEFVLHLRKGLTYSDGTAATAEDLKKSIEVIGK
TQFRSYISKLKKIDVIDTTSVKVVMKEPFLFLLDELEKNQLIPARFLQKDGTITEYIGSG
PYLLKEYEKNVKAVLVKNPNYWDKKPYRIETLIWQVIPDGDARKLALQAGQVDVIGITEH
YAGTIPLAVSYELSKSKEFTKLLQDPKSYTIVFGIGLNYKKDFLKDKALRHALQYVINKE
AFTKELFFGQADSCGYLFNPAFDDGPKNKNPFVYDLEKAKSILTKAGYTWNNGALTKDGK
KITLTYVSTTKPQQKDIAVFVQNTLKEIGIEVNIEAVNPPIAVEKLKKGEWDMSFSLSLF
EPLITSLDFGGLNANYHEFGIGFGINSDAVKSGEKILKAADLQTFKTAAAEYWDIQWEEN
LFIPVYTQTRRAFYKKELSGFKFSKSAYKIDLSDVRWDK
>TPE_0136 TPE_0136 AraC family transcriptional regulator 129167:130063 reverse MW:34471
MTNEIKKYQTENYSEYIIEVFPGVMIEHYFCEGGKIWKYSSAADTVNEDLSIHHCRYGRF
EGRLGNGKYYSRGMGKITLSSSLCNLAEAEISAELYEGISVVFSYKKFDAWLKALFASWD
MDFKFIIYRLNLYEQWYYANSNNKMEKIFLELYDLFDRNNRPLMQLKILELIYYAASEVS
VIKKCETLIAETTLKTVKKITAAMLKTSAPITELVLQANMNYNSFQKIFKSVYGISPSLY
RQEYKMNKAASLLKNTDRTVLDIALEQGYENPGKFAAAFKKTMGLSPGEFRRMEAPVK
>TPE_0137 TPE_0137 methyl-accepting chemotaxis protein 130220:132016 reverse MW:66056
MLNEVKHIKKTLLTIQIEEKNLLEAADELKQSSESLTRLCRMFAVTGEKKYNLEYIDIIN
WRNGKIKRPGNAVCSLYAGKTINQYDVFRELGCTEEELSFLNAAIKFSDMLAAFETQAIE
TVKQKKYVKGPASINENESYHDFAIRILHDEGYQSETEKIMRFINAFCNKLAERMKTIIE
KENKEADTYLLLTSIFISATAISIICFVFFLTNSVIRPILKTAQIFSQLGDGDLRHQMEV
KSSNEIGQMGRNFNAMLEKIKNLIFSIQKNSDALSNLGEQLAANMTETASAMHQINSNIN
GVKQQALAQSASVGETSDSIEKMMYTTKQLNSSIETQAASIVQSSSSIEEMTANITSIGK
MLDENKSVMQSLHKHSILGKEGAAAANADVTKISEKSNALQEASQVIQNIASQTNLLAMN
AAIEAAHAGETGKGFAVVADEIRKLAEESNMQGKQISEMLKESTEIIENLTESGGAAENV
FVEVFELAAKALKHIEQITAAMHEQENGNNEMLIAIRNINTVTLEVKEGSGEMLKSGKNA
AQAAQILSDLTRAITDSMNEMATGAIQINNAVQEINEITQKNKQNIENLAFEVKKFKV
>TPE_0138 TPE_0138 PadR family transcriptional regulator 132390:132704 forward MW:11941
MLFSINTGLLEACVLALLKVGDSYGYKLTQDVKSLVPISESSLYPVLRRLQTSGYLETYD
IQVDGRNRKYYKITQAGVRQYELFTEEWKSYKSLIDKIFKGTAL
>TPE_0139 TPE_0139 hypothetical protein 132721:133905 forward MW:43963
MTREQFLTELEKNLSSLNKEDRENTIQFYKEYFEDAGSENEQNVIEELGSPEKLAEEISA
FHKAPYTGGKAQICKTVDGVAEEMQLELTSTNVDISESDGDFIEYKTENISEEDIAVRME
NGKLYIEERPLFSLHKRAFTEFFKNISFNKVYDETVKRRLEIYVPKKLCLEKAELNIKLG
SVKIKNVNFRRIEGYIACGSLQVLNVPCRKIIFNASAGAVMLSSLNPEDIKVQSSAGSIS
LKNVKAEKISASTGAGSILFKDVFSEQIYANSGAGSISSYNLKTNKGKFSTGAGKINFED
TDLKNGIISTGAGSIEFCGSLEERAEFRSSLGKIELNLTDGLDNYFMKVYSRTSFTLNGQ
TVEIPDDLKCIGNQDSENRINVYTNFGKIKITTK
>TPE_0140 TPE_0140 membrane protein 133917:134447 forward MW:19373
MTRNEFISELRERLKRLPEQDRYEAVKYYEEYFDEAGPEREREVIEELRSPAHLASKILS
DYAVKEAAIAKHSAKGGIRALWFTILGIFAAPIAIPFAIALTLVVVILCIALCLAVFSLI
LGGGVLGIVAAGMLFVRPASALILIGFLLIAIGITKLLYRLITVIINGISSFVKKI
>TPE_0141 TPE_0141 hypothetical protein 134461:134649 forward MW:6423
MITGLIVFGIIFAIAGIILGVLGGIIVLAFKLVFVLIPALFVLAIVIGIPAVVILGIIKL
LR
>TPE_0142 TPE_0142 hypothetical protein 134660:135613 forward MW:35176
MLFMKKNFKPFLIIAVGAFLIGAGYMLGGRINYFIRKPAPNSRFERVCKNILGKYSYGNI
FADEEEDMDDYEYGGYFEGKTESLNGVTDVSIYLKTAVIEVDFESNFDYAEYKLVDMEKK
YFSIKIIDGKIEIEDMTPRNKNLWFNFGMKKNSPKIFLHLPKKFECKNFVFNAGVSRSKL
YGIAADNFVLNSGVGEIKIKNMYAKKSCIFNTGVGEAEIEESEINNLTLKTGVGEVSFSG
KLSGNTVIEGGIGEINFSINGSEDDYDFDLSAGLGEVRVNGQGGSSFLGSHRSKTSSAVN
HISVTGGIGGIYLKFKN
>TPE_0143 TPE_0143 ribosomal small subunit Rsm22 135677:137083 reverse MW:53516
MANELEKKPFYEKFIKKTENKKESALNGNKTKKISEKKEGFNKTKTETPEFIAKIKNEKK
SIFTPLDDKTMNLLNSFGIIVKKALLLNSKQEALIPKDIRRLFHELTDERSSRKVNYLNN
PVKLTAYIYHYMWWNLVRISKLISNMKFDLQDGNIIADFGSGPLTLACAFWIAKPELRKK
RLHWYCADISGKALSAGESIFKSLCEFTEKDKDIPYAPWQITKVTGSFGTPLKTDMDFFV
SANMFNEIFWDSSAKIDGEAKKAVNTVLRYLNKKGAALIIEPGIPLAGEFISELRKNFLE
KKFYVETPCPHNGICPIPGTKLYLPENKNMPIAFDKWCHFSFYTDEAPLNLVKISETANL
EKSRASLSFIYCKAPNKTIDKREESVYRQNLKDSDGFTARITSDIIKLRDGKIGRYACSE
KGFLLLTEKNSFKAKLKTYQDGTLVKIHTEKTKQLPHDKKTGAAVINI
>TPE_0144 TPE_0144 alpha-amylase 137166:140690 reverse MW:136533
MSAAAFLNTMEYPVNRTAREKCTFKPLNISVTGNIEFADIFELRRFVFNFNDIIKSGSFG
GDKEVLNAGEFNAAVLLRSIFKYILHLYITKTEKDFFSNTYKFIDKEFKKQNLKNMDCLL
EAFCLEFSPEKVYKKELTSKNRLKKNDTVSNLKNKFTAFEELILLNLININPANSQFSIL
SYDGNLKKTPEYNAFWKILKIRSKKNKPFTEDGTDLISFLEAPVKYAPYSLKGQLEFIKQ
HWSPFIKDILLKILNAEDILSEEQKSGWAPPSENFEIPVYSFENLLNEYEHFTPDKNWMP
DTVLIAKSTLVWLWQLSKKYTASITRLDQIPDKEFKFLAEAGINALWLIGIWERSEASRR
IKQICGNKEAAASAYSLYDYNISKELGGWEALEKLRAQTARFGIKLAADMVPNHTGLDSK
WVTEKPQFFLQCAEPPFPSYNFTDENLSKDKRISVYLEDGYYSKTDCSVVFKRIDNYTGA
VSYIYHGNDGTGLPWNDTAQIDFLNAEAREAVIQKIIYVAKNFPIIRFDAAMVLAKKHIR
RLWYPAPGKGGDIASRSEYSMQPEEFERKIPEEFWREVVDRCADEVPETLLLAEAFWMME
GYFVRTLGMHRVYNSAFMNMLKNEENAKYRETVKNTLEFDPEVLKRYVNFMNNPDEETAI
VQFGSGDKYFGVCTMMCAMPGLPMFGHGQIEGFEEKYGMEFKQAYKNEEENSYLIKRHKE
EIFPLLHKRRIFSGVENFRLFDFWNNGKVNENVFAWTNFFNGERSLIFYNNAYESTSGTI
KTSAAFTFKTEEGEKILIRSELIDALKLTNAEKYFTVFREQRSKLFFIRKNSEIALNGFF
ALLSGYQTQVFLNIYETEDIDGSYEELYKTLNGKGIQNIRRGLQKIKLKDLYSDLKKLFT
KNYFERLIKIKSECEKTKTQKEKLNLIQTFLNKNETEYLNIFTSAIHYAKSLSDEYGREA
NEVLQNFKNLTKNFFILFSFQEALNFKSSLNLSDFANNGVSLAYFASLIQAALLKTLPGN
SIFSLGLTEEIGEIFYNENLSETASYFYEITSILHSLHFLKEKTEKETTQDLLCSQVEAG
AGHKKTKPADIIQNWFVNENMKQYLCINEWDGISWFNKERAENALLLEVLFEFANTDVNQ
QNIEDINKMFKSLYEKIQNSEYKTENLLKNIFKQ
>TPE_0145 TPE_0145 hypothetical protein 140836:141210 forward MW:14034
LYAAGLACETARAVLSAYSQKSFSPVFSLFDFTGLALICLPAVFFFMLLSNEKEFHSLLK
IIALIKFFCIIAAYLFLIKTSAMIGSDSVKMGTFRFQFILTWIFLPIDTFILVFSLLRER
SLCK
>TPE_0146 TPE_0146 flagellar synthesis regulator FleN 141201:142343 forward MW:42161
MQIIPIASGKGGVGKSLFAANLAIALGQAEKKVVLADLDLGASNLHLVLGVQGKKDGIGT
FLTKSSEFKDIIIDTEYENLRFIPGDSEIPGFAALKIYQRNALVKELLKLETDYLILDLG
AGTHLGILDFFLMSPNGIIITSPSVTATLDAYVFLKNSVFRMMCASFPVKSKGGLFLENL
KTDAKSMQRLYIPSLTEEVNKIDPKNTEKFLKKFTRFKPRIVMNMIDDPKDAEKALKIRR
SAKQYLNIDIEHLGIIYNDSIQDTALSSRLPVLVYKPQAMISQAIYRIAEKILQAEGDNY
TEEEFEEFANYSFLSAEAEAETDFKSKMSYLDELIGGEVLSAGEMSEIIKSQQFEITALK
NENLLLKSKILKAAKAGFIV
>TPE_0147 TPE_0147 hypothetical protein 142354:144537 forward MW:80125
MGIKNWAIQKHKSTGKWFLVFSEKLISSEMPSPEEICEAAEKAGLSPYSMIGKDAISSYL
QKNSDSAEKPIPLALELSPDFDARLIVNSDKTEAKLYIRKAANAEPAVDLQIINRLLQRS
NIINLDMQKIKSGISEFINSPSMEFLQIIAEGTPPKRGADKKLVAHFEQIPQHEVVRLAD
RLKNLELRSADVENPTTDKDYPLSEAETLTTVQKDDLLYELKESDAGEAGSDIYGKTIPG
LQGNDPFLLDLRNIVQSHSELRAGVTGLLLIANTERGLKLRIVPYRDAKIRAVVSIDKME
ASLIIESGLGAGERLSIMGVKKALNDVGLLDTITDEKITEIIEAARKKSEEAEFVFLQGI
PAVAANSYKFEWAANFEEGQNTATVEKDALILTATLSVKGEAGKDVYGKPIDPKNAYPVL
LPQYDDSIRFVEEDGKAKFYASVSGELTRFDNKLLISSLKSIHSDIDEKTGDIIFPGNLI
ITGDVRDGRKIKALGDLTVTGNAEKSLIYSETSVNLNGGINGKGSGTVWAKNTANLHYAE
NARIFSGSNIKIGNYCFKCLVKTNGSLSLTGSPGVLLGGNIHAAKGCSVKELGAKKTIRT
IISFGQDYLIKDEIEVREKEMAENIAELNEIDKKLKSSEPNLNIEELRTRKVKLIKRNSA
LTIRIFNLKENFETHIPSKIVVSGDVYPGVVLESHGRYFEVMETHHHVFFTFDEKTGQIV
CSPLHDE
>TPE_0148 lgt prolipoprotein diacylglyceryl transferase 144562:145560 forward MW:37916
MILAIKYPQWLKPEIIPGFPLLRWYGLMYLFAFMTAYFLYRYQVKKGEFEKYSGSVKTMS
REDVIDVFFWGIAGLLLGARIFGTLVYNYEEYLPRPWLIFWPFMEDASGKWVFTGFQGIS
YHGGFIGGFLGVLLWAKKNKFNFAAVADLMAVSIPLGYTFGRFGNFANGELYGRITTSGI
GMIFPQVPESDKFFLGEEWVRAFAEKAGIAVQEGASIINLPRHPSQLYEAFFEGIVLWAI
LWFLRKKKPFNGFLVCVYTLGYGLFRFFIEYFRQPDANMGYKISASGSTNIYIYESWKNI
STGQIFCFIMIAGSIIAMAALAVLNKKSKNNG
>TPE_0149 nadE NAD synthetase 145553:147574 forward MW:75232
MAEKVNFDIEELGFVRIAAASPFCTVADIAVNTDAVLSEIRKAEQNRVNVILFPQLVLTS
ASCGYLFKQKSLLQESFIAVKTIARKTADLKIIAVVGFPILHKGNLYSAEAVIHNGHIAA
IVPMRISKMLTPFFSVPDFPDMDYIGEENIPFSSDFIFTAKRLFSSFSFTVNSLYYEDGT
EDTSVLPRTDFILAPLAEPSYAFSFKLFKTKYRALSKRKNIGLIVANCGAGESTTDYVFA
GETGIFEAGNELESASVLTEPAENFSVYSVSDMDFEFIRNLQTGNSKHQTRIKTEPGRFI
QFNFVEINVKDLNAVRRKEKVKTLLRKVHTNPFLPECDKEDEPVVYKNYCFEIIDFQVLS
LAKRLKHLSCTKCVLGISGGSDSTLALLSALKCFDILGIPHKNLYAVSMPCFGTTEKTKN
NAVALATLLDCTVLEIPIRKAVELHLADIGHEAEKRDITYENAQARERTQVLMDKANQVG
GIMLGTGDLSEAALGWTTYNGDHISMYELNSSIPKTLIKVCINFFAENKIFFKDGKNEEL
LKNILSDIISTPVSPELLPPEDGKISQKTENIIGAYELHDFFLYHTVKNAFSVKKVFFLA
STAFKDKYSHQEILDTLKIFYKRFFSQQFKRSCSADGADVIGFSLSPRSAWVMPSDSSSE
IWLGELEFLSKIV
>TPE_0150 TPE_0150 DedA integral membrane protein 147585:148220 forward MW:23417
MLFAILNWLGNYISYFPLVVFIGLVLGGFNLPIPEDVLVIMSAVMCQQEKASVPSFLIAL
YAGAVLSDYMVYFWGRLIAKGSFSMGVFSKVIKKDNTYRLLAALQKYGIFTYIISRFIPF
GVRNVVSITSGFVKYPFYKFAVYDLIAALCNISVLFGLVYFFGATGSRVMKIAGIVLFIV
FLGFGIYLIKSGKLFTLADKRLEKAGGKKAV
>TPE_0151 TPE_0151 hypothetical protein 148326:150821 forward MW:94848
VLIKLAVNGRKIKILENEIKKLKVLYRQFSFDLGNAAYNEPAACNTREENEKLSANKRTA
FENDKSKVSYETNSFYMGKENSEPEKRRIAKKSKAASFFKNLFSIESIISKLGIILLLIG
IGYIFKLGYNNGYITENVALMAGCAGGALLVSLGLYVNGKKRIILSQVLLGGGIAVFYIT
AYAAYLHYGILGDVWAFVFLSIITASAYSLSMTTSYPAIAIIALSGSLIIPFAVGLNFLG
LTGFGFYVFAVSVFSSIIYFFKRWRILQFSSVVSLFIALSILVTKFNFNIADARMFLTLI
CVLWTINILPDFIFHLCGSEKHSDKIYSVFAAVINYVFTIFFVFKLSNYNPVPNGIAYFT
AALVYTATAYISINKNRLSNLSYTYIALALTSVYCGILDCLSFSIQPAAVLAVSLFLYWL
WRKNPENKLMLPVHIMFAAGYTAALINLLWNFYSVSFSRLFFQSLLYFVPMFLSVPFQKE
KSKKLFQTFVLQVYIFIISLLHIYNSVKPNNFFIFGYDISKYMILIFAAVTVLLFGLYNL
LHYKTKNIFYEQSLYACPISVIFFLLLDINRLNFYFQYNNLTLSVILQFMIALGVILISL
FKDKTSLNKFMYLFSFYFIVLKFFLFDVFKITGDVRYGILLSVLFILIIDKFYKFKTNEV
LKTLKISKIAALFLIPVYYVFFYFIGIKEEEGINLFSVLLNICNSLIFLKIILEFKINKI
FYFTSGTVIFVFFSVIDIYLPLRNGGVLTLLWAFYSISVFVFYLVRADKNMVYTALVLIV
IVAAKLIFIDFYTISIFFKVISSLVFGSALLGVSYLIPPLIKKITKQENEK
>TPE_0152 TPE_0152 TatD family hydrolase 150880:151671 reverse MW:29719
MYTDAHIHILDTVEQLINGGIKDAEKSVFYKDSVFCASADTASRFKLQKKICSENNSDFI
LSFGIHPQNPVAEEIPFLEELILQKGISAIGECGFDFFEEKYKANVQSQIKVWKVQLKLA
QKTGLPMVIHCRKAMHLLFEECSGLKKVSSVIFHGWAGSKIEAASFLKKGVNAYFCIGKG
LLRGQKAQMEACLNIEQKRLLTETDSPYMTLKGEPYSLPSDIKEVVKKAATIRLKTASPT
EAEIKEFKMNIYENFKRAYNFRL
>TPE_0153 TPE_0153 hypothetical protein 151775:151987 forward MW:7956
MKLYAIKSAQGDFSYCTILQESESGYMIRICMDKAGYQKISENFIDKELFNLCVRTGYIK
ELAEEASVVA
>TPE_0154 TPE_0154 methyltransferase 152100:152807 reverse MW:27649
MNNLNNDKRTEGDFTFRSIKTFVMRSGRMTESQKRNYAAFYDKWCLPYNEKLLEFNSIFK
NDNPVIIEIGFGMGSATSQIAEENPDKNYLGIEVFKAGVGKLLGEIENKKLLNLRIIEHD
AIEVLEKMIPDKSLAGFHIFFPDPWQKKRNHKRRLIRRPRTDLLASKLKKNGYIYMVTDW
EDYAHDAFSRLSDTPNLKSEYEYFAEPQKIRPTTKFEQKGLKKGHIIRELLFKKE
>TPE_0155 TPE_0155 lipoprotein 152810:153511 reverse MW:26652
MKKINRSFFIFIAFIFLQINCSFKPPVISEFSIKRLLVETENENFAERLSVFSLYTDEDG
KNDYNSVTVIHTESGLSWVLNRNNSSFFISADNTENAGQKKLYAGSNKIAPPSGGFPEGT
YSLIAEDLSGNRDIKTFSLNKTEEKRALPFSFNITENTWTVQTYENTELFEFSLILLGAD
KQPIFTKKLDLSAEMSGNLLQLKEEYGDARYIQCMLEFANNNFAYLTKPYKLY
>TPE_0156 TPE_0156 hypothetical protein 153518:154723 reverse MW:46478
MLYFIIGILLRQGENMAAGEKKRILELPLKLILTQEGSTFFIKRNKKLLKFKLAGNVEEY
GISLEKFIPETIQRLLLTDYISKIEISKPEFVSSRQEVMDLSKLIVYSVLYKQYDEFIFK
QILASPVIKKWNRQNPASIVDEKTHINERFLANILQKNEKVIYDAKNEILNPLITFIMKN
NSLSPEEKNIQLFLSEKFLNNLRPFTWFIITKFRSNPDFDQILKAIRTGLVEYMDKTKIA
EYIALMLMELILSAENMNLHKEAKILFPELGDPQEALFDPAIRRRLVAELERKRELVFVS
WKIGGSGLGTQGKIQVTLYSKNEKSEAVRANFNDIKSADVDKNSLIDFYRALPEGSEDTG
LGMYYISYLNDACEKVNVRFESSASRFEDSDLTVMNMSFMF
>TPE_0157 TPE_0157 hypothetical protein 154832:154972 forward MW:5738
MKKSFRNREFKSFRRRLVIYFTVKRRKLFGKPYRLHAGPVYKFNGL
>TPE_0158 TPE_0158 membrane protein 154967:156106 reverse MW:41266
MNKDFSLKRVFILAGAVIAFTIGSGFATGQEIIQYFTAYGLHGLLTVLLFAVCFIYYNYN
FAAAGAKEKFEKGNDIYKFYCGKYIGTAMDYYSTLFCYMSFFVMVGGAASTLNQQYGFPK
WTGGVLLAVLTIVTVVGGLNSLVDKIGLVGPAIVVLCIAIGCITIIKDGVNIGEGLEILK
NGTFAEAGNSTIKNAGPNWIISGLSYAGFVLLWFASFTAALGAVNKKKDIEYGIYIGTLA
ICLAIIVIMFAQIANINTEGINTKNIFVWNADIPNLILAEYIWKPFASIFAVVVFAGIYT
TAVPLLYNPCARFSKEGSNQFKILTIVLGILGLIIGLYLPFRVLINIIYVINGYVGAVLI
VFMLWKNIRNITAKIKNKS
>TPE_0159 TPE_0159 selenoprotein B, glycine/betaine/sarcosine/D-proline reductase 156177:156410 reverse MW:8332
MVKGIEKYGIPVVHMATVVPISLTIGANRIIPGIGIPYPLGDPPQGETDSYKLRVSMVKR
ALKTLQTPVDGQTVFEK
>TPE_0160 TPE_0160 sarcosine reductase complex component B subunitalpha 156438:157487 reverse MW:37477
MAKYKAVHYINQFFAGIGGEEKADHLPEIREGIVGPGAGLKTALGNDFEIVATVICGDNY
FGENLEAATKTVIDMVKKYNPQLFIAGPAFNAGRYGVACGTICKAVEEQLGIPSVTGMYV
ENPGTDMFRKDLIIVETPNSAAGMSKVLPVMAALGKKLVSGTEILGPKEEGYIERGIRVN
YFAEERGSERAIKMLLKKLKGEPFETDLPMPKFDRVAPAAPVKDIRKAKIAIVTSGGIVP
TGNPDHIESSNATKWGKYDISGMDKLSADKFTSIHGGYDRQFAIANPNVVVPLDALRELE
KAGEFGELVNYFCSTTGTGTATASAAKFGKEIGQMFIDEHVDAVILVST
>TPE_0161 TPE_0161 sarcosine reductase complex component B subunitalpha 157504:158790 reverse MW:46995
MKLELGKIFIKDIRFDEKTHVKNGILYVNQDEVRKLVLEDDKLIGCHLDIATPGEQTRIT
PVKDVIEPRVKISGGEIFPGVIGKVSPQVGSGRTHALEGCCVVTVGKIVGFQEGVIDMAG
PAAEYCPFSKTVNLCVVVEPAENLETHVYEKAARMAGLKVAAYLGETARNLEPDELIIYE
TKPIFEQAAMYPNLPKIGYIHMLQSQGLLHDTYYYGVDAKQFIPTFMYPTEIMDGAIVSG
NCVAPCDKVTTYHHFHNPVIEDCYKHHGKDINFMGVILTNENVFLADKERHSDMVAKLCN
WMGLDGVLITEEGYGNPDTDLMMNCRKVEKAGTKVVLITDEFPGKDGKSQSLADICEEAD
ALASCGQGNATLKFPAMKKVIGTQKFIEMQIGGWDGCVNSDGSFEAELQIIIASTIANGF
NKLAAKGY
>TPE_0162 TPE_0162 methyl-accepting chemotaxis protein 158911:160962 reverse MW:75118
LGFQIKKSDMERFSKNMQQNIKLIEYGINIFFNDTKYMLTMLSNHPDVRNADDSFNKYIS
KTEISNVDTIEKSEKEKRVFNLFKNIHKSYPHYMCVFMGTEWGGYTSTCDTALSGGYDPR
KRPWYEAASKSVDKPIITEAYNSTAGDTVICLSHSVFSFQNEHIGNVSIEVTLKTLTEML
KKLTIGKTGYIMLIQNDGTILADPKNNSFNFKNIKEINVQGFSDLSGADSGNITVEMDGK
KWITEIYTVQTLNWKLIAFMEKDEVFSEYYQVLQSIFTVGILLLIIFLTVSLIFALHITK
PLNIAVKALKNIAEGEGDLTARLIINGNDEITELSEYFNKTIEKIGSSIQTVSNNTDSMQ
NIGDELASNMTETASSIHQISTNIESVKRQVLNQAESVAGTALSIEEIINTVKRLNSGIE
TQASSVAESSSAIEQMAANIMSITQTLEKTDEIIKTLTSATADGKDTILNSNSVTQKIAE
ESGSLLEASSVIQHIASQTNLLAMNAAIEAAHAGEAGKGFAVVADEIRKLAEESSSQGKT
ITTTLKALSGEIEILSAASKTVEEKFNAIFSIAENVKSMSSRIMEAMYEQQNGSKEILTA
IRDINSVTAEVKTGSEEMLKGGENVAKEMSKLDGLTRIISESMNEMACGAVQINNAVQEV
NGISQKNKQSIENLVSEVKKFKV
>TPE_0163 clpA ATP-dependent Clp protease, ATP-binding subunit ClpA 161217:163748 reverse MW:94211
MKLMISDTVQTIFNEATLEAKKHKHEFVTPEHVLWAMMFHPKILELFTLSGADLGYMHDS
TMDYLKNKVPYFPQDKNDEPVQSLGLQTVFDRAVDYCINSGKKIISFNNLVVGLFDEDKN
HCSFFMRQGGINRLRLLQLLSTDEFYDDGEADVNYVECASQKNEGQLFVEVETIEGGIGI
HENDRSIRAFQDFIQGQVKNNGKSNGKNDDMNFSRQSGGRKKTKTVLERFTVNLTEKARE
GLLSPLIGRTEEIERTIQILCRKQKNNVLHVGSAGVGKTAITEGLAQKIAEGNVPSFLKD
ANIYAVSMSDLMAGSKFRGDFEDRLKHIAREIAAEKNSIMFIDEIHTVIDTNGGSGIEAP
DLLKPLLSGGKIRCIGATTYEEYERYFLKDKALARRFQKVDIEEPSEDEALKILQGLRSS
YEDFHRVRYSDEVLRAAVHLSALHIRERFLPDKAIDLIDEAGALLKIRADKNKFEYSLSE
ERFKTVPQTETAEELSQKTETKEAVNPENGFTQVSVSDIDKIVAKTAKIPERAVSVNETE
KLKNFEEILSKKIFGQAEAITGVTKAVKRSRAGFRAKEKPVANFLFVGPTGVGKTELAKT
LAEELGIPLLRFDMSEYQEKHTVSRLIGSPPGYVGFEDGGLLTESVRKQPNSVLLLDEIE
KAHRDIYNILLQIMDYATLTDNQGRKASFNNVILIMTSNAGSSEIGKPLIGFGGDTVSES
AIDEAVEKTFTPEFRNRLDAVIKFGPLTMPVMSLIVKKEVEKIKTHLAEKEIELELSNEV
IPLLAEKGYSPEFGARNAARLVEDEFVTPLTDMILFGTAKKGGAVSCTVANKSKKPYLKL
NVK
>TPE_0164 TPE_0164 ATP-dependent Clp protease adaptor protein ClpS 163745:164050 reverse MW:11480
MEAKKQLQKGTIISEKLKEPDNYKIILINDDYTPMDFVVAILIELFNKSPEEAEILMMKV
HNTGEAVIGVYVYDIATTKCFQVLTAAKNNGFPLQCRIEKL
>TPE_0165 TPE_0165 DHH super 164162:165385 forward MW:46135
MKAVQPNVSKREKIIPLSIKEKNAVMERILDIIFSKRNFLLLGHEYADEDCIASLVALGL
LLRKFSKKVCIFLEKPIPPQLNFFVGICNYNKIRIFTEKLKKIKIPDAIFILDTPKPEMI
SAGGYGKKLLAMPDIPKIELDHHFTADADYSGDPDYRLTMRASSTCEIIAQMCVKLEARP
TVLKRYGIENLYSRNIVLAMLTGMIGDAKFGNYLSERRDKAFYDYFLKKFNKMLSDKFYK
NSGNISSVEEILKVLETLSAEESKIYKKIMELSYIFKNVGVIVLNKEKSNDINTFIEYTQ
FVGVVKMATDAVADKAHGLGLSVYFDPPEISDKIQFRLRASEEVKGIDLRPILTELKIMD
GGGHPGAIGFRFSVSEIPDLDAYIKVLTEKAQLLLSNSHINNEQSKK
>TPE_0166 TPE_0166 hypothetical protein 165366:166016 forward MW:25168
MNNQKNNFDKQMQDVILNLPPRENPYSVLLHSCCAPCSSSAILKLACFFKITVFYYNPNI
DTAEEYFKRAEEQKHLISVYNNEKQIYNNKFPISVIEEKYFPEEFFEVSKGLENCAEGGE
RCMRCYFLRIKKTAKRAEADGFDFFTTTLSLSPLKNAEKINAIGFSLSSEKSRWLPCDFK
KRNGYLDSVKLSKELGLYRQDYCGCIYSKPQENFKM
>TPE_0167 TPE_0167 signal peptidase I 166120:166665 forward MW:20638
MFKNNYYPKFCILFFVVLFAAGFIKSFIFDVKLVKGKSMEPVLKDGDFIFIFKAAYGIKL
PWGNSYLLRWAEPAIDDLILYVKDGHFTVKRCAGTAYLPIEFYKSLGYNNELFYTVTTGG
KTIELTAVQFRNLGGMADKQKQVIPKGYILALGDNLEASYDSRDYGFIFIGSIYGKVLLW
K
>TPE_0168 TPE_0168 penicillin-binding protein 166662:168515 forward MW:67869
VNKFISKYRFLFFITCVAIFIVLLLFQFAKFMVMREAETVLPKIITERGTIYDRNQKILA
VQTTFYNLYADKTLIKNIAECAGILSPVLQQPESDIIDKIQNSKSNFLYLKKRMSESEKD
VIKTALDSAKIEGLGFEPLFNRTYPENKLASTAVGFLGDDGRGKTGIEYSLQNILSPPPD
TVGYTGKGYDVFLSIDGNIQYMLEKITAKTMEETRAESAMFIAADAKTGEILAYVNEPSA
PLATFTESTATERFDRPANYVYEPGSVFKIFSMAAFLELGSTYDGERFTCDARFEFNKEN
VKPITCLKTHGNVTPRDIISLSCNDGTAQIADVTAKDEFFGKIREFGFGSKTNLELPGET
QGLLSEPKYWSVRTKHTIAIGQEIGVSSLQIVKAATAFTNGGSTLQLSLISKITDKEGNA
VYLHKPKYLNKVISEKNAKLILSYMQTGSIEGIAWRASINGVPIAVKTGTAQMANEKGGG
YSKTDFISSCIGIFPADDPKIILYAVIVKPVGQIYGSILAAPAISQASNDIIDYLGLARE
NAPTVEHTGHVPISETKPIVLKDYMPDLIGVPKKLLLDLVLQTRYNVKINGDGYVVSQDP
PAGTPLKKGMKIELNLK
>TPE_0169 TPE_0169 hypothetical protein 168678:168902 forward MW:8079
MKCKYCNKDVKPVGNNLETVNGVYCEANTTHKHALLSDGVHCVFCGRETKKLGDRIVTSY
GVRCPASPSGKHVL
>TPE_0170 TPE_0170 hypothetical protein 168928:170787 forward MW:70326
LKFLSADSHLKKNLFENAFLFSKRFPALADTMHLNSESGIENIISLIPENYSLQESKLTV
QNGPVYTACVSGKFIHSKYNPLREAEQSLVSEFFKHKETETSCVFYGLGLGYLPEIYAER
RKNAELVVIEPDIFLFLLFLASRPLTSFFNHKKLILIIGAYPNEVVNFFENYSNSLTPVF
MQSSVMEVNSSWFSELEILQKRNKQKNELNKNTLKKFGKLWAKNFFKNLPQLEKCINVSE
FKNRFTDCSALIIAAGPGLNRILELIKKYEDKLLVIAADTAVRACLKAGITPDFILLMDG
QYWNYLHLADIDISSSILVTELAVYPAVFRLKVRATVLASSVFPLAQHIEKEIGSMGKII
TGGSVATACWDFARNLGVKEIICAGLDLSFPEFQTHFKGSRFEEDSNKNSFKLKTAEAAS
HFAVYSAKPELNEGYNGKILTDIRMKMYAWWFESKIAEFPEIKTFNLAPKGLKIPNMPAI
SEKEFSEKIKTYLCSLNLKQKRIDKIIQSASSFDVKGKLKNILRNLQNELLEVEHTVSCA
SSLYALCTNDLENKKHNNNSKNTDSYLKELNLLNEKLKNNKLNKVIGFDLLLNEGGQNEV
YSYILESIKNLQKSLKAFF
>TPE_0171 TPE_0171 adenine-specific DNA modification methyltransferase 170770:171876 reverse MW:42358
MILENKQFLTEQIITYLGNKRRLLNHIEPEVEKIKALLNKKKIICADIFSGSGITARMLK
KHSKKLIVNDLENYSAVLNACYLTNKKDYPADLCTEYRKLIEKKCGEKKIAGIIANNYAP
QTDKITEKDRVFYTRENALLLDTYRYLIDEIVTEENLKKFFLAPLITEASIHVNTSGVFK
GFYKDKKTGIGCFGGMGKNALTRILGKIELKEPVFSNFESETEIFTEDTVILAPKLKNID
ITYLDPPYNQHPYGSNYFMLNLILKNKLDTPISKVSGITEDWNRSVFNKKKAALGAMEKT
VSSIDSKYLIISYNSEGFIDFDDMLLMLKKYGNTKTVSIEYNTFRGSRNLRQRDIHVSEY
LFILEKRF
>TPE_0172 TPE_0172 FKBP-type peptidyl-prolyl cis-trans isomerase 171913:172830 reverse MW:33727
LRFFCKGGFCKIMRKPFFYKTAGSQLKLCGLTKKLFYIFKYKEIFMKNNKKIKLIFICGT
ILLMFLFAGCKGKSGTENKTDGTDSKAEDTKETEHIVSGEEVGYAFGVIIAQTVKDSGLP
INPKEILKGFNEASADNFDKSGLLDAQMILNQASQYAHIKKAAENLEAGNKFLEENKKRE
TVTVTESGLQYEILEKGSGTVYPTMDDIVSVNYKGSLLSGEVFDDSSQAGGHIKIPLSGI
IPGWAEGLQLMTTGSKYKFYVPANLAYGEKGVVQQARQIIPPNAVLIFEIELVSITHPKE
EPIKK
>TPE_0173 rpsD 30S ribosomal protein S4 172833:173453 reverse MW:23299
MATRQPKGKTVRRLGLNIYGNPKYDKLLDRKPNSPGKERGARKRGKMSVYGEQLQEKQKF
RFAYGISERQFRNLFKKASRMPGVTGDNMISLMEQRLDNTIYRMGFAISRAQARQMVSHA
YFFINGKPVNIPSMCISVNDVITTKTKKGIEALIRHNLSTSRAVKGAWLTIDDEKLSAKV
NILPAAGDIQPVGNIQNVVEYYSRNA
>TPE_0174 groES co-chaperonin GroES 173852:174118 reverse MW:9413
MKVKPLGERVLVKPDAVETKTAGGIIIPDTAQEKTQQGVVIAIGDDKEKIKVAVGQKVIH
DKYAGTQIKIDGTDHLILKASDLVAIIE
>TPE_0175 TPE_0175 hypothetical protein 174173:174289 forward MW:4359
LAQFFNFFYGLCHLCTTCSVYAINIRKTGDKGKRCLLI
>TPE_0176 TPE_0176 RNA polymerase sigma-70 factor 174496:175353 forward MW:32566
MYNNRKNRDAEANTLATYLKEINKIPLLTPEEETAYAELAEKGDEYAKSMLINANLRFVV
NVAKKYQNQGLPLMDLISEGNIGLMNAADRFDASKGYKFISYAVWWIKQSILKAICEKSR
MIRLPLNRANELVQIEKAKKEIEFTGNESRELSEIAGLLNMNNDMVNTIVNAAREPISID
APVFDEPGSASINDFLQDETHQMPESYAMDMCLREEVDKLLMNLNEREAEIIKYRFGLNG
YEQLSLKEVGRIFNLTKERIRQIEKKAIQTLRVPAEAQKLSAYVA
>TPE_0177 TPE_0177 PP-loop family ATPase 175457:176851 forward MW:53283
MKHSVLTKIHSNLLRIFAKAEKTSPLTLLLAVSGGADSIGMLYAVSELRENLNCNLFVVT
VNHNIRSKNESLGDVLFVSDFCKNLKIPVQCFISEFKENEVMLTASIRKGGIEEAARFLR
YREFEKLSERVGADYILTAHNKNDYYETVLMRLFQGADSQSISGIAEERGKFIRPMLDIS
RSEIEDFLKSNGIVWREDLSNFDQVYLRNRIRHSLIPALNMVFDGWQTGLGTTLKKLDEE
SRFIMACYEEKKASLNSSWSFEKEKNEVVADFYFFKNLETVFKIRFIEEGLLLIKDTGRI
PYSVIKKLSEINETETEIYSGGFYIEKKDSKIRLLKKSQPKKDKTVRSYMIWVDKPCTFF
LPEISEEPFEIYSENGKLFLKSNADGGNEVGPFTPPFCIRSRQAGDVIKTKSGSEKHIKK
ILNDWHIDYEKKDSLPIIEEKGVIRGIYGAVMGKKNMYIPADEN
>TPE_0178 TPE_0178 hypothetical protein 176875:178926 forward MW:78742
MIFFNKIKTFFIFGLFFLYSFFTTAQDVRSAETSAAGSVNIAAAIACLNNSSNLYFEGKW
EEALFEAQLGEVYDPQTADFLYIEALCALKLNYPFADALEKAEAACASGMVWRLYDLNSA
RLLCAEINCKIMRYGEALSLIKLLPFSSAKSDYIRAAAFYGSGRDEEARAVINEAMTRWT
FTPDFAKLFFIMERGKKITGGAKRLAEHIIERLYIWQDEDPSLLIFASPFEAKSEENIRR
LKIYRNMYLPFTRQYGLQELYNHSYSILLCLRYGIIDEQTAVTEFFNLTSTYYNPVLKTE
IKLHTMYESHLIELLRIIGSPVLREKIRETLSSYEGLLLDDENGDLTVDSKIYYKNGRPL
YAEFDTLQDGYPEYSVECAFGIPVKIYGKRHEFTVTYDEYPSVKNFTSGEKLYVMRPRDL
KWKPVQLTELNLQLYKKNEKQDAFFSFKINKRTEKLHERYLTYSSVYSEEPFALIEGGIK
KVFFDKGVPIKAEITSGGILYSKTDYKKGLPFLELIDKNGDGYFETLSDYDSNGELKQIS
IDSDKNKFYEYIEIYNKDDSVIKTWDSDEDGKIEITHIQYKNGNSVTSWIHPQSKQKISV
YFENGIPVSLEDGSIKRKIVVSGEQKVYWLKNIPDIPQNINKKIAEIFNQNELPVVSYMF
SVNEFEVFAVRSGGLIFAEITGN
>TPE_0179 TPE_0179 hypothetical protein 178904:179050 forward MW:5766
LQRLQVTEKRFLTCPNFKIYFSFSLSYKINYIVFIFNGNVFAPFVNTH
>TPE_0180 TPE_0180 trypsin domain/PDZ 179160:180827 forward MW:61997
MKKFYLNFIISACFLFFCCNTVQQPHSYVDYSNMSSILYQVEYAERLLNKGEISEALVRS
RILDLNTKDVKEVAEIKNKSLEKAEEAFFYSIKEKDWNSALKYFRSITASGKRLEDWTEE
RIFNERSVLWKTKGDTPLLNLDVKNTEHLGKSDMQDMIKGTVTVWVDKGTRIERGLGFAD
ASIGSGFFIDKRGYFITNYHVIQSEVDPKYDGYSKLYIKSPNDPNVKISAKVIGWDPLFD
LALVKTEISPEAVFNLGSSKNLNVGSKIYAMGSPAGLDKTLTSGIVSAKYRRLFSMVDVM
QIDAAINHGNSGGPIVDEDGFVQGVVFAGLERNEGINFAIPVELLKEVLPELYAGGEVKH
SWLGGYGKTEKIDTKTSGVKLGYILPDGPLSVSGVKEGSIITEFNGMPVTSVEEIQAQLL
SVAPDTIITVKIKEKDFNGSYIAKELPVLCKARPMSPGSIVLKKDSDWRAVLPILGFYLE
FSGRRNSYRVAEVIPGSTADKAGFTVNDYIEFNGKWIDDDDEDIVHIRIYAKKVKAGYVD
SFMILSAYLDNPQFF
>TPE_0181 TPE_0181 hypothetical protein 181038:181172 forward MW:5249
MNLFRQSCCGWYLMFLFLVFCKKIQKARGCFAFLNFKDKNEGCV
>TPE_0182 TPE_0182 alpha/beta fold family hydrolase 181163:182104 forward MW:34809
VCMRKKLEFVLFIFILLRVYPNEIEIPVKGGKLYGELSLPEAAKTFPIVIIVAGSGATDR
DCNNQPYLKTDAYKNTAERLSISGIASFRYDKRMVGKSQFSGFKEDDLNFEIYVDDLIQI
IRFIKNIKGVSKVFLLGHSEGSLVSILAAQSEEVNGLISAAGTGRNAADVLQEQINNNPD
SPEILRKGVERVLNELRNGNKVKNAVTTLLPALFRQSVQPYLISWFKFSPDIEIQKLSVP
CLIIQGSADIQVSVNDAKLLYSKCKSGELLIIENMTHSLKEISSSVSQEDTYSNPDIPVS
KTFINNIIRFAVK
>TPE_0183 TPE_0183 lipopolysaccharide biosynthesis protein 182152:183249 forward MW:40743
MKHKIALIGCGRISFKHIEAFVSMQDTVEFVAACDPVSERAEEKKCEYQKSVADANVKVF
ADYKEMLKICKPEIVTIATESGKHKDIAVHCLKNGAHVICEKPMALSTADANEMIDTAKQ
NGKKLAVCFQNRFNAPVVKTREALENGRFGRMLHGMIQIRWNRNESYYEQAKWRGTWEQD
GGTLMNQCTHGIDLLQWMMGEDAVRVQAQTRRFMRPIEAEDFGCAIVEFASGAVGIIEGT
ADIYPKNLNETLSLFGTDGSVVIGGLAVNKTETWRFADAEKIGDTEEKILNPNEKDPPTV
YGFGHTALFRDFIVAVEQNREALVSGEKGKKALEIILAIYKSQKTGMPVELPCNFSTLEM
EGVFK
>TPE_0184 TPE_0184 DNA polymerase subunit beta 183273:183677 forward MW:15572
MDNLIVEKLKSFFDLKPEIVLVMLYGSCARGTEHKNSDVDIAVAAHDVLTLDDRLSLQLE
LSILLKREIDLVDIRKIDGLLHYKVFTEGICIKKIKKHGEALFHKNFMSALYWYEDFYPI
YERGRKSILEHAFG
>TPE_0185 TPE_0185 hypothetical protein 183698:184123 forward MW:15850
MGVDKNIIAEKLKSLERCLERIKFHTPLNVDGLKSDLDKQDLICLNLQRAVQISVDIASH
ILSEKFHEQAATMSEVFLALSRKDILDEALAVSLAKSVGFRNIAVHEYNALDMDIVYSII
TNELNCFYKFANTVLSIVNNP
>TPE_0186 TPE_0186 DegT/DnrJ/EryC1/StrS aminotransferase 184207:185259 forward MW:38745
VASVLETGDFILGKAVSEFEEAVKYYTGAKYAVGVANGSDALVIASDILGFKSGAEVLTP
AFTFFASASCIARLGGRPIFCDVDEDTFCINIKDAENRMTSNTVGLLPVHLFLQTSDMTA
CMDLAKKHKLKVLEDAAEAFGMKDLYDGELKTAGTIGDMGVYSFFPTKTLGGYGDGGMIV
TDNEDYYLKAKSLRVHGAVKKYHHDYIGYNSRLDSLQAAVLSVKLKYIDKAIQKRAEHAK
QYCSLLENISEVRVPPVKTKGLPVYYVFNILAENRDELQKFLTEKGVGTTVYYPKCLHEQ
ECFKYLGYKKGDFPVAEKLCESVLALPMYPELTADEINYTCECIKGFYKK
>TPE_0187 TPE_0187 ATPase 185354:186574 forward MW:46633
MLKARLKEIYLSQIKGLEFADNGVYREALNDMPKLKTHALVISGVRRCGKSTLLRQFIKK
IGSPFFYLNFDDLRLLEFSVSDYALLDELIYEAGVPLIFFDEIQAAKNWELYIRQKLDEG
FQVVLTGSNASLLSRELGTKLTGRHIVKELFPFSYSEYLRFSKRKNTYKSFQEYFQSGGF
PEYLKLKAPEILTQLQKDILYRDIAVRYGVSDERSLQSLYVFLASNVGSPISPSKLKTVA
GVKSHTTVLEYFSYFENSYLLSMVPKFAWSQKAQSLAPKKVYLTDIGFIRTAGFSFSENA
GHILENFVFNELRRKYGAADDKQIYYFTDNDCECDFVVNPAFAPQCIQVCAKLDNENGER
EIRGVLCAMEFFGLTEGLILTENSNDLFVQDKKKVRILPVWEYFGV
>TPE_0188 TPE_0188 transferase hexapeptide repeat containingprotein 186655:187146 forward MW:17353
MNNIFIHESSYVDEGAEIGEGTKVWHFSHVMSGAKVGSKCSIGQNVNIGGKAVIGNGVKI
QNNVSLYDDIIIEDDVFCGPSCVFTNVINPRAFIERKHEYKKTIVKKGASIGANATIVCG
VTIGEYALIGAGSVVTKDVPPYALVYGNPARVHGKVNEAGEKE
>TPE_0189 TPE_0189 polysaccharide biosynthesis protein 187143:188528 forward MW:53259
VKKTKSVSYVAAWNITARFFLQGISFLSAPVFTRLLTTEDYGRVAIYSAWLGILNLFIGL
QTHGSIANASIKYEGKMDSYLSSIMTLSFLSFVFVLCVFVIFQKYLCRLLDMQCSLMFLL
VVHTFFSFVVNFYTAKWIQFRDVEKNTIVSILISGGTVVLSIIFILYLNIESYRAKIYGM
AVPQIISGFVFFIILYFKDRCFYNNIYWKFCLKLTIPLIFHYAGGIILSQSDKIMLKKIV
GSDTAGIYSFGYTVALVISSIWAAFNSTWIPFYYEYKRENKREDIIIKSNNYLFIFSSIT
IGFILVVPEVYKVLAPSNYWIGIQLMPLIALAYYFNFLYSFPGNHEFYNEKTLFISIGTL
SAAVINIICNLWLIPLYAGIGAAIATVISYVFLLVFHDFIARFFVKNFEYNFGFYIKGML
PTMTVVIAYYFTLNFWLIRWSFAMVVGFVLLRRIIRNKALF
>TPE_0190 TPE_0190 polysaccharide biosynthesis protein 188554:189750 forward MW:44978
LDGFISKYVTKRQDSLFSSDVINNKKKLSSIIKDNSILVIGGAGSIGSSFIKACLPFKPN
SLVVVDISENGLAELTRDLRSSSIFIPNDYITYPINFADTVFEKIFRIRGGFDIVANFSA
HKHVRSEKDVFSVEALLRNNVLNAKKLLDLLKEIPPQTFFCVSTDKAANPVNVMGASKKI
MEDLIFSYSDYFPVKTARFANVAFSNGSLPAGFLERIAKYQPISAPFDVKRYFVSPKESG
EICMLACMLGKNREVYFPKLEKISTMTFSEIAEALLHEYGYEVLRCDSEEEAKSKAADLF
LGSKKYPVYFSASNTTGEKPYEEFYTDFETVSMNQFDSLGVITNIEKRPYIEMIDFMKKL
DSLFDKPFCGKADILHLLKEFLPNFYHEEKNLNLDGKM
>TPE_0191 TPE_0191 aminotransferase 189957:190889 forward MW:35033
VNGTNGIAAALRLAGVEMHDEVITQPLTFIATANAITYCNAHPVFLDVDKDTMGLSPQKM
SAWLDKNAVLNGDVCINKKTKRKIKACVPMHSFGHPVKIDELCEVCRKWKIELIEDAAES
IGSFYKGKHTGSFGKIGVLSFNGNKTITTGGGGMLLFQDKQLGDYAKHLTTQAKIPHRWE
FRHDEIGYNYRMPNINAALGCAQFEYIETILKNKRETAMQYKDFFKNSDILFFDEPEYSK
SNFWLNAVIFPDREKQQAFLQETNDAGVMTRPIWELMNRLPMFVNCECGDLANAEWFADR
VVNIPSGVRM
>TPE_0192 TPE_0192 hypothetical protein 190962:191096 forward MW:4939
LFWFKSIESNAYKLNLKLSEINVVIGANGLGKTNLILFLNCLII
>TPE_0193 TPE_0193 SMC domain-containing protein 191096:191752 forward MW:25263
MIGAFQNYVGVNGSVESLLYFGSKQISLINSRLEFKTGCNINVYDMSLVKAVLYSLIFSK
ESIEWNGKVYEFVSRQKESYLVSNDLKSVSEKIIGMILSNCRTFKFHDTSMTSHIRSSAL
IDNNCFIMSDGGNIAAYLYMFKNRSSEYKKYYERIVEWARFVVSQFYDFVLEPQVLNSPY
IKLDWLVVDNNEYIFDAEQFSDDSIRFIALATLFFQSP
>TPE_0194 TPE_0194 hypothetical protein 192426:192641 forward MW:8336
LYKFEILVFTDVIEIQNEFFEYDITSIKESTAVFKNSEFINCDIETYLSKRVIACIPDYD
KVISDVSILKK
>TPE_0195 TPE_0195 UDP-N-acetylglucosamine 2-epimerase 192803:193966 forward MW:43568
LRKICVITGTRAEYGLLYWIIKEIDTDPELELQLIVTGMHLSSEFGLTYKEIEKEFKISK
KIEIILSSDTPVGISKSMGLATISFSEAYAELFPDIIVVLGDRYEIFAAVSAAMIARIPV
AHIAGGEATEGLIDEAIRHCLTKMSQLHFTETEVYRKRVIQLGEQPKNVFYVGGAITEAK
KRLRLLSKQELEQQLKFKFWNRTILVTFHPLTLSYTTKTEFENLLYILNQYGDLGIIFTK
ANSDTDGRVINQLIDEYVFNNSHRAVVFASLGHLRYLSTLQYVEAVVGNSSSGLTEVPSF
QIATINIGDRQKGRIAASSVINCDSSRESIQAAFDKLNNGTFKETLKLTVNPYEGDCFQS
KQIIKILKSVDLADIIKKRFYDAEFSI
>TPE_0196 TPE_0196 methionyl-tRNA formyltransferase 193963:194856 forward MW:33438
MKVLVIGTVLFSLRVLNKLIDLNTDIIGVCTKEDSHYNSDFADLTPLCIEKKIPCFLIQS
INSQDCIDWIKNLQPDVILCIGLSQLIGKEILSIPPLGVIGYHPTLLPKNRGRHPIIWAL
ALGLPETGSTFFFMDEGADSGDILSQKVITIDYTDDANTLYTKLEDCALEQIEKFLPQLS
DGSYKHVIIKQKEAESNTWRKRGILDGVVDFRMSSFAVYNLVRALTHPYVGAHILYKDSI
VKIWRVEEVDLEGEFSNIEPGKILFVAPDKIMVKTYDGAVNILQHEFKILPKVGEYL
>TPE_0197 ptmE LmbE-like protein 194853:195524 forward MW:25774
MKENILVIAVHPDDETLGCGGTLLKYKSLGAKIHWLIITEDKVENGASQKEIDVRNLEIE
KVSFLYDFSSVINLRLPTRRVDEYSMSELIEKVSNVIKSVKPNIIYLPFKSDVHSDHRKV
FEAAYSCTKIFRYPFIKKIYMMETISETEFAPNTKEDAFVPNVFVDISDFIERKIEIMKI
FKTEMYDCPFPRNEKNIQALATFRGATAGCNYAESFMLLKEIQ
>TPE_0198 TPE_0198 hypothetical protein 195537:195662 forward MW:4854
MGTQNAVKKAMFAVKMKYSDKNYWSDGNTVEQIYEILYKLF
>TPE_0199 TPE_0199 hypothetical protein 195829:196938 forward MW:42950
MKYCSKCVMPDTRPGISFDENGVCSACQSFAKRKNVDYQKRWRELEALCDKYRGMHGSNG
YDCMIAVSGGKDSHFQTYLMKEKMKMNPLLVSVEDNFPMTKAGTHNIKNISEVFGCDIIS
IKPNLQAQKEIGRYTFEKYGKPTYLIDRYIYTYPLHMAVKFNLPLLVYGENVSYEYGGAN
AIETYSAKDQINNGVASGISIEDLLDIGINAKALNFFLPPSETEINKLEPIYLSYFLEWN
SFDNYELAKRYGFHDLTHEWERTHHVEQFDQVESPAYLVHSWLKYPKFGHAAATDYCSRM
IRYGMITRDEAIKLVKEHDHALDPRSVREFCQFFGYSEKKFWEIIDRHYNKSIFDKKSNG
MWILKESVK
>TPE_0200 TPE_0200 transferase hexapeptide repeat containingprotein 196943:197566 forward MW:21886
MLEKLDIVLIGAGGHCLSAIDIIEQENRYTIKGILDPVGIGGNILSYPILGDDSLIPSLV
NDKTVFLITVGQIKSSAIRQQIAALLTEYHANIGTVISPRAYVSRYAHIGAGTLICHDAV
INAGAIVGEHCIINTKADIEHGVIVKDFCHISTAAVINGDSVINQGVFIGSNACVAQGVT
VQDNCVISAGAFIKNEDFYYCGSRCES
>TPE_0201 TPE_0201 sialic acid synthase 197556:198521 forward MW:35152
VNHNGKLDIALKLCDEAKKTGADAVKFQTWKTEALLTKTVAQADYQVRNTRKTSSQFEML
KALELSYEDFQKVKEYCNSIGIMFLSTAFEKESLDFLIGLKMPMIKIGSGEITNIPFLRY
AGSKHLPIILSTGMGSLSNTDVAYRTLKAAGVEHITLLHCTTNYPCPMDAVNLTAMQTLH
SAFHCPVGYSDHTVGDEVSIAAVALGASVIEKHFTLDITMEGPDHAASTNPKEFSIMVQK
IRNIEKALGSGIKLPSQAERKISEVVLKRIVAKKKISCGEKFSDDNITVKRSSDGVSASL
WDTVIGLSAKKDFAEDEGIEL
>TPE_0202 TPE_0202 putative N-acylneuraminate cytidylyltransferase 198518:199225 forward MW:26684
MKYTEEYLFVIPARGGSKGIPHKNIKPLNGKPLICYSIDIARSFTDDENICLSTDDKDII
AVANNYGLKVPFVRPDEFATDTATTNDVLLHALEYYETLGRKYKAIVLLQPTSPLRSTQD
VLNAIELYIDELDMVVSVKTSDIAAVICEENSNGFLEMSFSKNATRRQDVKPYYEYNGAV
YVINPKSLKDKGMFHFTKIKKTVMDTIRSIDIDTNFDWQFAEFILHRQDAGDLAK
>TPE_0203 TPE_0203 nucleotidyltransferase 199408:200286 forward MW:33744
LNEAVESVMHKDFTYIITGSNYSIELIKHIRQKGLKLVPYLNGDKTIRKILDFSDGKSYL
PIDAVLMAGGKGERLRPLTLTTPKPLLKVGDKPIIDYNIDNLMHYGIDHIHVTVNYLAEQ
IEDHFSSEKNGVKINCIREGEKFLGTVGGVQYITEWYNDVILLMNSDLFTNINLEDFYLH
FLKYKADMSVAAMPYNVNIPYGILELEDTRNIVGIKEKPNYYYYANAGIYLFKKELLDFI
PKDRYYDATDFLMDLIKHNRKVIRFPISGYWIDIGKPADFQKIQEIAGHLKK
>TPE_0204 TPE_0204 hypothetical protein 201457:201621 forward MW:6212
MVILPFIIGLAYKVSLVSFDRKLIIGFLITFLGNVFIFMPATTFVLFMIKCFYV
>TPE_0205 TPE_0205 hypothetical protein 203485:204876 forward MW:54263
MKTDVIEKVKYIETSYPVETIEYDGIKLWPFLRSNIFTIYYYSDEQSDSVVMKNVSAIRR
IWQAITTTSLKVMFKKNAAFVFTDDVGVKKYNGAYIDRIMYGIFTVEAKTIPCVVKLMSR
NITAKDKYINSDFIIFIAKLMEIFYKPKLTNIKNICILDEIIEYLKIDFKYSKYLRSVKI
LLDFYTWYFKLIKPIKIYVNCYYDFWRLPAFFVAKQMRIPIIEMQHGLINLSNIAYIGFK
NITPNPYPTHLFVFGDAFKLSVNEFIYPSKNIFVVGNCYIDLMLRDKNRNSKLFNKKYPN
INNKIIITVASQYDIDREILDFTMQTASMDERFFFIFIPRFIKDYHKKFKHANISIETEL
DVYQCMQNSHITSAVVSTCAVESLAFGTPTVLINIGGLAVFNYADFFSEIHSVLYADTPD
EYVQQIYKAIAFDRVSVAEEGKLFFADNYSERLKDAIIKIESK
>TPE_0206 TPE_0206 N-acetyl sugar amidotransferase 204934:206052 forward MW:43351
MDNISDTNIKFNNEGYCNYCTNAFAVKPFSYFPNSEGSKKLKELLTVLKKDGARKEYDCL
MGISGGLDSSYLAYLGAVKWGLRILAVHVDDGFDTELAKDNIKHLVEKAGITLITITPDE
EQFLDLTRAFFYAEVPNLAIPQDNVLFAALYDFARKKRIKYFLSGHNFSLESILQSDNTH
SAYDLKHIKAIHKQFGTKPINKLPLISWQRRMIDNRLLRLKTVTPLNYIDYNKEDAIKEL
QEFSGFTYYEAKHLENVLTKVIQLIWFKEKFKVDKRTSHLSSLIVSEQLTRDKALEIYNR
PAYDSVQMEKDISFVLNKLNISRDEFNLILKKPPKQHSDYKTSYFLDLFTNPSKLVLLRK
FRRFLRKTFKSR
>TPE_0207 TPE_0207 UDP-N-acetylglucosamine 2-epimerase 206062:207135 forward MW:40061
MHILTVVGARPQFIKAAVLSRYIKENPQLGVKETLVHTGQHYDKNMSDVFFTEMDIPQPD
YNLKIGSGSHGKMTGLMLEKIEGLLLNLKPDIILVYGDTNSTLAGALAASKLHIPVAHIE
AGLRSFMMEMPEEQNRRLTDHLSTWLFCPTDTAVENLKKEGMINSFGKISADNKAVYKTG
DIMYDASLYYRKKTADIEIPKDFILLTIHRAENTDNIERLKNIVEAVNNLSEKKFIFPIH
PRTKKILSESGLSFGSNVKLIEPVGYLEMLKYEETCSAVLTDSGGVQKEAFFFQKPCITM
RDSTEWIELVDSGWNILAGADTKKIITALTNIKVPDKYPELYGNGKTACRIIKLLNI
>TPE_0208 TPE_0208 nucleotide sugar dehydrogenase 207163:208485 forward MW:49280
MSNYENIVKKINDNTEVVGVIGLGYVGLPLAVSFAKKNVRVLGFEKSMKKAELVNGGKNY
IGDIKDEELFSVVKETKLLSATTDFTRIKECDAVIICVPTPLDHFKKPDMKFIEQSCIDI
GKNMKTGTFISLESTTYPTTTEEFMKPIIERESGLKEGKDFWLCFSPERVDPGNKDYKTD
NTPKVVGALGEDAQKIAVALYGKAIQHLYPVSSPRVAEMVKILENTYRLINISLINELAL
LSGKMDINIWEVIDAAKTKPYGFQAFYPGPGIGGHCIPLDPFYLEHIAKGFNFDLTMINT
AGNINNQMPHKMMNKIMYALNRKQKAMNGATILFLGVAYKPDIDDPRESPALLVMEECAK
KKADVIYHDPYISECMDDNGKKWVGVKLTDDLLQRADCVVFTTNHSCFDVEHIVERAGLV
VDLRNAVKTVHIENDKVFKL
>TPE_0209 TPE_0209 glycosyltransferase 208496:209608 forward MW:43039
MKKGLYIVNFDHKITATEWRKDGVLKKIAGQIKAFKNAGIQIELFNVGEKKVNYFFRFFF
SLFNKKQYLLGKIDNLKGLDFVYIRNFVPINIGCIFLLKYLHRMGSKIIYEFPTYPYDGE
HTGFKGFFFLIIDRLFRRFLKKYVDYVSTYSDDDKIFGIPTIRMVNGIDCSDIHVIKLTE
NKSGLNLIAVANFNQWHGYDRLIEGLNEYCKSKLSGKVYISFVGDGPDLENYKRKVIDYD
LRDFIFFHGSLSGEDLDAEFNKADLAICSLGCHRINIFKGSFLKSREYLARGLPMISSTR
IDILDTSFPYIHYVPENESPIDINSIIKFYDTLILKESRSAQIKNIRCFAEKYCDIKITM
QPIIQIVLSD
>TPE_0210 TPE_0210 capsule biosynthesis protein 209708:210703 forward MW:39215
MILMSLLIFPILIGINSDRADFGNYLLFFQNSPVSIFSVDFFEYAREQHAELGYNYFQAV
IKFFVNSATFFFIIFCFISLFIRYRHYRYFISLSDLAIVLFAFFAHEFIRKDAVQIRNGM
ASSIILFSLIFLFQNKRIKFLFLVFLASSFHMVALAALPLFFVKSHKIFRHNSFLLYIFV
FSLIASVFFPVRKVLSMVSFVLPADVNAYLNWTDYLVPMSFTNPILLKQIIITIYVFLKR
KKLFGNTFIYFLFRVYLLSTCYYLVFRDFEIISARLGSLFYAVEVPLLILIINHSNRNTI
IKKSLLCLFYFMFLLINIFTYKFLGFEINIY
>TPE_0211 TPE_0211 lipopolysaccharide biosynthesis protein LicD 210745:211572 forward MW:33405
MQELSLKEIQEESLKILKLVDNICREQGFTYCLFYGTLIGAVRHNGFIPWDDDIDIAMPR
NDYERLKQYFIVNKDKLMPYVYFDPDTNKDYPYMLARICNLEFKIETQNEYDSGMGVFID
IYPLDIVSNNILKRFLISLQARFFTALYVVKSRKEMLKKRKWFYTVLQYPLYFLSLFYSK
GKIYKKQMILIRQSYNNKSNTLSCIVWSGDVFKYFYEKSDIEDVIDWEFEKCFFKIPRNY
DKILTNDYDDYMQLPPEKDRIAHHFYKVYRKDIEK
>TPE_0212 TPE_0212 capsular polysaccharide synthesis protein 211569:212537 forward MW:38938
MRRLLFYFKKYGGFQYLKNLFFERLFFYAVFLFFILPKNIAGLKQFEEILSNKRLLFYKH
KFKKLFKTYNFSETVKSRDNKAAKTIWFLWLQGLENAPPVVRICYNSLLSKLKDYKLILL
TSENINKYAALPDYILEKWHKGFITNTHFSDILRLELLITHGGIWLDSTVLLMQDRIPKQ
IEDADLFYFQVLQPGYTSVNMSSWFMVSKPNNRLLCFTRECLYTYWRENNKLYNYFLLHY
CIMLAAEKYPEVYENVPKYSSAPPHVLQSELFEPYNEERFAEISDMCFVQKLTYKFDYDR
QNIENTFYYNILHSLCFEKLLN
>TPE_0213 TPE_0213 acyltransferase 3 212654:213658 forward MW:38893
MSIINSHNSFNFIRLVCCLIVIYEHTLVLTDIQFINLNLRGIAVSIFFVLSGFWVTKSYI
SSVSVKNFFIKRCKRLLPLYYGVIIVTAAGFVFFTNLSIKDYFMNTGFFKYLFANAIFLN
FLAPNLPGVFGGLPINGSLWTLKLEVGFYLLLPVIVHIYNKLNTVFKKNMFLLIIYLSSF
LYLFVFISVKNHYNLPVQLLHQLPAYMAYFISGMLYYFNWEFLRKHERKLFVVSLAVFGI
TWFIKFLLIEVLFPFALASFVMFLSGHLKIFNNIGADVDYSYSMYLLHYPIIRILDSLQY
FSLKPVIAIIAVFSITFLIAFLIYRVKTFLLSLK
>TPE_0214 TPE_0214 family 2 glycosyl transferase 213672:214496 forward MW:32743
MITASIVLYNTDIIQLRDIINSYAPNSDRLLYLIDNSEKILDITKLKMDLTYIRYIFNNK
NLGYGAAHNIGLREAVKLGSVYHLVLNPDLKFEPVVLDELKSFMDSNDDVVYLLPKIVYP
DGKLQYLCKLLPSPFDLFLRRFLPRWKILQKYNDRYTLKHSGYDRIINPPCLSGCFMFLR
MDTIKKRNIFFDECFFMYLEDFDIIRRLHRYGKTVFYPYVTVVHDHAQESYRSMKMLLLH
IHSVIKYFNKYGWFFDKERKLMNSNILSEINNLF
>TPE_0215 rfbA glucose-1-phosphate thymidylyltransferase 214516:215391 forward MW:32256
MKSIILAGGAGTRLYPLTKAVSKQILPMYDKPMIYYPLSVLMLAGIREVLIISTPRDIVL
FKELFGSGEHLGMKFEYAVQDAPRGLADAFIVGEKFIGTDSCALVLGDNIFYGRGFSGIL
ANAVSTINSEGGAVIFGYYVKDPTAYGVVEFDEGGKALNIEEKPKNPKSNYAVPGLYFYD
NKVIEIAKNVRPSARGEIEITSVNNAYLKDGKLKVEKLGRGMAWLDTGTYDGLLEASNFI
ATIQKRQGMYVSCIEEIAYLKKWITQEQLFNLALGYKNEYGEYLKYIAENY
>TPE_0216 rfbC dTDP-4-dehydrorhamnose 3,5-epimerase 215391:215933 forward MW:20721
MPCTITKCSIEGLYEIQPKIFSDNRGYFFESWSKRDFENAGIHYDFVQDNQSKSVKGVLR
GIHFQKKYPQGKLVRVLSGEVFDVAVDIRPYSRTFGKCHTVILSAEKQNQFFISPGFAHG
FLVLSDEAVFAYKCTDFYHPEDEGGIMWNDPALGITWPKLDIPYILSEKDTKYNAFSEEF
>TPE_0217 rfbD dTDP-4-dehydrorhamnose reductase 215934:216806 forward MW:32706
MVWLIGAKGMLACEIASLLNKNNIEWVGSDINADITDKKSLERFCESNFSKNTCDWIINC
AAYTAVDKAENESGKAMLINADALCNISEIVKRCNARLIHISTDYVFDGSSSIPYIETDK
TNPQSVYGKTKLQGELNIQNNLTEFYIIRTAWLYGKNGQNFVSTMIRLMNERSELSVVND
QIGSPTYANDLAKVIVTVIRANKKEYGIYHYSNEGHISWYDFACEIYKQGKEMGLIKNDC
LIKSCTSAEFVQKAKRPSFSLLNKTKIKTVFSLSVPDWKESLSGYLKELV
>TPE_0218 rfbB dTDP-glucose 4,6-dehydratase 216806:217906 forward MW:41589
MRNLKNILITGGAGFIGSNFIRTLLKDKKEFSGRVINLDALTYAGNASSLSDIEKEFGSS
SGHNRYVFIHGNICDKEVVDKIFGEYNIDTVVHFAAESHVDRSILGPEVFLKTNVFGTFT
LLETAKKYWQCEDGSIKDGVLFHHISTDEVYGSLGAEGYFEETTAYEPRSPYSASKASSD
HLVKAYFHTYGVPVTVSNCSNNYGPFQFPEKLIPLMILNMLDGKNLPVYGDGKQIRDWIH
VKDHNEAVYLILQKGRAGETYNIGGENEWENIRLLDKLIEIVCLKAHLNAADVKKTITHV
TDRLGHDRRYAIDCTKIKKELGWTRSFNFEAGLADTVDWYLQNKTWIENVRSGEYRNWIE
KNYTKR
>TPE_0219 TPE_0219 hypothetical protein 218052:221555 reverse MW:132640
MPGIKELEKFKNELRGIANEPEIMANWGEKYEEIPLPKEAPVPDVNVDDLLGGIVLDNLD
KQEDKAADKEKVADLDNPTDFNNIENEDIRNTDTENLPDLTDLDNIGDFSQDTVLSQDIP
EMPETAETSNLDSPADNPDLSNTFEMPSFDAFSKNGETIESPSESKDNQMQEISLFMEER
DEEDEPDTGKFNDMVSGLNLDSFGEQENQKNPADEKNNTADLDSDVPDVPEALLSGFGEM
VEEARKNPDKEDSSFPDFSIDEPINTKSDFGEKDIPEIETLSDADEPEELKEEDDESLTS
VSETEDYLPPTDIEPENYVYSNAETSEPSGFDMPDISDSGLEDLDVEEISSPTAEDTDIG
NFTMPDISDSGLEDFEMPDTDSSDTSGNFKSGEPSSVQLENFDIGDLTPSIETDYSDTET
EGSLASENETYNASQTAPPDFSGIDIPDLDEHTAFAIDDDVLNTDMGGGMDEFSVPESFT
QFSPDKGFKFFDSKKTINEEEYEGKIPLSISESDYDKLIERISSFPLNVRLEIEDYLANG
DDTELNKMEIVHLIISGVSLKKIAAKLEGILEKPITIPKGFDKKSYDEYEKEKKSFKYRF
MHKILPAAILTAITAVLVFSILVLVWQFIYKPVTAEGIYKNGFAGIENGQYENAIKLFDE
AGTYKKKRSWYFKFANAFRAKKQFLSAEVIYKRLLFDFNHDVQGGIEYADMLSTDLRNYE
KAEEVLRRSVLDYHINDKNALLALGDVYLDWADEDSEKYENARKTFVSIINMYGENNTVL
GRMMRYFIRTDNLAEVLPLKEHFLNTKFDKDELIELSGYLLEKRYEPKPSDSDKLRSQIE
DLRELLERAIKTAPESPEANYNLGRFFIHNYKPEAAKVYLETAVKLYQDSIKMTPKRVIR
ELDSMRLYGELLSNDKRYNEAQEIYAKALSKYEDYTAQKRVYPSNIIGKLYADYGDISYF
VSGDYDSALNAYEKASQELNNTPSIQYRIGYIHYQKENYIDAMTAMTLAYTEKPNDRNLL
YGFGNVLFKRGNYFASQAYYERLMELLEAERIRKGIVFPQSRVDHAEFVENYMQTANNLG
VVLNRIAVQNGDSNKNGRAISLLGESTRAWDALNRNPETMIRSKAVNLAYANIQNIVKPR
SLFTPEIYSDIPKTLENEKVLQQLEDR
>TPE_0220 TPE_0220 hypothetical protein 221648:221761 forward MW:4317
VRTKPQVRRLFFFWIKVVFKSDFISAGKIRNCIDGSG
>TPE_0221 sdhA L-serine dehydratase, iron-sulfur-dependent subunit alpha 221769:222647 reverse MW:29985
MEYKTIQELVNLAVKKNVRISDIILDDQSASLEETKEKCFDRMKEHLNVMLDSIEKGTNP
DIRSTSGLTGGDAYKIYERSENGTALCGPLLANGIRMAMAVSELNASMGKIVAAPTAGSC
GILPGAIGAVLKTKDVKKEDAVMSLFTAGAIGMVIANSASISGAEGGCQAECGSASAMAA
GAVVELCGGNPEMVSNAAAIAIKCILGLVCDPVAGLVEVPCVKRNASGVSLAFTAAELAL
AGIKSVIPVDEVILTMKKVGDSMPASLRETAEGGLACSPTGKMLQKKIFGIK
>TPE_0222 sdhB L-serine dehydratase, iron-sulfur-dependent subunit beta 222696:223358 reverse MW:23680
MDIFDIIGPVMIGPSSSHTAGAVRIGYLTRMLLAEPAVEARVYLHGSFAHTYKGHGTDRA
IAAGIMGMKPDNERIRNSLTLAKEQGLNIKFETIELSNAHPNTAFIEVKGIDGKKLSVKG
SSIGGGNIIITEINGKQVEITGKSPTLVVEYSDIPGRIAAITSITARHRINISQIHIGRD
YRGGTATMCLQMDGLSVDSTVKEDILKIDNVYDAILIQPV
>TPE_0223 brnQ branched-chain amino acid transport system II carrier protein 223547:224920 forward MW:48964
MNKKTGDVIVIGFALFAMFLGAGNLIFPPTLGHLAGTEWFFALLGFLVTGVGMPVLGIIS
MGKCGGSLSDFTKNINNVFGTFFIIFVMLIIGPLFAIPRTAATTYEIAVRPMNFGISSVT
SSFIFFAITLFFVLTPNNVIDRVGKFLTPALILVLALLVIKGIITPIAGPASPSIDKIFL
RGFKEGYQTMDALGSMILATIVISGITSKGYMEKKDLLKMTVYTGFLACLGLGLVYGGLV
YVGATGSSVLPEQLSRTEIVVKSSELLWGNAGRVVLGLAIGLACLTTSIGLTATAGEYFA
NRFKDDISYRATVIIICVVSFFLSNFGVDNIIAIAGPILEVVYPVAIVLIILNLFIDYIP
NRYFYSGAVIGTLCISILQGLVAAKELINNLLIKIGAVPSMNTEALSFNTTIRVLKHLPF
EGIGFPWLLPAIGMSLLFGFGYILSEITKKAPSMKNK
>TPE_0224 TPE_0224 hypothetical protein 224932:225309 forward MW:13582
MSQIEKIDLSDLDEEDYDTVLASDIYFSGKIECKKPFMIKGYVEGNLFSTSDVTIDENSS
VKANIKADRVVIKGSVEGDVTAETMVHVFSCGKLIGDVTAPEVVLESGCVFNGICTMTKD
SQIGR
>TPE_0225 TPE_0225 TPR 225299:225937 forward MW:24703
LADKRFTINLNGISYLFFLLFSLSLYAQEKPDALILYKDGKYAEAVSICEAEIRQNPSNL
DSYVVMAWALLADGQYKRSYDMASEGRKIVQNDPRLIETQAEACFYLGKNIEALNLFQDY
IFYAPQGIRIPASYYFMGEIYLRMSKYRHADIAFSVAVTLDSFNSFWWVRLGYAREQIRD
FRYSLEAYEKALSLNKNLVDAQRGKERVLKKF
>TPE_0226 TPE_0226 MiaB-like tRNA modifying enzyme 225941:227317 forward MW:51572
MNIQFSVRIETLGCRLNQVESEALAVRFAEAGFKIFSKDVAFSDKNRVKLCFINTCTVTG
KAEQKARRLIRFLLKTHPEAVVVVTGCYAELEAEFIESISPRVEAFSGKRKDELYTIPEF
LKESLALTDFYDTESIKKIISEFKTKVYAKKDFKFSSSKMFKLSSPVFMFHSRASLKVQD
GCNNACSYCRIRLARGGSISLPAEEAVNRLRQIEKNGAGEVVLSGVNLSQYFDEKIGGFA
NLLSLLLKESRHIRIRISSLYPETIDEAILPVLRNGRVCPHFHLSIQSGSDKILKAMNRQ
YCREDIFKAVNRLREVKDKPFIGCDIITGFPSETEEDFEETFSLCKDLKIPGVHVFPFSA
RPGTGAFLMKSKIPEREAGLRAEKLSALSEKNYTEYLKACNGKVFFAVVEKPVKAKPLEV
VTENYLSLPLKIDFFADKYKGGEGVFVKINGNTAELLP
>TPE_0227 TPE_0227 hypothetical protein 227403:227537 forward MW:5321
MYNIVNEERFGVFKDYLSLFYNNLCVKTLNIYKYPIRPFLIGNP
>TPE_0228 TPE_0228 hypothetical protein 227548:228687 forward MW:41425
LKKIVIGLYISLLCMFSGFAQQAVPAPVKPKAVSPRISGLGAPYTTLEAGIDTLFTNPAA
FAFLNRRWSASKIGLSITADAFSLAGAVFDNNKLEDFAEALFEKDKSRSEIFLTGPLALA
ITGKNFGAGIFNGATVIADMNAGIANKFLLGGEIFLTGGYGGRVFDDGSNSVSLGIQMKG
FFQTFSYALSANRLYMKHAADNKLKSLNIVLANGIGIDVGFLYKYENGFSLGITCRDAYT
AVFSTPYADFESYKNAKPSGKTQYKYVLPDISVGIGTMPVCNDIWETVSTWAFYFDYRDI
LSTVLKKKHALLNLAAGTEIVFHKVLSFRLGLNECYPHLGCGLDFTYFQFNIAAYATEYG
NKPWEKPVINLDFALSFEY
>TPE_0229 TPE_0229 hypothetical protein 228696:229631 forward MW:33661
MKNKGSYLTREEIFARLALFIATVLWGSTFTAVSGTGDFFKPNFLLAMRFLPACLILCLV
FIVRLKSFNLRYVKTGAFLGLIMFAGYALQTVAITQAGGLPGRSAFLTATYCVLVPFVNA
AVCKQRPDKYNIFAAFLCLAGVAAISMPELLAEKAAGINRGDVLSLISAAVFAFYIVLLP
RFIKDIDSVLITISQFAFAGTYALIFSLLFEDNSETVWNGTSVFVLAYLTVLCTALCVLL
QAAGQKKTPPSTAALIFSLESVFGILFSAVFTGEKFTSASAAGCFCIFSSIVISETKPKI
KRLIRLIIGHL
>TPE_0230 TPE_0230 hypothetical protein 229695:230363 reverse MW:24940
MKKILFMACLTAMVFVGASCTGKEGASSAKPLPADCFSYTLTDDGKGIKIYDFSDKAYEE
DSKGYLRCRFSVLNIPSEIEGLPVKCIFTYSRLSSKFDSVIIPDGVTVLSEPGRDDMPTI
STKKLILGKNVQFPDSYRFEHLEEFFVPESVTELGWYYEGTFTTAVIPEHIKEIPKNRGF
SYCDNLKEITFPDGIKIDKGADFSIGTLSVKTQQRLRELRNK
>TPE_0231 TPE_0231 hypothetical protein 230420:230614 forward MW:7683
MPRALIGLFYFFFLPAFFIFLSPASFIFLSLLKEGLKNFKKKEILFKNRFLIRKREFDNL
SLSL
>TPE_0232 TPE_0232 hypothetical protein 230570:231274 reverse MW:26156
MKKILFAACLTAMVSVGAAFAQNIDTSKPLPAEYFYYDLDGSGDGMIIHRFSDKVSKEFT
KKDSNGNWKRTFSVLNFPSEIEGLPVTMVDISNLGPRGKKGNDIIPWDLVIIPDGIRLYL
PTIEAAPAPIIIYTKKLILGKNLKFPGSYKFYYLEEFVVPESVTELGYYGDVQFTTAVIP
EHIKVIPYGGGIQGANLKDIIFHDNVGIEEGAKFDRKKLPLQTQRKIIKLTLPY
>TPE_0233 TPE_0233 hypothetical protein 231358:231984 reverse MW:24094
MSELLENLQSFREETSKSDNTRYYSWIDCNLVFRQKKTADDVLAKELFMFLASWGMLRNS
FLLNHNRRILLPVINLLKDPRFKILQNASIDTVEANASLIITLKNELFSCLDPLKNKDDR
NITVTLISKIITGAFACSVAYDKNVCSALQAIHLCQTFNKKSILELCTFYKEHPELEKMR
LKIQTEDGIDYPPMKILDMAFWKSGEKK
>TPE_0234 TPE_0234 hypothetical protein 232773:232886 reverse MW:4281
LTIALTACPDTAFTKKIEEREYRQGWHKTEAKAFPTE
>TPE_0235 TPE_0235 hypothetical protein 233123:234745 reverse MW:57673
MNNVRFKQRAQLLIVGVITLAVSLVFTACPDTAGGRGTGGGTVPTGQTFLVTFGVEGSIN
GTLKAEIDGTRLFSSPTQVEKGKTVTFTATPSDPSNYNVDYWTITGGTLISGGQAGNTET
KIEVTSPVTLTVVFKAVGDPHTTHTVTFAVSGTGGTLNAEADGVSLPTFPAQVNVNAPLV
LTAVPQEDCAVDTWTVTGGTLISGGQPGDTETIIRVTSPVTVELRFKAAAYDVYLAGTVK
VGEKYKACMWKNDTPMLLNSYDSSQACALAQDTDKEIYIAGYEKWLGSEKPCIWKKDGSP
YFINYPDRRGMIYDILIHEGKRYTAEVLYYPVNGAAIVDISSLDHPQITLLHQQDYIPAK
ALCAQWHDLYAVGWTYSGNIYKTVLWKIAGSAVSERELGTTVSSPWGWFGICAKDSDIYV
ANKTLWKVSGSTVGTIGGLGGTDSANTVYAAPSALYAAGQKNNKPVIWKIEGNNAAVYKE
LSTQDGFVVALYAFGAGLFAAGKSEGNLAWWYIAPDLTVTQTVISDFPSGEIRDILVTAQ
>TPE_0236 TPE_0236 hypothetical protein 234867:235250 reverse MW:13505
VKNIDNTHRLKHTQQSGGLINEKKAPPTHKTNGRGLDKAKTRPIITCRLPLAACRLPLAA
CRLPLAACRLPLAACRLPLAACRLPLAACRLPLAACRLPLAACRLPLAACRLPLAACRLP
LAACRSA
>TPE_0237 TPE_0237 hypothetical protein 235473:235652 forward MW:6383
VNRLGALPLRIPLYRSTSCTILTPSFVCRKLASGLFRRTSCSLPLRFGAKALTRFAAGG
>TPE_0238 TPE_0238 hypothetical protein 235671:236522 reverse MW:32301
MLYLTVRRDRLMSKSFDELTIADDFMFCTVMRDEELCKELLTMILKNRVGNIVKIIHQKA
VDNKIGSKSVRLDLMIEDDTGKLYDIEMQTTDQKNLPVRMRYYQCAIDESSLNKGSDYND
LPDTFIIFFCTFDYLNKALPVYTITPSCAETGQRFNDGTTKIIINSKAAEKADGELKEFL
QYMNGKSPDTAFTKKIEERVSETKEDEARRREYMNIQSFEMDARREGIQAGIARGIAQGR
SEGFSDGARQTKLETAAALKTMGLSIEQIMQATNLSKSEIEKL
>TPE_0239 TPE_0239 hypothetical protein 237008:237853 forward MW:30317
MKEKIASFFYIVAGVLMIASGIHFFLLPSKLSLGGATGMALVLSNYIPLSTGALLVVVNI
VLFALGFLIIGNKFGAKTVCASLGLSGAVWLLEIFLPIKEPIVNDTFLQLIIAVLLYGGG
VGIVLNQYASTGGSDIFAMILQKYTGLDLGKGCLLTDFIITVFAAFAYGKEIALFSLVGV
IINGLVIDSTIDGMNSSKYCVINTDNPEALCSFLVQLGRSANVYKATGAYTKAERSVIQT
VISRRDFVKLKTYLSRNDEKAFMVVTNAHSVFGWHWRRIGE
>TPE_0240 TPE_0240 ankyrin repeat-containing protein 237997:240789 reverse MW:100689
MQNISAVKKIGILFLVIGLIFQFTSCNTLPEKKEGIIELIKAGKAEELKERFNEDSINMT
DENGYSLLHIAVLQNNPVIVRFLLSMNANIEAADPSGKTPLLLGLNRECYEAVKVLIEHN
ANIFAKDKSGVHSFSYSQEKEAVRFILTSKTIRQKDEALNTALHYAAKELKPNLVKAISD
IEKPLTEKNAEGKTPLNLVYENTESEAAAEIASMLIIAGLEPEGKEFTEFETASLARNYS
MRFGDGETLLHICSRKGYTGFVRFLINKNVPIDVKNMASSTALHEAVRSGKIETASLLIK
SGADPNARDASGNTALHLVMPEASRSKLFSELLASGAKPNIKDNYGETPLHVAVRIGMED
NILQQLIEAGADINERNKKGQTPLILAIERNLVNQVKSLIKYGSDIHAEDTAGDTAFTKA
LSIGLPMVQNVITDTNSMYRDSNGSTPLHIAISRKASTDIIYYLVEKKSLVNTRDKAGNT
ALHIAAEQNYREAGEILLANNADIFYANVKGESPLKLAMLLGGGREDWIINSHTISAKDG
AGNTPLHLASEWKVIPMILYLLDKGADINARNSNNETPLFSAVKGDSPEAIRTLLGAGGG
IKADINARDFLGNSVLHATVKWSAYNSAALLLSMTSDGFTSLIYSKNLAGKTVLHEAAKQ
GNIAFIKTFLNARADINAADEIGRSPLTEAVLTNKLDAVNLLLTNGASPVQQDMYGRTPL
HEAVIMGNIDCIFSIRKAGGNPLARDAYSKTPFLLSLSKGIQIIDAVLGTDKFLADTDGD
TPVHIAVSENVSADIFQALLSKGYPVDKRNKNGTVAVLAAVQKNQKENTHLLLIAGADPF
IINNQGVCAVGEIFTKHPDFVPLAAEFAVGRTDVMGDGLLHYAAKFASVQIIRELLTLPG
VSVNAKNTAGETPRDIALRWQREDAAEALK
>TPE_0241 xseA exodeoxyribonuclease VII large subunit 240883:242070 reverse MW:43421
MAKIYSIGEITGEIKKLLENGFGTITLQGEISNYRPSSAGHLYFTLKDETAAIQAVMFKG
RTRLLNFMPKDGMTVLAEGTISVYEQRGSYQIIIEKMSLAGEGDILKMLEERKRKLAAEG
LFDSDKKKPLPFFPKKIAVITSPTGAAVRDIINVVKRRNEKIGITVLPAIVQGEEAAPIL
IKQLKIADMHKLGEVIIIGRGGGSLEDLLPFSDEALVRAIAACETPVISAVGHEIDWALS
DYAADMRAPTPSAAAELASPKLDDILYSIDINKEEIINAIESRIEKIRLMTAAFTPESLE
MRFRSILQPLLSRFDNAKEEILSEMKSRIVEVKHKLTLTKSLLESADPQGILKRGYSIVR
NAETGKTVRSAKEVKKGMLLNIQPASGTISVKVED
>TPE_0242 TPE_0242 hypothetical protein 242168:242290 reverse MW:4471
MNKCDFFQFICSVILNSSKGICAAFIIFSPAIYNYIAFIG
>TPE_0243 TPE_0243 putative poly-gamma-glutamate biosynthesisprotein 242267:243502 forward MW:47109
LKKIALIHFGLVLSFCIFCFACASERAELKKNDVSSITFTFSGDIMAHDINFNMKDYSLI
YKDVKEILDNDDLSFGNMEMPVCDDLPLSSFPSFNVHADYLKAAIEGGFDVFAFANNHTN
DKGIKGIDGTVKSFANLKSEYGTKNRKIFCSGLKEKSGEEFKANLIEKKDWKILFLSVTE
ILNSHDTSKNRLYYSAPTVEGRKKLLETIKKMRAETPCDVFILALHLFEAEYGLKVSNEK
KEWFRKLAEAGIDIVWAHHPHVVQEWEITEIEREEKNGFLEGRNNGAGSIDKTNVKKRRC
VFMYSMGNFISGQRWGKYIKYENPGQYFQYTGDSVLMQVRFTKIGGILSDEIILTPILIT
AYSGNDAPVVKRFTKEWIETLPEKEKKYFLKRFELMEKYLPINPVKTPPSL
>TPE_0244 mglA galactoside ABC transporter ATP-binding protein 243813:245321 reverse MW:56168
MVFTNMEDAVLEIKKLSKSFAKNKVLDGIDLTVKKGSVMGLMGENGAGKSTMMKCLFGIY
TRDEGIISLLNKPVEFKNPREALESGVAMVHQELNLCLDRTVTDNLFLGRYPTRFGIVDE
IKMFESAHSLFSSLNINVNPKTIMRTMSVSQRQMVEIAKAVSYNSKIIVLDEPTSSLTER
EVKKLFSIVRSLQKKGVSFIYISHKMDEVFEICDEISVLRDGKMILSKPIAETNMNEIIS
AMVGRSLDKRFPDVDNTPGEDFLKIENLTTKHPPILENISFTVKKGEIFGLYGLVGAGRS
ELLESLFGIRTIASGDIIINKKAFRFKNSKEAMQHGFALLTEERKLNGMFGKATIEFNTA
ITNLNSYKYAGILSNRKIRDAANRQIDIMKTRCLSPDQPISALSGGNQQKVIIGKWLERS
PEVFLMDEPTRGIDVGAKYEIYQLIIKMAKEGKTVIVVSSEMPEILGITNRIAVMSNRKL
AGIVNTKETDQETLLRLSAKYL
>TPE_0245 TPE_0245 hypothetical protein 245328:245459 forward MW:4998
LLLKTKKFLKTLSVKTYKRFISLAVYVKAIRRKISALKAMQAE
>TPE_0246 TPE_0246 CCS family citrate carrier protein 245413:246747 reverse MW:46588
LVKLNLKEFNMKDLKKDYRILGMPILLFCIISSIVIAAVWWDKMPGGMIGALLLMMILGE
VLNILGDNAPVIKTFFGGGPIVIIFTSCALAYYKVLPESVIKNISTFMKGGGFLDFYIAA
LITGSILGMNRSLLIRAAIRYFPCILGAVAVSLLLVAGGAPLFGINPAEAIAYIGIPIMG
GGMGAGAVPIAQVFSSALKIPAEQILSKLVPAVALGNAMAIVAGGLLNKLGNIKPSLTGN
GQLMASGTFDIPNEGEETKGMSIADFGTAIVIATAFFAWGKLVAELLKLIKIDIHTYAWM
IISVAAVKALNLLPGQFERACSLWYKFVAKNFTAALLVGIGIAYTDLGDIIHAFSWSYAV
LVLLVIIGAVIGSGLIGKLVGFHPIEASITAGLCMANMGGTGDVAVLTAAKRMELMPFAQ
ISSRIGGAFIILLASLLVPIFFGG
>TPE_0247 mglB galactose/glucose-binding lipoprotein 246817:248019 reverse MW:42420
MKSFLKIAAAALVASGTIFAIGCSGNTNAVLNKDKPLVFFNRQPSDPTTGKIDMDSMNWN
DKTYYVGFDAAGGGAVQGKLIMDFLAKADASIDRNGDGMLGYVLCIGDVGHNDSKARTEG
IRKALGTWNGSTDPGSVQEGSVTIRGKTFKVVELEGKAMTGTDGSTWNANAATEAMGGWA
TKFADKIDMVISNNDGMAMGCLQASNYPTGVPIFGYDANADAIEAVGKGMLTGTVSQNVD
AQATATLQVLRNLLDGLTGEDVYTKGITVPDSYGNQISAPVQYWADVKAVMAANSGVTME
NYTSYLGGTRDAGIKQTTAEKKKVLLTIYNSNDNFLSSSYLPALKYYAPLLNIDLTVVQG
DGQNESSCLDKFTNLNNFDAFAVNMVKTNSGANYTDKLKF
>TPE_0248 TPE_0248 ABC transporter periplasmic substrate-binding protein 248128:249246 reverse MW:40708
LILFFILFILRKTPVGFLYILTGLLIFLIRKVKMKNKIFILLFLAAAGLSAFARGNQEAE
SLQGNFSGRTLNVVATSTYKELFDAFTAKTGAKVEFLSMSSGEVLARTRAEGKSMADVWF
GGGLDAFMAAKADGLLENYISPNSKDIPAQYKDADGAWIAKGITVVGFIGNKEVLAEKKL
SMPKTWKELADPKYKGEVLMPDPAISGTMYAGVKGLLDLLGEKDGWAYWEKLNKNVPFLA
KRGKDPQEKAVQGEFAIGIIPADGKAFKAAEEHNLEVIYPEDGIPWVPEGVAVFKGGDNL
DIAKAFIDFMLTKEAQEIIARLDGKDSAQIIKPGIQGLNLGLPKDKLIKEDLSTFGSERK
KILEKFASLRSN
>TPE_0249 TPE_0249 group 1 glycosyl transferase 249270:250490 reverse MW:45978
MKTGSGVYFTTLVEGLAKKGHTSAVLYGTQKPFSENSFCSLFSESTNYNIKEFRIEFLTA
DLNFPIAGMSDVMPYTSTVYSEMTEEMFDIWIKNFKQTLLKAKEEFNPDLIITHHLFILT
ALVKKIFCDKKVIGVCHGTDIRQIKKNGRLKTTYIDGIQSIENLTAYLAVSPKDITEIKN
IFSVPDKKLHLVGGGFNPKIFNNNTPHTFDGTFRLIYAGKISQSKGVFELAKTLPVILKK
FPNTELTLVGNASEEQKKELYLYAKNSDKLKIHNALTQLEMSNVLKQSDIFILPSYYEAL
GLIAIEALACGLLAVTTEIEGLINLLGEKANSSGIIEYVKLPRLYDVDKPVEEDKRDFIN
RLAEKIMLQMTRIKLKENLYAQVSEEIKKHSWDTIIEKIEKIILKS
>TPE_0250 TPE_0250 ABC transporter ATP-binding protein 250520:251461 reverse MW:35667
MYLQLQNVSKKYGNKFAIRNINFNLEKGKMLCLLGPSGCGKTTILRATGGFIKIDDGKII
LDGKDITNVPPEEREVSTVFQSYGLFPNMNVLQNIIYGLKFKNIPKKERISLGMQMIKTV
GLEGCEKKHISELSGGEQQRTALARSLIIRPKLLLLDEPLSSLDAKLKISMRREIKRLQN
EFKVTSVFVTHDQSEAFEIADKIILMNEGVIMQEDFAENIYNNPRNQFALDFIGTRNIID
GKYVRPEKITITKDRKNENAKKAVIEQIIFKGETLELLLNIENTYLKALILNAREKYKTG
DTVFAEYQPENIN
>TPE_0251 TPE_0251 ABC transporter permease 251466:253088 reverse MW:59219
LKFIKSTDKNRTADFLIIVIISALTVIFILFPFAAVFKEGFFINGKISFGLFQNILKNNL
RLLYNSAVTGLCTSALTLIAALSSALFFYFSSKKVKMLIFFILSVTMISPPFVTSLTYIN
LFGRRGLISYYILGISKSPYGITGIVLMQSLSNFSLAALILIGFLTGLNKAQIDSARSLG
ASTNKIISDIILPNLFPSIKAVSLLTFLRSLSDFGTPAIIGGSFNVLASESYFAVIAEGN
LGKSAVLNILILLPALFIFLFYRKSINNLSQISHGTVSSELGLNKRGILFYIISATAVFF
LLWISLQYFSIILSAFTKMKKGKLLFTFENIVSTKPHIANTVLRSIVYSLIAAISGSVIG
ILIAYYKQIRKIKIMQFIDFIATMPYIIPGTFFGLGYLSAFNSKPLMLTGTASIVVLNII
FKQLPFSTKIGNAGMEKISADTLNSVRDLGGKKINEIADVIFPLNKREFGISFINAFTST
MTTLGSIIFLIYPSQKVLTLVMFDVIQSGNYETGSVIALLIILICVTVNSVYLLILKKKG
>TPE_0252 eno phosphopyruvate hydratase 253185:254486 reverse MW:47301
MSDIIYIEGREILDSRGNPTVEVEVQLSDYSYGRACVPSGASTGEYEALEMRDGDKSRYG
GKGVLKAVDQVNTVIAEELDGADALDQAEIDKMLLTLDGTENKSKLGANAMLGVSMAVAR
AAADSLGLPLYRYLGGAHTLQMPVPMANIINGGKHSDNKIDFQEYMIMPVGAASVREAVR
MTAEVFHTLKDILKKDGHVTAVGDEGGFAPNIENIQALDYIMKAIEKAGYKPGKDVVIAL
DCASSELYDEGEKKGYKFWKSEPSKLFTADQMIDLFKNWIASYPIVSIEDPLDQNDWEGY
ARMTKELGGKIQIVGDDFFVTNTRRLARGIEEGACNSILIKLNQIGTVTETIDAVRMAQK
AGYTAVISHRSGETEDAFIADLAVALETGQIKTGSMSRSDRIAKYNQLMRIEDELGVNAR
YAGIKTFSNLKLK
>TPE_0253 TPE_0253 hypothetical protein 254764:255345 forward MW:22413
VNAYNTEDLKEELFKLGYIIVSHNINHLKIVLDKYRNFLSDNSTLLDQRCPMITEYFKKN
NFTVIYHNIEPILIHAARELENRSDLKDGQKWIVTPCLSLKSFGDNLNLKNTYFITWDEF
VNVHKLKIPFKPLKNSPIPMGFFDSIAENVLKITDNNISDLTQEKLNKYKLVEGLFCRNG
CHNGDGVKCIQSK
>TPE_0254 TPE_0254 ABC transporter permease 255327:256088 forward MW:28247
MYSKQVKAVIVIALFLSCWQIISHLKIYSVYLLPSPLAVFNCFVEGISDGSLITHISISI
QRVFSGYFIAFVIAIMFSIVSLNYPKIMEYFDSIIQFMRNVPPLSLVPLLILWFGIGEKS
KLIIIILASFFPMYLNIDKGFKSTDIKLIEVGKSFGYSKSEIFFRIILPAAIPDILVGMR
IGMGYSYRAIIGAEMIASSSGLGYMINFAKSLSHTDAVIVGIITIGILGSLCDYIFKIFI
NRLLKDTKGNGWN
>TPE_0255 TPE_0255 taurine-transporting AtPase 256075:256794 forward MW:27166
MAGIDIKNLTVEHNIDNGILRVIDNLNLHIEENKITVILGKSGCGKTTLLRTIMSLENPK
SGTVDKGTIRISYLFQEPRLMPWLNVYQNILFGNRDNSDKKMREDYINALIESAGLSGFK
TLYPHQLSGGMQSRAALARALAYSSDFVLMDEPFAALDYFTRINMQQELIKLYTHKNFGI
LMVTHSIDEALVLGHKILLMGMGKIQKSYSVDSELNNRDLLNTKFIEIKKNIIEDMRRL
>TPE_0256 TPE_0256 nitrogenase cofactor biosynthesis protein NifB 256794:257771 forward MW:35090
MQKILSILLVCLVLAAGCSKEKDGTADRKGKEMQAQEEKLSLDKLTVTYVTSPLNVPSII
EKEKGIFKKYLPNVELTYAEITSGAEQTQALASGDVHILHAVGGSSVAAAAAAGADIKII
NMYSRAPEAFALYSKDGSLTSPESLKGKTIAGPMGTNLHELLVSYLATGKMNIEDVNFVN
MSIPDAFAAVEGGSIDVAMLGGPAAFKASQVGLHKITDGKGLIEAIICVASTQKFYDEHK
DILERIAAAQEEIRTFMSENAEETKDIVKTVLKLDDTAYNTMYPQYNFSLFTTEQDIEGL
QKTADFMFKNKMIKNPVQAGSLFIN
>TPE_0257 TPE_0257 hypothetical protein 258068:258829 forward MW:29603
MKRFEDLTFTDDFMFCKVMQNPKLCKNLIEMILSDTIGKIKYVSVQHGIDTYEQAKSVRF
DVSVQAENGKFYDVEMQVSNERNIPKRMRFYQAALDICFLDKGNSYNNLNDSFIIFICLF
DVIGKNRAVYTFENLCVEEKNTPLQDGTKKVIINAEAFEHTEDKELKEFLEYLKTGKANN
EFTRGIEEMIRTVKQNEQARQEYRLLSTFEMDARDKGAYDNKRETAKLMKLEKFDIALIK
KITGLSESEIEKL
>TPE_0258 TPE_0258 hypothetical protein 259001:259492 forward MW:17870
VSKIGNSVKKGTEKEFYMKHKNKVYIIGMLIFTIGIIALSSSCSQTRKIQGVWQLTGETV
NGTSITLPDFITTYYCFTKKNLMYIVIKSGSGLKRSEPIAYTVDGNKLIISTGEGSPLVI
KGKTATITDESKNPNTGQTHKTVKTFTKVSSPTLKEIEKAPKL
>TPE_0259 TPE_0259 CarD family transcriptional regulator 259684:260358 reverse MW:25415
MDFFMLSHTVLFRGLTIDEIKSVLPCLGAKERQYVKGESVWHTGSTVTSFGLVLSGGVLI
ENDDIWGNKTVLNKIGTGKVFGETYAFASGEALMVNVVAAEECRILFLQVKPLLTVCKKM
CGYHNKIIENLIFIFAQKNLHLSRRMFHISSKSIRGRLRSYLSYQATKAGAWEIELPFNR
QQLADYLGVDRSALSNEISKMQKEGLIKAEKNRFHIIRTKQFEM
>TPE_0260 TPE_0260 hypothetical protein 260467:260760 forward MW:10432
MQKEIIGTYSPLSTGNGQIKNSSEKNRKDPINGSMLIGEILHKYPQAASVLIDHGMHCLG
CPSSQAETLSDACLVHGLESEKVVTAVNKALNCYCEN
>TPE_0261 TPE_0261 hypothetical protein 260786:261400 forward MW:23366
MSLFLSKIHYELYDKIHLQEQLTDFLLTDIKAEGSRYNIHPFLYSGAGEHPLPPLETVID
TANIHGWLQNRIDKAENRFALLVTALVQDNPLIMPVLEKAAFRFGMQYAAPSDSNAEDAF
QYISALLLDGMPCTRVQTIEERSSSRVVWKRIACTHGRYWEDRGGNIELYYRLRASLING
ILNTTSVTFTEKDCVYTLFEGEKK
>TPE_0262 TPE_0262 hemerythrin hhE cation binding domain-containingprotein 261397:261954 forward MW:21318
MNAVEIMVQEHNAILRLITVIRSACCRILEGGPVNIEDFTSMITFARTYADKHHHGKEEE
ILFLTMTEKLGQAATTLIRHGMLVEHDMGRFFITELEQALKRYAAEPNTENKLDIIMRSS
GWADLLKRHIEKENTVVYPFAVRSLPFEVLNEVDRKVQLFEEKAEKDGIQQKSLQLLETL
ALKYC
>TPE_0263 TPE_0263 hypothetical protein 261982:262668 forward MW:26382
MSYENWKDRIENFESVDVRHMQGNFFPWLQKKAASVKSGSGIKVIQTFEPYPLYEAMANL
GFEHHTEQAAENEFHVYFYRAEEIENSDNTPFRPIALLNYPLIDEELGKIAVDFWHLTWK
NPKRSLPYETRLLLSLANAVGAGRMRQASRELIKAYSCGVETAVFDDIFELFAWNQGIGY
FSSEIGPSPLFQAYKLIKNQEKNGKSRELILEMLMEKFGEKHPEVGVQ
>TPE_0264 TPE_0264 TrkA family protein 262822:263535 reverse MW:26252
MKKFAIMGLGTFGIRMLDELSKIGAEISIIDSDRDIVDKYKGKAASAHVIEDISETSLRK
ILTSKTDTVIVDFTRKIELSVLSTTILKNIGIENIVVRAQSDEHGQLLQTVGATQIIYPD
SEAAKRTTPILAAELLFKFMPIAKDLALAEVGIDKKYIGKSLIEANLRKDFCVNIVARRK
KTNEEFVFMDDPNYKFEEDDVLLIVASEENIYAFTEGKIPGKTGLAAAVFKNLFSGK
>TPE_0265 gyrA DNA gyrase subunit A 263539:265989 reverse MW:90391
VEEIQTKEGGSVIPVPIETEVKRAYIDYSMSVIVSRALPDVRDGLKPVHRRILYSMEEKS
LRSSGPTRKCAKIVGDVLGSYHPHGDASVYDALVRLGQDFSLRYPVIYPQGNFGTIGGDP
PAAYRYTEAKMAKLAETMVEDIKKETVDFIPNFDDSTTEPTVLPAKFPFLLANGSSGIAV
GMATNMPPHNLREIADAVSAYIDNPEIEIDELCTYMKGPDFPTGGTIYGRKGIKQAFKTG
RGKILVRGKFNVETDKKGKETIVFTEVPYQVNTTTLVSRIGELARDKIIDGISNVNDETS
DRTGLRIVIELKRGAIVKVVLNQLFAKTALQSSFGVINLALVNGKPETLNLKLLIKYFVE
HRVDVVTRRTKFDLRKAEERAHILEALIVAIDNIDEVIKIIRASRDTQTAKNNLMKRFGF
DEVQAQAIVDMQLKRLTSLEIEDLKKELEELQVLIAHLKDLLAHPEKILALIKTETNELA
EKFGDERRTDIIADEVEELNIEDLIKKEEMVILISNLGYIKRIPVTAYKNQNRGGKGSNS
ANLAEDDFVDQIFTATTHDYLMFITNAGKAYWLKVHEIQEASRTSRGTHIKSLLSVSSDE
EITAVVSLKEFNDKTYLLMATAEGVVKKVTTDNFANAKTRGIIAIKLDEGDKLVSAILTT
GEDEIMLITRHGQALRMSETEIRSLGRSSRGVTGIKLSSGDELTGALRVTENQKMLVMTE
NGYGKRVEFSEFSPHGRGTGGQKIYTVSEKTGEVVGLLTVLDDDEVVCITGQGKTIRVNV
NTIGTMGRAAQGVRILDIEKPDILIGLDVVAREEEE
>TPE_0266 pyrG CTP synthetase 266330:267982 reverse MW:61836
LFKYNPFLFWRIFMRSKFIFITGGVVSSLGKGLTAASIGMLLKRRGYSVINQKFDPYLNV
DPGTMNPYQHGEVFVTEDGGETDLDLGHYERFTDVPLHKFNSTTAGKVYLAILDKERAGG
YNGGTVQVVPHVTDEIQSRIMSTATHTDADFIISEIGGTVGDIEALPFIEAIRQIRYAVG
KENCMFVHLGLLPYLKECGEIKTKPMQHSVKELLGFGIQPDILVCRSEKPLSKSVKEKLS
LFSNIPQDAIIENLTAKSIYEVPLMLEEAGLGKVLCKLFNIEDKKPDLEEWKKIVHTYHH
PEKSVTIALVGKYVELPDAYLSVVEALTAAGIYHKTEIKLVWADSKKISSLDDAKKVLKG
ANGVIVPGGFGDRGIEGMLFAAQFARENKIPYFGICLGMQIAVIEYALNVLKLPEANSSE
FDKNCQSPVIDLMPDQKDVQLGGTLRLGLYRCMIASNSLAEKAYKTHEIQERHRHRYEFN
NLYREKFEKSDMIFSGINPERNLVEIVELKNHPWFVAAQFHPEFASRPNKPQALFKDFIE
AAVKNHKIQV
>TPE_0267 aroH chorismate mutase 268191:268541 reverse MW:13119
MILKKLKAVRGAVTCENSTESIQKEVCFLFSEILKLNRLREKDIVSIQFTVTKDITALNP
ATALRKNGFAKDLALFCSAEPETENSLPNTVRLLIHYYSRLKPVYVYLNGAANLRK
>TPE_0268 ppdK pyruvate phosphate dikinase 268632:271451 reverse MW:103880
MAKSKYVYFFGDGRAEGNGTMKDVLGGKGAGLAEMTAIGLPVPAGFTITTEVCEEYYKNN
RKYPAELKKQVEEYLSKLEKTAGKKLGDKNDPLLVSVRSGAPVSMPGMMETILNLGLNDE
SVKGLAKKTGNLRFALDAYRRFILMYGSTAMNIERDKFDKILNDIKEKKTRKRLNKNENI
KISDTDVNEAELKEVIDKSKALYKKEIKTDFPQKPLEQLWGAISAVFGSWMSEKAVTYRR
VENITGIRGTAVNVMQMVFGNKGNTSGTGVCFTRDPNSGKNEFYGEYLFNAQGEDVVAGI
RTPIKLDVFEKEDPKAYKRLCEVRKILEKHYKDMQDMEFTVEEGKLYMLQCRTGKRLPAA
AFQMAVDMVEEKLITKEQAVARIKASDIEGVFYKTLDYSKTSEIKASHFADGIAAVPGAA
CGKICLSAARAEEMRKDGNKVILVRHETSPEDVGGMHAAEGILTATGGKTSHAAVVARGW
GKCCIVGCEKLSIDYDKKEIASGGVILKEGDFITLDGTKGSVYKGELTLINPKPPAAYKK
IMEWVNEIRKIHVRTNADTPEDAKIAIGHGAEGIGLCRTEHMFFSDENRILAIREMIIAE
TKEAREKALKKLLPYQTRDFEGIFKAMNGYPVTIRLIDPPLHEFVPHDKEGQQNLAERLN
ISFASVKNRVEQLTEANPMLGHRGCRLSITYPEILEMQVTAIISAACSAQKKGIKVLPEI
MIPLTIDAKEFKILEKRVREVADDIIEKKAKDKKLKYMVGTMIETPRAALLADKIAEYAE
FFSFGTNDLTQMTIGISRDDAGKFLPEYVDETKAGVFKADPFQSLDQEGVGMLVDSAIQK
GRNTRKDLEIGVCGEHGGDLNSVKFFCRAGMDYVSASPLRVPIARLAAAHAEIEKKATAA
QPVKRDSSVKADTVKKAQTKKAAVKSDASQKKAPVKKSI
>TPE_0269 TPE_0269 L-fuculose phosphate aldolase 271620:272720 reverse MW:41255
MTATDAKLTVIKMGKKLLHTGLTIRTWGNVSVRIDNDNFAITPSGCGYENLKPDNIVLLN
INTPDLFGSVKPSSERLLHAEIYKKKSSIRFIIHTHQKFASAAAGCLNSIPVKDNKAKKL
MKNFIPCAEYAPSGSKELAFNVAECLGNEGAVLMPYHGAVCVGETLKEAFLRAQTLENIC
RNFIFSELPEFAEFYTNLPNDYKEKHLDNSFPISKRSDTIKPLIYQKIYDSYPEINFIEP
SGLPASAYLLTKTNVKNFIDKEKLIPAFLEDFAQIAGENIFSISYKDMGKNTAKYLQNRN
ALLIENKALLCCVSDYDDMAALKEICEKNFTAFFLSKKFKTYSPLEANYVKELRKGYIND
YSKRGM
>TPE_0270 TPE_0270 DNA-binding response regulator 272844:273449 reverse MW:22622
MSKNESRRRVKMYSALEVANMCGVVNQTAINWIRNGYLKAFNTPGGQYRVYHEDLLSFIK
DRGMKIPEDLEDSAGQAHWNSIIIVDDDRVLNEAIATFLTKNIPELRIYQSYDGFDAGSQ
IAKYRPGFIILDIDLPGIGGKEICTKIKSDDSFGEPYIIVVTGLEDSTLKTQMLELGADS
FFKKPLDFNAILNEINTVITQ
>TPE_0271 recX recombination regulator RecX 273454:274128 reverse MW:25140
VHAEDSSSANANSFFVADICSASSGLIKVVNSEGVSFLTRAEYFNEEHLQLLTKTCGALI
SGDLLDALLNAVRRYAVETAAMIYLNRAEHSRFQLEIKLKKKDFSAGDIKIALDYLSDKG
FLNDGRFAAAWLNTRRISKKEGRKRLASELALRGVNFAVAEKALSDFFSENSEEDICRTA
LKRQSVKYKDKQKLLRSMQRLGFSMNLINLCLEEIKNNSASYYN
>TPE_0272 rpsI 30S ribosomal protein S9 274094:274483 reverse MW:14209
MKNIGMGTGRRKTSVARVYIRDGKGKLSINDKDINDYFATAEQIQKAKEPLMVTASESKY
DIIITVCGGGLNGQAGACSHGIARALAQVDISNRASLKANGLLTRDSRMVERKKYGQRGA
RRRFQFSKR
>TPE_0273 rplM 50S ribosomal protein L13 274494:274922 reverse MW:15595
MKTIFIKEHEAPRSWYLIDAAGKPLGRVAAKTAAMLRGKHKTVFAPNQETGDYVVIVNAE
KVAVTGNKAKDKMYYRHTGYVGGLKSVNFSKLIEKKPTEPLMIAIKGMLPKGPLGRKLLT
NVKVYAGSEHPHKAQNPVAVEV
>TPE_0274 TPE_0274 hypothetical protein 275005:275238 reverse MW:8264
MLALFIGIILIAFTVVSALPMGLGWGQDILLFLRGGLPIFAAFVGLISIFIGIADIKDKQ
DARKEEAAMKAAENKTE
>TPE_0275 TPE_0275 hypothetical protein 275594:277180 forward MW:57356
MKNFKFAALIAAIIFTALFVSCPTAKNIPEGGNEEANKNENKEKKPPYDVWKDSSRDKSY
ATVFEGDKGPIGVDNQKGFYRIPALTVTKDGVLLAFADKRFGDNMDTGYDIPISGGIAQS
GNYKNKNKPSDIVMRKSSDAGKTWSEETVCARGDGHGQQQAHNDAENNSITSVTKPQDGK
YAGHCDAVPAADRDSGQLLFLTCSGSSNYDNQNGPNYLLCFTSLDGGKTWSKNDISGQVE
TATGTTGTQKAGGKRFFGSGRATQSKIHKKGSHYRVYAHVGINGKGYVMYTDDFGSNWKM
LKGLGGSGEITGWDEVKVTEFDDGSLLIVGKQKRNLNPHANPLTVFRYSDVENGTGTFEN
NVNVQKIAGTECNGDMIIVKAKKTASGEKVNLVLASYPLGLKSGAASASEISGARSSTNF
SRFNIGIYWKEFEGDAVTLPEATSFNSGWCTTPYRVQGNEDIEGVYSVMQELPNKNIGIL
YEEGPATRAELKNGQKIPFKGYQYGDWNVIKYKELDISDITGGQYSKL
>TPE_0276 TPE_0276 hypothetical protein 277237:277365 reverse MW:4999
MLKFSPFVLLSELLLKRQIVILYVKIALKGNPSPRRYLKKKR
>TPE_0277 TPE_0277 methyl-accepting chemotaxis protein 277380:279536 forward MW:79445
MKEKGITDSLPQKKCKKIFQFKRRFSIQFKLLLPIIFLTLIQYAVLLYNEWRSIRNFSYE
QIRALANVKHLAFINAVNNYSETGGILLDFISQDTNIIKAFAEKDRNALLYAAGPLYKTM
HEKYNIEQFHFHTPEVNSFLRVHAPLKYGDNLSSYRRSVIEANKEKKRISGLEVGLSDLG
FRIVTPLYSSEGVHIGSVECGGAINTDFINALCKISSEEVLEGGMNMSITIKTLEGEYKV
IAGNFNDTDTDNPQNISDILTTQNLITTVKNRSAVYYPLRDFSNNNIGYVKFVFGIDKIL
RERNVFFLRTFILSLLVLLLYTIIIGIISRISIISPVKYAVKTLKNISEGDGDLTVSMPV
RGNDELTDLSIYFNQTIEKIRAAVEVVGGSTETMQEVGDELASNITETASAVHEISANIE
AVKKQILTQASSVTAVGASLQVMATSIEKVDNHIKIQIQNIEDSSKSINLMVSNIQSAAG
AVETNLETLGSLNIETEEGKTVIGEAVDLSKSVDESSEVLLEASSVIQHIAAQTNLLAMN
AAIEAAHAGEAGKGFAVVADEIRKLAEESNMQGKNITLILKELKEKIKRVSEAALSIKNR
FDTIAGLAEKTKRQEFIIMETMEEQKEGSGQIVRAMQQIENMTEEVKKSSQAMLTGSVLV
SKEMERLGALSDSIANSMNEMASGAVQINNAETEISDIGQINKRSIEKVVEEIKKFKV
>TPE_0278 TPE_0278 hypothetical protein 279683:281269 forward MW:58968
MNQDNVKDILLQIADTKLEFSVTFTGKSSKKVNGLYKPDTHEIILHNKNFANDNEMIYTA
IHEYTHHKQCEKEGGFYSTRVHTPKFWTLFHLLLEEAEKKGLYKITLEESPELIELTEQI
RQTVMVEDGKLIKELGRLLAKARPLCKKAGVRYEDYVDRVLCLPRASATALEKINAYNIN
PEIGADAMRQVANIGNAERRAEAERLFLNKNSPAAVRGKIVSPKKEEDPRRALEKEKRRL
EKTILSLQAKLESVESRLANMPVQAFIFILIFSSLLLIPLKAQDSNGTETPSIPPIPSIP
QIPEITVIPVTGEPPQPIIPKAPERPVIKNPLTPKNTTSKGSAGGNKAGFSPSEYMKLLN
GTQNGNFIQTLMNSVVGSDEEGSALLNKILNQFHSFDTAKNPVSKFTSNKDVRINGLKLN
GVDVLKEIGNIEISRLTADKSFFAAADSKFLSDGSGSKEILYIFAKRNTEGKYKLFIEVF
QNTENENSVFYKLAKLSPVEAELKGSVLFAELKTESTDFEAVFLLKTD
>TPE_0279 TPE_0279 dicarboxylate transporter DctM subunit 281509:283347 reverse MW:66157
MKKAVNILILIITAVLIWLPFIIHIITGLGITVLGPERLTVQLIFVFACLAGIITTACKK
QLNIEVLTSIFRENTKRIILQIISAVNIAVLTSLFFSVFPNYSQIAENDSVFYIPTKLFF
SALPVMYAAILFMEVKRAKNAVAIILGLITGFILSTGSVISLLDLIFGKFTDITSWKIYS
LLNSVFGFILSASSTLLIPIVLFFSVSALFGMPLYIVLAGIAYFSFMTTGGYVESIPIET
YNILTDTSIAAIPMFTVAGYLLASGSAGKRLLEFVKNSVGQIRGGVVIAAVLVSTFFTTF
TGASGVTILALGGILSLILTGSGYSEDDAEALITSSGSIGILLPPSLAVIVYGATNFMTV
DIFALFKGAFLPGILLAISMIIIGIIKDKTKKRTAFSKKALWESLKEGIPELVLPVAIST
GYFSGFFSLFETAAFAVIYAFILEVFIRKDFTIKQASHVILESIPTAGGVLVIIGTAKAL
ALFLVYAGVPDMLSEFALQYVSSKYVFLLLLNILLLLVGCIMDLYSAILVVSPLVIPVAE
SFGVHPVHTGTIFLTNLALGFLTPPIGMNLFIASYTFKKPVTKIIKNILPYLMIQFIILM
LITYIPQLSLAF
>TPE_0280 TPE_0280 dicarboxylate transporter periplasmic dicarboxylate-binding protein 283364:284392 reverse MW:38683
MKKKILAGILTWFCCTAIFAQQKIELKIATVAPARSPWEIELKKMAQEWNKITGGLVSVK
FYDTYVLGGDKSVIQKMKPSRPGQRPQIDGAVFNTVGLNELAPKAQIFTLAIPFLIQNQK
ELDLVLEKHGNFFENEIQKSGCKLLTWSNAGWLSFYTKDSYSSLGDLKKIKLVCSNDTKD
FSDVLKVCGFNVDPVPPSKWIQNLKSSTGARGFTAVHLLTHVLGLYKDISYILDARLCPV
MSGFVITEESWKLIPDKYKPEMLAALEKTRKSLNEALDKMDSDYLSKMLAAGVKKIELSD
KEKSEWTNEFHKDAEAVHKALPNVINIEIYKKIKQLLEPYRK
>TPE_0281 TPE_0281 lipoprotein 284395:285378 reverse MW:35563
MKIKKTVKLLLAAAMAVSFLPSCSIKQMAYKSAANAMAPLPEHKIKIKPDPNAPNPITAL
TGEDDIEIVGEVFPVILKLYEAMHIQDPKHRGLALMTGQLYIMYANVFIESPAVYLSDNE
FDKKNTAFFRAKKFYKRGAKAALLSLDAAYPGFAEAIHSDNSEKIQTALLNCKIYDVEAL
HWAGAGILAAFALDPLDSDNLQSLAGGVAMLEAATSLNPVYSDGAVWDILAKFYAAAPDS
LGGSPEKAKHAYKKALELSEGKTPSIHVTYAVSFCIPQQDGKGFDEAIEKALSIDPEAQP
ANKLQTTLAQKYARWLKEHKSDFILGD
>TPE_0282 TPE_0282 hypothetical protein 285356:285616 reverse MW:10040
MTETTDWELEKFNEVFDDEIRVLTRRRLHDKNCSISDLQGTLEALYILEGNNIDGRGRAQ
EISLSASIAAYEKFIEDWKNENKKNC
>TPE_0283 TPE_0283 hypothetical protein 285773:286306 reverse MW:18904
LQSCFLLTEAMTQQGKPQSAPALKAGSIIGGKTIVWVNNQSGAWTFLAVGTPSGPIQWSN
DSSKYMSTKSMTTSIGGGKANTLSIASQHNSHAHTISNNAAKYCLSKGGYLPTTEEAEKI
ALFIRKNFWTSNWEATSKALYYSPSSNSTVVVFRNEGNTAVAVPVYYLDASGNVVEP
>TPE_0284 TPE_0284 aldehyde oxidase and xanthine dehydrogenasemolybdopterin binding protein 286497:286841 forward MW:12391
LAEGQIHGGAQFILGMALSEEIIRDKAGYVKNGTLSKYHVLNSQDMPYVKTLLIESEDEK
APYGLKSVGEISAVAPAPAVLNAINHALGTNITDYPATPERIIEEIMKINKEQK
>TPE_0285 TPE_0285 hypothetical protein 286985:287101 forward MW:4367
MYLNTSVIICGNLAVPYVYIILICHVYTGLIRYPIFNC
>TPE_0286 TPE_0286 subtilin transport ATP-binding protein SpaT 287104:288897 forward MW:66200
MKLEKRKYTVIDTLRLPFKTAPWAVTLYMLLIVVDAIIMTSVTAIATAFFTDTAMSIFGG
DKPVNSIYLPLVLLIAVIGTASVLSGLPNLIESKIKFALERNLIPAILDIQANLAYKNIE
DAATWELIERVTDEMTETFLDGIRACGAVIQNIVATVSVSVLIMRQTWPSALIITAFSIP
LFWVSLWAGKKNYLAKVQTRKYERRYSYYSDEMLTGREAVEERTLFGYADTIIQRYYRHF
KTASKIELKVFLKTLAAMKLTNTALLLITAVTAFTLIKSVIAGEISVGMFIGIIAAMFGM
AETLGQQLQDAAKNIAESKEYMKDLTIFTGLDRTEGATDLPDKQAIQFRTIEFVNVRFKY
PQGNKYILNGISFKLEAGKHYAFVGANGAGKTTIIKLLTGLYDEYEGKILINDKELKTYS
YSAVKALFSVVYQDFARYQISMADNIALGDSARKADRQRIADAVFKAGLNDTAAQLPEGI
DTPLGKIGKGGVDISGGQWQKIAIARSLLSCAPVKILDEPTSALDPIAENHIYRKFEALM
KGKTTVFISHRLGSTKLADEILVIDKGSIVERGSHSSLMSAKGIYAEMFETQRMRYV
>TPE_0287 TPE_0287 ABC transporter ATP-binding protein 288894:290714 forward MW:67942
MKNERKYGLLSIVLRNSYEYFKKATGWGALEQAIAVSRALSWTAGIMAMQKLFDAIAIAS
RGTHSFVQIAFYLVLLALITVSRQVLSGTGQYLFSKVSYTNMGKFMTEFQYKLSRLPAKK
FEDIIFLNDINKAKECLEYESLGHFASVCLQLFSYYSVFFISAGGYLFRLSPILPTVILA
AFIPAVIGQLMQIKFFEELEEINAPLRRQCEYYRKTVADRAFYKETRILGGFNFFYRLFI
DSLQTLTAAVWKTERKAAVLHFALSLISFAGLGAAVLILFYAVMAGNISIGAFASVFVAL
SQIFSIVNEIVSGHLSKGSEILGQVRNFYRLMDMEEVDGEEGSIDFTKGIVASNVSFTYP
GFNKPAVHDINLTIKREETIAVVGENGSGKSTLVRLLTGLYIPDSGTVEIGGKNTKTSRP
NTIFKGISAVFQHYQCYKMTLEENVSVSDTENPPDKGKIQSCLRESEFNEDTVTLDKMLS
PEFGGIDLSGGQWQRLAIARGLYRIHDFIVLDEPTAAIDPIEEARLYEQFGRLVKNKCAL
IVTHRLGSVKHADRIVVMNGGKIEDIGTHEELILRNGTYADMWKAQSVWYERGFIYTKGL
SSIYFK
>TPE_0288 TPE_0288 transport system permease 291447:292451 reverse MW:35972
VKQKYKVFLIIIPIAAILLSLMLGRYFISFSEILRIVLPLKGGYSNSAYNVFINIRFPRT
LFVFISGGVIAVSGTSLQSIFRNPLVSPDIIGVSSGASFGAALAIVVFHASSFFVQVFAF
AGGCLAVILVLQISNINGEHSLIRLVLAGIIINALSSSLVSIIKYTADPMNELPSLEFWL
MGCFNIITWRNFIVFLPIVFVGCGFIFLYRRQLNILSLGDEEAASLGVSVKKMRLLFIGA
ATLLTAVVVSAAGIISWIGLIAPHIVRLLFGNNNDKIVPFSFICGASLLLVADTFARSIT
GGEIPISIITALIGAAGLASFMSAKKRIGYEYGF
>TPE_0289 TPE_0289 iron ABC transporter substrate-binding protein 292513:293532 reverse MW:37849
MIKKNHFVAIFMFIIIGLQIFASGNGEKLKKKKFAEITDHFERKVIIYEKSNRIVAPFYI
LTNTALAIGCKDIIVSGDGGREVRPFVKEFAPELAYKPVCGSAKNLNIESIAALNPDLIL
VPFKAADQLPKLESLGVPALVIKPETMENFFSYVEMLGKATGKNNEADKLLKFYNEILSD
VTSFIKGEEPVSVYMNSRSDALNELSPKMFQAELIRAAGGKLVAEDIKDTYWTKVSLEQV
HKYAPQVIVMAAGAKKAEELRSKMEWKGIPAVDAGRIYVFPSSVDEWDSPIPSSCLGIIW
LADKLHPGKIPDNYLETKVKAFYKEFFGKEKDLKSLGIK
>TPE_0290 TPE_0290 hypothetical protein 294490:294609 forward MW:4536
VTKSIADIIILNMSILNTRDFFIKFSPLIIAMFIYVINF
>TPE_0291 TPE_0291 hypothetical protein 294587:295282 reverse MW:25971
LVVLKQKMIVNGKSLYDIAIGIAFVVVAYSIIFLIFYIITEHIIKNMIVGMIISIIGAVL
AIIFPPLGIIIAAIGIISMISKIISVIKMIPMLFLGILCAVLLFADILIIEFNLYDIFDF
MYGTIKISIFGLYFTFSKIMLGYISLSALTSLVLAFKYSLKNAMMRQVVIFMAIPITALI
VWLAHTVISNAFYQPSEVQQVGIHRRKIFIKTYQRSDGIIVHSHFRSLSHK
>TPE_0292 TPE_0292 hypothetical protein 295435:296745 reverse MW:49771
MKKIIGIMFIFSIGLNLLWGIILPDGTDALIDYVDKYDNGSIYRIKLSEDTELTTKAGKF
IFKTDKMIEFYENGFIKSGELKNGNTIEFYENGMMKQIELVNNIKLNTKNGSLIFIGDIH
SKNKVEFYENGIVKTGWLKDSQIIKTGIGDIKTDGRIHFYENGGISWVEIKPKQINTSIG
KIETTKLFFNKKGSLSMCKISPQKITSGKYSGLEFLSSFTIYDEIAFYENGKIKNFSLRS
NDWIKTNIGKIKVTKDGGFLEIYENGNLKKAFIQSQVFDTPLGLISLSNINLYESGKFES
IKILENTIALPEQYRMYTEINEEGFGQSEMTIPECSAIGFYESGGIKWGRIHHSHSFLIQ
NNKTNKNEICVEPWFYEDGKPMGSRIAYNSDIPYYIIFSEEGEFLNRAVIDETTGTLRKA
SQDELQELNLETETYY
>TPE_0293 TPE_0293 cell surface protein 297230:298135 reverse MW:33460
MKHKKLVSMIGMLVLLFSTVSCSKNNKVTLSDALEKNDITAVEEIFSSLDENSLNKLTTE
TPSSIGDFSYTLSKDETKLMITGYNGSGGLVIIPSEIEGYPVKWISKFAFKENNSITSVV
IPPSIEIVGAQSFYNCDNLTSVFIPSSVSTIGDQAFFGCDSLSVVKIMPGLKKIGRQSFS
RCNSLVNIVLPEPLETISNAAFKECENLLEVHLADTIQELGAKVFSKCKNLHTANIPKNI
KKFGGMCFEYCYELHNLEIPEEIKKLVDFEYDMSFEGCKKLPIATRKRLKELGYTGMYNI
F
>TPE_0294 TPE_0294 hypothetical protein 298125:298364 reverse MW:9454
LCVFLYIYRLASKSRLLFCNTAGRISLGFYGQPLRNDRRVLFSKSRLERNPFDYWLSGKI
ERYKCNEKNIAKRKVKNET
>TPE_0295 TPE_0295 hypothetical protein 298436:298585 reverse MW:5787
MLNFLSLYFFKNFSLDTLNRVKSKNYMPNENSLCFTPPPPRVKTAQFIN
>TPE_0296 TPE_0296 acetyltransferase 298653:299123 reverse MW:18220
MKLNSIITDSIEFKEVTPDNWRIINFLSVKEEQKNFAASNVTILARAFAYRKENAKVFAV
YYEDKPVGLIMQRDWIDGEKTVCIMDQFMIDKRSQGKGLGKTALQKWLLMIESEKKYPCI
QLCYVEGDIPAKHLYENFGFYEIGKDEDEIIMQKDL
>TPE_0297 TPE_0297 hypothetical protein 299197:300264 reverse MW:40593
MDIKGTLYYFDGDVIKKEISASDHEGEAFYYKENELDIETSENKTIVLPKTVKGKPKKLN
FTATQSFKGIGVYFSFGSGHVLIGNYTTQKTYYSENLKESKASALNSWIEKWIKETSKED
LADLENFKNEKRAHQKYKEGDIFAFKIGRRQYGFGKILIDIVKLRKNPEFKKNKNYGLNN
LMGTALIVKVYHKISTGININLDELEQCPSLPAQPVMDNNIYYGEYKIIGNKKVTYQDLN
DAPISTSKSISHLDKDIAYLQYGLIYKEMSLKEYALYKDEEWYHKNYRAESIGFSLGIEK
LEECIKAKSNAPCYPATDGSLNNPANKKDKDSIFKAFGLNGNLDYEGNLKLAKEK
>TPE_0298 TPE_0298 Fic 300403:301389 reverse MW:37371
MSYKPPFTVTSKAIHLISEISAELERLIIRFEREDGIRLRKINRMKTIRGSLAIEGNSLT
EEQVTALIEGKSVIAPLKEVQEVKNAIKVYEQCMSFNPYKEKDLLKAHAIMTMGMLDNPG
HFRKTGVCIAGKNGISHVAPPADRVPFLMTELFGWLKNGDAHPLIKSSVFHYEFEFIHPF
EDGNGRMGRLWQTRLLAGWNPVFMHLPIENMILKNQRAYYKAIEHSTAQNDSGIFIDFIL
GIILKTIKENKKKKLINDTVNDTVNDTVNLILKYIKDNPEISYDSLAEKTGKSRITISRK
ISELKKTGKIKRIGADKNGYWQIAENKI
>TPE_0299 TPE_0299 hypothetical protein 301396:301569 reverse MW:6613
LQRFFIFFIENFCAAVILNLTINPIPFIEVKRFFIYAAGYLNIASSPYNCILTDFTV
>TPE_0300 TPE_0300 hypothetical protein 301864:302097 forward MW:8707
MTNRHTVGKGSQTGGVVTTRQWYALWGLVRLGDKDTKHIAGESTDYNIETYYGVVDWLIN
FFLGWLSIGSRTVKVIK
>TPE_0301 TPE_0301 thiamine ABC transporter thiamine-binding protein 302394:303410 forward MW:37744
MKNIRSFLFFIFLVTGFINLFALGSKEANGLNEKKLIVYTTKSFAGDYGPGQKIAELFKA
ETGVEVEYVICKEGVLNRAIVEGKKSTADVLIGIDNHLVETARKANVLRPYLSKNAASLV
KEVLITEDWLLTPFDYGYLAFMFDTDSKLNAPKTLSDLTKPEYKGKIVILDPRTSTTGLA
LVAWTRSVFADNYLSYWEKLRPNIFTMAPKWSAGYDLFTAGEAPFAFSYTGSLASHVLYD
NTMRFQPLIFNDGHIIQIEGMGISSYAKNIKAAELFIDFMLTEKAQSLLPETQFMFPAIN
GIKLPDSYKDVPAPKKVLRIPSEDQSGYVNAVINVLQN
>TPE_0302 TPE_0302 thiamine ABC transporter permease 303394:305070 forward MW:62517
MFYKIDKFKNKLFAAGRKFTVPAAGLIFFAVILSFLIPLFLSFVPLFSSHFDFSHFTGAV
IYDKSAVFQRIFRIALFTIVQALISAFLGTVIGLAAAYFCAKKNFRGRKFLLSLSGVPLC
IPAIIIALAFIVFFGNNGVVNSVLKTIFKTDEPVLKFLFTMTGVIVVHSFYNFPIAMRTV
SQVWENLNEDEENAAALLGANKFRIFKTVTFPALLNSISASFLLIFLFCFFSFIIILLFG
GLGITTLEVELYKSARASLNMNLAAKISLIEIIVSGFAIVLYAHVQKKLEGKNQKLKQKN
KRTNLNGKLEKFFFSFMFITIFLFLIAPLFSVFLRSTHNVNYTNFFNKYFEFKAWKKVLT
SSVFLYSLWTTIKIGVCTSFVTLTASLFFAYITVFSKPKKITAIIPYLPLAVSSVMLGFG
WTLLRPNGSVAVLILAQSALAWPFAWTQIQIPLLRIPKNIFNAALIFSANKQDAFFRCII
PLCKRGIISAFGFVFAISAGDASLPIILNIPRFENLSLLLYDYASSYRFAESAAVAVILA
VITGFVFFLQDRGGDKDE
>TPE_0303 TPE_0303 thiamine ABC transporter ATP-binding protein 305063:305692 forward MW:22979
MNKKADFLTVENLTKRFDKKNISISFSVKKGGALALLGPSGCGKTTILKMIAGLLVPDSG
SVFLDGKDITEIPAGKRKIGMVFQDYALFPHLSVEDNIAYGLVSHGMSKRNARAEAGKWI
LNFNLSGLEKRKPDLLSGGEKQRVSLARSLAVHPALILFDEPLSALDTELRLRLRKELRE
NRSLLGYTAVYVTHDKEEAEELADGIIEV
>TPE_0304 TPE_0304 hypothetical protein 305797:306435 forward MW:23680
MNGNMQSTGQIPPSMEKELFFVIDYILNRAGGRETELISAALERKKNELSHGFGTAGLSA
INPENMAKQMSESINRSIQTSLEGVRHTFRDFAANMLQKEAPELTLEQMSALIDSWIPET
GNYDGKIKSLAKGGKIGGIPSDVMYGMILQFVSFSIGEMQKSEDAELRNTMGNWPEKYWD
KFPPGIRQEIKRFINGETTSGEFRKNITAMIS
>TPE_0305 TPE_0305 hypothetical protein 306465:306641 forward MW:6762
MEKTDNYLTALDGIFEKVKKMQIESTVEKIEAMENSLDKLEEELTEIINLNLTETEKK
>TPE_0306 TPE_0306 polysaccharide deacetylase 306660:308981 forward MW:87540
MMKKKLLYFLLFDLFCGIFLFSEISFGAASLNDNGDILFSVKTDTAESHRYETLFLYSKQ
KNKIEQLTFFPERLELLGSKTLQLTNRFGIARLDINTGLISKQAETEQFFSVNSLKPVSI
KSIQSSPDGKWITLIEQTSHVYGSLILLDTSSGRKYTLAQKAVSGMLSVSWSPDSKAFLY
EDEGFIYFARPEWFGANTPPDKRFRRFSEGSIKSIQWISSLEFLFFKNNVLYKINSSELF
TKSFYLPLFSLGKLAARFPFEFNPASDFVSISPDGKTCVFIKEKRNVYFFKFEGDDYLQL
FEEGLIPYLLLPGNTADISIYWKNNLPVIFSQGVAGGKSSLKAWQISLSKNKFEKILLEE
NAYLLAGSPNFEIAAIKENDEISFYDTGVWKKINSFYGEKIISALWKNSSTVFLTGENSL
YEYTIDKIKGFVGKKKIALTSMQDFGWSEAGDKILVKVKRSVNEADFNKNGFNDETAEYT
CSFNWKPDVQVKIAKKKTANSSDRIYIDVSSGYFKNMIYIRSLDKFTTAPLFEEPSVFAS
SRKTLSVSEYGNTSSIFSHGNRTGKKQVALVFDAMDGMEGIAEVLYILKKNNIKATFFIN
GEALRQNPEAVKEVVKAGHQCGSLFFTTWNLNDTEYSIDENFIKQGLARNEDNFYRITGK
ELSLIWHSPHYIASPMIINAGKKAGYIFISPDIRIPDWISSADKTSLPSLYKSSAEIIED
VCKSVHTGSIIPIRLGKTKPERVDYLYGNLQLLIDSLSGIGFTFSDVKTIMEN
>TPE_0307 TPE_0307 hypothetical protein 309028:309684 reverse MW:24629
MKKQHSIFSYKAGNSLIHKLPAWIKILTVPVLNILLFFLPVYVSVCFIIIQFTAASLLRF
TLSEQIRDVKVVLYYAALLYITEFIGAFFSKGTDTAIKAVFSDTHTLLMLIKLFCILQSS
SIIFKTTTSSEIREGIGIIETALRKYLPVSKKNNFTGLLSLFICFIPEISAIWEKIKYAW
YARQGKQSVKMYTVLLPVLFSAGIKKAYNSAKAVAARM
>TPE_0308 TPE_0308 polyamine-transporting ATPase 309689:310423 reverse MW:26931
MVSEESKTLKVKNICKTFETINGKIEALRDISFEIPEASCTVIGGENGSGKSLLTAIIAG
LEQADSGKVISYAKPGLVFQEAETQILGETPREDIAFGPKNLKWEKERISKAVDTALKKT
ALTEKADFPARFLSGGEKRKLAAACMIAMDLPIIILDEPYANLDYGGVRQINALIKDLKK
EGKTLIILTHEIEKCLGLADKFIVLFKGKKVFDDTPDKALKLNLEQWNIKNPLTSYTSIE
DLVW
>TPE_0309 TPE_0309 BioY protein 310426:311019 reverse MW:20281
MNKIGIKSAFIAVLAAIICIGGFMIIPLGAVPIVLQNVLCILAAVLIGGKLAGAPAALFL
AAGLIGFPVYAGGRGGIGVWLGPTGGFLLGYLLGAVIAGFIAGTPSVSEKKICKSAIIRI
SLAVFAGMVILYIPGVIRFSAWAAAGGKIPQDKNLFTYTMGVCVLPYLPGDFLKTAVAIP
VALKLRPIFAQYLHLEK
>TPE_0310 TPE_0310 hypothetical protein 311036:311155 reverse MW:4502
MDKYYKTYYNTPLVIKAFIRIKPDINKKGPAGLTALRVT
>TPE_0311 TPE_0311 treponemal membrane protein 311270:312340 forward MW:39394
MKKGNKIIITVFIAFAVLFSACKSTPETKPAAKPEPEAVKPESEMTEKPAEEKMESAEDT
EKARLLAELEKVRDGRLKAARETAVELGADNDYPDKFSEASAVETNAANDTENGNLKEAI
DKYNEAADCYETLSNLMKASSFRNEIEEYGFARFSAEDYVEAERLSINALDHYELDYKMA
KETSEDALKLYESIANKGYFEFTKIAKDEAKEHKADCDSIKVARSRTEDYNAAVRLFNEG
KAMAEEGNYRASFYAYNKSGEGFKTLYNEVSAKRAEAEAAMAEAARKQEESSALALEADK
EAPLTEAGEGFSDGELDLEDKTTEPEGEAENIDETEEPETGMEPVEEQGNSNEGGQ
>TPE_0312 TPE_0312 treponemal membrane protein 312340:313095 forward MW:28289
MKKLAIAVILGLILLPVFAVSYDDNEYQRKSRAYTELANKSYDEGDYDAAIEYAKLAEDF
ARQSSEFIQLMLARTEAEQEMNKARTRFTWAKQNGAEEKYPEEYASAETALTAGSVAFDN
ENYDVAVVCAHKVLDALSVVKGGESSSSGSSMAKDDSMSSDSMLEELPAEYRIRTWRGER
DCLWNIAGKKEVYDNPFMWKKLFDANKDKLPDASNPNWVEPGIILTIPSIRGEKRSGLYD
HSKTYKSLPKK
>TPE_0313 guaB inosine 5-monophosphate dehydrogenase 313215:314729 reverse MW:55320
MAFFYDEPSHTFSEYLLVPRLSGTNHIPSAVSLQTPLTKFKKGKKPKIRLNIPLVSAIMQ
SVSDDGMAIALAREGGLAFIFGSQSIENEAAMTARVKNYRAGFVESDSNLTPKNTLSDVL
ALKAKTDHTTVAVTEDGTAHGKLLGVVTGRDYRIGHIADDTPVEKFMTPIERLHVAEEGV
SLKKAHDIIWEYKLNSLPILNKNGNLVAFVFRKDYESNAENPLELLDEKKRYMVGAGINT
RDYRERVPALIEAGADVLCIDSSDGFSEWQKQTIKFVKDRYGDSVPIGAGNVVDADGFNF
LAKAGADFIKVGIGGGSICITRETKGIGRGQATAVIEVAKARDEYFKKTGVYIPICSDGG
IVFDYHITLALAMGSDFCMLGRYFARFDESPTNKVLINGNYMKEYWGEGSARARNWQRYD
SGGEKKLSFEEGVDSYVPYAGKLHDNVSVTLNKIRSTMCNCGVLNIEEFKKEAKLTLVSS
ASIIEGGPHDVVLKDIGHTSGNNY
>TPE_0314 TPE_0314 hypothetical protein 314848:315579 forward MW:26443
LQAFKIKLYFSNPVNKERCMNYFVLIGVAIIIVGFILKLDVVAVVLLSGLVTGLISGKGV
VEILNDIGTGFINNRYMSLFFLSIPAIVIMERYGLKEKAADFIKKIKGVSAGMVIWLYIA
IRTAAAALSIRLGGHISFVRPLILPMAEGAAQKNIKLTEDDIEKIKALAGASENYGNFFG
QNIFPVSSGVLLITGTLKEQGLDVTNTDIAKYSVLAGVAMVLIALVQCWLFERNLRKGEK
ADV
>TPE_0315 TPE_0315 hypothetical protein 315572:316570 forward MW:34711
MFSFIFNNTVIIDEIVYGICGIICIITGITALKDKKIPIGTFLFWTVLGVLFMFGKVFIS
YIPYGGTIIGALLIGLGILTLTKQVKVADIPAASKEEVFENAKKVGNKIFIPALLIGVTA
MLFAQMKSFNISVGTNDAGKAVIFGFSTAQVLGLSSVITLIVAVLLTKAKTKDTFNDTSK
MLMQIGASSLLPQLLGVLGAVFAAAGIGKIIGNAAGGIVPQGVPVIGVIAYCAGMVIFTM
IMGNAFAAFTVITIGVGIPFVISQGGNPAVVSALGMTCGYCGTLLTPMAANFNIVPASIL
ETRDKYSLIKAQAFMSAALIIVHIILMLIFAF
>TPE_0316 pcp pyrrolidone-carboxylate peptidase 316600:317253 forward MW:23005
MKILVTGFDPFGGEKINPALETIKLLPDTVLSAKIIKLEIPTVIGKSVAKIKEAIEKEEP
DVVLSIGQAGGRADISVERIGINIDDCRIPDNEGNQPIDEPVVKGGPAAYFVTLPIKAIV
EKLRLEKIPASVSNTAGTFICNHVCYGVSHIAAAKTAEGKPMKSGFIHIPFLPEQVIDKA
ATMPSMSLKTIVKGITLAIEAIVENASDIKVSGGKIC
>TPE_0317 TPE_0317 hypothetical protein 317459:317590 reverse MW:4904
LTGETVNGISITLPDFITTYYRFTKKNLICREPLKTSVFRGLP
>TPE_0318 TPE_0318 hypothetical protein 317777:317974 reverse MW:7599
MIRTVKQNEQARQEYRLLSTFEMDAMDKGAYRKAMETAKLMKLKNFDIALIKEITGLSES
EIEKL
>TPE_0319 TPE_0319 HAD superfamily hydrolase 318281:318991 forward MW:27246
MNLNISAVAFDIDGTLYPAYRFNLRILPFLLRNFKFMAAFHKTRKEIRRLQLKNPDKVHK
DFFDFQAEIFSQYTGKPRKEAEVFLNEEIYSGWKKRFAKIKPYSFVREAAEALKKKGLKI
GLLSDFLPEQKNDVWGILPLCDAAIGSEQAGALKPSVIAFKALAEKLGEPCESILYVGNN
LRYDVAGANAAGMYTACIKNRLFIFFYKFFNIFRRKKSAGPDIYFSNYRQLLKFVL
>TPE_0320 TPE_0320 hypothetical protein 319030:322275 forward MW:123239
MIYIVLNIVTLIICIAIIIGFRQSDKNNRSIEKAKRYGEKIKEDLDIFINEKRSALTDLT
TELGVQQTRAIATVKKLDEVYDQFMKNTGTIETRSAAIQEIDRYITKSEQTVQKLMDMTA
LAEKNLTEIGKEADFIDSLAKSINKAKAELSDVTGKIPEMQNRFAEEADAKLEVYKTKIL
EEMQLVIDDVENRLAAAQKNTNDVLEVAAIKLQDIYKQAYTAAADKAGSLQEAAFAKLKE
ETAERVQNYRREFEETSAQLETEINSGLEEAKQAAAEFKSDWETQIKDFISQIQYDITKT
EEDINGRIDSIMEKLNETENSSAQRSDSLSADLNQTEAVMRSQFNSLASNFQDNINSLAK
FTDKKLSDFKTQTESRFTKFEETIAGVDSLKEEIEKAQENIKAELLAEISAYASSIKQTQ
QNFLSEFTGNSDRINERMKTIDASIEELKTKAYANVSEKLKMFEDDFFADLAKRSDAISL
SFDQWKEDVSANMALLASENESSRKDIETQYKQELRTRIAQAAEEYKQQFLRLDEKVGEI
SNNLNTRLSAADDRIQSYADKLNEDVNKISEKAVKHLEGEISVFKAQLQDAIRLQNGELE
NGAKILQERLASIREESEASLETVKKDFEAWKNRTDQQFTEARSLFDDKITSFESLTENA
IKNLDAKYNSQYRDFITKSGDSFENIQAKIDAVDGKIASINDELTEHAAQITAKFNGEVD
EAKTSIDKKLRDASTEAERSVQKINEMILAVRTELDETQEKIREKIQSDADRLNSVIEEI
DKKQNAFVTQTRIFERADELKAGLEKDIEDLKGEVTRFEVYRNAIDNLSLQYEKVTHLEE
EANTKIARFMSERKNIELLESEFVKLNTLSDSMDKKIIELTGVNDDLQQYQVQIRKLEEG
IGDVNTRYERLEKKGAVLDQTMQSIDSAFEDLKELEAEIKNFKADVNNLPPEIEKIKTSV
DTLLENHGRAEEVCERIETLDSSLEELNEKMESLKQARSWLAATETRLKDISKNSEEQLK
LMADLFKSEKGDRLEDSIVPRSKQENVLQLSRQGWKEAEIAKALNLSVGEVDLILEYSDK
I
>TPE_0321 TPE_0321 Transcriptional regulator (Enhancement ofxylanase A production) (modular protein) 322398:323480 reverse MW:40042
MKRTSFLVFAVLFTAVMVTSGCKNRINGTASGIIVKTSSNNGGGGNNPARKTSEVKILDN
GNLSFDGAEYRKTSLKTVISQDTAVTGSGNEGVFTAARGSVTLSKYSIGQYEVTQELFEK
VMGFNPSKFSKDPASGEEQNLRPVDSVSWYDAIVFCNKLSLLLGYEPCYTVEGVNDWAAL
TYEQIPKSRIDPKAEPTAKDKTNAWEKTKCKWEANGFRLPTECEWEFAARGGNQNDTTNW
NYKHSGSNTIGDVAWYKNNSDDKTHETGKKSANALNLYDMSGNVRELCWEFLEGTITSSV
PVRGFDTANTNSHFYRAVRYCGYADFQPYDLVLAARGGRWHWSREYEDQGFRIARSTTVK
>TPE_0322 TPE_0322 DNA-binding response regulator 323776:324450 forward MW:24834
MLKSELMRIVIVDDEELIREGLKIIFSGYPEIEVAGTGADGNEAVELCKKYNPDLVLMDI
RMPHLNGIEAVKKIKEYNSGIKILILTTFNDSEYIRQGLKNGASGYLLKDSSPDVIYDGI
KAAISGNVVINPEVAQNIFIPDGVKRSDSPCDTAFIMNKYNLSRKEIEIIKLVAEGLSNK
EIAYKQHLSEGTIKNNISAIFSKTFVTDRTQLAAFAFKNNIDNA
>TPE_0323 trkA potassium transporter peripheral membrane protein 324505:325905 forward MW:51291
MKIIIIGGGITGSELARRLIRKKHDVILVERNEEVARHAANRLDCMVIQASGNDTQTLLD
AGIKKANALIAVTDSDELNMIICGIAESLAPDVIKIARVRNEDYVKALNFSDDRTLGINT
LVYPDEEAAGAVIHAIEHGAVSDILSFENSSYELTRFNVCEKSILDGLSILDIRKHIDVP
FIVVCVEQNGRNKIPSGDTILTANTRVSILTQPEHIEKFYDLSGFKTQEFRKIALVGMGR
IGESVAEYLIKNSASKSVFSKFLPSGFNQKWKISIIESNEQRAKEVSAQFPQAVVYRADV
TDESFIEEIALDTFDLVICTTSNYELNMIVCAYLKTLGVYKTISLVQSSVLENVAYKIGI
DVAVSFKDVVVDSIMGHLVSENVTGMHTMGDGKLEIIELNVSETSRVLGKKLKDIARHGV
YLVLLITDKNGCSIPKGDTEINEGDKIVFIVKSSQSSEIIELFGGR
>TPE_0324 trkH Trk system potassium uptake protein TrkH 325910:327370 forward MW:53057
MIKIVQNKLFQYVRIIFMILAIIAISFVMPVLTAIYKNENYVIPAFIIPALSVCSIAALL
FFIGKNKKIKLSTEGGIILVAAAWITACIFGALPLYFSKAIPGFIDSVFESVSGFSTTGG
TVLTDAESCPISIHVWRCQMHWLGGMGIVALTVALFPLLGVGGFRLIKSETSGPDKGKVT
AKITHTAKALWFIYLGMTVIQTALLMLAGLPFIEALCHTFATLGTGGFSTRNASIGSFNS
PAVDFICAVFMLLAGVNFSLYFHLFTGHAEELFNNSELRAYLRIAFAATVLITVSIFPLY
GFIGSLRHAFFQVASILTTTGFSTVNYDVWPEFSKLVLFALMFIGGCSGSTSGNIKVIRW
LVLKKQAWIETERLLHPHGVFSIRLNKRPGRKDIVYSIAGFMFCYFFLGLVTAFVAVADG
TDMLTGISAAFALIGNVGPGFGRVGPAGNFAFFSPAAKVFFSFVMLAGRLELYTMIIYFM
PAFWKR
>TPE_0325 TPE_0325 hypothetical protein 327373:328437 forward MW:40296
MADLYTRKIEPVPEVPVKNGKAIFGSFSGRFKKLDIRGLPRPFGNLPIPRVITNMFITGA
SRFLFCGEEVIGEAAFFSSFIFSFMETTFWLRKTGQKFAYRQYLPGRFIHQPKHINYSVT
ACRSKHRYARIFSRLSHGKLHADFDFLTNDFRPSCEGRLDLDITGSEALNFSCVVPYNVS
RKCQAISIQSGTVKGWISLGYKDDISVSRETSVGLYDVRKTYTGLRTKRSIVTGLGKING
KSLIFQINTSVAPDSYRYNENIMLYNGSRTPIPPVRITRPYGFMGKWIIQDMEGMVDLVF
IPISDNYKKVNAIIFSTEYHTVYGNFEGILLTSSGEELKLKAFPGIIKKYNMRI
>TPE_0326 TPE_0326 Zinc metalloprotease 328434:329132 forward MW:27536
MKTVINGINIELTQSRGKKLRLTISPKTGEPKLHIPKGYPEEKAIQFALNNSDWIKKHRI
EIKQKISKKEEESIIKNGGFITLWGEKYEVKIIKGGKLWRFSIDDDFFYIKEPEAASLKE
RYLKRRQVLNKLYKEELQLYIEEILPYWEKTVNEAPREIKLRDMKSKWGACNIARGIVTL
NIKLAAKPEECAEMVLVHELVHFKERLHNNRFKRYMTKFLPDWKVRVKRLNA
>TPE_0327 TPE_0327 hypothetical protein 329171:329842 reverse MW:25875
MRIKKIFFFLTLFICFTAFAETTKEQNLILTEYTALLNRIKYSKQSGFCFDGTEFIAETE
TEGSEHSFFVAEKNIYIKVVNTEDKNTYFTRCFDIKEEVGYLAVNSKFKLQPSIPVTGHW
NFIKIGKKLNVTVCTDETCRNIEITLYEINEKPLDVKDGIFFTFKKGAEKKAKNVNITLN
AKALPSINIEKEKKEADIILKKMEAYFSKEQINAKKEELKKIF
>TPE_0328 TPE_0328 metal dependent phosphohydrolase 329853:331055 reverse MW:45468
VNTYNVKETKDFSFFGKNVYLDKNFLLLIPECPLTVEIKTMLEDWDFNFIYSEGEPSDFM
PIKSTGKPLTSEKDVLAISREKDAAAERLKKQQEVMQKVEKEFLQFLKFIEKIFEIYSMK
KTIDGRTVSDKVKELCDFVKENKKIILRIDMQKYYSKENYLILHSLRSAIFALIIGIQLK
MPAHKLIELGTSCMLHEIGMLRLPPQYYMYDRPLSGESKKALLTHPVLSYNILKASSFSL
PVCLGSLEHHERENGKGYPRGLTKDKISVYGKIIAVACSYEAATGYRPYKEATDASTGLV
DMLKNSGSQYDETILKALLFSLSFYPVGIYVHLSDGKIGQVIDINPYDPRFPIVQIYGET
TPTGMPKIVGTDPKGITIKRPLTKDEKSRLNLNANANTIT
>TPE_0329 TPE_0329 hypothetical protein 331253:332062 forward MW:31581
MKLKALFITFNIVLFLLLFTIFFFPLFYANGSVMREFWNMNWFLGPVFLVLTITVDIIFV
KNRKLVEAIESEDWTALAMHLEEEVFDKKKFKFRNVRLLTDALILLSDFPSLDRLLLALK
NNKSSFLNRLAPKFAAAKMLSGNYAELVEFSSRFNSSGSDEWMLFYLGLSLYMTKDFYKS
SEQFKDLQKKTENKLIKVLSSYILLSLLKNYNRMTEEECIAEKNALKSLTAKSYNENSWK
TYTDSQQKEIYVMVLKKLISDSSAWLWNK
>TPE_0330 gpsA NAD(P)H-dependent glycerol-3-phosphate dehydrogenase 332171:333244 forward MW:39201
VSEKIGIIGAGSWGTAVAVSLARNGHNVLLWARNKDFCEKLNLERINRKYLPDYILPENI
SATDDMEKVCKDSSVVFFATPSLYLKETALEMLKHKPFSEDDGKQSYPIIAVLTKGFIPD
KQGSPQFIIDALEDILPDFYKNHLVYVAGPSHGQEVAAGKLTGLITASRNPMSSIRCREI
LKSKTLMVYSSLDIIGVQVCAASKNIVAVAFGILDALTESSDTFGDNTQSLLLAAGLNEI
QSIGRAMGATHPETFTSISGVGDLDVTCRSRYGRNRRFGREIITKNILSGFKNLDDLILN
IKKIGYLPEGAVACKYVNILAKKNNLRLPICTGLYKILNKELKPLEFIEKLLSGVNK
>TPE_0331 TPE_0331 RelE/StbE family addiction module toxin 333352:333627 reverse MW:10672
MTVVLTNAAKKNLKALDKTAAKEIIKYLREIERLENPKIKGKSLKGNLSGLWRYRVMNYR
ILCRILEDKMIIYVIKIGHRKDVYSRIPVQV
>TPE_0332 TPE_0332 hypothetical protein 333624:333839 reverse MW:7976
MKSGLLFALEQTALKTGFSKSKIMEKALERYLIEIKEDLEDSSLAEKAWSEFAASGERTY
TLDEVSKELGI
>TPE_0333 TPE_0333 hypothetical protein 333924:334040 reverse MW:4455
MRNNKNYFVFKFYIKVKSNKFLKTASFILLKSAPPALS
>TPE_0334 ffh signal recognition particle protein 334194:335525 forward MW:48525
MLESISEKLGGIIRTLSGKSKITEKNIEETIEQIKTALLDADVNLRVVRRFINAAAEEAK
GEKVLRSVDPGQQFTKIVYDKMVSFLGDEKKSLDLRGPDTQSVILFLGLQGSGKTTSAAK
LALKLKNEGRKPLLVACDLVRPAAVEQLSVLGENIGIPVYKEETKDAVKVAKNALAFSKK
NFYDTVIVDTAGRLQIDEVMMKEIVNIKSAVKPLETILVADSMTGQSAVDVAKEFDESVG
LSGVILTKFDSDARGGAALSLKTITGKPILYVGTGEKPEDFEPFYPDRIASRILGMGDIV
SLVEKAQAVYDEKEAEKLQRKMATETFTLGDMLAQIEQAEKMGPIESMLEMIPGLAGQID
KDKLDLSALKRQKAIIQSMTLKERDNFRIIGPPRRKRIARGSGTTVGDVNKLLKQFEKTR
QMMRKVSKNKGLQAKLMSGGLFG
>TPE_0335 TPE_0335 hypothetical protein 335816:336199 forward MW:13330
LVLTAGAALIAGCKHNKMKMYEGRYEGKWSFKNTNQKGTWSGTVDSSGNFKGALSDDAEP
GKSISFTLTVSTSGAVSGTIERTDNGQKYLTKVDGSINNNNVTGTLSLTMEGSANVIDTG
TITGKKQ
>TPE_0336 TPE_0336 iron-containing alcohol dehydrogenase 336480:337634 reverse MW:42011
MKYSTFGIPNRIIHGEGALEFLSTLEGKKAVIVTGGSSMKKFGFIDEATEYLKKAGMEVA
VIDGVEPDPSVKTCKEGGAKMAEFGPDWIIALGGGSAMDAAKIMWVYYEYPGYNFDDLAA
FKFPKLRTKAKLVGIPSTSGTASEITAFSVITDTEKNIKYPLVSPDIIPDIAIVDDRIPA
KMPPLVTAQTGMDVMTHAIEAYVSTAHDDYTDPYALKAVQLVFEYLERAVVNGNDMEARG
KMHTASTIAGISFSNCSLGIVHSMAHKIGGEFHLTHGEANAIMLPYIIEYNRKETDRYGK
LEGALGIDNIAKKVLALNEKVGITRTIREGKNTIIAEDKFLKVLDLMSERAFNDACTLTN
PRKTSPSDIKKIYLAAYYGKEIDF
>TPE_0337 TPE_0337 hypothetical protein 337800:338408 reverse MW:25012
MKKQIVFILLFSLTAVQSIFPYFVEYKEQYYKLYHIHYEQNPDNIIENIYWLEQAINADF
CNPLYALGKIETKKQWEKYRYLFMMHLNLKMAEQHLRLGSKFDKQVAYFYNFPWKEQNID
SLGKAEEFYKTALVYWYEAKLWAEKANIRQFQFLFLEDLQDWEDERERIADGSLNYERII
NRELRRLSKVREEFMNMDEKTY
>TPE_0338 tmk thymidylate kinase 338412:339041 reverse MW:23588
MLLSNFIVFEGIDGTGTTSQLRLLKERFASEGKEETCLFTQEPTTGKIGTLIRSALQGGF
KLAPETMTRLFAADRCEHLYGEGGIIEDLNAGKAVFSDRYIFSSLAYQAAAGAKELAEAQ
NRGFPMPEYLFFFDLPVNISMSRVIGRSNVLEIYEEESFQNKVRNEYLNILEVFKKQEPN
MQIIKINASETIEEIHSKLWSILKDLPKI
>TPE_0339 TPE_0339 hypothetical protein 339215:339727 reverse MW:18796
MFLCPSIFAKQKDDVIISVTQGYTNMSTILTTPLDLTVNDKLSSHNYNLGLTAGVILDNG
FTFLEHTDFAAGVSYFNSIKSLSFLVELHSVIGYTFRPSQNAYINLLTGLGMIYGYPQII
QAGIPVQLGFQYYFTEKIGIDISAIDMIGIGFPMFLTNSFTIKTGISFRL
>TPE_0340 TPE_0340 hypothetical protein 339947:340060 reverse MW:4423
LYPPPPPPVLSRGRHIIFRFFYLFLQPKLFLPVISKK
>TPE_0341 TPE_0341 2-dehydropantoate 2-reductase 340107:341048 forward MW:34806
MKVIIAGTGAMGATYGSMLKKVGNDVKFLDLWQDNIDAINKKGIEFINLGKKEILEASAY
RPSEVHDTADLIIVFTKSMQLKEMLSDIKHLLSDKTCVLCLLNGLGHIDTLKEFVKPENI
LMGVTVLTAGMKGPGVFEVTNYGNTEIQNITEAGKERALKVVETINNSGLPSVYSSDILF
SIWRKACINGTMNACCTLLDCNMRKLGKVNHCRELLGTIVEEFSAVAEKEGVNLNVKEIT
DLVCWYTTEEFRGVDHYPSMHQDLIQKNRKTEIDYLNGYVSKKGKEYGINTKFCDLITIL
IHGRESVLIGEGK
>TPE_0342 TPE_0342 toxin regulator-like protein 341049:342104 forward MW:36690
MEKKLLGKDFVTKILNGTAIGIVVALIPNAVLGGLFKFLAGYHPLFGMLAQICSNIQWLV
APMIGFLVGLQFGFNPMKSAIISAAAWIGSGALIPLSDGMYKIGLGDLINVMLIAALAVY
VTILLGEKLGSLTIVLQPIIVGAGVGFIGLLILPYIQYISTAIGNVINSFTTLQPILMCA
LIAMSFSVLIVSPISTVAIGIAIGLTGLASGAANIGVASTASVLVIGSWKVNKAGVTIAV
GMGGMKMMMPNIVKYPIMLLPVLTTSLISGITVKILGIMGDKVSAGFGYVGLVGPIKAMS
EYTAQGISSSYAIIYIIIAYFVIPFGIGLLSHIFYTKILKLYNGKIYEFQG
>TPE_0343 TPE_0343 putative outer membrane protein 342440:346885 forward MW:165226
MCSLVVFNPIYKLLENRLVSIRNQVISNIEKEFGIIIKYGGMSPSFFRKILVRDVTIYDA
QAGDKIAYFSVIHFNYRISELIKRNPADVISSVGIYDGTVDFNTSKNRALWEKISGGKTD
GSEFVIEEDKLKSVLHEDLRETERIPFIKRIEYAISRFQNNIETTDIILRNILINYSTEN
LKSGLYISDGKINVLKEKTEFNLNSKLQYNNFTVKNFSDFKTAINISGSFYQKNLSASSI
INFSDIKSGNISVPKISVFASYLNNVVSVTTLQDIHPIDIKGSWNVLRNSGTLNIECKDL
QPIAIAFPNEDGSILGSLKNSEVTGFLNLNLSEKKEFTWNTKLNIFLPSFKLNGGNTGRA
DIAVEALGDDNLIQINSFSAKGENINAFLSGSYKINEILPDFKLNIAKLKLPSMQPLSLQ
LNAASAAKSIFINIPKIAFGEAEVNNIRTVFERKKNKTDFYFNFNDKSGRFNLDGTLTHT
GKNGEDKILGYLELHGAVDSIEVKNIYYASAAALGNSVNRNGAAENFIEQLKLTSEFYVS
SDFKNFSYNVIQTILASGAEDGFYALFSLNGNESSVEVNGIDLSFNKLNLKGSLNSSFGN
GGLIFDSLLTLNDISYKASGLYENNTLNIYGDYGLNISVFKNENKNLAGNFLVKEFPMPF
LNSVFSADLLFEYVNAKDWNFTCNFAKLEHLKSDISKQDENFEFEIAGAVTPKEAFFHTV
KAGRKKSQLEGTVSFNLLPDSGDGLKKYSANVFISDADKKEKIVLDSLFSFADKVYFDGK
CIIENISLNRFFADQKKENKVNAEFLFLGSPETLSLKADLKELNYNLNGKPLIGNFTALL
DDKQIIIEDTSFAWDIHKADKIAAEIKPEEGRGVFSFNYFLDKKGGETKASFYFDFNSPV
FSNGESDKGLIAKLKALTSNYNVNMKISDWVIGGNQGKEPVTASLVREPNITAIYAGEGE
KIYGFKTDDGLVSFNIDESLPIHLNIDGTFTEELINLNCSNIFIDMPTVMNYIPKNEIIK
FYTGEITGSFDIKGTQKDPLFYGKLNGSKITCSSPKYSPDTYGEASVPITLDGTALTVPY
TIVPGKAGRLWAEVTSEFIGWIPYYTVIKCGTVEDDMGILKTKNLAFHSDGKAKCDIVIS
INPEHINLEGSAYFDNGYFSVPFSELYKIEELYSGRGPSFSMVLNLNLGKKSEFRFPSTE
FPFLRAIAYTEKPLKLIVDPNGVIFEIEGSAKIRTGEIFYIKRNFFVKEGNIAFVKSPTG
TEPVISLVAEIRDKLPTGDPVTISLTAKDQYLDLERFNPTITTSPPMSDTERMMLIGQLA
IGNANNSNVLKEALSSASDVFAQMGLLKKAEAGIRDFFHLDVLSMRTLVLQNVILGNLFK
SSSDAPLTIGNYFDNTSVYIGKYFGSAIYADAMLHLSYYDPLAARKDNVRRSVYGNLLFQ
PEIGLEMNTPFFLLRWHIAPTRPDTIFVPDTGLTLSWKFFY
>TPE_0344 TPE_0344 surface antigen 346902:349346 forward MW:92821
MLKKKVAFIILAAVTISCFAQAAEGWYNGKSIVNIQFKGLHTVNSAELDEVFKQYKGKPF
SDDLYWEILQKIYALDYFNNIESKALPADNEYSSVYLEFVVTEKPAVKNIVFIGINQVGK
SDLLSAASLKKGDIYNEAAMQNDTRAIKAKYVEKGFTKAEVSAKAVEDKENNAVTIEYTV
TEGKMSVITAIKFEGNSKFPEKAIKKVLVSKEAGFLQKGAFQEAALQDDKNAIKMFYGEK
GYIDAHVESIKKDVDSESDPLKEKITLTYVIMEGDQFKYTGVNFSGNYLFSSEELTKRLN
MKTGEVFNSVKFERGFLSVIELYFENGYTSNYIDKKEERNEAAKEIGYTITIVERERSHV
EKIIIKGNKKTKDYVILREMLLKEGDVFSKTKFVNSFRNLYNLRYFSSVVPDVQQGSEQD
LVDVVVNVEEQNTATVNFGISFSGVSDASTFPMSVFTQWEERNLMGTGRELSAGLNASPD
TQSLTLGFTENWFLGTPLSVGFTFSATHKKLYTYSDSKYPIGIIDSGNPLSNDVSLADAY
KMKYDRLEFDFGINSGYRWFPKFATVTLKGGINFGIVKNFYNNKLYRPFEIAVRSQQAKW
SLNNALWTQVSLDDRDVAHDPSRGWFLSQRFTFVGVLPKVEDEYYFKSDTKAEVYFTLLD
YPVSDIWNLKFVLGFYSGFSFQVPTTKRAISWENRLNIDGMFIGRGWLGLGYEERGNVMQ
NNWIEFRWPLAHGILSFDFFFDAVAVKKDIRDLKSLHINDYYFSFGPGLRFSIQQFPLRL
MFANTFKSINGKPVWGNGKKADWRFVISFNIPNI
>TPE_0345 TPE_0345 outer membrane protein 349364:349882 forward MW:19874
MNKKVISGILLLFIFICAGFAQQITRFAVVDTSAIFDTFRRDSKSARDYKEKQEKYTAKT
KELSDEIVKLRQKKVDAVAANKESVAQKYEEQIKSKVAFLQEYVKACNDELEMLKRDLIN
DDEFYSSLYEAIKRVAETEGYTMVLTLQQSIGIIWYSPTVDITDKVIQELKK
>TPE_0346 mutS DNA mismatch repair protein MutS 349883:352543 forward MW:99360
VNKPLTPMMRQYFDIKSKHKDEILFFRLGDFYEMFYDEAVEVSRLLNLTLTKRAEVPMCG
VPYHAAKIYISRLLRAGKKVAICEQITEPVAGGLTERQVVEVITPGTVAEEDFLEQGSDN
YLAAIYCSNKKTQGCCGSDFYAGFAYIDITTGNFYATSFPKSDFNEQFLKEIGRVAPKEI
LIQQSLQAEFPLFKKMLSEYPQMLQNFYPDWSFNPEQAEKRLCGLFGTENLKGFSLNTDS
PEIPPAALLVQYLEETSFKNIPHISGIKIYTESDFVSLDDSTRKNLELVYNLRDNTTAYT
LFEAVNYTRTAMGQRLLRRRINYPLNKKSEIDKRLEKVDCLYRDQKTAAAVYGNLSSILD
IERLSGRIAMKKTHGKDLLALKQSLEAVMKIGSLLKEKNFQFLQISAEEESSLFEMHALL
EASINEECTVSFTDGRLIKKGFSEEADRLKSLKENAHGILEEYLYQERKSTGINNLKIKY
NRMMGYFLEVSLGNVSAVPDYFIRQRSLANVDRFTTEKLKQIEDDINSAEENLIEIEKKL
FAEVCSKIMLKNKLLNKLAEEIAELDVSHSFAKAAVLNAWTRPELVDYAGVLNIVNGRHP
VVEKHLPSGEFVPNSILLSSDTEKTCGGTKTEIPSFALITGPNMAGKSTFLRQTALIALL
AQIGSFVPAEKAEISPVDKIFCRVGASDNLARGESTFLVEMTETAYILNSATKNSLVIMD
EVGRGTSTEDGLAIAQAVSEYLLNEIGAKTLFATHYHELSRLEHKRMTNLKLEVLEADGK
IVFLKKVTSGAAESSYGIHVAGLAGIPEEVLRRAENLLHAAVQLKKNASYIENTSASAEP
QNTESISLFSEEEMILNELLSINTDNITPLEALQIISGWKSKLFGR
>TPE_0347 TPE_0347 hypothetical protein 352668:353423 forward MW:28296
MTNNDNIEMNLDSLSAKDVPITLDTMTLDALSKMPVDIFDNIYLGETRPHSLILCIDVRG
FSDFMCSYEEKTVFSLIKSFTSNLLSCINQFGYNCSYYKLLGDGALVIWDKLDGTAIKEA
VDIFQTYMEFSHEELFKPYKNLSLGGALVLDTVYKYEISAEASQLKYRDYVGYGINLACR
LQNLAAGGELIVCKKLVDIGAVYAKKKTEPETLEKLKELKGLKPEDKDSLYLYNGINPKI
LSIFKVLSLKM
>TPE_0348 grdC glycine reductase complex protein GrdC 353613:355151 forward MW:54580
MAKVAIKGASYVLVHAPDLLLHNGSTQTGTRLANPEDEYLKAIPSRLRSFEDAVNYPPNQ
VYIGNMAPEDLEKIPEPWFKDAKKASTAGKFGEIMQQAEFYILMKHADVFELVYFSKEFT
REAEKLIANHEIMKSQGIKLGEGHDIAEIQKMVDSHTAEGLYEKGKLIGCVKQAHDTDEN
LSAHTMLENLATKASGILSAWHMGKLEGINMSEVEYIIECSEEAAGDVNQRGGGNIAKAV
GEKSGCVNATGSDVRGFCAAPVHAIIHAAALVGSGIFKNVMVVSGGSVPKLGMNGKDHVK
KELPLLEDMIGGFAVMLSADDGKNPVINTEIVGKHVISSGSSPQAVMSVLVYDPLNNAGL
KISDIEKYSAELQNHEITAPAGAGNVPEANVKMIAALGVMKGQVEKAEIANFVKKHGVVG
FAPTQGHIPSGVPFIGHARRDMLAGKLKNTMIIGKGSLFLGRLTNLFDGLSFVIQANDGK
GSASAGSDEAGIKKIVAEAMRDVAENILKSQN
>TPE_0349 grdD glycine reductase complex protein GrdD 355161:356315 forward MW:40184
MADKKQIADLFLGLADGLEGGSFAGRFPIGLTVPGSEHGEGELILAAELAAKNNPDLDIV
LIGGQPAAGFKHFPADTLEDAHKEMERLFKEGTIKACVTMHYNFPLGVSTVGKVVTPGRG
REMIIATTTGTTDANRYKAMLLNAVGGIAVAKASGIQEPTVGLLNIDGIAVIEKALNKLK
EKGYNVRYTESNRADGGVRMRGNDLLQGTPDVMVCDTLTGNLLIKLFSSFVTGGSYEGSG
FGYGPCIGTGYDDVVGIISRASGAPAIAGALKFVAECARRNVHGIYAEELKAAKKAGLTE
LLEDMPGAKPPAASQNTEVTAPAKKTVDAGIPGIDVIEIEDACKALWKEGIYAETGMGCT
GPVIMVSGEDIVKAKDILHKADYI
>TPE_0350 TPE_0350 hypothetical protein 356412:356825 forward MW:14441
MKKIKSIFVFGMSVLSVGIAVLSISCNDRPKGSGVAGNVIPEVYIGKYNGTCNMTVDPGI
WDGEVTGNGKFAVRMKLPEQDIAVTLKVSEDGSFYGAKDLLGGKLEVKGTIKDGNVKGDI
LLDGGKSGDFIGKRLID
>TPE_0351 TPE_0351 hypothetical protein 356955:357356 forward MW:14505
MKQRRAVSVLGALILAVCIAALGVSCKNKVKPETYDGNYSGTWQLEDDRVGYETYKWDGS
IDKNGNFSIKFATSTINSVDAVFKVSKDGSFSGTANIDMTDYSFKGKIKEAVVSGTIFEK
DKLVGKIDGKKNN
>TPE_0352 TPE_0352 hypothetical protein 357394:357795 forward MW:14652
MKQRRMFSILGMLILAVGAVVLTVSCGKVPSKYIGNYSGTWHISGEEGKFEGKWEGSVDK
NGKFDMKFFIEDKTVNTTLTVLKTGSFSGSVVIVNDNGQEDKFDIKGMIKDKKVTGTIYE
DDKESGIIIGKKN
>TPE_0353 TPE_0353 type 11 methyltransferase 358022:358648 forward MW:22950
LLILRECFILTVMSMNTNNDNVKKAVQDYYESLAREEIAVKGHAEKITESLGYKFEQLNS
VPKEADLGLGCGNPQERSKPQKGETVLDLGSGRGLDCFIASKAVGENGKVFGVDSSRTMV
QKASEIAEKNNYKNCTFLYGEIEDIPLTENSADLVISNCVINLSVDKPKVYSEIYRVLKT
GGRTAISDITLKKDLPPDWKSDSSMIKT
>TPE_0354 TPE_0354 hypothetical protein 358649:358819 forward MW:6471
VGGAWSAERIKTVFKALNFKNIEIINKEVSDEYARKWGHGLQIKEYIQSSLIYAEK
>TPE_0355 TPE_0355 carbon-nitrogen family hydrolase 358917:359651 reverse MW:27638
MKICLCAAKNKSCDTEYNISQIKLFIEKTKDEKPDLLLFGEAFLQGFDSLCFEYKKDILT
AMSIHSSEISKIGNLAQKNKIAIGFGFIENNHGAIFSTYLIVGKTGKIIDKYQRVSQGWR
IKNTCADYREGKDFHTFQLENKKFAVMICGDLWEDNLLSKIISMEAEIFLWPVFCAYTAE
EWEASAKAEYSARTAILNQTVLFVDSIVKINDDKYSGSGAVIWRHGNILKELPAGQSGFL
TYEI
>TPE_0356 TPE_0356 hypothetical protein 359654:360934 reverse MW:47378
MNKFIQGTLTFFFLIFAWIPAFSVDISNSYSGVSKAFDVFVQKNEGETAFRTLLIPSGGR
FEGLGAAFTALSNDISFFDANPAASAFLKNTEINVLHNSWIADSKLETIGYTQRNDNFGW
GTSLRCFYIPFTEYGTVGEKKSSGFYSETFLTLNFAYNFLAGYNFKGLTIGGNLKMGIRS
MPPIAGITEEAPSKTHTSAQNGYAVLGDLGIIMRANVLKKFYDFEPNFHFGIMFKNFGTP
IRGDIPPAYVSMGFAYKPVSIFLFTVDLQQPVNLKNIKASGFPSASTGMMFSITKYFNLL
TGFGIRGGNPRFSLGGEVNLSNITINANYTLDLASQTTNLNRISVGVKILLGDGGREKRR
NKVENLYMQGLNEYRKKNYEAAITIWKDVLTMDKTFDPAIEGIEVAEKQKKLQEELNKIL
LLEKNQ
>TPE_0357 TPE_0357 putative outer membrane protein 361101:364067 forward MW:112273
LYLVLGFNLNKKFCFIPLFCFILFFAYARGNSEYSHAEELINLKENSAALEEISGVLEAK
PESAEYAVNLIRSAMKNQVRFQEKFDELLKLLHEDPDNNEKKLKLIDDIAKSEADIDPSV
VNFLDKLKISSVYAIQRIKFNTIMDKGISYINEKKYNEAAETFTKGYSIYNKEFQLERTG
TKTLSDVNTEMDSVNLNVKKYAEVYNKFIEEGNKLTARLKSGAADFSEKDFSSIRLYLNE
MRRITDAVFASGTVLKKIYHDEIKAGVKTEETLLPFAYRLTIGRDSATEFEGVEGAMEAG
IFFNLNFFINNYWSEIKNLFEISCNAFDFKNDAEIEGNIALVDVYLKYLQKWYAEEEGNL
KSRFTKNVKLDYKNRISTVLSLNEKILKTKKLYSDFLQLVKYKNKVENDYQGSIGDLREE
EDSLISDLQKAAREVNIMVTETVKLLSDTAAVKKNGADYESDTLQAKQKVFSDNIFELRV
NLFEQLAILKNKSGKLAFKDAQNKYGEYHKNTVKDKDSQNDISPAATVQDLMSLKQTVDN
DANLLNKFVKETELISSALISSKVFTANIDEVKKEAANLKNLAGVIADDISHVNSLLIKI
KLAKNEADLRYEQAQGYLKSGNFTAARRYIELSRSKTNEALTLEEDSEYRKTTDERLEKL
GMEINNAENTVVVQDVRNYLVKAKKHYYNGEFQSAEDTLILARNRWAVTHVDPNEEITNW
LGIVNIAGALKTGRTIPVSAPLYPQMIQLLNNSTQLYRDSVQKINTGKRTEALKDLNAAK
ENIKQVLLVYPFNEVAGQLNLKIDKLADPANFYEQFRKKIISIKREYKSNSQRAYSDLLD
LYSIDKKFPGIASLKDEVEIYLGIKLPPPDFVAIAEAERLTKSARNIYNSRNTIEFPVAV
QLLDRAIKLDSQNIEAVRLKDEIQMAMGGVSVIVLSASNEAKYQQAVAELQKGNKIIAAA
LVEQLMQDANAKNSAKVRELKKRIDAQL
>TPE_0358 TPE_0358 HAMP domain-containing protein 364064:368698 forward MW:173551
MIGYNKGLKFLFAFLFSLFFLSLNAQDFYWETPTVFSGKNGQFLKSASNKDISAVVWEEV
VANTGTEGHIFISAAVYSDGNWNLNERISSPIPYTADIPSIVSVAVGNYGDIIVTYIKNR
NTIGILKSEDEGKTFSEKEIVTEMYDLGSPYISVLSNGKYILFVSRGIGEKFSLFYSLSN
NGIKWSEFTEFDREKKSDRVFLPVHTVAENNDVIVFQALDSVDNRQVYGLFSSYSSNGGS
SWSAPVKITENNTSQNQRPEILYSHEERKIFAVWEQSLYRAEKTIVAFAALNTKGQLTSG
IEKLPQQRSSVFNPKVIIYNKKPLLTWTEDYEKNGSLCIAVKKNSAWEVSTVRKFTGSLL
FVQPFVLEGNLQLIWQEGMASQRIMRIQPDFQIAKAKLQPVDFDARSKSGKKRLTVDIKF
PYDSSGIAGYAYVWSKDTPPDFVEPVITKLKSESKLVYEPEVDGLWYLGVRICDYAGNWS
EMSVVACERDSTPPMPPIFELLALDKNGFSNSNSFEIKWNPPEADITGKEETQIKGYIKS
VQYVADIQKFKSLLRASDEVVIDDESVQNILKDKFKLQLNLSKLTTNLAKQRIENYENGL
YAIAVSAVDASGNISEPAVKYFALNKYIPYTNISNIETQQLRDGTVLLSIIGKGFTTDGI
VENVYIDSDGVPPYDLIFEKENTQGGNTVSSKNYFSIISDKVISDIRIDDLDSGEYYVGV
RHSSRGIYFSKEKISVDNLGNIKFGDYGKKYRYNWLVSPDSETLFDYLIVFIIIIFILFI
LIFSVIGVIKSIKEAVELKKEVHALLNGGIMATEKRRKKAASLKAKGGGLRVKFILLTVL
LVISVILILALPLGAIFLNTQETLLAESLFSKTEVLLESLSAGAKAYLPSKNLLELQFLS
SQIATVEEAKFATITGTHLQNKKEGYNFIWASNDPDLADKIQNAEFSAGESELKLPEMES
AYEEINRIDAEARERVGGLANEISSLTKEAVAIALNTDQKSIDRRNELQIIIRQMEEKLN
LELSNLSVKGSGSYPKFNSKELSEDITEYLFYKPILYRQQGNTENFVHGMIYIQVSTKNT
LAKINEVEKSLISMILYISLISLAVGILDAFILASIIIAPIKKLVAHIDMINSTEDKEQL
ADKSIKIKSKDEIGILGTTINNMTSGLAAAAAASKDLTVGKEIQKMFLPLDTDSLGRKLT
CGKSSDDNVEFFGYYEGARGVSGDYFDYIKLDDRYYAIIKCDIAGKGVPAALIMVEVATL
FLDYFKDWKFQTHGLKIDYLVSRINDLIESRGFKGRFAAFTLCILDSVSGEVHFCNAGDN
VINIYDASLRKMKEVVLTEVSAAGVFPSFMIDMKGGFKVETVKLNKGDVLFLYTDGIEEA
KRLFRNSKLQPIVCAVDGLNVDDVHETHTVGQDGEELGKERVCKIIESIFDRTSFNLKKW
HNPIEDEEFNFDFTSLEGSVEDVVIGLVSIEKIFRMYQDPKATELNMVKVDKKIDLFLNK
HFRQYQAYCSNRRPNTDADEYIYYTNIREDEQYDDLTILGIRKK
>TPE_0359 TPE_0359 ABC transporter ATP-binding protein 368710:369507 forward MW:29367
MLEIKNLTKYYGSGKNKITACNNVSFELKAGQITSLLGLNGAGKSSIINCISGYCLPDKG
DILIGGYSVLKDETEAKRRIGVLYEQTPLYSYMTVSEFLNFSAQMRGIAQDKIKDKIEEA
VEFCELEEVYERTIKGLSKGYKQRVGLAQAVLHNPPLIILDEPTSGLDAIQMRLFEKKIL
QIAKEKTVLISTHNLKQAAALCSNHILLNKGTVISSGNIADIKEQMLRADCPFTGSHGEE
ENILEKAFYFFAGVNKNEFGKIENI
>TPE_0360 TPE_0360 ABC superfamily ATP binding cassettetransporter, membrane protein 369494:370234 forward MW:27904
LKISDLNYVLFLFKKEFLSFCTMPVLYGAALFFVLGSGLLFIGGTSWFYAGQSDLRAFFL
NIPILCCVVIPMFTMSIWADEKKQHTDKLLFSFPISIRGIVLAKYLSLIAAWFLLLILSA
VIPVSVFRLGYFNLSSFFLSYCAVFFFGSGIIAFSSALSSLTSHSAINFLLSFLTVLFFT
FIHTALFKTENLNFIKTVLNYLSFTLHFESSARGIFDSRDFVFYFVLIALGIELNVFILQ
IQRSSR
>TPE_0361 TPE_0361 hypothetical protein 370231:371736 forward MW:56687
MKLKQKKIYTIRFFLFCSALFLSVLISEKKYFRADTTPQKAYSLSEYTYELLDSLNATVS
VTWFKTDGVENFFPSLKYLTDTVKEYAVYSNNKFIFTEKNTAELSEDAIKKIGLVPRQIE
AQNDSSQTLYTLYSGLMLEYGGETRVIPFVDDIDILEYDIARLISDMQSIAAGNKTLKTV
AVMVPPDTIDKEYGYVIPWLEYAGFNVQVLNLPIDNIPEDLPLLVIGSSYIDIGSAAAID
VFLQKHGRGVFFVSGNTVDIKGNWKAVPKVQDFLLNVLARHGFYIQSDLILDLVNFRITM
SAVDSTGAKTVNYPFWIMLQHSTVEKNNAIFSGMFSGNKNLQTFWPSSVSVDEEKNKIKI
SASTTANSIKMIENYDTDPFSNQLSLFSVREKSAEAVVAEKIYPAPVVVISDEYMISRAV
DYTGTSFNLDFMVNCIEHICGYDNLTLLKNKMHTALPFKQFDDKDEFVKAVTFARIISLI
ILPLIITFAAVYIFILQRKKK
>TPE_0362 TPE_0362 hypothetical protein 371733:372659 forward MW:35421
MKKTFFDNIDLHTLILCIINFVLFIVLIIAYLPKPEAESVNTSLILKDDSDLIEEIVLTI
PDNSLPPNFNEFRLTKKNKIFVYKTGGGEYPIDESLINRLFEVLTKKETVTFITDDISQY
KNFGLDKNNAVKMQLIRSDKTVAGEFTFGKKDTLGKNLYLLPDGRTKIFKMPDNISPFLT
MRSDFWINLQIYKSLFEQNKIQSIEKNGEHIIRSGKNDNYFSDLELFLKQFSCVDIFPAM
PLTSVNTEYFTIVLGSGEKMLIGETPLESGDYILFDSKLKNGYVISGYTKRKIDSALERI
YRQGQEIK
>TPE_0363 TPE_0363 ABC transporter 372656:374383 forward MW:64285
MIRKYLKPYRLRIFLGGGIKFLGSVTELFLPYLLAGLIDKAVPSHNIQEIYKYGGLMAAA
SIICWISNIIANRMASWTAAQAAKKIRADLFSRIMCLSVHQIDEFTVPSLESRLTSDTYN
VHRFMAVIQRMGIRAPMLFSGGIFFCFIQNLKLAFILLMLLPPIMLITFMFSKKIFPLFK
NVQLKLDVMTRIVRENISGIRIIKAMDKTHEEKKRFKKSSDDVSDAETRAAVLAAKTNPL
INLILNLGIVMVILTGAFMINKGELQTGVLMSFLSYFIQIANSLLAFNRMFAVYNKAASS
SFRIAEVLKAPYESVIGNAVLKADENTPLLKFENVSFTYDKSERTERASLSDISFSLDKG
KILGIIGATGSGKSTLIKLIEGLYFPDKGKIFWKGKEINTENISKVRQNISAVFQNDFLY
SASFSDNITLGRDITMSEIENAVKTAQAFDFITKKGGLEYNLSSKASDLSGGQRQRLLLA
RALAAPCELLILDDATSALDYETDAKFRKELKGYFKNKNLAIIIAAQRISSIKHADIILV
LRDGKIIASGNHLKLLRECSLYSEIYENQMGSLII
>TPE_0364 TPE_0364 multidrug ABC transport system ATP-binding andpermease protein 374385:376172 forward MW:66325
MASFDEKIIQKPKNLKTLLKRFKKIINSEFHKIFFISFTILISNLCSLAGPKFSGKAIDA
IGITAGNVNFKKVFYFAGLMVGSYLTSALFSYLTHKTMIKISQRIARGLREDVFNKIITL
PLKIMNLHYTGDLISRISYDIDTVNTSLTNDVIQIISSFITVLGTFILMMTISPSLIIVL
LFTIPSSILFTCYRVKKTQPLFGKRSRKLGAMNGFVEEVVSGQKTIACYNAQKTFCENFD
TKNIEASDAWFDAEYQAVLNGPSVNFINNLSLALIGIFGSLLFFKDYLSIGMLSSFILYS
RMFSGPINEFANILGDLLSAASAAERIFALIDSPSEKDEVSDYINLKNIKGNIKFENVSF
SYGFENMWNAKLVIDNLNFEAEAGSLTAIVGETGAGKSTVINLLLRFYEVQNGTVYLDNI
PITKIKRNFLRKSFALVMQDAWLFEGSIRDNISYGKSDASIEEIHRAAVAAGIADFIKSL
PDGYDTVIKDSAVNISQGQKQLLTIARAMLLDAPFLILDEATSNVDSQTEILVHKAMQKL
LKGRTAFVIAHRLSTIQNADKILVMEKGRIIEQGSHTELLKKNGKYSKLYMSQIK
>TPE_0365 TPE_0365 hypothetical protein 376263:376865 forward MW:22831
MNYIYGIVHNEQKEPVANAKVALLDDNFKVAFSTETDKNGKFNLQAEAKLYPHFIVEKDY
GTKYLEYWANNINLKNDIEINPKLGRLELYKLGFFSSMEMEISKSIMIYFRPISLHHFLA
NEKAIAPQIKRESITISINGEFCEILLAKTVIEHTEGVATPVIAYAFKIAADNIEFNGNN
RLEVSVTDVYGEYGEAVLFF
>TPE_0366 TPE_0366 dihydroorotase 376872:377927 forward MW:38498
MIDSHVHLRDGLLSQKETIEHGAGLAAAAGFTALFDMPNTDPPLVSEKRIMERFALAETS
LKKINKDIFYGVYGGLTSDSKQIENSVLFYKTRFPAIVGFKMFAGHSTGKMGIVEKEEQR
KVYSALSKLNYRGVLAVHCEKESLIKHSVFNIDNPITHSFARPPVSEAESVKEQIELVQS
ENFSGHLHICHISTAAGIELVQTAKKNGMNISCGATAHHALLNMESYSRLGILVKINPPL
RGEEDRLAVFNALISGSIDWIESDHAPHTLEDKRNGASGVPGFAGSLLLVQKLREAGCTE
TRLAQLCGKTVNKIFGLNLPFNVPSKEDIVKALPSLRKAYPFDVFSDISVK
>TPE_0367 TPE_0367 hypothetical protein 377987:379201 reverse MW:46455
MKKSAVIFYLLILPIFLFTQENGRIVLGIDRIKEFEHLFKNKRVGLITNQTGINSEGKTS
IDVLYKTVNLTALFSPEHGIRGNEREGAIIENRIDLKTGLTVYSLYGKTKRPSEEMLKNI
DILCFDIQDIGARFYTYIWTMAYAMEECAKHKKTFVVFDRPNPINGVNVEGNILNEEYKS
FVGYFPIIQRHGMTVGELALMFNKEFKINCNLQIIPLKNWNRENCFEELNLMWVPTSPNI
PTAETALIYSGLCIFEGVNISVGRGTAMPFKYIGAPFIDAENLAEELNALNLKGVFFLPT
YFTPALSLYKNEFCKGIQIIVTDKKEFLPVKTSILIMEKIKKMYPENFSVNDSKRKLCGL
NLLTGTNLLTSILLHDKTKLEEYFKVIRKDEIQFSKLRKKYLLY
>TPE_0368 TPE_0368 Beta-lactamase 379198:381147 reverse MW:73477
MKNIFCIFFIFTVFASCKSRFIPVPVRQGFAGYEFSKDIHIKDDKNLAFQTDITFPLNKH
NYDDSVLTNNFIRFKGYSNRCIIYFHTKNIESLLLYLNGKKIETGNICANEYSAIKISES
GINGDNVLQILQIKPVKSPSGNSEEYFLNIKIPYPEITKTKLVNTEVNGRALEAIDNLFE
AQIKNGFPSAQLVIIKNGEIIKSSAYGYISTVDDFGKPVLNKKRITTKTLFDLASNTKMF
STNFALQKLVSEKKLSVQDKVNSFFPKFKDKENSRYTGKDEITIADLLNHQAGFPAGAQY
YRKKEIRKKAKTEKRTNKEITLNLICETPLVYEPRTRFTYSDIDYMLLGLIIEKVTGMPL
DKYVEENIYKPLNLTSVCYKPLEHGFKKKNIAATEIYAVKRSKEKKYGKEKYLPIHGTVH
DPEAYGAMDQVSGHAGLFANAESIAVLAQVMLNGGGYGNIKLFDSHVLNFFTSPSMEISA
AGLGWRRQGTNQAYSHFFSQLASRDAFGHSGWTGTLTLTDPQEDLIVIIFTSAKHTPALH
GSEFRGKYEGDFYLAKNYGAITTLIYSAFKNYSDEILDNMLIELAEQRYALISEGSEFYN
NRGFYNDLTAIMDTIKSQSKYSEKLTEFLKSNNAAIITQKLMSVQQAKK
>TPE_0369 TPE_0369 hypothetical protein 381392:384124 reverse MW:100103
LLAAILQAQTTAMWTGNANDGKWETASNWSTSTVPDETTEVVIPALSPPPPNYYPNISNN
IPAKAKKVTVNQNATLTLEGTLEVKEDLTNNGTINTVTKGTIKIGKNLTNMNILKVQKVE
PTGDDITIKGTNIADNISIEKLNMPKAGDKTLTLEGKIKTALTLSGTEDEKKFLKIKGGN
STCEITLTNNGEGSFLEIDTEKVKIMGGKNFTAKNSKLKDGSRPDNENPQNGWIFTAASL
KWTGSDGSEGNKWEKAEHWEPKMLPSKQDTVTIPSVLLNKAKWPKVTASEAKAKKITLES
GGSLDLDGQTISAASDNSEMEISGKLKLQYTDNQKTWFKQMSKITLKNGSEVEINGNGTP
LSLHNAETSNTGFKNLTINRSGSVTVTTDSEPIKVKKEFKVTGTVTLNAELTAETVTVGN
SGASLTANKKITVNSKLENNGTFKSEDEVILSPSNGNMVIKVADNMTQDKTEFKKLTCQN
AGRKTLSINGKIKVTGDLTLSGTSSDKLTINGSNGTSAIYLTSSQNDKGKHLKINTDSIK
INEGDFKPYYKMQESTDNSGKPTNKNGWVFDDTFELKNSFMKVNGNELYIVFKRNTEENE
FIHSKLEIKKGSSPPIAYSLTSPQPVKHKTISGTFAVWKYTLNKNISADEILQKDMKIEI
SHFNKNNEKFKISDIGIGLTDVLFAANSRTVRDFSGEKELPKLNTAVVTVPAGSSKNVKL
YLSFNKNGFWYPSFLQPLEILEASENKIFSEYSGETEGAKIKFTLVDTDSNFKEGTVAQF
MFVYDNWLPCARLKHPSDIFSFDVWKFQIIGVQYQRGGVSIFNNVINPDKEEKVSLQVSL
QKRGILTIQIMTLDGSIVKTLERSEKSAGTHFYYWDGKNNSGISVARGLYFIKIAGPNID
ESRKVMIIKN
>TPE_0370 TPE_0370 hypothetical protein 384620:387526 forward MW:107315
MKKQFRFFGALLLIIMLIGGCQPSIGTAWYNKSVQQDKPEILITSLIVKNTAAIPADFDG
NAFGEFGNAKTYLVNLESGTYDIAAEDIKVDAVDAANKDKVLDVWVSVNGGGINNLSSGT
SAHITVKIRDNQGNYEELEKIIKLTVEESDGEEADLIPGQDGQQIENPVDSYGHKKYIKT
ITSTSHQKEPFEYYTEDFDFPASFFDKWVLQMPSMSGQIANYKFRDGSWSSSGYEESCSN
PNIGSGLATVSNVRVYRYKNRADRWRGADQQHFTPSPPLYDEQKEKRFYFYRFTGSVAVI
GGIDNSMFCVDKNSKFLFYYSDPSYLRGVLSNTVPEKWTDYNAPSSGSHNQFNEPFYMSD
PVGFVKKDGSVVIYDWVKSAINNSDYRARQNFTEVAGKSSSKPGRSPYRDKVNYEEYHIE
TAPNPLYTASKPIILKQPQGISVQPNTSGAVFTIKVKDVPKDIGGDSSKDEELSYQWYTS
DTALNTGGNAVSGETSSSYSPDVSAEKDIYVYCLVTNTNKANNRTETTASDAVRLRVTNG
NLITDAAFPNILKQPKGKTLIMGDNAKIFLKIEADSPDNGSLSYQWYKSSSATAASGEAI
SGANTTEYKFSPDTSSSSLTYYYCVVKNTNNSVNGNKTAEKISDFAKIEVEQAYRVKFSV
AGGAGSLAAIYNGKAIKSGDFVKSGKTVKFIATPEPTYKVKQWIGVSPNASLTDQTLAEL
KVNAAADIAVSFERRMQLKITPKIYNDDLKSWSTADSDHFSHKYTDGVHLAHKFSVKVEG
GGQSLAADWNKMIAVEDNGGRWLRVKEEDFVKVGTDKSADGGSTIDNTYSQFGNMKIIFT
NYLLKANRHDYWWAEWTTFGGGSVYPLQAIDDNSVFPLVYDEVANIWTTDKNNVQIKSSD
NIPLPAEYEGTKPDPNRKISYKGVTVSYDENFTLAAGEEKDFEITYKVQNPDTKSEGTVK
VIYTVSWK
>TPE_0371 TPE_0371 transcriptional regulator 387645:387767 forward MW:4485
LESELFGYVEGSFTGARKGGKLGLFEYAHGELSFSMKRRE
>TPE_0372 TPE_0372 hypothetical protein 387764:387919 forward MW:6045
MSADFQIKLLRVLRKKEIMRAGGNRIIKIDIRIIAASYENISLKKRLYIRK
>TPE_0373 TPE_0373 hypothetical protein 387995:388768 reverse MW:29730
MNYCYKLLVLKIKEQLSFKNDSVLWLIVRVLNSIMGILVLIFIFNKTLEIKEFNREECLL
IYSLYTISVDVFYCFFAWTLWYSNVYILQGKLSSVLQLPVNPFLYITFDNFALSEVFGII
TGLLIFIYSAYTLNLSIITILSLFLFLAAGTLGIIGIFLIVSSFSIKHPKIEEAFSPLMD
MLDFAQYPISIYNAFIRFILTYLFPVSMIAFYPAAFSLHKYSFNIKFIILPVYSVCIFIT
GYLLFIKSIKKYEGTGI
>TPE_0374 TPE_0374 hypothetical protein 388769:389524 reverse MW:29072
MKYLLGIISLNIKQHLYFKISAVFSIFSLLFLFLIKSSVWSQLGNTDYISYFALITIVGS
FIGVNTDRYFQTVYQSGSISFLLLRPINFALNIFLQDFAKSLTGFILKSLPLLIVLILFF
DVNIYYGIVNLCLFILSVFCAYLFNWFTAYIIGLCVFFYGNNEGFIQIKNILFLFFSGSL
IPVDFFPKTLQKILNYLPFRVLYQIPIEVLNNSNLKSFSLISRQLYWILFLLVFTCIFHR
AAIKKIEIMGG
>TPE_0375 TPE_0375 ABC transporter ATP-binding protein 389521:390510 reverse MW:38697
MIELKNISKTYKTQERRFGFLGIVKDMFKPDYSEVKALTDISFKIENNENVAIVGKNGSG
KSTLIKIISGILRPTSGEVLFNQKNIYENQKEYKRNIGVIFGQRSQLYQNMIFRESLELF
RLIYKIEKDEANKRLETLIDLFKLENLLKKPIREMSLGQKMKCEIVSVLFHNPKILLLDE
PTIGLDLEVKEQFYNLIKTYKQSNDIILILVSHNSDDIKNLSERLLVLNNGKLQEDIRTH
EFIENYDKSKIVTLLYKKHIDLTEKLQNNFNTIDKDIQNNSISFEVDKQVTMEEIFNSLD
DKENIYDIKIENEDFSKILLNYYKDKKPE
>TPE_0376 TPE_0376 hypothetical protein 390520:390975 reverse MW:17649
MNVSAHKLKVKKYYQTVTNGYLLNQEIIKKLYDLGVSDFQITLDGVKEEHNIRQSIVFNS
FYNSTFGNKKYSIETIENISYNEFANKYSLEMMYSDGFSKKCEHCNFVPFCRGGCQFAAS
EENNGQYGYPFCEKVHMQEQLKGFILNNIYR
>TPE_0377 TPE_0377 FeoA 391253:391480 forward MW:8052
LIPLIILKAGEKASVLRFDGTGAEFSRLRSFGIDVNTELTVVTSQADKQGPMLLLVNGAK
YAVDYDLASKILVCP
>TPE_0378 feoA ferrous iron transporter A 391508:391735 forward MW:8015
MTLDELEQGKSAVIESIEVTGMTLQRLISLGFTPGAELSVVRKAPLLDPFDISICGSLVA
VRKEEAKKIIVNSGT
>TPE_0379 feoB ferrous iron transporter B 391738:394581 forward MW:105744
MKKRISIAFAGQPNSGKSTLFNMMTGAHQHVANYPGITVEKKTGEYGSFGQEVFITDLPG
TYSLTSYSPEERVSRNFILNDKPELIVNITDGSNLERHLYLTFQILEMRRPVVMYMNKMD
AASYSGLKINVQKFSEKLGIPIVAGSAKKKENVTELKKTIFDMSENESGQDSFQLVYGED
MERSLVQITEALRSSLKTPDFDIPLRWLAVKLCEKDSAASEEYSEHFENFDSVLNLIQSL
EKEHKEKHKHSFEIEIALARSAAAKKLTAECIERVVPEQKDVEALNTKKRIAGIVSAAVL
LFITYSVLDSLFLMIAESFSAGIFANDYIRISLSAVLGAAFVAGAVFVYLRGSADSINST
DRVDRVLCHRFFGIVILVELVLVFYWITVILGYKMTDKVFPIFKFVRAVVSQLIPSSGVI
QSGLLRGLFLNGIIDGAIMILNYIPIFFCLFALVAFLEDVGYMARLAFIMDRILRKFGLH
GQSTLPMILSGVIMGGCVVPGVMSTRTIRDDKSRLVTLLVLPLLNCMAKIPFYALITGIF
FARNQWLVLGGISFFTLIVALIVARYFSLYVVPGTPEPFVLELPSYNLPTLRGIIIRTFE
RLWSFIKKVATTVVAVSVVIWAGVSFPSLAAERTAEYEAKKDEMIKQFAEDLDNSYSQYF
ASEKGFLEHDKIAERIYLMKSLNFFGSEKINVKSANRIFLQNPEIAKVVLRGKIELGENA
PAFKEYLLQYTAAYGDFERVYSETEEFKKPVLKSEFYSHWEKVNPFFFAIVRTGKITLTG
TVAVDSEAAAVSRGLRSTISDLKLMSGDLKRETLENSILGYIGKFMEPVTQYAGFDWKIN
IAILGSFAAKEALVSTLGTIYSVESGDDNSGEVLEERIQNQDTGMTPLDGLAIMILISLF
PPCIATIMATHTETQSIGWTLFSMLYPIVLSSLVAVLVFQLGCLFGF
>TPE_0380 TPE_0380 hypothetical protein 394604:395143 forward MW:18993
MKKILAIIILVSGCSLLFAETELSLDVTGNEDGTVSISVKGGENAAKVKVYLIENTSGER
ISEAEFDDTGTVNLEIPSVPYTVVLEDAEGNRLEKDGPEPPGGFPEGEGDGTGGDEIQEE
EPEEETTEGPDVNPALAWTKADTSAMPKVGPSFTAILALALSIINLGLIIFLLIKKYKR
>TPE_0381 TPE_0381 hypothetical protein 395174:395566 forward MW:14480
MKKILLTVLFLSIGGAFLFAGIEGLKALKEFEEKTFTGKSGFQNTQVVLEAAGEGGEKTD
MENSEGDPEGDTEGEATEEETMTEEEKPAEKKNERRKEFSPAALIIVILLFIVMFAWPPV
FKKMTEKKKE
>TPE_0382 TPE_0382 hypothetical protein 395718:396539 forward MW:30457
MKKFTGIILFFCLVTLGSFAHFQMIYTPSSMLEEGTSVDFRIVFTHPAEAGHTMDIGKNE
AGEMKGVKEFFSIHKGEKTDLLKDLKKTEFMSLENKASAYNFTLNKDNGFKGPGDWVLVL
VPHPYYEGAEETYIQQITKVMINKGEMATDWSERCADKYPEILPLVKPYDVWVGGVFRGV
VVDSKGKPVANAEIEVEYLNYDIDMNANKFTGSAKTSQSATVILTDKNGCFSFVPTKEGY
WGFAALGVGRDKKFAGKELSQDAVLWIEATKAK
>TPE_0383 TPE_0383 hypothetical protein 396565:396753 forward MW:6580
MAEKIIIAVIVAAIAVLAIRKYYKIFTGKRSACSCGQKNINPKSGCGCGCCGGKKEEEKI
TN
>TPE_0384 hbpB hemin-binding protein B 397104:398291 forward MW:43915
MIIKKLSAKFVLVLVAAVMSVTACKSMPEKMMGGGELAPWKGEWVTADAYNHDPSMEPVY
TETAAMMPNYTTEGLKAAIDEMYYTPIVKAKFDGSNTVMFTIVDGKGKEVELKCTYMYKG
RVEDKQYAGAMWDTFEAVKEVRGLESAKYMILLPPHGHGDGPMHWHGRFGRRSIESLLDG
TNWPTYYSASMPKAAFLENTMGSIKMMPKFIQASPFADFSKHGKWMNSAAIYDNMSMEVQ
AVYKKLIEEFKGKNPKGGDFTKEDIIAEMKKSYGSGEDFSELEFITSKDKNEMVVYKNGK
EIFRSSYKRVGASDSKPSLMAVAADKPNAGKFSLISFTGAHGNPLHIHLWYGADNAEMAA
LKIVPTVIPSDTSNDKIALRVEASCRRMLTNLIGK
>TPE_0385 TPE_0385 hypothetical protein 398360:398701 forward MW:12304
LKMKKRTAILVCFLVLGAALLFAHTPLLDVYDNGDGTFTCVGGFSNGASAAGVEIRLENP
NEKDPEKKVVFKGKLDKKGELVVKYPKNLKKFLVVFDAGPGHVIKKSSDKIEK
>TPE_0386 TPE_0386 hypothetical protein 398691:398828 forward MW:5537
LKNKPERSYLPESVFVILTYFKQVLKRFCFKTCFFIISEKYFTCM
>TPE_0387 TPE_0387 ATP-dependent DNA helicase RecQ 398856:400547 reverse MW:63409
MNDNLNEKEYNLTAYKENIADTPEDMDCPYIYETDNPVYGTDGAEDVIAVCAANVFGIPS
LFPWQRLVIANILDAVHAAEAVIEITENKQKNRADIIAEITENKEEETLTDIYDEDGVMR
GRQIILLPTGAGKSLCFQVPALLLDGPTVIIYPLLALMSDQFRRMCEGGLEPVLFRGGQN
TEERKAQLARMEGTDGKPPAKLIIANPEVLLSGGLIERIAARKVSHLAIDEAHCVTEWGD
SFRPAYLQLTEIIKKLNPPAVTAFTATASPDVLKRISEILFEGRAHLVRGESDRPNIIYF
VKHCRIKMPALLEEVEKRKKPMVIFCSSRKSTEQTASYLRLYFNDENIRFYHAGLQREEK
TEVEQWFHIHNSAILVTTCAWGMGVDKKDVKTVIHKDPPPTAEAYIQEAGRGGRDGSIAE
AVLLWSNEDKKRISLMPEKQRLRASVLEEFAASGKCRREVLLKALGEERAVAKTKDDEVI
ACSGCDICFKTAIQYAEDEALFIDFIKRNKRIFNQTEAAAVFSKNLRFWKAGDVKRLSDE
LLSCGLIKKYKTFLWKDKLDTVK
>TPE_0388 TPE_0388 hypothetical protein 400540:400659 reverse MW:4978
MPFFTCPAKRRKINNTQGFKNYCSRLFYKNFIYRRFEYE
>TPE_0389 TPE_0389 BNR repeat-containing protein 400958:405619 forward MW:170398
MKKWICFVLAYLCFFAVLYAGGSKDISTVNMSSLESWQESLDISGKKKGKYNILITAKDI
AGNEGYYGPFNMYIEPNSDLPIVHISSPVNEAGITGNINVVGTCIDDDGVAYVEIKIDGG
EESFRAKGKEFWSYYINTADFEEGMHTVEACGVDVNGVRGVPVKKVFHLDRRQPKTDIEN
KAIGELVSGKISLQGTVQDGNGIERLLYSLDDGNKFEEIKLSYNKKTEQSFFKLNINTKN
IPDGPKVCWFKAVDKQGSSGIYTFLFFVDNTAPTVEFVYPEAGEEKTGSVFSVSGKAFDI
VGLESLTWKCGKESGKFEITPGNYYWVKEFDLTKEGGKSAVIEIIAKDIAGNIVSAKKTV
AIDKGKDLPLVEILSPKENSEVINDLFISGAIHGNYEVNEIRYKIDNGEEKNVQASLSLF
NVLESGLSSGVHTLTVYAVNKYGIRSNPVNVKFKAAGGAPSALFKNGQTVIPSYNNDSCD
IYVKADAGLKYVSAGFNGEGEAPVQIKPGQTEYIIKSPVTAKSETGIYTVSVTAVDTLDR
KTVQTLVIGVAASGGRDGEGYFAWAAGNKTDTGAIVLSDNGYIPGVYLSATGAAIESVQV
TGGSGVFAETEGNLIKLFCSKDGLFKGVGVKITDVDGAVYTCPIIDIYSDISVPKIILDM
PQEPSFIKNSITVKGSVSDGAGIKSAEYSIGDDGVWLPLGTSFNEVINVSSKEDGLILLK
VRAQDKAGRESAVNRVFYKDSSAPEVTMIEPVSGDKVNGSVYAVFKVSDEFPGVKAEYKS
GGKDSQWKEFEYNSLPHLIIGSAAEPINKNMQFRFTDTAGNVKVFDNFDFSIDNSIDIPR
IELHLPLDNEVIFKDFEISGIVYDDDAPAKIYYKIDNGAYKQADIKNSFAVPVQLQELTD
NEHTITVYGEDIYGVKSAPVSRKIRVSLEVPSASVSSPAISETVKGTITVSGTASDKNGI
KQVEISFNNGNTFTLAEGKENWNYTLNTHIIDDGTHVVFVKATDNYGQTALFSSLINIDN
TPPILKFEYPLSGAKLDSTLFVSGHTRDNISLEGVTLKIKSLSGTQVPSKLAEIKLETNL
LVSKEIDISALAEGRYNLEISGVDKAENITETALNFDVYRKKDKNRIELLYPLNGETVRG
EFNVYGRVISDEKIAQAVLYLDGNQIESTDISKTSYVSFKLTPEILLEGSHKIEIRAMTS
NGKIIVSNAHGINYEKTGPWITIDNFSMGDFAIERPYLKGRAGYTVSEEELENINSKQAT
AEEKRIFKAKRVKKVEVSFNNGKSFTAAKIGKEWKYRIETEDMTEGNHFLLVRATMENNE
IAVCRTIIKIDKTVPSILLISPGEGGKYNGSIEFTGITSDNAEISGVEASLRKGDKANYG
VPKFIQGLHFELGFWGASLWNMGVGLSFFDNNVKLQFHYGQFLQSQFNAIYGKAKIRYGG
HIISLKLLANIYTLPFGYYFGPDWKWLYMNITLGTQFSLFTDTQSKRAQVLPAMLVQLEF
PRVKFHKQKFFSAFSFFTEGQLWFIPTDVNSAGTSKIKSVVPHISAGVRLDIF
>TPE_0390 TPE_0390 hypothetical protein 405647:405763 forward MW:4394
VDLKPVYIKAVLNRQVCLLGKRRFIEMPFFAMLQNGGK
>TPE_0391 TPE_0391 putative lipoprotein 406066:412326 forward MW:224347
VALGSAIDIGYYPEGNILYPDTGETPIKGSFVLKGVARHDDGIDSVSVVFQNIETKARTK
TYSANMDSSSGSSVMWTVNIDNTSQGTEAGHELVKLYPIPDGEYTAIVTVTGTNGKSVEI
TKNYKIDNTPPVFIVDRPSTYAGLSEEPPVTDKYGAVFSIVGLAGERNTVEELSAAVPGT
SVSVVQRFIGKNINTVMTSAGETNYTDFQNSVSSSSAVKAALSLSDNAREYRGSNADGKG
NISEWYYLKSEIYTSVIAMGYTAEVISDYFSGKKGSNNNEHEKKILQLRSDTSALAVLKD
KRIMMSDKRSAFKLDPSKSPGFRVTNVKNMEKSSFDLNLVSTALFKEGVETFVNVELIPN
KDNTPLTGGSQLANYNASNIKVNLYKWNGTGDESDSLKNFIEANLVKTAILDFSTLTSTD
LSNNVISVDGSNLKLKCKLPSGFSEGNYLISVEGTDVTNAESNKFVAYDDGNSANGGLFV
CKYLSAGGGVRVRPVRLTDKYVRSDFDIFADVTGLGDTGKIYYDVDNQNVPQDSSKALTL
EIPSGIRYKANVNIASLTDGDHKIWFKAKSSTGGTDSDYMEFVVDKTAPAIDISYPLPSE
PQAGEISVSGTITDLYSGVKETGTKWIIGKRSSVPAENDTDWKDMNASTKGSWNFSVNLD
SVLNPSMYGEAAGAYYKIPLYIRTEDSVGNIQVHTKEILFNPDGTKPVVRVLSPAAEAVV
GGTIQIFGTASAVKGGPQAVGEVYIQFSKNGSFSNGSDCTFGTDSSSPSYTADWYQSGNG
QLIPNTNTAGGAEWRIEINGNGAFNGTSQRQDVYFRLRAKNKTNNMMGEWTAPIKIVVDK
EAPLITEAKIDNTSGSSSPQSYETNMWIGNGKKLTAKLTDPSGIKEVKITSAELNGGISY
SLTQSNVPSGWLTPNGSNYDLSIPLDLNTMSSSAGGKFSIKVSITENTSTSLTSENTFTF
RFDTVAPTGDFGEAVYIHNGNFSASSISDVQLAQKVTELGGNASSGAGAKILAGNTVLTV
SSVNGNTINFTPAITSGIYNYILYKPNTLIYNGTGNWIVHGVANDDGSGIKEVEVWVSVN
GSETSKTLITETDTSNRITRQLGGQCTWKGLIDLSSLSDGNGSLHYKVTDKSGNIYEPVT
AAVLVKNKPIKVSSIKLSTDIGGSSVDFINNTDNNALTITADSNRDYTGTFKSKNFAFKN
KQNSKITVNFTGGQGQVKYRLKKGNDTLKDLTDISSGGVIDLQSHIDAIGNSDGNPTTIK
LELWDSAYGLAAGTTSAFAKIDITTLFDAVDGKKPTVTVLPFHWNGEEDNSLYENKRLNG
HIEIADISGLSAGSSVSGKVSLRGFAYDNIKIEKISAVLPNSSSLTVTAQRSGNTWTSDK
NMSSDGAELKVETVSADYSGYYVKWTLNWDTEKASVGTGKEIKITVNDGRNGNGDSSDTE
HLPSVTPVTRSSETKAENAVFANAKQGQFVVFKNNGEKQYLTRISGTSGNTVTLENSVPT
ECTQAYLYDYTSNKAKATVNIVPYVTDIETQLKNADGVAKGAFSRASTGEYPVRAGETVK
IKGFNLNGGNVKINNNLVSGSLDSLTIQTNQASGDLTVTVSSVESINNKVDITKPYNIEA
NGINNNILTARRKLFVWEMKSIIDNNFMDSPQFVMDKDSNYYMSYGSLAGTGAMSFHMMK
NGTVNNTSSQMAAQYIIEQCYSKYHNTIIGYDDAGNMYGGASNTDRASSSTSFTFFSREQ
GSNAIGNNGNYNGGTNRRRLENNYNKLRGVYDVNRVQTPKLSVRGSGSGAKIALVYYDSN
NDKLPVKFRYGTVNSADSITGGISNNVDSNGGGSDPNNSGSSQGYEVIADTTTVHKSGSY
VAVALTSENRAIAVWYDAANGNLVYSYRDIGTSYNAPAMNATDRKTNEWQNNAVIIDGGA
PLYVDIMLDDSNGLHIGYYSSSFGGVKYAYLPPAKVTGAKPLSSDFKIAKVDKYMNPGAY
LKIGVRKENGKQVPYISYYHNGFFGSVNSVRMAWLKDGIASDNVVKDGLTDEAKFTGNWV
VMTVPASSGIRQYTICQGVPLNGTYANDIIAAYFTNKNYEMAVLKR
>TPE_0392 recO recombination protein O 412452:413246 reverse MW:29916
MSCRSWSSEALILSVKDFGEGHRNAVLLLPGEEHCSRILEAAVFGGPKSKMRGLVVPYQS
GTVWLYSNPIKNSNKITDFKVTEYRIGLRDNLTRLWCAAFASELAVKLKGNIDWEILNFF
LTGIASSNETECRTALLRFLWRVIIFSGIAPEVETCNRCGLHLSGKIENLSFVKNNENEE
VLFYIPNEDACVCKNCLQKGEPNFKLSSESLLYLFAVKNLIPKISRALDISEKTYSELKH
FLFYLIKSQTEGTFRTLESGDFLF
>TPE_0393 TPE_0393 HEAT repeat-containing PBS lyase 413247:414713 reverse MW:54659
LDTGETMKKRLNLKTPFIFLFILIYASFAFTQNPPSEEQTSDKEQKKSENGKTEETAKKE
ISEAEERRNIILYGLADDILELIKTLQNEKEDGFDSDLQKIFTETKVPAVRNALFAYFAQ
KKNSCLKTDALIVLESRYDYPKDTVNAAIAYIRDLEIADGIQYLREILKDEDSDYTAISI
TALGKIGGAEDAVFLSELFESDSSKDEKEMLILKQNIMFALEELHSGETWDFLEKTAADT
EENSIIRGTAAAALGKIGDEKAVPVLTELFEDKDPVLRTAAIKGLAGFKTEKARAVLLQA
FKDTYYKVRLQAIQSAKEEKNPAAVPYILYRAKKDPENTVRIAAIEALSELNDGESNEWI
KEAFNDEKTGITLRLKIAEYFLKNNFDFIYADVEKETLVSLSASNKQKNKFASELGKIIS
KIENGATAKIAEAFMNHKEVLFKSIGLDMFKLNKYSSLVPLVSAIAENESNGALSRRAKT
LLEQAGSK
>TPE_0394 TPE_0394 hypothetical protein 414692:416254 reverse MW:60881
MVQITELEKQVLKQEYPQLSLSDDLDIERYFELRKTGFMNEALSLYNEKLKRKYPDEKMR
VELMSCYRQKSPRFQELLTQNLITLAQKTIVQIKHIISFITEKISNLNPNDVYNVIQQCE
HVVSAISNDRFAAISFTQKFSRYAAILNFKENAMKKSAELIRLYVTDTLSSVNEYKAEQE
ELALRKRQAAVYRPKPAFDFSKIIFTKEQTEAIIIPETIKSVEDKVIAYMLKYWPMYSNS
AFENAVLLYSRKYKTNHFNIFQAVKIGRYRGWKDEEIIQAVLLNIVSGYYYSISGDLYLQ
RQWSKVKATLPQPGQKSIQNAETRKALPPPKENLQKALPPAKQKTVSADVDKDKKERKKT
KEIKPKIKKVKTQKKISENKKTEEKLQKNKTVPKTPKLFVFKKREKPILPSQPELKPAGS
IAEIIQLMTGSSYKLHKGMFFENIRTSIRKELDKQTVQTVSVFKSEYVDAENLIYDFFEE
NYDNPFQNWEVSEQHKAIEKLGFILPSIEPIIKDWIREKL
>TPE_0395 TPE_0395 5'-nucleotidase 416359:418071 forward MW:62342
MEDNMEVKIKNDFYLSKILAFFVILMYTLKIRSVSMLKINKKLFTLTGFVMMIAVFSMLF
SSCETDSNSSNEQYASIEAKAPSNQVDILLFNDFHGNVAEDTRPGKGKNAGMAKMIGYVK
TAGRENPNTIVVAGGDNYQGTAISNLTYGAPVSAMMRAMNVTVSAVGNHEFDWGVKHMTK
WQKDGNFTFLAANIVDKTTKKPVTWAKPYMIIAKGGYKIAFIGLAHPDTVTLTSAEHVSG
LEFTDPVMAGQEWVDYLLAGKAREGKPDAIIALTHIDSDQKDDAISGNAVKLAEIKGLHA
VLSAHSHRTVSGTVNGMPVLQAYCYGRAVGKLSLTFGENKELVKCEPVVDEIWKTKSDII
EDEKGKAVHEKYEAELKPIMGEVIGTAEGEFTHERSDKGSNTLLGAWAAEVQRQLGKADI
AIQNGGGLRRTLAAGNITVGDLYEIMPFDNYLVVFDLSGAEIKKAIDHGINNPNITDGQF
AGLRVEYDGRKPFESRITKITLMDGTPLDMNKTYKVVVNSFMFTGGDAYDFSKAMNAAES
VSIRDALIDAIKKAKTITPKPVDYIKDISK
>TPE_0396 TPE_0396 hypothetical protein 418096:419349 forward MW:46610
VRKFLEIRFPHFFFHRINKSEKNIVMKKNLFLFFTSTVLFFNLYAQKNPEEIDPKDKGLA
EYYSTQMNRPKSQVVKARVIEIVYDDTKELRPDIPVESDFRYQHLKIKILTGKHKGEIYT
VRNTVELAIPYKLIFKLNEKMILQLDEDENGKVNTLKIYERARDIKAYIIIFVFIAAVIF
VGRRNGVKALAGLGITIALIFGFFLPLIIKGVNPILLALFVCAVSTVTTLFIIGGNNKKT
YTAILGTVGGVIIAGLFAFTAGKIMQLSGLGNEDAQMLAFIPQHKKIDYQGLLFAGMMIG
AMGAVMDVAMSISSSMWEIISVSSDISDRQLTKSGMNIGRDIIGSMSNTLILAYVSTSIP
VLLLFIIFSNGFTEIINLEFLSAEILRAVSGSIGLICTIPITVKLVCLFRKTEERAA
>TPE_0397 TPE_0397 hypothetical protein 419475:420290 reverse MW:29921
LNGKRKFKLYAFFLFLNIFKISVIYAQNGEDKTVTVHSEITNIEVTVSGIDVIIEPTEKS
GISYKQELSEGSNLSAVKRGNSLRFTGFRPSSGTIFIYVPKDYLLESCRIQTSNSTVKVS
GIKAVYFVVSGTLSRAEITDSMLKNVLIAYSSGSIIFNSQIVAVADFCLSSSKGSISIAE
KIENCNVFITQNKNESFTFNGETYGKNSLMLSPQKPKKFITVSANFSNLAVKFVEPSSAL
VEKFDKYGISEFGPKRPPLKVNELSNFLPKN
>TPE_0398 TPE_0398 alanine racemase 420303:421043 reverse MW:27600
MSDEIKINLQAVHKRIESACAACGRNPKEVRLLMATKTVEPERILKAMSYGELLIGENKV
QELTEKFKALSSIKHETHFIGHLQTNKIKDVIKYADCIESVDRLELAEKLSKRLQAENKS
IDILIQVNTSEEESKFGCEPEKAITLTEKIAALPCLNIKGLMTIGLFSDDIDKVRCCFKL
LQKIRKEIIAKDIPNVSMEVMSMGMTGDLEAAIEEGSTLIRVGTAIFGKRNYPDSYYWNE
NSGTSN
>TPE_0399 TPE_0399 formiminotransferase-cyclodeaminase 421201:421842 forward MW:22960
MKLVEMTVKNFVAETASDSPAPGGGSVSALAGSLSAALGQMVIRLTTGKKAFKELDEKTQ
KEFETKLPELEAAQKRLDELIDEDTQAFNAFMEALKLPKNTEEEKAKRSKAMSDATAVAM
QIPLETANTCLNVLRLLPIVAVYGNKNAASDIGVAALNARSGLEGAILNVKINLGGIDDK
LLCEKTRAECNKMLEEGDKLKTEILKTVYSKIE
>TPE_0400 ruvA Holliday junction DNA helicase RuvA 421889:422494 reverse MW:22219
MFNSIRGILTGKTLESVYVETSGVEWEIFVSALALDNFGMIGKEVKVYTWLYHREEQMRL
FGFPTVAERSLFLDLTKVDGVGPRQAIKIMSGLNASILEQALEEGDLEKLQKVPGIGKKT
AQKMILALKGKLTSSDTGTGKTQTGKKTEFEDIINALTEMGFERRAAVIQVETIAEELKT
AGGTVKENEQEIFRRAIVALS
>TPE_0401 ruvC crossover junction endodeoxyribonuclease RuvC 422487:423002 reverse MW:18219
MKKQQLIPCVIGIDPGLANTGYGIIKFSQNKFKCIEYGSITTASNMPQGERLLIIFNKIS
ELVKKYKPAEAGIETVYFAKNVTSAITVSEAKGVVLLALAQNGISVSEYAPNAIKKAVTG
IAQAEKAQVQNAVKIILGLAAVPKPDHAADALAAAITKINLGDVRRTDFYV
>TPE_0402 TPE_0402 tetracycline resistance leader peptide 423072:423917 reverse MW:31840
MKTFEELTIVDDFIFYHVMQEPSVCKDLINIVLCNKISTVTEIGYQKVIADAGNAKGIRL
DVWAKDEKGNIYDIEMQAIDKKDLARRMRYYQSAIDLGSLEKGKLYNDLTDSFIIFFCPF
DYLNRGLPIYTFKTVCTESPDILLEDGINKIIVNSKASEKAGTAELKAFLEYMNGKTSKT
VFTKKLDNLIKEIKQNEARRKEYMRMISILDEAKYYAIKEGHEQGMAQGMAQGIAQGIAQ
GITQGKMEGLRQTAKLMKNNNYDISEIVKLTGLSQAEIEAL
>TPE_0403 TPE_0403 M16 family peptidase 424018:427029 reverse MW:112904
MSELIYGFEIISKNPLPEFNAVGVYARHKKTGLELYHILNDDEENLFSYNFMTSSPNSTG
VAHIIEHTVLCGSKNYPLKDPFMVLVKQSVNTFLNAMTYPDKTVYPASSVVEADYFNLMS
VYGDAVFFPNLAEWAFKQEGHRFEIGEDGKVSVQGVVLNEMRANYSDFDGVMYDAATASI
CKGSIYEKDSGGSPLEIPDLTYEEYKAFHKKYYHPVNCRIFLMGNIPTEKQMKFLEEKFL
SKFEAAEKPDFVPPIKPYEKPLTFSVPAPASESDDGTKESAVLNWLLPETFDTEKLMQAF
LIGEILIGHNGAYLNKILLESGICEDLYAYNGVSKSIRNITFTFGIKDAKRGKHDEFKNT
VFNALRKLVKDGISKKEIETAIHSIDFSNREIKRNYGPFGITLMERAMNGWTYGHNPEST
IQYTKTFEKIKKDIETENRYVENLIQKYLIDNNHYALTIVYPDKEFCKRLDKSLQKRAEM
FEKTLSEKERRAMLEEQEKADKFKQTPDSLEHLALIPSISKKDLPPLPKPAPEELIFIKE
VPVVLHEQPTNEIGYFQIAFPIDNLSYDEYKYIPLLTSCMLNMGTDKLTWSEASSKAANL
LGGFGASAAVFSMSPCKDVPILKNTNKLNIEQIAGRDWITVSGKMLGELIPETMDFVFEL
LKTVSFSDKKRLTDLVTQRKNDFESLPALDGNTFALLRAAAPLSEKNAKRELLSGISQLK
FLRNVYSEIKNEKALNGLIEKLSSIYKTVFNSGIIIEVTGTEKNIADLKRALEKNITSST
SSFKAPVKRTNLNFENEFKFKKEEKNRLELIPAQLQVGFAVSVFKSSAFGTMEQAAEAVL
CKWLSNGPLWEKIRSIGGAYGAFTVPMAAESFLALVSYRDPNPVNSLNEFLNAIGQTLKE
DFSEKTIESLITGRYGRELTPLTPSGKGASAFKDILSGISYNVKKRTVENMLKTTADDLR
TCAETLLQNKNTLSSTILASESAIASCKTVKEILPNQIISERI
>TPE_0404 guaA GMP synthase 427205:428740 forward MW:56776
MMNTDERILIVDFGGQYNQLIARRVRELNVYSEIVSYKNAMSAVAENKPVGIIFTGGPNS
VYEKDAPKPDKKIFDMGIPILGICYGMQVMADCLGGSVEKALKNEFGKTETIFNLSHPLF
KNIKQNSAVWMSHIDSAANLPSGFTPIAETLNTKNAAMANDVKKLYGIQFHAEVEHTEEG
KKIIENFLSICGAKRSWNMKSFLNDAVKEVQDTAKDGKILLALSGGVDSSVLAALLNKAV
GKNLTCIFVDHGLMRKNEGDEVEAVFANSEMNFIRVNAKKRFLDKLKSVTEPEKKRKIIG
EEFIRVFEEEAKKLGTIDFLAQGTIYADIVESGINGSAVIKSHHNVGGLPENIGFKALIE
PLRTLFKDEIRLLGKELGLPDYLVYRQPFPGPGLAIRIIGEVTEEKLNILREADAIWSSE
LENSGIKKELSQYFAVLTGNKSVGVMGDFRTYDYTLALRAVKTSDFMTADWVRIPYEILD
KVSSKIINEVSGINRIVYDITSKPPATIEWE
>TPE_0405 TPE_0405 hypothetical protein 430316:430438 reverse MW:4926
MLHIEFDYFFSALKLYGFRCRRAAFLPAFERFLRFFISAQ
>TPE_0406 TPE_0406 DNA-cytosine methyltransferase 431048:432199 forward MW:44062
MDIIDKTGFKVLKILKLLYLIILIKYMNNLVIILRTLLNTNEDEKMYKSIDLFAGIGGIR
LGFDQAFKNDIKTVFISEWDEKAMETYKANFGDNIDVVGDITEIDEKDIPSHDILLAGFP
CQAFSLAGHKKGFEDARGTLFFDVARIIKYHRPKVVFCENVKNLVNHDRGRTFQIIRNIL
EELSYAVFYQVLNSKDFGVPQNRERIYIVAFRNDIAPSDFVFPQKTDDTKVIKDIVEENE
VSSKYYLSTAYLTSLKRHKVRHISKGNGFGYEVREATSVAGAIVCGGMGRERNLIIDERL
TDFTPVTHIKGEVNREYIRKMTPREWARLQGFPDEFKLPVADTHLYKQFGNSVTVPVIRA
IAEQIKLYLEKVNAETKKKRIII
>TPE_0407 hpaIIR Type II restriction endonuclease HpaII 432215:433312 forward MW:41774
MEVVMITGNKGEWSEIYVLLRLLADGKIYAADSELNKLKDVYFPIIKIIREENKGEIKEY
STGEIVAIYINGSKVKELPATEFEMQSELLLNEINSKISKGAFSVEKTQNFMDKILCYKL
SAPATDKSDITIKIIDINTGYSPTVGFSIKSELGSSPTLLNAGKTTNFIYKIIHGYPDLV
REANEIYIVSAGKNHTDVRGRINKIIDENGQLKYWKMNNQTFRDNLVLIDSNMDKIIAET
LLYFYRDGISNCDEMVEKLERENPMNYGNVNAYRYKFKKFLTAVALGMKPATVWDGVDEA
TGGYIVVTKEGYVLAYHIYNRNYFEEYLLKNTKYETASTSRHDFGEIYSENGKDFINLNL
QVRFR
>TPE_0408 vsr DNA mismatch endonuclease Vsr 433309:433755 forward MW:17827
MMKKNKPMTRSENMARVKSKNTKLEIFFRKLLWHRGFRYRVNYKKLPGSPDIYIPKYKVA
IFVNGCFWHMHENCKYSSIPKNNHNFWKNKLEGNVERDKQNYSQLERTGIKVIVVWGCEI
KNMMKDSLVLEKELDSTLQKIFYNSLKK
>TPE_0409 TPE_0409 hypothetical protein 434695:434820 reverse MW:4976
MYSDIISYNYHKINVVIIKTELIIYISLIYPIFYKYTANIK
>TPE_0410 TPE_0410 HPr kinase 434889:435878 forward MW:36492
MADTTFSVLNLLDLDLQKHDSLELTCVSGRTGLSNKIVLPDINRPGLALSGFFDSFANER
VQLFGRGENAYLKTLIEKNDLSTIEQMFSKKIPCCIFSHGLNPPQEFLEITDRYECPILK
SELSSSELALRLLRVLSNTFAPKILLHGVLVEVFGLGILITGSSGVGKSETALELVERGH
RLVADDVVEISCINGNTLVGRGANKVIGHHMEIRGLGIINIRQLYGIGAVRDVKQIQLVA
KLEEWNAEKIYDRLGTSGLTMDILDVKIPMVEIPVKPGRNVPIILETAAKNERLKSMGYF
SALEFGRNVLRWIESDSARSPYYTDDDTY
>TPE_0411 ptsH phosphocarrier protein HPr 435891:436157 forward MW:9509
MISKTVKVQNRAGIHARPASLIAQKSNAFASDIFLCRDTSKINAKSVIGIITMAATYGTE
LTLTCEGPDEQAACDAIESIFNNKFEEE
>TPE_0412 TPE_0412 hypothetical protein 436308:437774 forward MW:55851
MKKNTFLTIFFIFAFFAVPVFPQENIYNNLLEYRYGNDPDFSLIKNNSEIAKNNYNSVKV
NSLFAIELSTGKMNLTLTSDKEKAKFSMEPYALLGMPVYNNLALKLTSPFSTADNGQTSN
KGFSFGLSADIYGQTRNKLKLQIEEAYENMKQAEKKLLIGKQLIEKKLLTDIQKMFTEYS
LVLSKKLNTVQANIKYLQTVAQGFSENSAKLRTAKLSLMSSEREEKEAEFSFTVSLKIFS
ESCGIRLDESKTDDFLVKLASSIPKTKITSIENLSEENYSVILKAERDYKNALVRNKIEL
NTFTLSGEMGFSDMNIKTPLTEKNEKSVSTGLNMLLPGIKLSTGLLFPIAEKNSVKSEKE
PSFQLSLAINPIAMYDYALKRKNTNLLNLNERIKLNEIKRNFENEFKSFKIQKEKFEWQQ
NLYSEELDVYKKNAEDHAQWFTRGVISSFENMQADIEYKKALMRYADANINVNIFNVNIK
ELFETGGK
>TPE_0413 TPE_0413 RND family efflux transporter MFP subunit 437774:438781 forward MW:37216
MERTEFEKKKANKRKKRIKKIFISIAVVVLLSVLYMLYKAAFTKTKAGNFSTVTVRKETI
KEQIQISGYIEPAQKQVLQALGDGIVKRVNVKEGDSVKKGDLIFALDSTQQELQVEKQEL
AIAQESVRGSSRQLTLMQEELKMLKLQLRDRSIYAKFDGIIAALDISEGTYAKAQNNFGT
LIDRSFLKATVTVAETDASRLSVGQKTLLNFQAVPGVEVEGKVIAYPSIARRDSERGNTV
LDVKIVVENPHKDILPGYSFSGIIVAGENQTILYVEQNAIFYEEGEPYVRKVVNGNSVEK
VKVEVTAYINGFVKILSGLQEGDVLDITSTSNNGR
>TPE_0414 TPE_0414 Phosphonate-transporting ATPase 438785:439480 forward MW:25069
MLENIIRLDNVIKTYIMGDAEVHALSGVSFEIPNSSFVSIMGPSGSGKSTCMNMIGCLDR
PTSGNIYIDGINTADMSENDLAVLRNETVGFVFQQYYLLPSLTVLENVMLPLRYQGLSFD
KRKKRALEELENVGLSERIKHRPGELSGGQKQRVAIARALVTHPKIILADEPTGALDSET
GNSVLDLFLKINKTGTAIIVVTHDLGIGAMAPRSIHLKDGAVISDTANKTL
>TPE_0415 TPE_0415 permease 439491:440753 forward MW:46253
MFEDFINALQNFRINKMRTLLSLLGIVIGVMSVVIITTLSQSLSKSISAEFERFSLDTLT
IRARWNPDTKKQWVQFTEEYRNTLMQKIPKIKNIFYTNDFNAKFSKGNTVSGNKQVYAVE
PDRLEAMGLQLDYGTFFSLGDYAYGLQKAVIGKNIAEELFPEGRAVGKTVTLQISSGYND
IPPYNFQFEVIGVLKDSQSWMGASPAESVFIPRQFYKHKLMFAGMEARDLWSAEVKLLNS
EDIEYVQAQILLISKELANGFARPVWVFSAKEQLNTINKVVSLVGVVMTAVAAISLLVGG
IGIMNIMLVTITERRKEIGIRKALGATKTAIRNQFLVESAALTLTGGVIGVGVGLVISNV
IAKTVLPMLAENPNDITVITAFDIQGIIISFAVSVSIGIFFGLHPALKAAKLDPVEALAD
>TPE_0416 TPE_0416 tRNA synthetase, class II 440760:441770 forward MW:38242
MDIEMLEFRAACIQAAREFFIQNNYLELDTPSLSESLIPETCLEVFRTEYIEPDGKKKIP
LFLVPSPEVFIKPVIAQTKRSVFQLSKCYRNTESKGSIHSPEFTMLEYYTVNANYLDSVK
ITEKFFLFVLEKIKNFPLASPFILDALKSGFECLTMNEAFIKYAGFSLAKENSVRALGFH
AERLGLGSAEKYADWKQDDLYELILVHAIEPNLPRNKAVALLDYPAFVPCLAAEKNETVY
NTKNEALNWKTMERWEVYLNGVELANCYTECRDKEKIDAYFQTENALKQKHALVPHPPVT
DFGNICAKMPPCSGVAMGFDRFIMLLAGRKTLGGVL
>TPE_0417 TPE_0417 copper-translocating P-type ATPase 441912:444467 reverse MW:91277
MKALFNILGMSCSACSSHVQRAVEKQNGIQQVQVNLLMNNMTVQYDENIISPEKIIKAVQ
SAGYNAVLDNKNTSKEKTENKRAAQTNAANEEKEKIKQRLIWSLIFMLPLFYISMGHMAG
LPIPHFLHGIKNAVLFAFTQFLLSLPVLIVNKKFFLNGFKALIRKAPNMDSLVAVGAGAS
VLYGIYAIYKMAYGMGHGDFETVRHFAMDLYFESAAMILTLVTLGKFLEANAKGKTSEAI
TKLMNLSPKTALVIRENIQLEIPVEEIVKGDIILIKPGSSIPVDGIIIEGNSSIDESAIT
GESIPVEKTAGDKVISASVNLSGAFKFRAERVGNDTTLSQIIALVEEAAASKAPVAKLAD
KISLYFVPSVILISLISFAIWLLTGAQFEFALSRAIAVLVISCPCALGLATPTAIMAGTG
KGAGLGILIRSAEALETAYKTDTVVLDKTGTVTEGKPVITQIERSANFTETEILTFAYSL
EILSEHPLANAVIKKAEEEKIEPLKIKNFTAEHGLGISGITENADKDLKIFAGNEKLMQK
NGIEIIQAKPLIDSLAEKGATPLLIGVENLNGDGKTLAGIIAVADKIKQGSIDAVNSFKA
MSIKTVMLTGDNKKTAAAIKAQTGIDEFLAELLPQNKKIEIEKLNASGKTTAMIGDGIND
APALMTANVGIAVGNGTDIAVESADIILMNGDLQTAAAALQLSRSVMRNIKENLFWALFY
NSLCIPLAAGVFYPAFGIVLSPMIAAAAMSLSSVSVVTNALRLNRFKPKYKLQEIPEKNK
FEENKFMKTTLTVNGMACAHCVSIVEEALAKISGVTAKVDLEKKTAVIEHPETVSVDSLK
KAITEAGYTIG
>TPE_0418 TPE_0418 hypothetical protein 444516:444692 forward MW:6829
MLKTVCGNFPSIETAFKLMISFKTEFFPASLHYPDIVVSSFFIINFRRNNNVRKIKRN
>TPE_0419 valS valyl-tRNA synthetase 444667:447369 forward MW:103002
MSEKLSAIEMEKAYNPKEFEERIYDKWEKSGCFKPVKKEGSKNTFTVVIPPPNVTGVLHM
GHALDETLQDVAVRYHRMKGDETLWIPGTDHAGIATQNVVEKQLKQEGKTRRDLGRDAFI
KRTWQVKDAHHKIITKQLRKMGASVDWSRERFTLDEGLSKAVREVFVSLYEKGLIYEGNY
LVNWCPSCGTALSDDEVEHEEKKGAMYHIYYELEDGSCLPDGSAKIEIATTRPETLLGDT
AVAVHPEDGRYSSLVGKFVKLPLTDKKIPIIADEYVDKEFGTGVVKITPAHDPNDWEVGK
RHNLPVVNILNPDGTLNDEVPEKYRGLTPEKARKAVLTDLENLNLFKAEEKIKHSVGCCY
RCGTHIEPYVSKQWFVKMQPLAKKALEAWQRGELKFYPKKWENTYSHWLNNIRDWCISRQ
LWWGHRIPVWYCDDCGKMTVSRTDILECPHCKSKKLHQDEDVLDTWFSSWLWPFSTLGWP
EKTKDLERFYPTKALVTGYDIIFFWVSRMIMAGLEFTEQVPFSDIFLHGLVRDKQGRKMS
KSLGNGIDPLNIIEEYGADAMKFTLTFMCAQGQDILIDGEAFKFGSKFANKIWNASRYIL
MNLEGRTIVPVERKDLKELDRWIYHELNEAAKSVSLALDGYRYNDASQTVYEFFWNNFCD
WYVEGTKLSFKNGDEAEKNRAASVLLAVLEESLRLLHPFLAFVTEEIYSKLPKNCAEGAL
PRFEVLMTASYPTEKKERIDESACKRFRAMQEIVRSIRALRTECGIDPQLKLKTSLFIEK
SSPAEAAFENTEIIKMLSGLAELNFIQSLEEKPASSIGTAGAGFEAFLITGEAVDIAQLK
VRFTKELEKNTANAAKIEVKLKTENFVKNAPEEVIAGEKEKLEQLLRMCGKLKGYLKALE
>TPE_0420 TPE_0420 hypothetical protein 447451:447756 forward MW:11642
MPEAGAVAESVPYIDEPFTSLDTKTEKECLDFLCNEIRDKNVFVISHKFNVLKALTKRCI
VMKNGKIIEEGTHEDLEQKQGLYYELLTNFNMQRKDITIEA
>TPE_0421 TPE_0421 hypothetical protein 447791:448942 reverse MW:43467
LRNLFRFLILASVLLFYFSSCSKKQHGSSVQNSQITDTTGTVNSQTKSENKLSEAWYYFS
SAGELIKTESAETAPYAEFLPWTEAVRVSSVAVMYEPPFFLVNKQGILPAFGFNTENSPA
VLKSTEAAKRTAGGFYKTEQGLLVRFYTNTVFSSVNASDENVSLYRYNTVNNGFSPLIFP
SVFKLEKEAQLVNLEFKQKWFASFKTEKNDRITFNYFAFDSFDEALKGNYLQISQDEVIK
NTSPIDLNLSLQNEKLKEIAVPLKESGYKNIRAEFFSKNSKSKTDLLKQEDFSEEAEYVS
ACVCEFKSGENANIKKAVLFATGEMLLLDSEKQKWNKIELPQLPKNTVYTYFAIYGNTVI
AAWEEQRFFEVGKTGLYVTSLPE
>TPE_0422 TPE_0422 endoribonuclease L-PSP 448935:449312 reverse MW:13226
MKEIIATTKAPAAIGPYSQGIKANGLVFTSGQLPLDPATGAFPEGIAAQTRQSLLNVKAI
LEQAGTSLGNVIKTTVFLSDMNNFAEMNKVYSEIFGEEKHPARSAVEVARLPKDALVEIE
VIALA
>TPE_0423 TPE_0423 RNA methyltransferase 449458:450216 forward MW:28080
MGKKFLKELPVCGFEAVKALGKYHPEKISRLFFAENRVKQFGGLCKYLAENKKLYRIVSD
EELEKLSESVHHQGVTAMIFEPIIPRLEHAQIEDWQKEGASVLVLDEVGNANNLGAIIRS
AAFFGIENLVLTEEDKQAAITTSVYRVAQGGMEFVNLFRVSSTAWFLRQCRGKITCIGTD
LQAYHDISGMHRLLEKNEPCAVVLGNEERGISSETKKLCNHLVKIHGSGNIESLNVAQAA
TLFCSILKSKPE
>TPE_0424 TPE_0424 hypothetical protein 450252:451820 forward MW:62513
MRKKTTEYFKLIKESIKRTPYIFAVIGILGLTQAFYRYIPETFILNFILLFAIFFLLSET
VSGLKKTQKIIIYFLLPFLIIGNHCLYLFTYREYIAELSVSLVIFFCCSGFILYFYVKEN
FLNEFKSRIIHILLSLLFFASSYGLIYTTAYFIDHIFNLKLEYYDSILYRFANSFSTIIG
SVILSSYKKKNEYRNSHFFTLMFKKILPVLLIPVLSLAVIYFSKLIIWESYDFGFDNELY
YIGVIIFFIILAMMQLCEDNKKLYKIIILTAAVLPLLFIAVFLKYRHNSIEYWRAPCFTS
ETAYIIHEVMLNILISAYCFYLFFKKKKIDNMLIHLAFLVVIILYLPAFGYHNFSRYKNF
YAIQIVKDKNKYEEFKTEYKYYKQRYENRFTEEEYSEIFFVYPKCSYRENTNSEIILDVE
NFKFAFLGMYLDSSSEEKKVVSRYGYTFELDDTGKYLNVTSDGGSSYKFDIYSALKPYEK
KEAPETIFEEKEFKIQIINYRFAERRSNYLNNYLTCDVFFKK
>TPE_0425 rplU 50S ribosomal protein L21 452044:452355 forward MW:11299
MYALIEYKGKQYKAEKGAKIVVDKLTSEAGSKIDIDTVLLVSDGDKISVGSPYVSGAKVS
ATVGNTFRSRKVIIHKHKAKKNYHRTQGHRQGYTCITIDDITG
>TPE_0426 TPE_0426 hypothetical protein 452358:452747 forward MW:13933
MIKILLVSNEENEFSKFESGGHAGQAAAGSDIVCSAVTVLLKTAVLSLISAEKSGSGLKI
KVKAKTRGKLSAEVLSFSQEDKPRLRYLFEFLTMGLISVKEQYPDCLDLQIKEGAKSPFN
KIFGGLYGT
>TPE_0427 rpmA 50S ribosomal protein L27 452737:452988 forward MW:8776
MARKKGGSGAKNGRDSNPKYLGVKVYGGQAVSAGSILVRQRGTSIHPGENVGCGKDYTLF
AKADGVVVYHERKGRKLASIEAR
>TPE_0428 obgE GTPase ObgE 452999:454255 forward MW:46175
MPFNGQRASLSFTSRYFAGFFCKFIKNYGINIMVKFADESKIRVSSGKGGNGCIAFRREK
YVPMGGPAGGDGGRGGDLIFEIRRNMRTLVHLRHKRVFKARNGGGGEGSQRFGKKGEDCI
IPLPPGCLIKDAETGKILLDFGDAEEGRFVFLKGGNGGWGNCHFKSSTNQAPKTALPGQE
GETREIIVELNIIADIGLVGFPNAGKSSLLDYFTNARPKIAPYPFTTKIPNLGVLRVDDE
RDIIIADIPGILEGASEGVGLGLRFLKHISRSAGLAFLIDLSDNNYLKAYEVLCKELETY
SPELAGKKRIIIATKLDLPDTKERFAELKKSLPEHGILGISVYNNWGLDEVKKAFILLAD
EMQKIKAEKEDSLDPYAVNENFMEAELDDFSYEKNDENREEISFGATVSLSRKRKPKK
>TPE_0429 nadD nicotinate-nucleotide adenylyltransferase 454252:454878 forward MW:23542
MKLAVLGGSFNPVHLGHIALASSVIKELGYDKIAVVPAYISPFKRRQALYKKDLAGALRP
SVKDRIKMIELAIEGNFKFYCEKYEIDKEGVSYTIDTINYLYKKFSVPNEISDKPLTGKI
GLIIGDDLARSFALWKDSDKIIEKTDVIVGRRGVSGMLSFDFPFIELKNRILPISSTQIR
KAISEEKDFKAFVPPAVYEYIREHGLYK
>TPE_0430 TPE_0430 hypothetical protein 454917:455174 reverse MW:9810
MKNHYLFFEDSKTAISFYSEIKKAGVKCTMAPTPRAAGACCGVSILYYNPSDKSIIEQTA
EHTKTRIQKFWDCENEDNPYRNRFC
>TPE_0431 TPE_0431 (R)-2-hydroxyglutaryl-CoA dehydratase subunit beta 455248:456504 reverse MW:47033
MWEDLGMNLQTHDMLCEVLPQAFGDVYLSQDNRPDGMDYFNMVVADIHGIRPAELVEFQK
KGGKVVGSFCIHVPDEVVVAGGAIATGLCSGSQFWVPGGEKVLPTATCPLIKASLGARFD
KTCPFFRLCDLFTGETACDGKKKAWEILAEDAPMYIMDIPQMKRPEDYTKWSNEIKNYIK
RIEELTGNKITESSLKSAIVLLNNKRKALQRLNNFRKLEHIPISGKDVLLIHQIAFYDDP
ARFTSMVNKLCDELDKRKTEDVSVFKKGTKRILLTGTPLSIPNWKVHHIIETSGGAVICE
EMCTGIRYCEALVKETGNTMDELIDNLTERYLGHINCACFTPNKSRIEDIIRLAKEYKAD
GVIDLNLKFCSIYDSEGYFVERELQKAGIPCLGIETDYTDEDAEQLKTRIGAFIEMLA
>TPE_0432 TPE_0432 hypothetical protein 456567:457367 reverse MW:31151
MIIDKDFLSDLRRNAYIECTENYLAHDNVVGIFGDELPEEIFYGCGLIPVPLEGVDSHIF
RFGKQDEGKDLCDVIKSTLIYLTTQKCPILYSCKTYVTENKCQLLYNTLKENTEKPVIIY
ENEKQLKQALCKIYNTQYSENKTQKAKNDLDCIKNILTEIELYSDLNTEEVFLLTFYSKY
MTDLPMRKKYFKSLKQKINFRNEKKKIQKISALCPRGNYKSVCSGINSNSARLYRSWDNS
DYGYANCIFNFKNEKNYEEENKNASF
>TPE_0433 hgdC (R)-hydroxyglutaryl-CoA dehydratase activator 457378:458130 reverse MW:26999
MYYAGIDIGSTASKTVIMDGTKQNILYKKILPSGWNSKETGLTIFDWIKETLNGAKVTIT
ATGYGRISVPFADKTVTEITCHGKGAYFLCKKDLTVIDIGGQDTKIIILKNGNVTDFIMN
DKCSAGTGKFLEIMANRLGVSLEEMFTLASKGKDINLSSTCTVFAESEVISLMGKGTPRE
DIAMGVINQIVSKVISLVNRKPLSENYFLTGGFGGSTFVINEIEKKLKKKVFSDKLSVYA
GALGACLLGK
>TPE_0434 TPE_0434 methyl-accepting chemotaxis protein 458598:460739 forward MW:78534
VKNKIFSIRHKLVLSLTLIILTFIIAIVLITGYTGRRNCLTRFYNRTSSELNHIDYSVSV
FFNNTKSVLSTLSEHSDVRNADDSLHRYYLDKENIKAADTIKSENEKTLTALFKHFLGRF
DEYVEVYLGTKWGGYATSFDGEMSAGYDPRKRSWYVLASEAGGKTILTKAYLSTVGDIVV
CLSRSVYSFKNEFIGNMSIELTLNTLTDMISKSKIGETGYVILVQDDDVILADPKHKEFN
FKKLNETGVKDMAKLVSLKNSGAKIFMDNKNWFTQVHTIEGLNWKLIAVQSEEEVLLEHA
KMLKLIIGIGVASLVLFIIAALLFISGITKPIRRMVNALRDISEGDGNLNVRLPVKGNDE
ITKLSEYFNKTIGKIGVAIKSALENTNAMRSIGKQLAENMGETSDSITRIKGSVDNIQLQ
IENQTANIASTSHAVDLIVKTIEILDSQIDTQASSVTESSSAVLQMVENVRMVSGILEKN
KDLIEKLEEKSQEAKISAASSAKITQEISLESESLVEAGNVIQHIASQTNLLAMNAAIEA
AHAGEAGKGFAVVADEIRKLSEESSTQGKTITSVLKDLKSKIDKIAESSVRVERLFTESF
ELTESVRIQEETVMNAMYEQSSGSDQLLQAMENITGVTEAVRLGSHDILSGSNHISKEMH
SLTGVTDNITSGMAAVVSGVEKINKVACEVSGISRKNEENIENLAEEMSQFKV
>TPE_0435 TPE_0435 hypothetical protein 460799:460927 forward MW:4945
VKLFKTFFIPAYKSGDFYFRIKTDSGDYSSAYNKTSFLNTEF
>TPE_0436 TPE_0436 hypothetical protein 461156:461530 forward MW:13840
MAEVMGKCPVCGGEFTVSKLHCKACNSSLVGEFELCEFCKLTKEQKYFVKMFLKNRGNIR
DMEKELGISYPTVRNKIEEINCALGISDSNGTEFDIGSILKKIKSGEMKVEKALSVLRGE
DSEE
>TPE_0437 TPE_0437 hypothetical protein 461679:462092 forward MW:15383
MENEKLEILNMVKDGIITPEEALKLLEAIREDNVKFVFADKEEKQKAASFSVKIDSNVKN
NLSDKNSDFEDKLSGNKTNKDKAANIKIMKDGVLTTNIDVGETSFSLIGKEEKNTQNVIL
GEIIFPDKDGNFKKVKF
>TPE_0438 TPE_0438 phosphoglycerate mutase 462165:462764 forward MW:22908
MKTVYLLRHSYTIENTGILQPYASRNPVNMQLENEKLVLSSGGEEAAKKLSMSNIFGKLD
AVYSSHYIRAVSTAKYFAEKFNLKINIDERFGERKLGTDELSGLWEKQFFNPFVKNAEGE
SRYEVTARFNCAINDLLKTKEKNILVVSHGVAITFFIMQFCKLISVCKSDKSRHLSFRNK
ELINAPFKNLQAFKLIYRL
>TPE_0439 TPE_0439 hypothetical protein 462776:463009 reverse MW:8894
MSAADFFYVLKRILISPYVIGIAIAVTLFLQLFFYVANYNKRQKTIRIRRLKKPSPPKEQ
PEQKTSDDGAASEEENE
>TPE_0440 TPE_0440 PTS system transporter subunit IIA 463099:463587 forward MW:17795
MEFKDALKPDSVDLKDVITTETVNLHLKGTTKESIIDELLDTLVKAGKVKDKAATKACVL
DRERKMSTGMKHGIAIPHGKTDSVSDLVACIGIADTPVDFDSLDQEPARIFIMTLSPLDK
TGPHLQFLAQISLLFKSAEKREQLLRASTPQAVIKLLVENEE
>TPE_0441 TPE_0441 hypothetical protein 463675:465213 forward MW:58663
MAKKEISFFQKILNLFAPSDSPENIKKRKLKAIAKNISKTKYGKWYKPNSQEVLPYAAQF
FHAVYKVVGQARPLLAGAVSSKVLKNIAVENSLSAKQKKLLEGFSEEAISKRAAQGGSAA
SLAEAVKQELNLFVGEFDSSQAQKTDMIYESLDSFIHFVLFDYYFLLKKFDSGMVENNLN
YEPRFQPIRGEYIAEDLKDFAAVLYQLSFDTDWAAVFNIIKAYKNIQPVHEGQWKKLLNM
LNDLRRSKILEYLIQHITEDIIYSIEVTPFTEKVTDVYISNLKTSTQTTINKILHDQKSS
KAAVLISRIFGDRISSGMKNYTLDSHAVFVKKGLAGFVHAEEMSYLKSFLIEYVKTDIRA
LCDLFLVRGNWGGFAGTTAEYSESFHAIMQLSVKVVEFDEKLSEASDMGVKFRTLLSRME
REKEAGRQAAKLLGEVNETALKLIHLSLKHIIVIGNNFKTIIADYDKPRRELIQNWKEIE
QHSDRSVREWLVEAYKKIYDFIMLMQLFIKKD
>TPE_0442 secE preprotein translocase subunit SecE 465735:465914 forward MW:6638
MGKVGTFWKECIGELRKVVWPSREEVWSSVKVVLVSTFIVALFLGGLDAFFVACVGWIF
>TPE_0443 nusG transcription antitermination protein NusG 465918:466475 forward MW:20629
MARAWYILHTYSGYENKIERTIRTLIERGLISGEVVTDIKVPEELVIENKGGKKKNVKRK
FLPGYILVEMNLPDTGWKPVCSEIRKIQGVSGFLGTAGNEKPQPISVDEAKGILQKTGEI
KGDKAPRLIQNFTEGQHVKIIEGAFASFTGTIDEVMADRNKLRVMVAIFGRTTPVEVEMT
QAEII
>TPE_0444 rplK 50S ribosomal protein L11 466620:467015 forward MW:13772
MCPAGKATPAPPIGPALGPHGVSAPQFVQQFNDRTKSMEPGLIIPVVITVYADKSFSFEL
KTPPASVLIKKACKIEKGSATSVTNKVAKLSKAALEEIAKTKMPDINANDIEAAKKIIAG
TARSMGVEVER
>TPE_0445 rplA 50S ribosomal protein L1 467017:467697 forward MW:24859
MKHGKNYKNAVAKYDSAKHYDLSKAVELVKELKYAKFDETVEAHISLKLGKGQTVRDTLV
LPHQFRGEKKVLVFCTDDRVKEALEAGAAYAGSSEYIEKVKGGWLDFDIAVATPDMMKDV
GRLGMVLGRRGLMPNPKTGTVTTDISAAINELKKGRVEFRADKGGVVHLPVGKVSMPTEK
ITENVQALLNEAMRKKPSDAKNDYIKSVSISSTMGPGVWVDYKIGE
>TPE_0446 rplJ 50S ribosomal protein L10 467700:468224 forward MW:19050
MALKTKNPNRQKVEAIESIKNDVKAASSFIFTEYRGLKVSQITELRKKLRENDCTFKVIR
NNFARIAFEDANIKDVDAWLTGPTALAMVGEDANVAAKTLFEYAKEAPALVIKGAVVDGE
IYDSKKIEAFSKLPGKKDLIAMFMSTVNATTSKFVRTLQAVVDKGEAPAASAAE
>TPE_0447 rplL 50S ribosomal protein L7/L12 468319:468705 forward MW:13196
MAALTNEQIIEAIGEKTILELSELIKAMEEKFGVTAAAPVAVVAGGAAAGAAEEEKTEFT
VTLKALADASKKIAVIKEVRNVIPGLGLKEAKELVEGAPKVLKEDVSKEEAAKIKEAITA
AGGEVEIA
>TPE_0448 rpoB DNA-directed RNA polymerase subunit beta 468835:472398 forward MW:134622
MEFREVFLRLNTDWGYGMFARGQKIDRRYYGKDVPNFMELPNLIDIQIQSYKKFLNENKE
KKSGEDGELEGLESVFQTTFPIESINEDMSLEYLSYSLDYDSIKFSEIECKQKGLTYSVP
LKAEIDLFFKETKEIRRKSIYMGDIPLMTDRGTFIINGAERVVVSQIHRSPGVIFSHEKG
VYSSRIIPYRGTWLEFEIDQKKELIYAKLDSKKRILGTIFLRALGYETREQIIDLFYKTK
TAKISSDRTEYEELIGQVLARDVFIKGEDGEMRKMHQAGEKIHPHNIDDLIQNNVKKITI
IDFKAKNSLNSQIIINCFEREEIKYTPDPALHDEPTMEDALNAVYSVLRPGDPITYENAK
EDLHNTFFTTRRYDIGKVGRYKLNKKLDYSEEVQGTTLIEEDIFKTMKLLIKVYIGEEMI
DDIDHLGNRRIRSVGEIMTDVLKKSFSRMERIARDRMSSKEMDTIKPQDLISIKPIVAAI
KEFFGASQLSQFMDQVNPLAELTHKRRLNALGPGGLSRDRAGFEVREVHYTHYGRMCPIE
TPEGPNIGLIVSMANYARVNEYGFLEAPYVKVVNGVATREIEYLSAMDEDKYFIGQVSTA
VSKDGKIHTDQVSCRRLGDYTSRSPKDIQYMDVSPKQIISVSTSLIPFLEHDDANRALMG
SNMQRQAVPLVFPEPPRVGTGMEKKCAYDSGVLIKAKRAGKVEYVSSESIVIIPENAKNK
DDKDEYQLLKYQRTNQETCYHQRPIVTVGMTVKEGEPIADGPATYNGELALGRNILVGFV
PWNGYNYEDAILISRRVLKEDMFTSIHIKELSTEVRETKLGSEKMTCDIPNKSEKSLDDL
DSEGIIRIGSKVKAGDILVGKVTPKSESDTTPEFKLLNSIFGEKAKEVRDTSLRVPHGTE
GTVIDVQRLKRSQGDDLNPGVEEVVKVLIATKRKLREGDKMAGRHGNKGLVARILPEEDM
PYMEDGTPLDICLNPLGVPSRMNVGQILESELGLAGLKLNEWYESPVFESPSMEQIEAKL
KEAGYPTNSKVKLRDGLTGRLFENEVFVGVIYFLKLAHLVDDKMHARSTGPYSLVTQQPL
GGKAQFGGQRLGEMEVWALEAYGAANTLQELITIKSDDMHGRSKIYESIVKGEPSSSAGI
PESFNVLVQELRGLALDFTIYDAKGQQIPLTERDEELIKREKTSTDF
>TPE_0449 TPE_0449 DNA-directed RNA polymerase subunit beta' 472423:476697 forward MW:160518
MRDIQDFDSLMIKLASPDTIRAWSYGEVKKPETINYRTLRPERDGLFCERIFGTTKEWEC
FCGKFKSIRYKGVICDRCGVEVTHFKVRRERMGHIELAAPVSHIWYYRSVPSRMGLLLNL
QVAALRSVLYYEKYIVIDANDTDLEPMQLLTEDEYRDARERYGGSFTAGMGADAVKTLLQ
NINLDELAAELRAKMIEKGAKSDQRLLRRIEIVENFRASGNRPEWMILDVIPVIPPDLRP
MVQLDGGRFATSDLNDLYRRVIHRNSRLSKLMELKAPDIIIRNEKRMLQEAVDALFDNSK
RKKAIKGASNRPLKSISDLLKGKQGRFRQNLLGKRVDYSGRSVIVVGPELKLWQCGLPTK
MALELFKPFIMKKLVQKEVVTNIKKAKLLVEQEAPEVFAVLDEVVSEHPVMLNRAPTLHR
LGIQAFEPVLVEGKAIRLHPLVCKAFNADFDGDQMAIHVPLTQAAQMECWNLMLSARNLL
DPANGKTIVFPTQDMVLGLYYLTKERALPEGKQPRRYSSAEEVLMAAECRSVGWQEQIII
DYETSPGKIEKVITTPGRILFNEEMPEGVPFTNDALNDKKIKKLIEDVFRDKGSYLAVQL
LDKLKAVGYKYATYFGATLSMEDMIIPPEKADMLDRANKEVLEIYNQYKGGHITQEERYN
RVVDVWQKANSNLKDILMKRLQEDKGGFNTIHMMATSGARGNKDQINQLAGMRGLMSKPT
GDIIELPIRSNFKEGLNVMEFFISTNGARKGLTDTALKTADAGYLTRRLVDIAQNVVVNE
EDCGTINGIEYTAIKRGDEIVESLSDRITGKYTLERVVHPITGELLIDVNEYITDETAKK
IEEAGIESVKLRTVLTCESKHGVCVKCYGRDLARNKIVRIGEAVGIIAAQSIGQPGTQLT
MRTFHEGGTASKNVEENRVVFNDYSIIVREITGSYVTLKNKHLLFTRKGELKFNRILHEY
KLKKDETALVKTGMRVIKGNPVYTLKNGKEVLSEDIAIAEVRDNMIYLIGNEQAIEIRNG
SEVIVKPEEIIPAGETIATFDPFADPILSEYDGFVRFEDIIIGTTLTEETDEETGVTERR
ISDSHFDKMQPRIFISDESGNPIGEDSYFLPGGAQLLVNEGQEIKAGTVLAKIAKESVKT
KDITGGLPRVSELLEARRPKSPAVLAAINGVVTIKKGLLKGKRTIMVRDDYGRDFKHLVP
IGKRMLVRDGDTVKAGEPLCDGGYDPHDILNILGENALQNYLMKEIKEVYDAQGVTINDK
HVGIIVRQMLRKVQIVSVGDTKFIFNQQVDKYRFHEENKRVMEEGGQPAVARPMFQGITK
AALNIDSFISAASFQETTKVLTNAAIAGSADELRGLKENVIIGHLIPAGTGMKQYRDIKL
FDKNKSDLDIQMNEILERRRLEAEAAQALEEQELIEEESFLDDM
>TPE_0450 TPE_0450 hypothetical protein 476874:477017 reverse MW:5141
VSKAFYIIPSGKPRRIPARVPSVPPAVYIVPKVRGGNFVSQIGNFFI
>TPE_0451 TPE_0451 hypothetical protein 477183:477764 forward MW:21084
MNNNLELKDVVNTAIFAVVYFVGVFIIGMPFGTAVITLAAAPFVVSLFLGVVVLFFMEKV
QKPLSLFIFAVIPGSLSALMGGSWLLIAHSFIVAGFAELVRSLIGYKTVKGGIAGYAVMS
MWLAGSFWQIFIMKEQYYILTEKNMGADYAAQLVNLPLWIMPVLYVISFAGGILGGLLGV
KLLKRYFTKEGFV
>TPE_0452 TPE_0452 hypothetical protein 477814:478068 reverse MW:10479
MSSEFIKNIEKNTIFYRFLRFYNILIGFKAYFCIFQIKIIYIVILQKPIYKKICLQINLN
LKQFYNYKQMMPTRNKKINLNFRF
>TPE_0453 uvrC excinuclease ABC subunit C 478169:480100 reverse MW:72870
VLIAGKTTMPELSMREQLHQTALKAPKTSGVYLWKDKAGVVIYVGKAKSLKNRLTSYFTS
NKDIKTRILVSRAAGLEYIQTETEYEALLLENTLIKKHNPKYNINLKDGKTYPVLKLTNE
DFPRLFRTRNIKNDGAKYFGPFPNVGAVDMFLNLVKRNYKLRQCKKLKKRESPCLYFHIG
RCNAPCCGKISAEEYNKEIEEICRLLDGELETAVNNLTVKMKEAAKMQDFETAARIRDGI
QAVYSIRGQNIVQDMDPASRDYIAWAFEGAMVTFAVLRMRNGKLVGRDLYRANSLKEEEE
ILSEFLSAYYTDKQQVPPHIFIPYTGAGNELAEFWLKTELGADTQITIIQIEEHSSKEKN
TDSGNYKEQTEAASPSITYTKDNNSLKESSSSIKHHRAALKMAQFNAREDAARRLREQGD
FAAVEDLQKRLNLPCLPHRIEGYDIAHLHGTFPAAALISFKDGNPDKKNYRIFRLKTTDG
IIDDYASMREAVARRYTRLLNEGAELPDLILVDGGIGQVNAAFKIINALKLDIPVIGLAE
KNEEVYFPHNSVPTVLPRRSDALRLLQRIRDEAHRFSNTRNNKLRDSAELHLQFENLPYI
GKKRALLLLKQFGSLEKLMSAAPEAISVAAKISIKQAEEILKG
>TPE_0454 TPE_0454 hypothetical protein 480311:480757 forward MW:17208
MHRTKRILNLLTLLCAFLLFSCKTVDENKKDSASVKAVDVSKYKSLAESLTKECPVMLDE
FTRRDLVVFSEKENAMYYYYTVVVMQKEDFTEGEIIEAEKMMKKMFPMHLKMNPNVQQFK
NDNITVVNVVKDKNGVQVLKIVTTSNEY
>TPE_0455 TPE_0455 hypothetical protein 480827:482008 reverse MW:42613
MKNLQKRTFNAAALSFLIYSLSSISISICLVNIKKDLHFSFTQAGLFGMICAIEQTIVLL
ISPIFAGKFGKIRVLRISLFLLTLGLICFSQSGNFTTALLSALCMGLGVANMEALLTPIV
TDLYPDDTGAKMNKMHAFWPLGSFSGLIVFGYLLSSGIHWRYLYAGMSAAAFCIGFLYPS
SAKIQLPPSDGSFKAFKKIFSLPAFWFFALALFFEGGAEGAFSFWAATLVQVHLKGSPFF
AGIVTAIFALGMVSGRFAGSRFLHKISLQKAVIISSLIAFLISLTFILVNSLVILALFLF
FMGISLACLWPTIQSHAAAVLPVDTTALMIFLSCFGVPGYSTASFIMGIIGDKYGLFASF
IAVVPCFLVLVPVLFIAGCKISIKNVFNTRRSR
>TPE_0456 TPE_0456 aminopeptidase 482187:483416 forward MW:45998
MDFKKNIEKYAELILKVGLNIQKNDGIYILVNEHSIGMVREITKQAYKLGAKDIIYDFSD
DDMILSRYNYGNESIFNEMPKFKIDYLEAAYKNNYHRLALVADNPELLKDVDSKKVAAWN
KTRALASKPIMKYTMENRVKWTVAAHPTPAWAKTVFPDLSEDEALKKLWEKVFDATRVSM
PEPVKAWQEHDAALKKHQNFLNEMQFEKLLYKGPGTDLEVYLVEGHLWVGGSGKCERGET
FMANIPTEEVFSMPHAFKVNGTVKATKPLAARGKIIDGFYFTFKDGKVIDFDAKEGKETL
QALLDSDEGARRLGEVALVADNSPISNTGILFKNTLFDENASCHFAIGNAYSENIKNGAF
LSDEEAKKSGMNNSIIHVDFMVGGPELSVIGVKKDGSKIELLKNGNWAI
>TPE_0457 TPE_0457 class V aminotransferase 483557:484759 forward MW:44215
MYKKDFPLISENPGIHYLDSAATAQRPKTVIDGVTNYFTHSNGNAGRGSHSLAIASSILI
EETRKKTADFIGAKDIESIIFTKNCTEALNIISYCYALPFLKKDDEILIAISNHHANLVT
WQFAAKQTGAKLKYIYLKKDGSLNIEDFKQKLSDKTKIVAVSSVVNATGVINPVREITAL
SHEKGAVVVVDASQAVTHFKQNVTEADCDFLTFSGHKLFSAFGVGVLYGKKELLEKMPPF
LYGGDMINFVTEHDAEFKDLPHKYEGGTLDSSAIVSLKFAIEYVEAIGYEKIGKIISDLE
SYALSELKKLDFVETYNTEAGERAGIIAFNVKDVHSHDTAYILNEYGVMVRSGHHCTQPL
MNYLGISSCCRASFSIFNTKEDIDVMVTALKKVNAVFNSR
>TPE_0458 TPE_0458 NifU family protein 484775:485197 forward MW:15788
MENIDNIYQEMILEYSRKKENCRDLTGDVKIERGHNPSCGDDLTLLIKEKDGIIEDASFL
GKGCAISTASTNMLIELIKGRPVEEAKKKVDIFFKMMGGKEVSEEEKEELGDAQILEYFA
EMPARIKCATLSWHSAKVLL
>TPE_0459 TPE_0459 hypothetical protein 485321:486382 forward MW:39323
MNKTVLKKVLFMIFAVSVIFSSCTKKDEVTDVAEEGIDEVATGEDMQNTETESNSMMSSS
NDYGKKGVIYVHNAPLYEENSDGKMKWAANASLGDIAAYLGEKKEAQRTDGQKRIFFHIE
LNGKEYWIQDYCYEPGTVPAFVAAQDTVLYKSESLTAATDEIIPQFFIVGVYENSIGTPE
MTGGNTKFVKIAAYCPELVTAWIVKDKFVKTENLEFGTGAVAAMTLAQVASESRNDTIRA
ELFQNALDLPSEYHDDIVALQELTEVIIKEEEFLKTVKAEKIEQKVTVLDESQLLSIPNN
LNARILTQIKSGTVAAAYKKAVLKDDDGNEVEWFYIQNKQKKGWITSASLKTE
>TPE_0460 TPE_0460 hypothetical protein 486430:487245 forward MW:30200
LEIKLNKKKILSFIFCIQVLISRHFISAQEASNSAEGRAVSEAPSSAEAVIESNEGEAKR
PSPFGFYFGSEVVISATGRTADPPAGVSLNLGGEYEYRILKHLSIAPSLDFSFFHYGWIS
GKTAEKLPLNKAYICETENRTALTFAFLLDMPVLAVFDVKDWTVSFGGGLSFLTRFGVLE
PGVKPEEKGRDGGLPAKEELKKINAYFWENGRFFYPSFRFKTEYTFASGWKTGVQLKAFL
PVFNLWDKEAPKFSDGMIIQIGVILHPAKRK
>TPE_0461 thrS threonyl-tRNA synthetase 487217:488911 reverse MW:64745
MAEAVMNLFPGTKVAIGPSIDYGFYYDFELPRPINQDDLPQIEKEMRKILNTRSAFEKTV
ISREEALKLFKDQPFKIELIKGLPEDEEISIYKSGNFTDLCRGPHVCSMAEINAQGFKLM
KTAGAYWRGDENRPMLTRIYGTVWEKPNDLKEYLAMLEEAEKRDHRKLGKAMNLFHIDEE
NPGQIFWHPKGWTLYLTIQNYVRMRLKEDGYQEVHTPFVMPRSLWERSGHWAKYKENMFI
TESEKRLFALKPMNCPGHVEIFKQGIKSYRDLPLRLAEFGSCTRNEPSGSLHGIMRVRGF
VQDDAHIFCTEEQISSEVSKFCTLLKRMYADFGFAEDKILVKFSTRPEQRVGDDATWDRA
EKALSDACTYAGLEYEIAEGEGAFYGPKLEFTLIDALGREWQCGTIQVDYQLPSAERLNA
EYIGDDNNKHHPVMLHRAALGSLERFIGILLENCAGVLPPWLAPVQAVVIPVAPPFADYA
EKVREDLDLMGFRVTADTGSDRMNAKIRKYQEEKVIYQLIVGQNEMDTNSVAVRMRKGGQ
KTMTVKEFGEFLKEKTTSFSQDAE
>TPE_0462 TPE_0462 histidine kinase-related ATPase 489134:490285 reverse MW:44336
MEKLMKNNFFIFIHYFLIISCAIQAVFQNGYLSYIQLISCLIIMILSNIRMFFIHKTEAF
FFILCLCDFAVCSALFFIEKKPSFLLLTIPMIDSLYYNRFPQNLISGTIGLIIFSVTSAY
KPLYTSVTDFIILFLISAQAYSFKLYNTGFIKQEKIIEDLIQKNNELSESVLNFEMYRES
VEDLIMLKERNRISREIHDSIGHGLSTIIIQLNALQAIAKTNPKMLQTQLTYLNEFAKKN
LDEIRFALREIKPTDYNKYETIILIHSLVNEFKKLTSINVQFTFSKNIRVITEEQNHAVY
KAVQEFLSNSGKYANAEQITIHFSYTENYLVITMKDNGQGCLKITKGIGLKAIDERIKEA
GGSVFYKSLPEVRGFFMQINIPI
>TPE_0463 TPE_0463 ATP-dependent helicase HrpA 490486:493041 forward MW:96392
MKYKNLPVYEQKDRILEMLEHNQVIVVESPTGSGKTTQLPVILHEAGYSGTGIIGVTQPR
RIAALSVSEFISKQLGEKMQSIVPWHKPCIVGYKMRFEDVTSPDTKIKIMTDGILLQEMK
LDPWLSKYSVILVDEAHERSLNIDFILGLLKRVIAERKDFKVIISSATINTDLFSMYFDG
CPVIKIDAITYPVTLIFDPPAITASTDTLNAETALMDKIASIVGRILSEGRSGAILVFLP
GERAIKNCIERLSKEPWFKKLFPLPLYGRLSKEEQERVFKSPPFGKKKIVISTNIAETSI
TINDIAAVIDSGLAKLNFYNPFTFTSSLDETVISKASCNQRRGRAGRTQEGVCYRLYTRK
DFESRQLYTLEEIYRTDLSEVVMRMAELGIYDFENFDFISPPGKKGIIGAVDTLNMLDAL
EKDNSLSNIGKMMCSFPLAPRQSRIIVEAIIRYPDLIEEVLIAAAFLSARSPFIFIDGEE
IEARKAHSLFDEPMGDFASFLKVFRMYCKAADKERFCKIHYLDERIMAEIINIKEQLELI
VSDMGVPILSGGKIDDYLKCIAKGMIQFVCAAQGKDCYRSLTTEKIFIHPGSCMYKEKRQ
FIVAGEIVRTSRMYAMSVSPLSKKIIEEVAPALLDKKEKTSQRSVKNSEEEKDKIKEDSV
TIEGEKYSIKKIKGKKHIILPWENFKKTAAEIKEKYGIDGKTQNGALQQLKGLRGKIEMR
DCELLTGEKLDLIFNVVNNFNIEPLTKKEEEDIRLKNKNFTVPQDIENLIVYIQFLFRTT
IAKQKNKQLGFITLFCNGEGTFWFKTSRGFHTALHESLVSLQSLIDLAGENFTNEQKQAV
SGIYGKMSKII
>TPE_0464 TPE_0464 hypothetical protein 493195:494748 forward MW:57941
MKNIIKTVFAGIFTLVFFAACDMGNKTALLDILSQKEVGAPEKIAAVNLISGERRKNVKE
EVFNALGIAAGNITASDAAKKIAAASNTTVNGIAFEENRALAYDDKDGTFIVSVKGTKDG
VRFETRIEANGFTHPYINTSLGGVIYKERYLIFDKAIEKNLPLETFITEANNTNGIGYVS
FEYTLNGNDKTVTIGNNSAYSLTASFSRNRNNTIKLTANYSVILRTYPNFEGKEGISKNN
FSSKVIKDDEKYFEEKDVFDYILNKVKNDTDFIKVYSDGFASEYYARAIMLNQAGNLFDE
TKIKEYKDLYEKDGGHIKIEDITAAVYNIRNGGINADDYKGELTVTYYIAKKDLVTEYNV
NKISKTYTVIRSGFKTIKKNALTDSNGKKILTFSIGKNNGKRDKWLDKEIKNAALIDRNT
GAIKDDYSDWFNLKSEVLNNNDTVGYHLILNGESYSSMLPSAQEQFLIKTQDTDQHILIQ
RLILSKDKGNENLNIEVLFMGGDENNPVKFSIKPNHY
>TPE_0465 fhs formate--tetrahydrofolate ligase 494999:496546 forward MW:55433
VPYSVIDDDKVKKNNLILVTAITPTKAGIGKTTVSIGLALGMNKIGKKTVVALREPSLGP
CFGMKGGAAGGGYAQVLPMEDINLHFTGDFHAITSAHNMISALFDNYIFRNQGTSKAIKK
VLWKRVLDVNDRSLRQVITGLGDGNGVIMESGFDITPASEIMAIFCLSKDIEDLRRRIEQ
IILGYDTENNAVTVKDLGIAGSIVVLLKNAINPNLVQTTENTPAFIHGGPFANIAHGCNS
VIATKTALTYGEYVITEAGFAADLGAEKFFDIKCRKAGLNPKLTVIAATTGGLKMHGDVP
EKEISKPNADALKKGLANLDKHIENMKKFGQTVIVALNRYGYDQDSELELVKKHCEAQGV
GFAVNNAFVEGGKGAVELAELVVKTIAEKPSKPLQFIYDDGDAVKTKIGKICKEIYGARE
VTYSAAADKMIKKIEESGFGKYPVCIAKTQYSFSGDPKLYGVPKDFEMNVRDVVLNSGSE
MVVAIMGDMMRMPGLPKDPQAIHIDLVNGNIEGLS
>TPE_0466 TPE_0466 LysM domain-containing protein 496699:497190 forward MW:18107
MNKILKMLAIAAIVSFVFSSCGTPPPAPPAEKPAPVMEDPKPEPEPAPAQEAAPMAEEPM
DVPVKEYIVVAGDTLSQIALKFYGTREKAYYFPIIMTVTPGVIKHPDKLTPKMKLLIPDF
ELFMKHSASKEKSKPDFEKCIKIYEDEGRSGVAQSLRMRVQKF
>TPE_0467 yhfE peptidase M42 family protein 497199:498338 forward MW:42555
LGIYDFHKNCFPVFFAGKFFFALTGAFVMEIQKDYLRYAVELSKELLQIHSPGGYTVNAI
DRLKKEFDSLGIKYTETNKGAIYGTIEGKNTEKHRVVSAHADTLGAMVRQIKPSGCLKLA
PIGGIAFNSIEGETLYIITRTGKIITGTGLPEKASVHIFENIEKEERNGETFEVRLDADT
SSKEETLKLGINVGDFVAFEPRTVETPEGYIKSRHLDDKACIGMMFAVCKYLKEKNEKPA
YTTHFFISNYEEIGHGFYGIPKECFEVLAVDIGTVGGLQNSDEHAVTIIAKDSRTPYDFG
FRHRLEELAIKNGINYRTDVMFRYGSDSSMYVLQGFDINFACAGPGVSATHHYERTHLDA
FKATIDLIYAYTMEELKCF
>TPE_0468 TPE_0468 hypothetical protein 498329:498784 forward MW:17611
VFLNCVKTAISKPFTPFLLTLRVMFILFAIISFTACKKEYSEVFDIDELKEIAAEAVLII
NEKSWDEIRSLSSQEFKERFTDDFISLNLEPVFAVAGKYKFTRSSFFTESSDEKNSRKTG
IVIVRTKYENKTVHFTFNFNEKKELCGMFIY
>TPE_0469 TPE_0469 endonuclease/exonuclease/phosphatase familyprotein 498803:499888 reverse MW:41504
MNKPKIIAYSLLGIIAAGFLFVILFFLFFTIMEYRPKKLETVSVNTESKNETVQSESSLK
ILSWNLGYCGLDAKNDFFYDGGKAVVARSKEAVLENFEFVKQTISEINADFNLLQEIDVK
SKRSFYVPEKEMLQSYLKDEDSCFAANYNAVTVPFPFFNSLGKVHSGIFTSSKYKIKSAE
RHRLPGSFPWPLKTVNLKRCLLVSQLKTEIPDKDIYIINLHLSAYDSDGSMRKQELEYLR
KLMLELYGKGHWVIAGGDWNSLFPGVEKDLFKPYTTDDSMLYWIQYLNKDFAGADWKWVF
DKTEPTVRLLEKPYIKGENYTTIIDGFLVSPNVEILSVKTEGMDFAVSDHQPVIVEFKLK
K
>TPE_0470 TPE_0470 AMP-binding protein 499952:501877 reverse MW:72056
MSIKDKSLPLLLKRISETYPDIGAQMFKSEDKEFHTLSYKSLYQTALDFSAGLIFFGCKP
KDHVGLIADNRKEWLHASFGVMNLGAADVPRGCDATEQEITHILSFAECKFAILENEVQI
TKVLKNIKDIPSLECIIAFDNADFKKLEAEFNLQARNIKFLTYDEIIETGKKERAEGRIK
PEEFAEKVELDDLASIIFTSGTTGNPKGVTMSHKNFMAQLEELQERIIMKPGEKAISVLP
VWHSFERACEYVIIISAGTIAYSKPIGSILLADMQIINPVLFPSVPRIWEAVYDGIFKTM
KKRGRPLYYLFLFFISVGVKTMRQKRRVLGLCPHFQRRTKILYPVLSFLPLICLAPLYFI
GDLIIYRAIRKKFGKCFKAGVSGGGALPPNVDEFFWAIGVNVVEGYGITETAPVISVRPM
PRPVFGTLGKPLKCFQYKIVDKNGNELGCGKKGVLMVKGEPVTKGYYNAPETTAEVIDKD
GWFDTGDLALTTIDGELILRGRKKNTIVLRGGENIEPVPIEVKLQESPLITTAVVLGQDQ
RFLGALLAVNGENLKQWAENQGFKNVPVETLINEPAVQKLYEAEVAELINAKTGFKIFER
INKIVLLPNEFKAGQELSAKGEMMRHKIVKLYREEIYELFK
>TPE_0471 TPE_0471 hypothetical protein 502066:503298 forward MW:48253
MDDPLLSVYKKVVAEHLEVIKKLLDYGKKYYKEYEKVRSEYGLDKKLGFNFFTAISEKYN
CENLHAGILRLILNPNNKEIGNRKFLDCFLELIDCKNVFKKSDKVRCLREKKYSDILIRN
DSKAIIIENKINPTVCIPNMPAQYMEIVKKEKLEVVKIVYLTLADDKKIDILSYVGKYKN
FFKNPESKLYYLAIIDTVKKDLVHWFLPKCIKIAEKQEKEKKLEKSFSVFLRHYQTLLIH
LGGEIMMRDAQKELIHEIYTNKEYMAAMGNLKDLITKEWLVNELREECIAEEVMKSDRGY
LWHSCGRTMYKQIHKTDEFAVAYYTTGSYGFISLNEKGIFSKDLKKKLTAILSDSCFDLN
SGDTLFSKDENPQWIYREFSYWGTLTIGERAEMISKKLKMLEKKCHIKGK
>TPE_0472 TPE_0472 TetR family transcriptional regulator 503355:504014 forward MW:25540
MLFKTKTESEKKISQCDTRALILKCAAIEFLKNGWEKSNIRKIAKEAGVTTGSLYFHFKS
KADIFEELVKDTYEELLRMQKKMYEDHFAIPIKEAEKRKAFRLQGRRSIVEYSYKHSQAV
KLLLCASEGTEYSDLFDKMMEITRNADICAFNECKKWGILEDIIDTDLIIAIDKTSWRCL
FEPVCRDIPYEKAVKYADLISDFYEAGWCKIFSGIAENR
>TPE_0473 TPE_0473 sodium/glutamate symporter 504214:505380 forward MW:42064
MVETIGFSVILLILGRFLRKRVSFFSKYCIPAPVIGGFLFAILHLVLRSQKIMYIEFDDT
LRPFFMTIFFTTVGFNASIDTLKKGGLMTAKFLAAAIILAALQNVIAVVLAPVLKIHPLL
ALMTGAAPMTGGHGTAAGIAPTVEAMGMTGAEAVAIAAATFGLLAGSLLGGPIANRLINK
YKFSTKHENIKILVDDEEVHADLNASKFLNAFFYILITMWLGIYVSRLIGKTGLLFPTYI
GAMVVGVILRNVFENTKLKVPMNEVAVLSDVSLTLFLAMALMTLKLWELASLAIPMVILL
LAQVILAVVFIYFITFRIMGKNYDSAVLCAGHCGFGMGATPNGMANMQSVCERFGDSKVA
FFVLPLVGSLFIDFFNGAQITLFINLFK
>TPE_0474 TPE_0474 ABC transporter ATP-binding protein/permease 506082:507842 forward MW:64532
MLKHYFALSDKGSRDLNTAVVIAALGNLFLIVPLALALYALQELLKPLDGGTAKTINPWL
LSGIAVLIIAVLFLLEKFKYRKTFNTCYEESANVRISLAETIRKLPLSYFGKKDLSDLTA
TLLNDVTTMEHAIGHTGAELLGAAVSIIVSAAMLAFFDRRMTAALFIFAFIGFLLVYGSR
FVARRRAVYVNSLQLGVYNSIQQLLDTIKVLKSSDKKEDYVERTKAAIAHATKEATKAEF
LVGAIMIGSVIVIRFGFPLVIAVGAILFARGELPLFTYLVFLLIAGRIFEPLTTVFMLLG
EFFYARTAVERQQEIINYPAQTGSETFQPQGYDIQYDNVSFSYNDENNDEKGHETVHGIS
FTAKQGKITALVGHSGCGKSTVARLAARFWDISSGTVRLGGVDVSTVEPETLLTAFSIVF
QDVVLFNDSVYNNILIGKQEASREEVIAAAKAAQCHEFILQLPQGYDTVIGENGYTLSGG
ERQRLSIARALLKDAPVILLDEATAALDPENETLIQEALSTLVKDKTVIVIAHRLRTIEH
ADTIIVLKDGTIEAMGTHEELMKGDSSYPVMYKLQKESAEWEITHD
>TPE_0475 TPE_0475 hypothetical protein 507881:508462 forward MW:20952
MNNKLVLKDFINIAIFSVIYFVGLFVVGTPLGFLVVTYTAFPFAASLILGIVAMFLLAKC
PKPFALFIFAALPGCLMTLMGHTPVVAAHSLLVATLAELVRKLFGYDTVKGSIAGYAVMS
LHFCGAFWQIFLLKEQYYALTEKMMGAEYATELVSLPLWIMPVLYVTAFIGGILGGLLGA
KLLKKHFAKAGLV
>TPE_0476 TPE_0476 hypothetical protein 508718:509371 forward MW:23960
VIAMGASITIVVPLYVEILSILLFAVLFITNGQIKTAVKLTVFFLFLASLTYVPHHISFV
RNIVLPISFMVRRFMMPIVAGKYLIDSTPVGLLMNALEKLRLPYSLVITLAVMFRFFPTL
SEEYAHIKNAMKMRGIGLNMLNIIRRPLLTLEYVMVPLISSASRIGDELAAAGHTKGVDA
PFKKIRYKTAHFTAADAVISGYIIAVLAAAVFSRVAV
>TPE_0477 TPE_0477 ABC transporter 509368:511023 forward MW:60956
MTETAIALENIMFEYGASGGSESAAVLNGEGGRASAIDGVSFTVQKGECLLLTGISGCGK
TSLLRLINGLIPHYYEGSLLGEITVSGESILHRPVYDISKKVSTVFQNPKSQFFNLDTTS
EILFFLENMGTRFEKMHERLNFVSQFLHIEHLLDRTIFNLSGGEKQMIAIASALASDTDI
ILFDEPTANLDIFYIEKIKEALRLLKESGKTLIISEHRLYFLKELIDRVLIIKDGKIACT
LSGEAFSALTEEKRKELLLRPIEMNRCVFSRSAANLGSRHERSADGSACDCRAGQLVIEQ
LIYRFPKDTKDFLSVQNVKMDFGKVIALTGKNGQGKSTLAHCLTGLLKARKECVSVNGKT
VNAKQRLAISYMVMQDVGYQLFTESVEEEITLGKNKNRLRKYVSPSSELKGENSKVTGFG
SELSTESVLEKMHLTDLKDRHPLSLSGGQKQRVAIGSSVSSGANIIIMDEPTSGMDYFHM
KETAALINTLRSPERLILIISHDFEFLSLTADEIIVMEKGAVLSHAPFTEAEAERVFEYL
KTLTITTNNSI
>TPE_0478 TPE_0478 ABC transporter ATP-binding protein/permease 511041:512996 forward MW:72038
MKQTKKQERPKSVVSRILAYAGKHKIFIYFSLFLSALSTIAMLVPYITVFYVMREIISAY
GTGNLADIHRILVYGLTALASAAAGFLLYFGALMCSHITAFNLMGNLTMRLTETFARLPV
GWHTVHASGTVRKVFEKNVGSLEGLIAHMLPDTVQNTVSPLALLFLMFFYDWRFALISLL
PLVIAFVLQSALMGLSRRTNFMQNYENALEKMNSAGTEYIRGIAVIKTFNQSVHRFKDFY
SSIINYRNYVLAYSMSWENGYSAFLSLLKAGFVFLVPAALLLPSSASTGETYIRFLYGFI
FYLSLSPVMYTMMMKIMYGSQLKIQGGEALNRIEAILNEKPVPEPESSVMPVRFDIAFKD
VVFSYKDTGAVQTGGTAENGGNAKPAENSVWDKDAVPPGGTDAGAQEEAAAKSPTAAFRH
TINGITLTVPEHSFTAFVGPSGGGKTTLVNLLGRFWELDSGSIAIGGVNITDIKTDDLMH
LVAFVFQENKLFKESIFENIRYGKKDASREEVLEVLRKAECTDIIEKLPNGIDTVYGTQG
TYLSGGEAQRLAIARALLQDAPIVVLDEATSFADAENEHKIKKTFSALLKNKTVIMIAHR
LSSVVNAENICLIDKGRIAEQGTHIELLERNGMYAKMWRNFQTGINWKLAG
>TPE_0479 TPE_0479 hypothetical protein 513170:513550 reverse MW:14240
MMKKFFFTSIFTIVLLSLTGCNHRPEIDKKYPVWYTSVSYSKFSTEAVPLDDGKYIIDSP
PEDFIKKLGEPDNEFTKDQIVKHLISNGFNKYTANIAANDMLTRGYGRICSRAGDGVHII
IVGKPL
>TPE_0480 pheT phenylalanyl-tRNA synthetase subunit beta 513713:515455 forward MW:64716
MPKIEVNENLFFKMLGRRCGYDELEEILTSAKAELDEIPDTALPENERIIKIELNDTNRP
DLWSTAGLARLLKIHNGAPSNNDEYVKFLSNKNEEKSSGGKTVKVSPEMKTVRPFAAGFI
VSGKPIDSLMLQDIIQTQEKLCRNFGRKRKSVSMGVYRSALINWPVFYTACDPVKTSFVP
LDMEKPLTCRDILKEHPKGIEYGEIIANQKLFPILKDSKGEILSMPPIINSAKIGAVKTG
DCDLFVEFTGTDMASILLAANITACDFADSGYKILPVKIEYPYETGFGKSITTPFYFQEP
AYTSVQAVNKLLGSAFTSEEIAEALKRMDCKTEIKADDTTGKITVIPSPYRNDFLHEVDI
IEDVMMGKTVSFFKPETPNEFTIGRLLPETLLSRKIKKLAAGMGYQEMIFNYLGSKKDYI
EKMCIDGKDVIEISNPMSENYQFVRSSIIPSLLNAEASSANAVYPHKIFETGKIAFLDEK
DLTGTKTVQSFGFLTAAQNANFNDAASETANLLYYLGMEYKVCETEDPRFIKGRQAGILY
NGEQIGIFGELAPQVLENWAITMPCYAGELNIERIIGNAE
>TPE_0481 TPE_0481 V-type ATP synthase subunit beta 515503:516984 forward MW:54864
MKGIEYKGAESIDGPIIIVKRRDNVFFGEITAVRDRAGNIRTGRVIDISKDYCVIQIFGT
TSGLSLSETGVEFLEKPMELRVSEDLMGRIFDGLGNPSDGYPAVFSSEMRNVNGNPINPF
ARIYPRDFIQTGISAIDGMNTLIRGQKLPVFSGNGLPHNKLTAQIIRQAKILSADEQFVM
VFAAMGIKYDVARFFIDTFEQTGVLSRVVMFLSLADSPSIERIITPRCALTAAEYLAFEK
GKHVLAVLTDMTNYCEALREISTTRGEVPGRKGYPGYLYSDLAELYERAGKIKNSSGSIT
QIPILTMPNDDISHPIPDLTGYITEGQIVLGRELSQQGIYPPVASLPSLSRLMKDGIGEG
MTREDHKDVSSQLFAAYSKVKNIRNLSAIIGEEELSVSDKQYLRFGDLFEKFFLNQGEYE
NRSIEQTLDIGWALLSVLPKEDLYRIKPEFILKYMEKARNNISGELLAELPQLEAVGKKT
EENEAVEPSSLFV
>TPE_0482 TPE_0482 V-type ATP synthase subunit D 517000:517626 forward MW:23913
MAKLNIAPTKSNLLSLTEQLRAAKDGYDLLEQKREILVMELMKMLDKVKILEKEINKQIS
VAYPALRRMFIAVGRNETERLAKTLNYEFRFTEKTVTAAGIRFASISAELPKRTLAYSYL
DSFADCDKVMIDFFKLLDLLTEMASIRTIVWRLAGEVKKTQRRVNALDKQVIPQTSETKI
YIESVLEERERENVFVLKALKSKAGKTV
>TPE_0483 TPE_0483 UspA domain-containing protein 517623:518111 forward MW:18220
MIKPLFQNILVIITGSEASINAAKYAILMAKLYRCKVHAIYVVDTATIKQLTLNRIFIEE
EGLEYKNSLQETGSRYLSYVHELGAEKNIEVITEITQGSVSAEVLNYADKHKIDAILLAC
EDAQTDNSKDMLAKTFHSILTNSECSLLLVNEKMIEQLYKMA
>TPE_0484 TPE_0484 OmpA protein 518162:522247 reverse MW:149538
LNTSIAKRIFIFSFIVLSLSLFAYDPVSGSEEKLTLQSPSTAGGRASVTGGPFGDTVPGS
LAVNPALGGAEQRPILDISYLLLAGLKKEEKGFGHTANLAVLYPARWGTIAGSLHFLNSE
FNSLKLGTMGGLRFSYSKDLTEKFLIGIGSYADFGKDWGLGLDIGVLYKFGNLGFLKDSK
LGVSITGIGKTFNPKTTGIKGKKSSGSPAMFTPHAGFASTFVDIDGFKLGMHLDISAPLF
QNFVMNTGVHTEIADIISFRTGFVINAVEAHYKKQTFIPSFNLGVKIKINSAKDKNSFMA
KQGWEESELRPEFTAKPFYNGIWAFGGGVNMHFGLKDDKPPVIEAGIPEGGTVYFSPNDD
GENDAMEIPLKITDKRYVTAWSCEIKDENGNTVRTIANKIPLREMKDAKTFFKLLGSSKK
GVDVPETLRWDGRTDSGETAPDGKYTFVIRAEDDNKNTAETEKYIAVIDKTPPQVTLLKP
ENSSDLIFSPDGDGNKDVFVFENTGSKEDLWTAVITDSAGKPVRTIKTENSELKPVSWDG
KNDEGKIVPDGRYKYTVGAVDKAKNKTEKTLSNIIVDTNKPSINISINKKAFSPKSDSNK
TIEFTPSIPFTNGLTEWIIEVKNESGNTVKTFLGNSKKIEKITFDGKDNSEQILPEGKYK
AFISAKYINGYNPKTETPTFTLDITPPDAEVSVSEKIFSPDGDGKLDSVIFTQSQKAEGK
WTAEIYKTTNGNKITGSPVYKAEFGNILPNKFEWTGRKSDGSFAEDGKYAYILRGTDEAE
NAASSKPVIVELNTEKADIILQSNYLAFSPNGDGSKDVIEFYPVVKSLTGVSRYKVTIKN
SEGKQVKTFEGAAPPKKITWDGKPDNETESKTIFSPDGKYSAEFEVELANKNTAKSVIPE
IIIDTVYPEIQISAPYLTFSPVAGNKKKTLPITQISSQEKLWTAEFIDLKNKPVKTYKWE
NKTENIEWAADDNLGNKVQDGKYSYAVKAEDEAGNKTVQRLDGITVDSREAKGYITAKYP
VFSPSGNGKNSVQEFSLLTNIDAEIANWNMQISNIDNGNVFAEWNTKKDGKLPKQFRWDG
KNLETGKLSEDGTYMAVVYIEYKKGDIVTAFTEPFILSSKPAKLGVTLKPKYFSPDNDGI
DDDLFIALSAETPAGIADWKFEITEPEENGGRLFWKTGGTEKITNEIIWDGRSLKGETVQ
SATDYPFTFTVTDKAGIVSVYRGYIPVDILVIRDGNKLKIAVPSIIFRANAADFDGLDAA
VVGKNNAILKRVAEILNKFPEYQVQVEGHANTTTGTEKEEVTALIPLSTLRAEAVRKFLI
ANGVRSSRLSSIGMGGSKPVVPLSDKDNWWKNRRVEFILIK
>TPE_0485 TPE_0485 Ser/Thr protein phosphatase family protein 522499:523326 reverse MW:30274
MKQTVKIFMGGDVCGQAGLNTLKEQLPKLIKNENIDFCVVNGENTANGIGIRDDEAEIFF
NLGVDVITGGNHTLERFDIRQNFGKDGRVLRPHNFPVTLGSGVIQIKKNGISYIVINLQG
RENMRPIECPFKTLDSLLCGKDEIAKELRPEDFENSISVIDFHAESTAEKEALGFYADGK
ITVFGGTHTHTQTADERMLPKGTAYITDVGMIGAKNSVIGGSYEAAIFRATTQVPQKAEM
NKTDELIFCGIITEVDVESKKAVSIKRISILNFRN
>TPE_0486 TPE_0486 surface antigen 523698:524708 reverse MW:35661
MKRLLNVRIRELKTPILVGSVLTIVFIVTGFFSGCPKTSGRKPTGSTGGNNTPAVTPGPY
VKVPYADLETYLRDTASIEKLNYIEVTGPIPKEAFKGSDDNPGELGQKLKDHSDKKVALK
IAAYPAGLTSMENCFADCTGLTTAPAIPEGVTDMGWCFYGCKNLTTAPDIPAGVTVMSGC
FSDCKNLTTAPAIPESVTDMSNCFAGCKNLTRAPAIPKDVTDMERCFQDCTGLTTVQNIP
VGLTNMGYCFYGCTSLTTVPDIPASVTDMGYCFYACTKLTGVTLNCNYSAGKFDSAFTNC
GNLADGSIKVPQDQLDKYKAGAGDMGTAKEKFAAIQ
>TPE_0487 TPE_0487 hypothetical protein 525141:525260 forward MW:4245
VLCELCGCILTAKSAKSAKILFYEPFVFLCVLCVLCGFV
>TPE_0488 nrdA ribonucleotide-diphosphate reductase subunit alpha 525907:528528 forward MW:99686
VLLGELTTSLTGTLKILKIFIYTYGGNFMQIIKRNGEKKEYEPEKIAMAIQSAFESVENS
PHNNLNIIIPPLVKEIEADIKELSKNGNLVQVETIQDLVEKTLIEHNYYAEVKNFILYRV
SRTKRRDARQTITRFFPSVNIQPVLTGIQNEFTSEEYNLNLLAHKFLSFRKENMSEADSL
SMLIKASVELTAQDAPRWEFIASRLLYFQFGLKLKTELEKRRINSFYEKIKYLENEGLYG
TYICENYSRAEIEEASSFLAEERNNLFTYSGLDLVLRRYVIHTHNNITLETPQEMFLGIA
LHLAMKEKENRMEWVKRFYDMLSTLKVTMATPTLSNARKPYHQLSSCFIDTVPDSLDGIY
RSIDNFAKVSKFGGGMGLYFGKVRAVGSPIRGFMGAAGGIIRWIKLANDTAVAVDQLGVR
QGSVAVYLDVWHKDIPEFLQLRTNNGDDRMKAHDIFPAVCYPDLFWKTVRDNINAPWYLM
CPHEILKIKGYALEDYFGEEWEQRYKDCISDGRISKREIPIKELIRLILKSAVETGTPFA
FNRDHANKMNPNPHKGIIYCSNLCTEISQNMSEIKSVNTEIKTEEGETVVVTTTKPGDFV
VCNLASLVLGNINVKDKFEIEQTVLAAVRALDNVIDLNFYPVPYAQITNAAYRSIGLGVS
GYHHMLAKNGIAWESDEHLNLSGEVFEEINYAAIKASAQIAKEKGSYKYFEGSDWQTGAY
FEKRNYNEERWQNLKEKIKESGIRNAYLLAVAPTSSTSIIAGTTAGVDPIMNKYFLEEKK
GSLMPRVAPSLNFETYWLYKNAHSIDQSWSIKAAGVRQRHIDQAQSVNLYITNDFTFSKV
LNLYIQAWENGVKSIYYVRSKSLEVEECTSCSS
>TPE_0489 TPE_0489 hypothetical protein 528500:528673 forward MW:6591
LKNVQAVHHRLFIKKPNCYPPSIDLCLKTAELPSIKKTFRKVYTGLIKTLLIFLLKP
>TPE_0490 TPE_0490 class-V aminotransferase 528639:529817 reverse MW:43269
MIYLDWAASAVPQEDACIKALKKSFLNFANPSAKHCMGEAARFLLEEAREEISYTLGIKK
NLTQEGSKKSLSGSEKRIFFTSGGTEANHIPLFAMMTAPCSICISSLEHSAFREQVKIMQ
QLKFKVLVIPSDKNGIITPEAVLKTVEKDTGFVTVMAVNNETGAIQPIAEIGAALEEFTK
GRRKIHFHTDAVQAIGKIPFNLLNLPIHSASFSGHKIGAPRGIGFLYTAKNIEPFIRGGG
QENGIRPGTENLAGILALAECLKNYSIDEKEHFSKAQNLMDYLIEELSKINDVTLIPQTR
LENPQNFSPWILQFAVRQLTGEVLVRCLSERGICISTGSACSSKKHSRPVLDAMKVDRAL
QMNAVRVSIGRTTTLDELKEFVTVLKEILKEF
>TPE_0491 TPE_0491 3-dehydroquinate synthase 529814:530875 reverse MW:39658
MTDLFSFTTVQGTTNIFYCEEMELPILQSEDAVYIADTNTARFVKQAKNFSSNIPLIIIE
SGEENKNFTSLELILKTALDAGLSRNSIFIGIGGGVICDLTAFAASIYMRGVKCNLVPTT
LLAMADASIGGKSAVNFLNYKNMIGSFFKADEIYIIPEFLKTLNDKEYFSGLAEIFKIAL
LYSPKLYQIFLEQSEKILNRNEELIFEILKRAIISKANVVTRDFYEKNERAYLNLGHTFA
HALETVSDFKTVSHGEAVAWGISRALRLGENLGLTDCEYANEVCSIIKKFGWCTEAVPQC
LVHLKNEFANKIIAAMKKDKKNMHGKIRVILQENIEENLIYEAEEKDIKAVLI
>TPE_0492 TPE_0492 MTA/SAH nucleosidase 530877:531605 reverse MW:26066
MIGTKTIGIFGAEQQEIKLLKRYLNGGSVKIAGINFYEGIINGQKIVLACSGIGKVNAAM
CCQILISEFKVNLIINTGTAGGLKEGLNVFDIVVSSDAVQYDVNAADFGYSLGQVPGTKS
AYWISNKGLKNLAVKAFKKLKLENKDFKNIKSVEGRIASGDTFVSDKKLRANIIKNFSPA
CTEMEGAAAAQVCVLNKIPFLILRSISDNAGKQTAAKISYDEFSKQAARNSAQLVLEMIR
QV
>TPE_0493 TPE_0493 hypothetical protein 531757:533043 forward MW:47903
MNEPPPQWLNLLILAVLLFLSMIFSSGETAYLSVNKLKIKYLREKKNRQAARVEKILQNK
QKFLTSSLIGNSIVNILISVILTAIMVELVGSNGLGIAVTAATIAILIFGEILPKSVALV
FSESIALKFSVFIMFFMNIFSPVVWIISGFTASVLKLFGIKNTDSNQALTDEDLKDFFDV
SEEDGTLRSAERGVLEKILNYGDISVKNIMTPRPDIVAIKTDVSPKEIIEISQVSRFSRF
PVYEEAIDEICGIFYIKDFLFAEEDEIYFDIKKYLRKPVFVFENTELSKLQEIFKTEKQN
MVVVIDEYGGTLGIATLEDLNEEIFGNIADEYDSDEAAADDISITEDISDNSVHCILGNI
RLSDLNEELGTSFSSEYYDTIGGLVMEKFGNVPEINSSIKIENYIFTVTKTEGNRIAELT
AELCGDDE
>TPE_0494 TPE_0494 hypothetical protein 533040:534317 forward MW:47489
MNLILLIIEFTVLLLCAAFFSGTETGITAITRSQYKTIKKSKTKTNKRISFLIEKKDEIV
SATLIGTNFVNTLSSGSVTAFVLAEYGQKYLPSATAITAILIIIFAEILPKAFATQKPVE
LTKAASHILCLTRFILKPPVFIFSAMSKFIIKVFSKNKKTSPITLSEDYLKTLIDISLAD
GTFQTGEHALIMRAVKLHELKLHSIMTKKEDMTAIEINSSFDTMVETFKKTMFSRLPVFD
TEKDNIAGIIHYKDLLFYKTKTHKKNGINIRKIIRPTIFIPKTANIFSALKTMSKNKKNM
AFIIDEYGNTAGLITIDDISSAIFGSIQDEYSKIKNDPAKNLSIIDGNHIRIPAAIPIIK
LNEILRTNFHSEYNSTIGGLILERAEYLPKENETIKIGKVEFTVEKIENSKIISLIADVS
ELIAG
>TPE_0495 TPE_0495 hypothetical protein 534383:535348 forward MW:35509
MSQNKKINKLASYCRNTVYSPERIKHYARVKHNIFKIYIAVLILLTSCASPPVTRIAYPY
KPEKLNLNWKSICSGIEIADIYDKNLPLIGHIVKIDLQNPDISVITSEPALFKNNEGLIR
AETTYNFAKRHNTVVAFNAAAFQTSSRLSYLFDSHRKILGIHIAEGKQMSPVNESSAAIL
FFDKGKAKIISRQTERAVPENTVCAVSGFSVILRNKQIVKSSVNVRDSRMAVGLANGGLT
LFVLSVEAENTYKSQGLTYDETALLMLELGAEDAMQLDGGGSSTLIINEKGKQRIAAPTI
GPLILRRVASNVGIIYKHLQK
>TPE_0496 TPE_0496 oligopeptide/dipeptide ABC transporter peptide-binding protein 535359:537317 reverse MW:75433
LKTNFSFSINFNKFATFFFLLSLYGFFLISCKPETSASYSEQSAVSSYNAILQNEMRTTP
DFSCPPVKAENFYVPDTPSYLQWYTSEPKDISSQGLKKGGAYYTYLGDIPTSFRYAGPGA
DNISVRLFNTQMPFLWESLESREFMPCAATHWAVDLKEKTVYYKLNENILWSDGNPCTAS
DWIFAHKFLSSKQIIDPVKNNYSNKLSATLLNDYCISVKFLGKENLTEYELLDVTNFKPI
AEHFYGGEIPENWIEKYNRIAEPTTGPYVLTEYDYNKGLKFSKIKNWWAHSYPHFKGIAN
FDEIYYRIIIGNKKTAFMKFAIGLFDIIQIDNAAERERAESCSDVHNGFINIWRGCYQPV
QGPNGLFFNTKSFPFDNEFVRRGMYYAIDIDGLITTVFADKVNRLHTMGTGQTFGKTEFN
NLNIKKPSFNPKKAMELFSEAGYKYINSSGILINEKGKELSFVIIHNNPEMNEIFGFLYA
QALKAGVNLEFKYYSGGMTNKISSRDYQAWWGALPSYRIPDNYTLLHSSFANKKTFENFF
GYSNPELDRLLERFNESGLTYEEKAVINREIEKIVDEAALMVPSYYKNTIDVMAWKWICF
PSWLNMRYQNNLDNPMFGYMWFDAEIEAECKKAKAENKMLEENSYSLSGRYK
>TPE_0497 TPE_0497 oligopeptide/dipeptide ABC transporter ATP-binding protein 537380:538339 reverse MW:36033
MSEKQPIFEAVNLVQEFLQGRYSKNIVHALNGVSIKVYEGETVGLVGETGCGKSTLCRAM
MRLYKPTSGTVKYKGQDITDLPERKLKEVRRNVQMIFQDPADSMNSRMNVGYIIEEPLLI
QTRLSPKQRQEKVFRLLRDVGLPEDAYYRYPHEFSGGQRQRIAIARALALDPKVVVCDEP
VSALDVSVQSQVLNLLLDMQKERNLTLLFISHGLNVVRHMSDRVAVMYLGSIMELATSSD
IYMKPLHPYTQALIAAIPEPDPERRTRRIPFTGEIPSPINLPKGCPFHLNCSKRIDKCSA
EKPVLREIADGHMCACHIV
>TPE_0498 TPE_0498 oligopeptide/dipeptide ABC transporter ATP-binding protein 538339:539340 reverse MW:37002
MELYMSADELLIIEDLSVAFKTGPGKPMEVLDKIALKLERGKTLSLVGESGCGKSVTASS
IMRLLPQPYGIITNGRIMFEGQNILDLPIDEMYKKRGSEIAMIFQEPMTALNPVHVIEKQ
IGEVFELHRPEIKKEERTANVLNVLKDVEMPSAEQRLKNYPFQLSGGMRQRVMIAMALAG
HPKLLIADEPTTALDVTVQAQILALIKALQVKNNMGVLYITHDMGVVAEVSDTVAVMYAG
QIVETADAVTIFKNPRHPYTRGLIASMPKMDSEPKTHLPYIEGTVPSPRAYPATCRFADR
CSYAVDYCRSNTPVLEEVEPGHVIRCFRAKELE
>TPE_0499 TPE_0499 oligopeptide/dipeptide ABC transporter periplasmic peptide-binding protein 539389:541410 reverse MW:77547
LKHIKLPRFFNNIFFIGDIFMENIKKFTATIAVVLAFIMLTSSCGGGKTGGASAAEGAVL
AAENLTRQELEEGLPDFESPTVEDKELKVEGLPEQVVWLTSYPKDWTSKGTKPGGVFHSS
LGEYPTTYRTVGPESNISSRDLFLQSYALLGLNPETKERIPGAATHWAFGADNQTVYYKL
NEHVKWSDGNPCTADDYVFMHEFMTSPNLEAPWYNNWYGKREIKKINDYCISVKYLESAK
LDKQTLIQSTNVAPRPKHFYGGKLEKGWYEEYNWKAEPVTGPYVFDENASVKGELLVFKR
VENWWAREYEYYKNQYNFERIEYKLITGGADVMEGYFYKGELDSFGLAIPAIWRKASANE
NITNGYINRWMVHFLPAEGLAGIFINTKVPFFSNKKVRQAMYYAIDIQGMIDQALYGEYT
RYHNIGVGHYWAGVYFDDTTIKKPDFDPDKAKELLAEAGYTEIGPDGVLMNKAGERASFE
LLYIAAHHTERLTILKEQAKKAGVEIELKMQASGAFNDVLNRKFQAWWGSMSTYSPPKYW
EYFSKSNAEKPLTNNFFGWWSPEMEKLLAIEESGPELDELARIDKEIQRIVHDEALIIPG
YYLDFSRIAAWKWIRFPSWGNAKFIDFYGWADPMYFGWMWMDENIKAEVQKAMEEGKTYE
PQVWHLAERYILK
>TPE_0500 TPE_0500 oligopeptide/dipeptide ABC transporter periplasmic peptide-binding protein 541448:543373 reverse MW:73547
VSVSVFAFLAASCGGSGSGGSTVDGAVAKAEKIMQEEIAAGAPDFSCPPVEDSGLKVEGL
PEEVTWLTSYPKDISSKATKVGGTFHQAIGEYPTTYRTIGPESNLVTRSYFLQLATLVGT
SDETREFFPYAATHWAFGADNQTVYFKLNEHVKWSDGKPCTADDYVYMWKDFMLSPNLQA
PWYNNYYKKLEVKKISDYCISVKYLESAKMDKATLLDTVNIAPRAKHFFGEVKENWFQDF
NWKAEPVTGPYVFDEKESIKGELLIFKQVENWWAREYPFFEKQYNIGRIELKVITGGADV
TEGYFYKGELDYFPLNIPSLWRKAGTNENVTNGYIDRWNVHSVPVQGLYGIYFNTKTPFF
SDRRVRQAMYYAIDIQGMIDQALYGEYTRYHNIGIGHFWGGVYFDDDSIRKPDFDPDKAK
ELLAGAGYTEIGSDGILMNKAGGRASFEVLYSAANHTERLTVLKEQAKKAGVEIELKLQA
SGSFNEVLNRKFQAWWGGLTTTTPAQYWQLFSKENAEKPVTNNFFGWWSEEMEKLLAIEQ
EGPSLEELARVHKELQRIVHEEALIIPSYYLDYARCGAWKWVRYPAWGTQKFYDQTDWLY
PIKFGWMWIDEDIKNEVLDAMKNNKSYEPRVWNLSERYKVK
>TPE_0501 TPE_0501 oligopeptide/dipeptide ABC transporter permease 543510:544991 reverse MW:55991
MEEKNTEQKISKFKEYWGVVKNRLAIDPLTKKRFERFKEIKRAKYSFVIIGVFYILSLFA
ELFVSNRPLIMVVDGKLYFPTYSRILLASDFNFRVGNELELDYRAFKKHLSETKRGWLFM
PVIPYNPFESDASNAPLALTFKSTPVLGLALSSKDDLPQDNPESYTWVPVGETGGIKTGE
VYTWVKFASSGEGKDMSDFPSNKKNWIGVATGKKTSSESFEPADYKWLKLGTADNRIDMG
DDNILTVRYAKGDKGQMFHPTAPSFKTRHILGTDRIGRDVFARLFYGFRIAMSFALLVAA
ATYFIGTIIGISMGYFGKTFDMLFQRFIEIWERIPYLYMIMILASIFKPTFIMFTLINIV
FGWSGKTWSMRAMTYRERERDYILAAKSMGASTWRIITVHILPNVIVLIVTSLPFVISGN
IGALTALDYLGYGLQPPTPSWGELLSVGTATYVEAPWILSSAVSASVFVLVMITFIGEGL
RDAFDPRRFTVYK
>TPE_0502 TPE_0502 ABC transporter permease 544996:546018 reverse MW:38045
MNNYFVRRLLLIIPTFIGITLVVFAVTRFVPGGPVERAIMSMMLGQGEGGGRSSKENMGV
INEKTVADLQAFYGFDKPWPLAYADWFFKLLRGDMGRSTKYNDPVFEMIVSKFPVSLRFG
IISIILVYMICIPLGVKKALKHRQFFDNASSVVIFIGYALPGYIVAIILLQFFAFTLNWF
PSGGLFSRNYAEMSFFQKVGDNIWHIFLPMIAYMIGSFASMTITMKNNLMETMASDYVKT
AVAKGRTFKDAMWKHAFRNSIIPIAAGLGGLITIFFSGAFLIEKIFNISGMGLLSFNAIE
DRDYPVVLGSLVMTSLLSLLGNIISDFILSMVDPRIRLGE
>TPE_0503 TPE_0503 hypothetical protein 546052:546171 forward MW:4606
MEAYSKKGEKAHIHTYGATVYHIFKKKSIENRRQNKSIL
>TPE_0504 TPE_0504 hypothetical protein 546292:547383 forward MW:39695
MSFQLPKFTPPNFNSEQFKNSPDVKYAKVLKDGVAPAGFYLTSHLPTYYRYNGSWILPQR
SSLNCAAVVKNGSIVIKELRDLTEGEEVVIAEVSDGSEGVFKSANSFDSGVIQTSGKAVE
TSFTGDYNFLYELMKHEKENGGYIVWVMGPSVVFDHDTRVALSELAHAGYVNSLLGGNAL
ATHDLEGGYLNTALGQNIYTQESVPMGHYNHLDLLNEVRRAGSIKNFIAEGHVKNGFIKT
LTELNIPFVLAGSIRDDGPLPEVYQKVTEALTAMKKETDKATLIICLATMLHSVSTANLA
SSYRVAKDGSVLPVYMYTVDVTENVTNKISAARENIAVHSIVTNVQDFVVNVQEALVPKK
TAK
>TPE_0505 TPE_0505 hypothetical protein 547396:548493 forward MW:40695
MYKLEIPVYRNPDFTQKFLTDAPNAKLVEVERDGISPANYHALSVFPEYFKINGKWVLAT
ESRMDTVCVANDTPGKESVNIVEFRNLKKGDKVVVGRTEDASEGIYVYTGGFEAEESSAD
TFAFRSGRSRETAFSIDYDKLYQVLEHEKKNNGYVTWILGSAVTLDGGSRKALEKLVREG
YVDAILCGNALAAFDLEQATFGTTWGQKVFTKEQNTNRTYYETINMVREAGSIEAYVKSG
KPKDGFVKACVDCNVPMVLAGTIRDRFALPGTYDNVYEAQNAMRKHARKTSTIIMVSAVL
FTIATGNMTPSYNEFNGTVRPVYMYTIDIQEFTVNKLSDRGTLTATSIVTNAQDFMKNLG
RALTS
>TPE_0506 TPE_0506 RNA methyltransferase 548533:549330 reverse MW:30305
MPEIFKLYNLPQKQRCRKILRILEAAENAYVQNRPDEFLDLFYLRSLLKIAAEDLGKDAL
NKIYKWFEKPDESTKRNIINFTRYELYKKLDISPSEWDLILPDSKPEEIDAFRRKFFKGV
YVYAEDIRTPFNIGSIFRTAESFGVEKIFLSENCVSPENPKAKRTAMGCTEYLPWERAGL
DTLPELPLIVLETGGTDINKFKFPDKGIVVIGSEELGVSPEALKKAGNNIITIPMYGIKA
SINVSVAFGICMNKWCGHLTEKSLS
>TPE_0507 TPE_0507 iron-containing alcohol dehydrogenase 549334:550485 reverse MW:41290
MADFVFRLSPNIILGNYSLARIGEEAVKFGNNFMFVADPFFEDLGLIEKIKNALEEKHIS
LFTFNGFGKTPDSDIIERALSLARGARIRGVIACGDMVACSIGRAIASLYNETKSIYNYI
EGEPITAEPLPFIQIPTTCNNPFLFGTTSGILDSRSRTVNLLKIQEGLCKLVIFDSNTYA
GLAPNAMTAMSFAGLSTAFEGYVSTKGSFFSETVLGKAISIYLLSLDPQREKLVGTSREE
LLTQAACLSSMGIAASAPGLGTAISLAAGGKYGIASSLISTILLPYVLNDTISSNLAKTA
SVARMLGETMPEGGDAVELSKRGIEEIRRQLAEANLPTRLKDIDLTIEALVPVSEDAAKL
SFMNYIPHPMSSRDIFEIIKQAF
>TPE_0508 TPE_0508 hypothetical protein 550602:550727 reverse MW:4790
MHFFKLRLQKRGKINNPQNLKIFPVVYFIGRFILSNANGVA
>TPE_0509 TPE_0509 cyclic nucleotide binding/GGDEF 550769:551752 reverse MW:36769
MNESKQKWLKTLKKARLFSGLAMEEIEVLASAMFYSEFDENQTLVYEKEPGNELFIIVKG
TIAVSVKSEGKEIELVRLGAGDFFGEMAMLEQELRSATCKAVEPVACLVLKSQDFSSLII
DQPKIAASVLNNMLKITSHRLVDTDSLLSQIIQWGDDAKKRAITDEFTGLYNRRYLDESF
ESLIKRGIRRHEDVNLAMVDIDHFGKLNKEYGAVFCDKILLAIADTFKRCFNSEDILIRY
GGDEFCFIIQGVFERAEMQCKKVCENVNALVFTEQPDLRVSCSIGLAHYTPGIAAAELLK
LADNALYKAKEEGRNRTFILSNANGVA
>TPE_0510 TPE_0510 cyclic nucleotide binding/GGDEF 551745:552743 reverse MW:36933
VVYYTLRRKEMVTDAQKIKALSKTPLFTGWSTEYLRVIAENSNVDSYKKGDIIFNQYQKG
DRFYLILKGNIIILSSEDNTALAEFVAGEMFGETAMITGQNQNAIASANENSVILSFPKD
GKCASDLLAGNLSVYAHLLKSFLITVAKRTRKANTLIKENSPLMQELQKQVYGDKLTGLL
NKAYLDENISNFMKTGFSLIMMKPDNFKAINDTYGHEKGDACIAFIGSRLSCFLDTESVL
IRYQGNEFAVLTPNQSREQAAALAEKIKSELEALDISPVINADFNLSMSLGVLIYPETDY
IAEKFIKLCAEMPLKGRARGGSLILFAEDINE
>TPE_0511 TPE_0511 hypothetical protein 552788:554944 reverse MW:79921
MDINTNKSYKWKFVRFGGVTQVQLTSGEELLHLRELDLKLWTALSMPVNGIFFDGETAKL
IDTDNDGHIKPEELLNAVDWICSNIKNPELLLEEGDSVPLEEFKNRDLASSAKILLENIK
KGDKKEITLEDVYAQKKFFTEHILTVSAELSEDSTDEEKMHKILEAIIASGSYNSNDISS
DAEKIINTFYEQVKPFLKWNDDLQKDGVLPLSQEQTEKALEALKPVEEKIDDFFIRCKLA
KYEPKAKASLCADGENFKSLITESLSGNNGFLASLPLASIDEEKPLPLTEGINPAWIAKI
KIFIDNTVTPLLGNLTVLSENNWNVIKEKLSAYSLWQKSKPQFEVSKLGVEYLKEIIRPE
QKSSLFSFIEKKLYIEAERSKISDLEKLVLYRRNIFRLLNNFITFTDFYEGKGAVFQAGI
LYFDSRSADLCFYLTEDARHASLDPITGSFLVYCDIKRKGETKKLLAMFTNGSGNTIIAG
RNGIFYDREGNDWDATVTRVIINPISLKEAFFLPYRKLSAMIEGQIAKRAADADKKSEEK
LGQTAAAVASADKAGTLENPIMPKKLDLGTIALVGTAIGGISALVSGILQALFGLGFWLP
AGIIGLLLLISGPSVILAGIKLRKRSIGPVLEANGWAINTQLKINIPFGGSMTKLKLIPS
GSRLIGRDPFADKKTGKKWLIAIAVIIIISAIGWLVLHAVFKMNIKDFFTVISKLLKK
>TPE_0512 TPE_0512 hypothetical protein 554979:555269 reverse MW:11052
MQKLLIITISSAVAVSYKDCLFNLFGNSFIIKTKSIETDDFTVIENADVYLVATTSSKYF
DYVMSKIDKNKAVLIRLTFLKKDIEFLKNIPYCNIY
>TPE_0513 TPE_0513 hypothetical protein 555357:557096 reverse MW:66150
VHLLIGIISCFTFVFFFPMGVNLLPHFLIGWKIREAVLLFIFYLPFLYVSSLILGYTIIF
GKYGPVTMQRGSSIMLKFIRSFFIVSIIAVSVYVVLAEAVKPILLEKQSDVLLKTETYNE
YTKLAKEAAARKEYENALQHIEKAVNVWPEGGEAKKIYDTIKISNEESSIVNKADMSLEN
TEELKISEKLSPEQALKIAERAMVTHDLYTAHYYAKLAEQTFDNGNPLKTEAEAVAKKSW
EEVEKGLAETLEEAGIVLFKDKKAAYEAMQTGNFIKAYYSFLQIKNDLLKRDNTKTDPEV
ERFLKLSKINLENNTFFKDEIENLPAFTLNKNISFTVGGIEANSKIRICGIARVADKKSY
HIYLMNTEYTYSEHGKVKYSILIPYSKLKRIENADGSVSLMLQLRSVDRNIYGNDISPNI
IIGELPEKNYYNIILPMSLADFNLIEDASRGPVEMKLSSLYYFSLKAEKYGFIKAAYLRE
ILFRLAEPLLLLIISIAAVIIAWIFRLSSGAKFKKRWIIAVPLCPFFAYLLVETIRYAYK
LLVAFFVSVTPKYVSLIIFGMLILLFIGVTARLFYQRSE
>TPE_0514 TPE_0514 hypothetical protein 557133:557999 reverse MW:33510
MKNSFLVPVVFIINFILWLVSFSIFAGIREYLTAGGTGYFLLYSMLHTMYLTAPLACIAA
IFSVYVFLMRHYSKRIISFLLFAVIFGIFFAGVIPLCYSQGKKINSMLNAQTKETVDDKY
LIEFIEPPAFIQTANKLINPVLNDMYFYYTKGYLQYLLFAGSFFFVILSFWICTVCTDWK
IINFSLLPFLSGMLFYAYGYAKSVNFIQIIQNRLPLNLPQIWIFPICFTALALLFFAYTG
LLLLIRYKRSNPHKHMPKIKKVKQKKPQKPGKTGRIPRQSRMRIKEKM
>TPE_0515 TPE_0515 hypothetical protein 558092:558271 reverse MW:7039
LFTNRIIIRCFAPCVQNSKINGKLRIERTVYRLSYKNFFEGIIKSRKKFLSAHRLFGFV
>TPE_0516 TPE_0516 KHG/KDPG family aldolase/carbohydrate kinase 558339:560135 forward MW:64526
MNKIFKQIEKLGIVPVVVLENEKDALPLGKALLDAGLNCAEITFRTEVAEKAIAILSKKL
PELLLGAGTVLNTEQADKAMAAGAKFIVSPGFNPKVVEHCIKNGIPIIPGVSTASGIEEA
MNSGLETVKFFPAEAAGGIKFIKAISAPYPNIRFMPTGGINKENLADYAAFSKVFACGGS
WFVSKELISSGNFLKITEEAASALLTVKKARAVSGKHVSGKIQTEKKKTPSEISTETASG
NPDKIKHEISTEQKKSFEGKKVVTMGELMLRLSPEGVNRFVQAEKLELVFGGAEANVAVS
LSNFGLHSVYVTKLPSHEIGQAALNSLRRYGVDVSEVVRGGNRMGIYFLEKGASQRASKV
IYDRAGSAIAEAAPIEFDWKRIFKNAEWFHFTGITPALSKTAAEICLEACKAAKSMGLTV
SCDLNYRKKLWTAEEARTAMSSICEFVDVCISNEEDAAEVFGITSKNTNIISGKLNEKGY
KEVAAKLCKKFGFKKVGITLRESVSASENNWSAMLYEKGKAYFGKKYTMQVVDRLGGGDS
FAAALICAELNGFKPQKQIDFASAASCLKHSVIGDFNQVSFEEVLRLAEGDASGRVQR
>TPE_0517 TPE_0517 hypothetical protein 560497:561417 reverse MW:34521
MKKNLILAAAWFFAAALITAFFVTELQGYGITKGNKFCRFPFVFKNGHFTSNVTVLKEER
FNASEITFIKASLTYEDIRFKPSLDNTFSIKIIGNDENKNLPEIRAENGTLYITAFKNNR
TYFGWYNNLHCRIEISVPVKKQNSMENTENKMLTDLISVFIEGSSSDITLEDIALKNFKF
ESSSGDLTLRDSEIANLLEVHTASGDIRGTADIYKFTVNSTSGDLRLKLLSVPTELSKFY
STSGDYLIHLPADIDGFSCNFNSVSGDYKNAFTGTSGEKKVHEIYKNEAPQFFIETVSGD
CRIRKF
>TPE_0518 TPE_0518 hypothetical protein 561414:562100 reverse MW:25990
MNGKIKNYVDLLFEGVPRSQKAIELRNEILSNLNDKFEAFLKEGKTEHEAYGFAIAELGE
VDELIKTVLPNKEIIEKIDKERKRRGLITAFSIGSYICAPAVLIFLSAFGYDTAGVVALL
TISAVATSALVYSGMSTPTEVIPYFKNSAKFRDKNDYVPNKDDVSNKDYFFYSLQRFYWL
LITVIYLAVSFLTHAWHISWLIFMSGAAIWQGIKLIIIFFNDKKENIR
>TPE_0519 TPE_0519 PadR family transcriptional regulator 562132:562458 reverse MW:12626
MLNKQEILRGLTDTLILGQVYFEDSYGYEINKRIYQKSGKLFQLTEATLYTAFRRLETAG
LLTSYWGDGDSGARRRYYSITETGKKLYLENIKDWEEFSDAVSSLFKH
>TPE_0520 TPE_0520 methyl-accepting chemotaxis protein 562797:564884 forward MW:76635
MTIRFKLTFFTGLTLVLTVACTIGFTVLSVKTKFESRFYESTQGILDSAAIDMETEFIRG
FLYAEHWSEDAELIKWINSGESEGDLKINVMDKFKDLALKENIISVFVASVKSQTNYQSD
INKTIQTGKLNKNNPSDEWFYTTINLKDKTTFFINENKETGLTGLWINSQIFDKNKKIIG
IAGVGLDLNTSIMKVKKVVPSVNSILCLVDEKNNIIISSRDDAFGNDLNNYLSSDMQSVK
NFSHIKTWNDKKQGKMIYAEKKATEDFPYRMVFIAPIKDFLPTFFAIAKDSIAVTIIILA
VVVAFIALGVRKLSKRIILWGGAFEKLAQGDFTVQINAKKDELGKIGDYINYTAKEIRSS
FKQIKTESDTMGSIGEQLFNEMQKAGSAISQIAEDIDELNSEAKEQSHSVSETAATIEQV
IQSIQKLNSEIEVQTKSVSESSAAIEQMVANIQSVTNSVRHADKSIESLSSATIDGKNAL
IEANTISQNIAEQSGQLIEASNVIENIASQTNLLAMNAAIEAAHAGESGKGFAVVADEIR
KLAEESSSQGKTISTTLKAVTGEIEMLAKAATLAVEKFTAISEHAEYVKQSAVMVSAAME
EQSKAGSDVLNSMQRINDVTVAVKTGSDEMLMGSKKVTAETKNLDIVTQSVQKRMEEIAL
GFVQINDSVHEIKMFTEKNKHSIDNLETEMNKFKV
>TPE_0521 TPE_0521 endo-1,4-beta-xylanase 565022:565717 forward MW:25390
MKKIYAKTIIVLSLLLCTSVLTAKGVSEASGKKVEDRGPSISYTSTAEVPFFEDEPKLNA
IVLETLRNIQSGFDGIYTATTAEDMVGSPAARAFGLIINYDKVEKSDKYIGFIITADKYT
GGAHGNTELVSINYDVKTKKIMSLQEALKPSSADWLNKLSEEAGKLLLKKVKSGTLISDE
EWIKKGTAPAAENFKVFKIERDNVKIIFPQYQVAPYSSGMPEITIPLSFFK
>TPE_0522 feoB methyltransferase 565794:566888 forward MW:42130
LLPLYKDSRIKKLAGKAWLNIPQFENHLLDELEIPHNDEPMGITALPKDAACYGDIIYRE
KFKNGIYWHRLCMEEPFIAEFNSISEASKILRSVQRNWAFYPFNCFRRAELIEKQLPFIS
KKERAFPYDVPLAEMGLWTLLNEHTLFASAKTSSPFPRGEIFFKEDKINPPSRAYLKMWE
ALTLLKFYEKQNRILLQNTENGTDNKKRELSVLPSADSICIDAGACPGGWTWVLNNLRCT
ITAIDRSPLVPDLMKKENIKFIKHDAFTLKPEELGKADWVFSDVICYPPRLYEWVLKWLS
SGLCEKFICTIKMQGLPDTETIKKFADIPNSKIIHLTANKHELTWLKAPFIGDTFQPYPK
AAAY
>TPE_0523 TPE_0523 sensor histidine kinase/response regulator 566842:568875 reverse MW:76775
VGIFKKSISHGKLGKYLENSNSAYIIFSKDRLPIFWNESAENLLPNYLSLEPKIRFDEYL
IKTISPAEYERVKIFLKNYVKKCSFEIEFESPANSNEKLNLKIDAVEQEDGNFFVTVDDI
TKQKVKEKFLINEKHDVENANKMRSLFLATVSHEIRTPIQTIIGMMELIDGTNLDEEQRE
YTRQVNFSAEVLLALVNDVLDFSKLESGNMSIESITFNLPDSIEQTVDLIAMEANKKGLE
VLIDIDTELPEFIIGDPHRLRQVLLNFAKNAVKFTEHGSILVSVRQIHETVQSDDGESKK
SFILCEVADTGIGVSDEQKDKIFNSFYQGNAAINRKYGGTGLGLAISKNIVTMMKGEIGL
RDNFQEGSVFWFKIPLVPSIKKAPQENILLDKTTRFLIVDDNLHTRSVIKRMLSKFGFGD
ISMVSSGKQAIEIMQAAQKNGSPFEIVFIDMIMPEMDGWRLGAEIHNDAALKDSKLYLMI
PEGSLGGDAKMKLLEWFEGYLYKPLKRRLVFNLLNDIYRKSHDVLTANDIHELEPLEEGA
SASFRADDDNLNAPKKLKQNFKILVVDDHTVNLNLLKILLEKSGYDVTTAENGQEAINMA
SKTEFDIIFMDIQMPILNGYEATQILRQSGYSLPIVACTAGSQEDERKLCLSMGMDDIIA
KPFNKQQLLDMVERYRQ
>TPE_0524 TPE_0524 response regulator 568862:570085 reverse MW:45823
MKQVLLIDIAPTLRNYITKKLYGAKVLMLYAESAEGAEKAFEFMKRSSISLIIIDYNFSR
DKLFNFFEKKQHDAEIAAIPSIVLASSLGKYDPSLLASYGVKKIISKPVRVDELLSALGF
ALGVSFQIDRTPCILETRVNEDVIFVELSQGLNRDKIELLQFRLMELIELYKLQVPKVLI
IMTDINLTYADVSNLEYLIDGVLTVKSVQPKNIKFLTLNKLVSEFFEGNPAYKDVKAVAS
LAEALSSFSKESGETKITSAQELLQSKEAPSEGNLLETRFRIDTGENLSVAIVDDDLITR
KMMAAIFYDINANVHLFENGDDFLKEFKDDKYDIVFLDMIMPGISGIDVLAKINLHGYKT
PFIILSSVDQKTPIIKALERGAKRYVLKPVKKETILRKTEEVLGGYI
>TPE_0525 TPE_0525 DJ-1 family protein 570248:570802 forward MW:19546
MKKAFLFLANGFEEVEAVTPIDYLRRAGIDLVTVGVTGKTVISSRKLPITCDIILDEAME
MLDKSFMAVLPGGLQNSQSLAADDKVREFVTRTLESGGVIGALCASPALVLGSWDLLNGK
KFTCYPGMGGELKTKPLANERVVKDGNIITACSAGAAEEFSFALVEAVCGKTALNKLKSE
VVAR
>TPE_0526 TPE_0526 type 11 methyltransferase 570802:571563 forward MW:28599
MEKLSDWFENETFWAEYAPVIFDTQRWAEAPTVAESVLKIIGVPSNNAGISILDAGCGPG
RISIELAVRKAKVTGIDLIRPFLNAAMDSAQDENVDVELIQGDLRKFVRPAAFDAAISMY
TSFGYCNTIEEDMLILKNIAQSLKSDGWFILEMTGKEIAVRDFTEGEWFERGGFTVLTEY
SVEGAWEGLKSRWILYDERGRKADHTYTQRLYSASELKNLMLLSGFSSVEVYGDFDFSPY
NEKARTMVMVARR
>TPE_0527 TPE_0527 acetyltransferase 571654:572481 reverse MW:31989
MKIIQIKTDALTQPEISKLFKKLNVKKSSFVFAAFKNNLITGIACLYQNEVHTNRDYIAV
YVKEKYRREGIGSGLLHKLQSVSEKKKYQCMCDSSNTALILFLQKNGFSLARRCYNFSYK
YIDKSLLNFYGTIKELNNISIYEEKELARLIFKNYSLFHKKINALSTSINDEIFYNKLIK
PYNKNLSTMLLLDGKPSAYMIVYGEDEDTEIGYIGGKYKKDINIYLNYFLNRINSLSFNT
EGLMFEIDDADFYAFPLIKAMNVTVRNSYNTYIAE
>TPE_0528 TPE_0528 hypothetical protein 572456:573352 reverse MW:34142
MDIKKIIENSSTGKNAVIEQVSLQGHIYNDLFKITAGSQIYSAKVRNINSWNIKESLYCL
SSIDNKDKFIHPYTEIIEAGDNVILISEWLKGSQPITENRDKIKLFFKSLAEFNKKNKSD
APYTSMYLDGKTFLNIEEMIKTEASQYFQFYKGKHGLKKLKTCLLGLSAGFGTVIMEDFN
TGNMFIKEDGGLCLIDTEYLIRGLNTYQFEHINLFKLETPVWSNITEEAAESLKVYFDAL
NISGSNAEIQIRGYYLMSEFRKMAYSAYKKETVDFNVIDNNIDLIINGNIYENHSNKD
>TPE_0529 TPE_0529 metallo-beta-lactamase 573543:574184 forward MW:23697
MEITEIYTGPLFVKTWAIPLNEKTVLLVDPGGADEELIQYLERKNPERLEIMLTHGHFDH
LGGVPDLVLKYPGSSVWIHPADAHYLGVHGKENHIACFKQIRAERYIAALKTDLPEPTGF
LNDGDEVNGFTVIHTPGHTEGSVCFWKKDEGFAFVGDTLFFRSHGRTDLMGGSEEKLIAS
LKKLMTLPDNTIAYPGHGSNTTIGAERARIEKM
>TPE_0530 TPE_0530 Holliday junction resolvase-like protein 574210:574635 forward MW:15650
MNNFISTFFSLQAGYLILFLAAAFFLFLLGFFTGILNNKSKIKAERADAVKRSRAVLNGQ
LGEQIAPFLPDFPSDPAEIRFIGKPVDYIAFNGASEGFITDITFIEIKTGNSALSPVERS
LKDAINAGRVKYTEYRVNLKK
>TPE_0531 TPE_0531 hypothetical protein 574645:574764 reverse MW:4920
MCIFSVCIMNILDFKKNVKRFYEKFMIFSHFFTVFYSFF
>TPE_0532 rnhA ribonuclease HI 574872:575324 reverse MW:16777
MNIDIYTDGACSGNPGKGGWAYVIINKDEDSELLRGSGADPLTTNNRMELSAVINALKKA
QTEYGTNGLCFSVYTDSQYVQQGISSWIFNWKKNNWKTASKQPVKNQDLWQELDKLSASL
MPKWFWVKGHAGNKYNEICDNLAVSAMKTV
>TPE_0533 aroF phospho-2-dehydro-3-deoxyheptonate aldolase 575337:576404 reverse MW:39259
MKNIFDYRVERIHSIISPQEMEKKIPASEEIYSFILNSRKEISGILKGKDERFLLIVGPC
SIHDTEAAFDYALRLSALRKKYADSLYIIMRSYFEKPRTVSGWRGLIVEPDLNGFINIAG
GLEKARNFLIKLAEIQLPAATEMLDPIVPQYIADLVSWASIGARSAESQMHRELASGLSM
PAGFKNTTYGDLSAAVNGVIAARLPHAFVGIARNGLSAIIHTTGNEDAHLILRGGTETAN
YDKTSVLNASSALEKENIKAAVLIDCSHGNSQKNPEKQPDILLNSLALRFDKDEPLLCIR
GCMLESFIQSGTCSIDSCRISGNYGKSVTDSCMSWELTEKTLEKAYNFILMNKKD
>TPE_0534 thiI thiamine biosynthesis protein ThiI 576426:577589 reverse MW:43451
MGEIFYLAKIGEINLKKGNLKDFELRLSQNLQKYLLGAAPKIRVRAGRMYVTVKEEFKEK
TEDALNKLIGITGWAKAIPAEKNFDSIAAVAKNEAVKAREKGCKTFKIESRRGEKTFPMT
SYEISREVGGIIHTEGILQVDVHNPDIIISIEIREQAFIYGAEHKGRRGLPCGCSGRGLL
LLSGGIDSPVAGFKMLSRGMKLDYIYFHSHPYTSPEAQEKVETLASILASYGLGGYLNTI
PFTKVQQRIKEKTPEPYLTLIMRICMMKIANMTAKSINAKCLITGESLAQVASQTIENIT
VTNSFAEYPVFRPLIGTDKEDITIAAREIGTYETSILPYEDCCVMFSPKHPILHSRLEDA
RDIYARLEIDELLEEAYSQRTVKKFEF
>TPE_0535 TPE_0535 hypothetical protein 577767:578609 reverse MW:31778
MIRIFKYEMRRRLNMILTLGGLMTALSIGSILLILVTGMPINNAISGSTIFWWYLITFFA
IIFIPMVMFFMCSNGHVDELLYKDTNYLMLTIPIRSEEILGGRLLAGFAEYCIYSVISVI
FFIIFAALQVTSAESGSYMSVGFGFAFLGILENIFVYNFLPTLYFLLLIISGFLLVGTVF
MCVKALTRSFIRKKNLAQFIAIILFIMIMSQISKLGSYLSRQWNLVQYLDLSLHFNFAAN
DGSMFSQPIPVYLVTTIMTFLLAGGFFVAASWLIREKVEL
>TPE_0536 TPE_0536 ABC transporter ATP-binding protein 578635:579336 reverse MW:25945
MSVILETNNLRKTYLGKKAALQNVSLNIQSGRIFGLLGPNGSGKTTFLKIIAGLLKPSGG
SFTVCGKNFGIETKRIVSFLPDKNVVYPWMSAKDAIGFYADFFEDFDKAKAFDMLNFMKL
EPKQTVKTMSKGMIEKLNLTLTFSRASKLYILDEPLGGTDPVAREQIIKTIIKTWSEESA
ILITTHLVSDIEHIFNDVAFLKDGEVVLEGDAEDLRITRGKSIYQIYLEVFGV
>TPE_0537 TPE_0537 GntR family transcriptional regulator 579353:579712 reverse MW:13532
LKVEYDQNRPIYLQIIEKIKYKIIDGEIAPGERLLSMSDMAVEMDVNPNTMFRVYRDLEA
QGVTFSQRGLGSYVVDDSDIVKKLSNEMAEDILNTAIEGLKKIKFSDSQIIEAVTKKLT
>TPE_0538 TPE_0538 hypothetical protein 579968:581113 forward MW:40420
MEQKSYFKKEIGWENFIFIVCFFGFFAGVGSVMGGVNMIKTMMETGFDLLVNICLYLMAV
AVLAGAASGLFSEFGVVALINKLLSKLMKPLYDLPGAASLGVLNCYLSDNPAILTFADDD
NFRRYFKQYQLPALTNIGTAFGMGLITTTAMMGLNVKSALPAALLGNIGAIAGSIVSVRL
MIHFSKKMYGKDKFVSTHRAESIPEKMRTVREGSAGKRFIQAMLDGGKSGVNMGMAIIPG
VVIICTVVIMLTNGPSPDGTYTGASREGIALLPWIGTKLSFILSPIFGFSTPEAISVPIT
ALGSTGAALGVVKEMAAAGKVTANDIAVFTAICMCWSGYISTHIAMMDALDTKELTGKAL
LSHTIGGLFAGFIAHLLAFLL
>TPE_0539 TPE_0539 DNA polymerase III subunits gamma and tau 581264:583300 forward MW:74927
MEYQVTATRRRPQRFEDLLGQEFVAATLQKSIEAGKIAHAYLFSGPRGCGKTSSARILAK
VLNCAEGPKSTPCGKCTSCEEITLGSCLDVIEIDGASNTGVNDVRQIKDEILFPPNSNRY
KIYIIDEVHMLSTSAFNALLKTIEEPPPYVVFIFATTEIHKVPATIKSRCQQFNFKLVPI
EILKEALAGAAAELNIQADDEALYWIAREATGSVRDAYTLFDQVAAFSDGHITFEKIHEK
LGLTGIESINKLVSACTAKRGHEALVVLDEILQNGISVEQVVSDCADYFRSLLLVKHGIT
KEALIGQRAERFPQEILTGWNSVQIEQALSIMLQLFKDLRFSVDPRYELELAVSRLAWLT
DYVSPQELKTAYDAARNLLASNAALPESGSGNIYSEKRSHTGNRRQNTDSPYLQNTNGVN
LPDYGGSGYPNAGNGKYQNTGNSYLHGKGEDQSFSGAGSLTEQFKAILKNGSASNKPYGS
DSVKHEEEKKTVETGLSNQAVRIEQNNTIKNDNANNRIENNPNKNILTGNSSQNKTVSSE
ELEEIKKRAAEILSKQYGLLASAVGQSREWTLKNESLFIIAKSAFDVSLLQKHSEILRNT
VTELMGLNCKIVIKEFIPPEKNEKEPLPEEKKHPYKILMIEDIFMGKVVEKKAVDEGSSD
IEETEFGGSSETVSEYVS
>TPE_0540 htpG heat shock protein 90 583403:585301 forward MW:72159
VNQLLSLIIHSLYSNKEIFLRELVSNASDALDKLKYLTVSDEAYKQIQFKPRIDICFDET
ANTLTIRDTGIGMNAEDLKSNLGTIARSGTKAFLENLAAADKKDSNLIGQFGVGFYSAFM
TASTIDVISKKAGETEVWKWSSDGKGSYDLEAADDSAFPVMDEVPEGVNGTCIVLHLNNE
DSEYATRWKIEEIIKTYSDHIAFPIYLHYVQKEYDDKGKVKSESPKVEQINDGGALWQKS
KSSLKEEDYFNFYKSLSHDSENPLMYIHTKAEGTQEYTTLFYIPSKAPFDMFHADYKPGV
KLFVKRVFITDDEKELLPTYLRFVRGVIDSEDLPLNVSREILQQNRILTSIKNASVNKLL
SEFKKLSETDKEKYSKFIAEFNRPLKEGLYGDYEHREELMELVRFKTTSSEVKEDEWTSF
ADYVSRMKSGQKAIYYITGDDEKTLRQSPHLEAYKAKGFEVLIMSDEVDDIVIPSLHKYK
EWELKAANRAGSDEELNTAEETKEAEKKEKDFKPVLEKIKEALGDKVKEVRFSKRLSDSP
SCIVVDEKDPSLQMERMMRAMGQFTASSVKPILEVNAAHILVQKLKSCEDKAFIDDMSNM
LLEQALLVESGELKAPVDFVKRINRLMSQELK
>TPE_0541 TPE_0541 hypothetical protein 585457:585858 forward MW:14938
MNEPDMLNKNEAIERLGGDEEIYLELLKTFLDVYKNDEKEAAALKFLLQGSAEKIIEDTE
VCENVRKEAHKIKGAAYTVGANLLGHAALAIEAFFKDGNTSFNEESSDRLQSLLKEFSDI
YEKTIMEIAKCIS
>TPE_0542 TPE_0542 methyl-accepting chemotaxis protein 585862:587730 reverse MW:69097
MEKIMLEFKKPDAPPKSIIILSLLIITSWQIPFIFGAAVFGILSFDDFKKTFFNFFTPFL
FIITAAAAYFIYRYFMGIFISYHKNDTSYKKALKSIKLYETLLIIVPIIFSVFIPSVLLY
LYIPEYLATNIFKSILMFSAGNCFLFALFFYVFFIQKFEQWLHIIPLHAEFRGMPLKIRS
VLTAFFSFTGTVLIALAPLLILNSGDSVQAAISMKTIPLLCIGIFMGLFDLYLQANGSAF
RLKRILDFTSEMANRDYTKEKMQTISRDEFGFLMKELNEFQSITSDLLNEIIRETNNLTV
LGNTLAVNMSETAASIRQINTNIDGVKQQAITQAASVTETAATIEEMIRTIKQLGSGIES
QVKSITEASFSIEQMTLNISSVTQMLEKNSDTIKTAHEQTINGKRGARATNEIVAQIAEK
SGSLLEAGLVIQNIASQTNLLAMNAAIEAAHAGEAGKGFAVVADEIRKLAEESNIQGKQI
GTVIKESLQIIEKITAAGNNAEKIFDDVYELVNGLTERESKILSAMHEQENANREILQAV
KNINSVTEEVKNGSEEMLNGGEQAAQEMYKLDDLTKIITNSMNEMADGAAQINNAVEEVN
GISQKNKAGIKALAEEVGKFKV
>TPE_0543 TPE_0543 sigma-70 family RNA polymerase sigma factor 587980:588810 reverse MW:31914
MVDDVLLQYIKDAKKYPLLTAEEEIVLADAAKKGDYAAFEKLITSNLRLVIKMAKRYSKN
NSVVMELIQEGNIGLIKAAKKFSKAFNVRFSSYAVWWIKQSFSRYLNSHERIIKLPVRKE
FLMRQMKNEEEKYEINHGIKPSDEELSKLINESESSVMQLKNLIARDICSLDAPVQEDGN
SCMYDIIACNTYNPEEEAINKEFRLQLNKCMGVLTDREKDIIKNRYGLNGINEKLSFAFL
GSRYSVSAESIRQIQLKALRKLRTQKNVIRSMAVYQ
>TPE_0544 kamA lysine 2,3-aminomutase 588981:590063 reverse MW:40466
VNIKSFLSQRQKSINQTDWRKCSAKQTSESELPVLISPSFKKLLHEIEKEAIKKPERLKD
LRALRLQLEFSEKEKNAALYETSDPLGEQKYCITPYLVHQYENRVLLLTTGKCLSYCRYC
FRRGFTARNHGFINENELKTVCNYIEKNPKITEILVSGGDPLSGGYKNIKRVLCALRAVR
QNLIIRLCTRAPVFAPEVFTPGLLRLLKQSKPLWLIPHINHPAELGSGQKKALLDCIDSG
IPVQSQTVLLKNINDDETTLVILFHTLTCMGIKPGYLFQLDAAAGTSHFRVPLKDALTLW
KTLEKRLSGLSRPQFSADLPEGGGKFPLSALVAMEKIVEKNGLSSFSALGTDGVIHKYTL
>TPE_0545 TPE_0545 hypothetical protein 590069:591994 reverse MW:71607
LYIFIIFGIFVIQFTIGKTFSYTIGAMSVSGRHEVSEDGSAAPLLPLHIVSNGLDFYITE
QSPILAETKDGNKIPVKVDAYKKSEDSFTVECSDGISVLFTAYSSGGIDAVKIAAKMPAE
TANIYFPWKLTQTARLERHDNKIFLRYGKNRYLFKGGYGFENSDEQNSEFPHLVLSSEKP
TAFYETYIPAQSLAFESIPDTLLASDNVYSETKTSFRDKALAFLENAVISKNYNEDILTA
YIAEMASRGQFQKAKQNAEPLAVPKEKRTYKSCTFYNNLVQTEKSLAVYDREKLKNISAD
ISLNSASAFKNRALIPYLVNHSKTNLIFALQKNMQNLSEENLNACNAAGILEAAMDYSLF
FPNNRNIFYENTELCEKILKDSLFSIDEGLFVSSDEKQIDTERTLEIAAILIRYGKENPE
KKAWKFVGQMLYSSILSYAGESASLPAYFDIQGSKTTKLGLMANDSVILYADKLYPLAVT
DNPAFPHEESLGLQSEHGIWAWTSSNSITVTQNNAKVFAFRIGFKTEDMHYLIIRGIRPF
YRIQIHGINFRSDQRFEIYNSSGYVYDERTGTLLLKLKHKKDFEDIILSLGRPPEPAPIP
VSPAAAQEETPPAGTENTQGGTEESSKEGGENNGTPPGGEN
>TPE_0546 TPE_0546 lipoprotein 592099:593487 forward MW:52460
MKIKCICYCLISGVFLFVSCATTNKAVNSEQVKAKPQKESPRAEFAGKLNENLKKGDYEA
ALVLFDNLKEPLASDSKIKILKLSVLISANKIKEASAYASALEAEYPENTDILYAQAMLA
QAENNAAKKNTYLDKILAKNPKDTHALTEKGSDLYGKKQYNEARKRFLEAYKADKTNIEA
LIGLARINYMQNKLEQAELNLNEVLKQQPDNSIALAELARIKSETDRMYEALKDINKAAS
IDPKIPGHWMDLGAYNMQIGRKKEALAAYNNAINLDPDSYLAYIYRAGLNDELGNKEEAL
KDYVKVCNLYPAYYFALEGAGILFWEKSDWLNARTAFVKALAKAPASYQYAILAVICSYK
MNKKQEAKTFMQNYLKTIDRSKNETEYFICRLFADFAGDSELINRAYNEKDMVKKGRLFF
YIAEFYNLTKKDNLAQKFYNEVLSIENPGFFEYRLAKAGIKQ
>TPE_0547 TPE_0547 5-formyltetrahydrofolate cyclo-ligase 593613:594242 forward MW:23287
MDKKAEIRLAIKEYFLSPEGKTAIQRAENLQKDGNYCKKFLNKIPCYEKAKTILAYYPLK
EEFPTLGLLNRAASDGKTIALPVVTGKDLIFKKVNFVNGNIEPVIKGCFGILEPSEKAEP
IFYTNGNTSEINGDILPLIILVPGRAFGKKGERLGRGGGFYDRFLKKLFQCVDKNSVALI
GICFSGQITDGIPMEEFDYFVNSVLTEEL
>TPE_0548 TPE_0548 amino acid ABC transporter amino acid-binding protein 594379:595191 forward MW:30066
MKIRNLVLICLLISLFVSCRKNKNDKDLFSDDISLAKVLVDGKLRVGVASNYPPLCFSDG
RGGLQGFDLDILTAVADFMDIDIEFVGMNWTEKFNFLTAGKIDCIASGFSATPEREKIVE
FSMPYFKNAQVIVVRAGENIKTLEDLKNKTVGAQKGALGMDILNAYLKDTVKTIKTYSTI
MQAFSDLRNRGVDACITDFCSVAYLINQEGNRYEILENCLASDSYVFAFKKGAVSLKDEI
NEVLLELEEKGVLEKISRKWFGSNVIIIGK
>TPE_0549 TPE_0549 amino acid ABC transporter amino acid-binding protein 595208:596062 forward MW:31768
MKNGKSDKSLILCIVLFVALLFCQSCSAKTRAVRQRLRGKNYDISLAKILVKKELIIGLE
YNLPPFCQISLLSQEINGYDIDLIKETCSRMGVKPVFKNIDWAKKDELLRTGEIDCIWSC
FSYTADRAKAYTLSMPYIKTATIITVMEKSPYKTLKDLKNKTIGMQDGSSMRSALETLSI
KYGVPINVALYPTSSDALIAMELGQVDGVAHDVLVVDSIINKNRRPYRIIPEALAADECV
IAFRLGDIALKNAVESVLKDMAKTDFFERASKKWFGSNISLIGR
>TPE_0550 TPE_0550 hypothetical protein 596125:596586 reverse MW:17227
MERKNMVSFFGMLIFLIGIIMLTSTCSQTRKFQGVWELRKVTIYGNGMLEEEKTYPKGDY
HEYNCFTKNNIMYIATKKGGILKKDKPTAYTVDGNKLIIGGAENSTFILKGTTVTTTAEF
KDENGKKVKVVSVFEKVKSPTVSEIKKAPEDTN
>TPE_0551 sodC copper/zinc superoxide dismutase 597024:597458 forward MW:15393
MFLLTENGDVEVGEIVAVETKYGVAFFPNLKGLESGLHGFHVHENCDCGATEKGLGTKAG
GHWDPKKTNKHSFPWDDKGHKGDLPALYVDKDGNATYPVLAPKIKTIKELKGHSLMIHVG
GDNHSDHPAPLGGGGARMVCGLIK
>TPE_0552 TPE_0552 hypothetical protein 597732:598226 forward MW:18828
MNKKLSIAEQTACILKKQIESVEKIYVLQKDMYKNVLERDWLESEKCLRSLDKLSKEFKA
LDKELYTLVEEGVFGEDEIDFFAFTKSLNEADKTALNTLYKTLKEKLASSKIENEVFSSY
ITHAQSLVQGVINIISEERNGKCYTRTGKHVNADMTSLVLNETL
>TPE_0553 flgK flagellar hook-associated protein FlgK 598242:600113 forward MW:69283
MSTFASIELGKRSLFAHRQSTQTAGHNISNSSTPGYTRQRVNLDAFEPIYRPDLSRAETP
GQIGQGVTIGSITRLRDELLDQRIVASTDELGYWQTRDSYLTLLEQVHNEPEDISVRTRM
DQFWEAWQELSLYPESDAARQVVRTRSETLTDSIHHQYRALQEIRDMVHGDIEATVKQVN
DLTGRIAALNEEIVKVKAMGDNPNDLMDKRDVLTEKLSNLIDISVDKRDEDETYVIHTAG
LEIVQGSTHRTFDLKASIGNDNYADVVWSDSGNLAHFEAGKLAALIELRDTDIRDEIRKL
DTMAMNFVDLVNDVHRNAMTPNGKTGIDFFKEQYFINNTLGNFDANGDGEYDSSYIFRIT
GKNTLDPREQIGLEGTLTLSSGEGTVQIPYKSTDMVSELIERINRSGAEVVSYLDQNNKL
VLKGTTSLNKENPDFVIRHIEDSGRFLAGYSGVLSASGEEGAYDWGRANAVDVLDGAQFA
VSPIAHPSGWMEMNPVIKSDIQNIAAGYRGPEGTAYPGDNRAALAIAAIRNTPVMVGNSK
TFDEFFADTVTEIGLKGEQAEMMLNTQTAIVKELHDMRDSVSGVNIDEELSDIIKFQHGY
NASARFISVANEMLDTVINRMGV
>TPE_0554 TPE_0554 flagellar hook-associated protein FlgL 600190:601437 forward MW:45964
MMKRISTNIQHTDSNFSMRNQESRLHNLNNQLQSQRRIQQLRDDPIAAGHSVRYKSFLTR
LERFEKNTQTLRDQYMASETYMNNSLQVMQRLRELSVQAANGTYTPEDLKDMASEADELL
KELVQNGNAVNSDGVRIFSGTKSFTEPFEVVMGDVDGGGSAMITQVRYNGTVDSKEVETD
ELSFMRADHAGNRIFWAEKQNLLSETDARNFTVKEDTEIEVDGVKIPLIAGDNVYAIISK
INDSGAAVKASLDPVTSGLNLATTDARQLWLRDGENGTVLSELGLIKAEQRPPYNLANSV
RVSGGSLFDAVIAMRNALLSGDQESLGGKILGSIDGGIHNLTTRMAETGSQYARAETTLA
RLSTVQLNVTAAESREADLDITEAITNLKMFEHTHQASLSVLGRLYKDSLLNYLR
>TPE_0555 TPE_0555 methyl-accepting chemotaxis protein 601580:603640 reverse MW:74541
LIIFGLLVAVSILVLGLLTMQLAKKAVTEKVETHLIDKATDTAEIIDGRIMSMFQFLEGV
VRAPIFRNSDVSYKEKAVYLKKEAAFNNIIQKMDLCDINGIRYMENGQTIKISDKDFFRR
SVNGENFVSEPFTARQDGSFIIVFAVPIYDDNHIVTGCLLASLDAKWLTNIIDDITIGQT
GYCDILGLTGTTIASKDFSLVERMENIIKMSEEDRTLASVSAFEKMAIDNDKSSVGFYEY
KGINKIASYASVKSTGWRVIIFAPVEEFMNTIHTLRSSIYIIGIIILITSLITVFFTSHS
MVKPITKVVTALKDISQGEGDLTVRLPLHGNDEITDLSQYFNKTIEKISSSIKSVGENSY
AMQSIGSELSSNMTETASSINQISANIDGVKQQTMSQAASVTETAATVEQIIRTIKQLNN
SIETQAASVAQSSSSVEQMVANIASITQTLEKSDDIIKELAAATADGKETLSSSNTVTQK
IAEESGSLMEASSVIQHIASQTNLLAMNAAIEAAHAGDAGKGFAVVADEIRKLAEESSAQ
GKSITSTLKTLSGEIETLSASADTVEEKFNAIFSLAENVKEMSNRIMEAMREQENGSKEV
LSAIRNINEVTVEVKAGSEEMLKGGEGVADEMNKLDGLTRTITDSMNEMASGAIQINNAV
QEVNEITQKNKMSIEALAKEVGKFKV
>TPE_0556 TPE_0556 hypothetical protein 603695:604000 reverse MW:11809
MSEKSTIDINAKIIIISPPPPPPMGNYREGSEGLQFLTTAVARAVIKIINANLKIIQSEI
KDFYRNKAFVYFNFVRNKRKFFYYALFDKTNYRFTVIHIIK
>TPE_0557 TPE_0557 hypothetical protein 604222:604905 reverse MW:25121
MFNGWCIAAFAIFTGVSIIHLIRCWQQKEGQADISKFMLMPALFLFVAAFIGFNPGAVSV
LHILILAALVLSFFGDWTLIFDLEKAIFALGMLFFLTAHLCYITFASIKLAEGFPLIAGL
CVAPVYILGLIYAYLRMRKAIKGMIKIIMFYSFILCIMSWLFIILAISSPSAATVLAAVG
GILFVISDTMLCYRKFMGVIVKGRFFVMLTYILAQVLISIGSLGMIN
>TPE_0558 TPE_0558 TatD family hydrolase 605119:605892 forward MW:29135
MQIFDTHAHIGLIYPDPLEQLRVVQEARQGGVTRIISICNSLHDFTQVYETLRFSPSVYH
AVGVSPSEVTSPGKDWERTIEESLKLPNVVALGETGLDYCKKYGDKRSQIELFIKQLDIA
AKADVPVIIHNREAGKDLLDILKERLPKAGGVLHCYSEDEVYAKKALKLPLYFSFAGNLT
YRNARNLHDTVLSLPLDRIVVESESPFMPPSVFRGQRNMPCNTVETVKFMAEMLEMDIEK
LAAQLWKNSCKLFRLPE
>TPE_0559 TPE_0559 NifR3 family TIM-barrel protein 605907:606893 forward MW:36185
MRQTLYKPVRIGGLFLSGNIFLAPVAGYSDRPFRSICTECGADFTYTEMVSSEALVRNSE
KTDALIARAENEKAYAVQIFGSNPEFMAKTAVIIAEKYSPECIDINSGCPMAKITKTGAG
SALMNDIPLLYKIVKAVSNAMEPYKIPVTLKIRSGFTCENLNWKEAAQAAIEAGAKLLTI
HPRTRTQVYSGKADWNLIAELTQFAATYKIPVFGSGDLFSPEDAKAMLETTGCAGVMFAR
GAMGNPFIFTQTKKLLTEGSYTEIAFEEKLKTGFKELLLLCNEKGEERGCREMRKRFSAY
TKGIPNGSQLREKLVTASSIREYKEILQ
>TPE_0560 TPE_0560 ATPase AAA 606940:608535 forward MW:61509
MEPLRKLPIGIQNFEDLITSGYLYVDKTEFIWKLVTFGKPYFLSRPRRFGKSLLLSTMEA
YFSGKKELFTGLKIAEYEASQKEPWQEYPVLCFDFSSKDYSSEKAIFEIINSHLSDFENT
FAIPKTNEAPEDRFKFIISSLHSKTGKKVVVLVDEYDKPLLSTQHINAELNEKYRNILKG
FYGVLKASDGHLRFVFLTGVSQFSRLSIFSDMNQFINISTDDGFAEICGITEEELKNTFT
PEIKKLAEKNGLRFDEAMLELKTHYDGYRFSEEGKHLYNPFSLLSSLLSQKIENYWYQTG
TPTFLINLLKQGNFDIRTLDNTESVSLDYLRNSEPKLENPIPILFQAGYLTLKEYNPRFR
SFSLKFPNEEVKYAFLENLLPEYLSKKAVGEFFVGRFVEDIESGNVEEFMRRLTAVISGL
PYSCADKTNSEMRERDYHIALYLVFTLMGQYTQTEVHSLKGRADCIVETAESVYVFEIKL
LEKESAEEALEQIKERGYGEKYRAKNKSIKLIGVAFDEKKENLGEWKMESA
>TPE_0561 TPE_0561 adenylate/guanylate cyclase catalytic 608560:610950 reverse MW:90918
MTKPVFEQIKKNWKRITLFPHTSKIILLVILATLMLLPFSMDKMDLFIPENSSVLLYPLT
VLFSGTLQGEINFFYITCFSFFLLPVAFIVIFISIFQKKISGKIIYIISFVCATFYLAAS
VSGMVSFANTPRWFYALDLRVYSAFFINLIFHIFLIARGIIFIKAKNELHSEYKSILLEE
EKKERDLLKRAIARFKTEKNKNKEKGKNKDTEKALKIDILLKKYTKKFKNVKRKSHIKTK
IIIVIIFTITVILSTFIYTDLINYKALLTQTVNNTGKNLAEQVAAIYDFSDGLHAKISAF
LEGIKKTNLSSPFPWHRVDIITTNSKTHFFLENIDSFTELPDFNVFSYTTAAGRVREIPA
EEKRITAEDAAFYIEHFRNEQTKSEPIRNAEKGTYLYVYPVTFSRKDGQRLVGFSVVTYL
QEILDRPYFQAKVFVCSLSAVFFYASIIITLFLADFIADPVIFLCGSVRKTANILSEMLS
GSAKIEADRLIFNEKVATHDEVKNLSVEIKNIVSLVRGILPYVSFHTLQNAEKHLNRQST
TRDLCFLFTDIRGFTNLCETLPPKEVIPILNRYLDIETKIIFDNGGDVDKYVGDAMMAFF
SGPKKEINACKAAMEIRKAIRKEQQASLTEGSPLISIGIGINSGPVVFGSIGSKTRKDFT
SIGDTVNLASRLEGANKEYGSKSIISEAVYENLNDTFICRELDYVTVKGKTEPVRIFEIL
QSAELTTEKLRDLKRLFETGLSYYRKKHWKTAEKYFLTCKEKYNDTPSKVFLKRIAHYQV
SPPKAGWKGVFVMSGK
>TPE_0562 TPE_0562 hypothetical protein 611031:611189 forward MW:5911
VSFPIFIFVSVSMSLLYHIVKELSAGREALKEFSFLPHSKNRRIIFPAVNSS
>TPE_0563 TPE_0563 flavodoxin 611193:611618 reverse MW:15392
MAKIAVIYWSGTGNTQAMAESIMEGLKAGGADASLFTVSEFGSKSIDDYDKIALGCPAMG
AEELEPDEFEPFYSSIEDKLSGKKIALFGSYEWADGEWMQTWQQRAKGKGADLFEEGLTV
YDAPDDAAKEKCKAFGERFAK
>TPE_0564 TPE_0564 hypothetical protein 611649:612233 reverse MW:22525
MFAVSNIEENLAYCCAPCFAGVKPANLVSVPAETYTQISLLDEEFLNAKGFYLKVLCECE
KRVQIFLYNKYALEQIFLQRDIKNALKFFGYPEYFSLKQLLEILALKMNRLQRLEPCKKR
KSFPHEIGLFLGYPVYDVMEYYKNGGEGCIFSGYWKVYADAERAAKIFNQYNECKKHFAL
QIEKGLSLYDLLSA
>TPE_0565 TPE_0565 hypothetical protein 612327:612500 forward MW:6701
LFFILFITDACGKVYEYLKNNRKRPICGSEEAALVTGREFQIKEILLFEDEENNEEN
>TPE_0566 TPE_0566 hypothetical protein 612521:613510 forward MW:37794
MFTFHGTSPLLMWTVWLCVFAALFGLNEITRRFKKIGFASFFFLPIILTVLWFTVLRGQS
YTDWFHLAKVYSATAGCIGFWLIRHLKGKRKDGSEWRLSENKIALCFPPLILAINILEAC
FRDIEVGMTYKVITELVEHGTIDTVFKLMGGSWNFMNAAAGFLNIITITGWLGICLRKET
PCDKSKDMLWPDMLWFWIVAYDLWNFAYTYNCLPHHAWYCGFALLLAPTICSFTVGKGAW
LQHRAHTLAIWCMFAQTFPAFQDNSMFRADSTYKPEIYFAVSLVALIANIAVFGYMLYKI
IKTKKNPYTGELYCDSAKYKEVKALAALT
>TPE_0567 TPE_0567 CDP-alcohol phosphatidyltransferase 613720:614496 reverse MW:29810
MERKIGKAVLFFWLFQCSAIFAVYKAFNTDSEVFSNFLIHISLWHGILLLFLVLHKSEFA
NINNQISSEKINIANLITLCRISSVPLIAFLLKHHQIPGVLTVLSVVLIIIFFTDLFDGL
IARKMNQETGIGKMLDSMSDYSLLGLVSIVYFQLGLLPRWFFYLIIIRLMFQSLGMAFFM
LLRFPMEVKSTYGGKITIAATMILYAVKLLQFFIPASEILENILMTAEYSCGIIIFVFLF
EKVYIFYKHYVHYKTQKN
>TPE_0568 TPE_0568 glycosyl transferase, group 4 614508:615590 reverse MW:40503
MRLNLIQFIFYIMLLPCGISAALVCSIIRFSKKHNLYDETGGRKIHSGKISRLGGIGFTL
AFLISFIILHFRFPHFRLLQSNFIYIPFASTIIFLMGILDDIKNSKPAFKLFIQSIAAFL
VLYAGFRFTKISFAPLDIYINLGYTGYILTFLWIIGITNAMNLMDGIDGQAAGLSISLLI
SYSVIFCIIGVNNAIVYMNFLLVFALIGFLFFNLAIPNAKIFMGDCGSQFLGFTVAVLPL
LHQKDKIETISIHFAAMFLMLPIFDTVAAIWRRVREKRPIGDGDKYHIHHKLMLMGFSSR
KALAVFMLFQTIISVFVTIAVLARGGVALFILLGLILAGSLFFALIHYKKEKIIMEKKVD
>TPE_0569 flhF flagellar biosynthetic protein FlhF 615766:617115 forward MW:50786
MEALVEEAATYEKCLEKIQEKYGPNVIISRIENGKAGGLRGWLGKNSVRLVFTIQNKPFV
PKAAKEDKEEDSHQKTPDTYVKHTPSFVPPDEKTARMVILQHAASQSGEIAKKITPFIKR
EENQKESDFSLQNDDLRRLTETVKKLTEQINEKRGFSSEHENIKKITQILEENDFTNGYI
YSLCEKINNELSLNELDDFEVLQKKVIGWIADSILIKQESEIVKGKVISLVGPTGIGKTT
TLAKLAAYHVLAVSKKLGRFLEVRVITLDQYRIGASFQIQKYCEHMKIPLAIADSPGDLN
KYLSLYKNSADVICIDTTGRSPTDTENILKMQSYFEVIDKENAETHLIVSAVTKTADIRE
IMKQYGGFKYSSLIITKLDETSNTGSIISILSEYNIPAAYITTGQKVPNDIERASKAVFL
KKLKGFNLKNGYQNYIKENFNDEIPILWK
>TPE_0570 fleN flagellar synthesis regulator FleN 617131:618027 forward MW:32851
MEDQAENLKTLMKERTSQPSGTNQEQIPPPRKTRIIAVTSGKGGVGKTNIATNMGIAYAK
MGKKVIVVDADLGLANVNVMMNIIPKFNLYHVIKKQKRMSDIIMDTDYGVKLVAGASGFS
KIANMEETEREDFIKEMYALAEADIVIIDTSAGVSKNVLGFVAAADEVVIVTTSEPTAIT
DAYGIIKIIATEVNNYNLTLKMIVNRVNSALEGKKIAERLIQIAGQFLNLKVEYLGFIYN
DPAVEQAVLKQKPFFIYAPKSKAASCLRHIVAKLEKTDYNEYSGLSGFLQKIFGKKWE
>TPE_0571 TPE_0571 hypothetical protein 618130:618804 forward MW:24462
MFLKFKVPLIFAGAALALSFIIGILSGVRFSSILIRSIVLSLISGGFTLGAREILERFVP
ELFQPHISKDIPQNDGTGKKLNISIDDPIDMAPIPPADTEDLSMTEQQDNTETLPANDDN
FGNDIDTINDLDGKTEEQNVFKAAENTDSVFNVEPAVSEDSSGLEELPDLQEFTPDETQT
DTGQGQDFIEEGTGRFNISTDLSGSDMDTKTMVQAIRTVLKRES
>TPE_0572 fliA RNA polymerase sigma factor WhiG 618837:619625 forward MW:29531
MANINYDDIPEDELWEKYGKTSDPGLREYFILKYAPLVKYVAGKIAVGMPVNVEFDDLVG
YGVFGLLDAIEKYDLDKNVKFNTYAVNRIRGAIFDELRSIDWVPRSVRQKAREIEETIAD
IEAKLGRSAANEEIAAAMGMDIEEYNSLLLKISATSVISLTDLRFSSEDSEESSVGDTIE
APASLNPDVIVEREDIKRVIIDAIKELPEREKKVLIMYYYEDMTLREIGEVLHVTESRVS
QIHSSANIKLRAKLSGVTKGIK
>TPE_0573 TPE_0573 hypothetical protein 619635:621605 forward MW:72110
MIRLNQIKEKMTELHELDSGRFFIDTSGDTLDEALLNASVQLGVPMSSVDYEILQKGVSG
FFALFPKEWKIRAYETSKPKKASPEEGEISETDNMEEGEVIPDQDGMAYIFCAADGIYLK
VTAPSGYGNPATIHDAIEKLRDRALPIPEDNILKPIINARSGEYVKIAPYTRIPGNDATM
AVTISEDEMKAYLYVNPPSAGGVDLSADTIIAFLKNNRVIVGINEDLVKQFQDSPVYKED
YLVAEGIEPKDGEDARIEYDFEVDNTRVRLQETHSGQINFKELNLIQNVVEGQPVAHKIP
AQRGKAGKTVTGKYLEASNGKDVPLPLGKNTKVAPDGLTIIAEVNGQVLLVKNKVTVQEI
YVVEGDVSIRTGNITFLGSVFVNGNVDDGFVIKASGNIEVKGTVGKAELDTEGDIVVSQG
IIGKEGGAIRAGKSIWSKFIQNTEIVEAGDMVVVSDGIINSNVIANRKIICQGKRADIIG
GNLSASESISARNLGSASGGNDTVLNVGFDPKSKERLNFLLQKQEMDEKSLDEVKLNLAS
LEETKSRRGELPKDKEETYKKMSDYKYTIETEIHEVQKEITQIREYLNTLKNQGRVSASG
HVYAGVRIVIRDTVEDVRADCKATTFYLDRSIVRYGKYQQDTDEDVKRVPSGYSSN
>TPE_0574 TPE_0574 hypothetical protein 621586:621915 forward MW:12222
VAIHPIDLQTLYSQMDKIGRQQGAEQQAVATAKNVQQQQNKLDAEKKLSSVQVINPGDNE
GVKINGDGHFKKDEKNKNKPENEHTEKKEELSDNYIKDPYLGQHVDISG
>TPE_0575 TPE_0575 hypothetical protein 621915:622520 forward MW:23104
MLGIAISLFIFNIFFLIIFYLKLQKRFSGKTEIENAEKQVYKLISDITFHTEQSITILED
KLNETNSIIAELNKRILLAKNEEEKRKQAEEILKNIISPQNSNSSSKTKTKKQSTSASPK
RKKTEEKKEIKNLEMFPSETSEPIKIYTKQILSSPNRNVLQESSFREQIIEMARKGLSVE
LIAEKVPLPIGEIELIVSMNV
>TPE_0576 TPE_0576 hypothetical protein 622606:623370 reverse MW:28953
MTDFKKLKTLMDKNAALYENPDFIPADPISVPHKFSKKEDIEIAGFFVSIFAWGNRTAIL
KSADKLMALMQNEPYSFLMNATPAQLKTLTSFYHRTLNGEDSFAIAKAIKNVYLKKGGFE
NLFAPQNLQEPLIVRMSRFRSELIHGMPERTVKHIGNMEGGSAAKRLNMFLRWMVRSSEA
GVDFGLWKSIKPSELYLPLDVHCARRGRELGLLTRKQNDRKAVEEITGRLREFCPEDPVK
YDFALFAPSVEGEK
>TPE_0577 TPE_0577 hypothetical protein 623382:623993 reverse MW:23200
MAKKTQVKDDKTSKKGLTKKSKVKEAPVKKAAAKKTSVKKNVTAYVQSAEEKKLVKELTG
ILPQLDEEGLLFLIEQARVHLYNMQVTSLQEELNEIEQKRAKAGLEQRAKQKNSGFKIER
SSDGTVYHIISGGKWKLVNADEMFHILRIVNAPVDENEVRLNLIHWFFTERGDFVGDFGL
ADSHDPRWVELIKILKKNFKLKI
>TPE_0578 nrdF ribonucleotide-diphosphate reductase subunit beta 624039:625094 reverse MW:41052
MINEKTVLPRKALFNENGDIETHKRKMIGGNTTNLNDFNNMKYAWASDWYRQAMNNFWIP
EEINMNADVQDYRKLSVSEKTAYDKILSFLIFLDSIQTANLPNVGQYVTANEVNLCLTIQ
AFQEAVHSQSYSYMLDTICSPEERTDILYQWRDDEHLLRRNKFIGDLYNEFQNDKSVLAF
LKVCVANYILEGVYFYSGFMFFYNLGRNNKMPGSVQEIRYINRDENTHLWLFRSMIQELQ
KEEPQLFTEQNVQTFREMIKEGCEQEIAWGHYVIGDDIPGLNKQMIADYIQYLGNLRCEN
LGFAPIYEGHNQEPPSMSWVSQYSNANLIKTDFFEAKSTAYAKASAMVDDL
>TPE_0579 TPE_0579 hypothetical protein 625091:626215 reverse MW:41742
MLQKDKQTIQTISFFILLAVMLFLVGKLFLPYATVLLWSSVVYMLASPLYNKILSKMNKG
KKTYIIKKSLLAGTFSIITVLIVAGILSFVVIKIFGQGRALAQNAVMFFEKINSPENENL
KQTIAAEVYRLSRGTIDISQLNLTKELLNLASISSDTILKSATNLVKNAGQFFLSLIFFA
FSLYFFYIDGAYLAGLLKHAIPVDSETSGKIFAKIKEITANLFKGLFLVSFYQGLASFII
YILFGVQSALLLAILTFFTTFLPLVGCGVIWFPLGISMCFTHSPFKGILFLIIAGSVISL
MDGFLRPFFLKDRIKIHPLLIFFSMLGGVKMFALNGIILGPMIVILFFTVLDMALETEEK
KDTEILNEDLRSYV
>TPE_0580 nagB glucosamine-6-phosphate deaminase 626218:627009 reverse MW:29236
MRVIIKQDYDACSKWTADYICNKITEFAPSKEKPFVLGLPTGSTPLGVYKELIAKNKAGI
VSFKNVVTFNMDEYVGLPANHPQSYHYFMMENFFNHIDIDLKNIHILDGTAKDKFKECSD
YEDAIASYGKINLFFGGIGADGHIAFNEPYSSLASRTREKTLTEDTIAMNARFFNGDKTL
VPKTALTVGIATIAAAEEVVIMATGYEKARAVHHAIESGINHLWTVSALQLHPKAIIVCD
NAATDELKVKTVRYFLDIEKGVK
>TPE_0581 trx thioredoxin, selenocysteine-containing 627172:627300 forward MW:4950
LIISKILMTRSKKMAMVKITVENFDEILKTDKPVLVDFWAPW
>TPE_0582 trx thioredoxin, selenocysteine-containing 627310:627528 forward MW:7989
VQLSPELEAAEAELGDKAVISACNVDNARELAAKFKFMTIPTLILFKNGKEVDRHSGYLE
KSELVQFVSKHI
>TPE_0583 TPE_0583 BAAT/Acyl-CoA thioester hydrolase-like protein 627635:628525 forward MW:33521
MNKFSIELDGFCGTLFTAERAFNKNKVVIFAGSADGGYTSSKIMAELFSKNGINSLALDY
SGCGNNTQKFENIPLEYAEKAALKMRRMGFTKIGIWGFAEGAVYALAAASFFHDISCVIA
LAPLHHFICGKINPSKVLRKKLIPVSAFSLAGQPLPFFIPPKINKFKLAVQMLFARKIPT
ADIYREAMLSASQASVIPVEHIKGQVLLISSDEDSIWPSKYSSEQIINRLGENHFRFKKE
HLAYHFCSRYLLPFNLAGVRLKKKLKYFKIERRNFKNCNKTRIEAFNRILEWLKAW
>TPE_0584 deoC deoxyribose-phosphate aldolase 628534:629184 reverse MW:23423
MEINKYIDHTLLKPTALESDIIKICDEAKQYKFASVCVNPCNVKLVAKELKGSDVKVCSV
ISFPFGTSSTEIKVAEAKQAIADGAEEIDMVINVGKLLQGDLQFTENEVTLITKTCHEKN
VLLKVIVETCYLEEKNIADICSIIEKAGADYIKTSTGYGSRGASVEDIKLFKKYLKKDTK
IKASGGVRTRADADTYISLGCSRIGASSGIAIVNGK
>TPE_0585 TPE_0585 ATPase AAA 629334:630938 forward MW:62161
MMDFSRRLPIGVQSFEVMRNDKFLYVDKTEFIYLLVNSSRVYFLSRPRRFGKSLFLSTLE
AFFLGKKELFTGLKIAESEDAQSTPWKKYPVLRFDFSPKNYETEKSIYEIIDSNLSSIET
MYSIPKTKDAPEDRFKFILETLHNKTEEKAVVLVDEYDKPLLQTMNVNEKLNEKYRNVLK
AFYSVLKSCDHVIRFAFLTGVTKFSKVSIFSDLNNLRDISMEEEFTAICGITQNELENTF
KPEIEVLAERNRLSYEQCIKNLKQKYDGYRFYQNCEAVYNPFSLINAFAKKELGDYWFET
GTPTFFVRYLKDYKYNIPDLDGNVEMNASGLSDYRAGNDSVIPILFQAGYLTIKGYDSDY
KMYRLGFPNDEVRYGFLHNLLPEYSNLNFGDTAFSIVSFTKDLRAGRVEEFMQRLKSIMA
SIPYDNVKKESGESLALREHNFQICVYLVFALMGQFVKTETHCAGGRSDCTVETENTIYI
FEFKLKGSAEEALKQIKEKKYAEAYRAENKEVVLIGVSFNAEEKTVDKWVINMI
>TPE_0586 TPE_0586 glycerophosphoryl diester phosphodiesterase 630966:631718 forward MW:28246
MFKTLNFAHRGFRSKFPENTMTAFEKAVNAGAHGIEFDVHLSSDEIPVIIHDETLDRTCN
AYGFVKDFSFAELGKINAAAKFPPENFKESAANCSNEKIPSLEEYFDFIKKTDIISNIEL
KTGVFEYAGIEEKVYALLKKYGLKEKCIISSFNHESILRMKKIDSSLVCGFLVDSWEINP
AENLTKNGIECYHPCAYRLTKSFVDYMHDNKIRVNAWFGSVQTDYSAVLNTGLDAIITDY
PDKIAALLSN
>TPE_0587 TPE_0587 ComF-like protein 631754:632545 reverse MW:29976
MLKKLKLKSKVVLRNIYAGLICPQKCLLCGTETNCGLPICSACTSTEIEGALNFRLKNEE
KFCKKCGRFLISEKEYCTNCRTAILKEKNLKDEKNEPIPQSCDRIFSIYPYQGKCGQLLV
HWKNFSVRGFAEVFAKSISCFVNKKEELQNIKIVPVPPRPKKIKNKGWDQIEDTAVQLEH
IYDFKILRCLKRKDGTAQKTLSREKRKTNLKGKIFIKNAKQMIPETLIILDDVMTTGATL
NFCAAALKEAGCKKVYGLCLFFD
>TPE_0588 argS arginyl-tRNA synthetase 632846:634618 reverse MW:66746
MEDIKITWQKIIAENLNAIRPDACEEIKSESLNMETPPNADMGDLAFPLFVFAKTFKTAP
PKIAAELCSRILNNPELKQFGEPKAIGPYLNVFLPKGNLASNVLNKILTEKENYGKVKAL
SGKKIMVEFSGPNTNKPLHVGHLRNDVLGESISRILEFCGAEVFRVNIINDRGVHICKSM
IAYQKFGEGKTPETENVKPDRFVGDMYVAFHKYSKENPEKAEAEAKQMLLDWEAGDNAEL
INLWKTMNGWAIEGIQQTYKRTGISFDKLYFESQTYLKGKDRILKGLEDGIFYKEEDGSI
WIDLSPINLDKKVLLRGDGTSLYITQDVGTAILRHSDWPFNQMIYVVGNEQEYHFKVLFY
VLKKLGFDWADDLYHLSYGMVNLPEGKMKSREGTVVDADDLINSLQDEALKKITENGREK
EVGDVSTVAENIAVGALHYFLLQVSPKKDMLFNPKDSLSFTGNTGPYLQYMGARISSILR
KAELPENKELLKNGKLKPELLTTESEWALLKTLEDFSIQVERAAERKDPSILASYLYEVS
KAFSRFYRDCPILSGSDADLSFTRLELARAAKTVLQNAMRLSVIPFMEIM
>TPE_0589 TPE_0589 methanol dehydrogenase regulatory protein MoxR 634676:635674 reverse MW:36564
MNTKEIIEELKNGIGKVIKGKDEVISIFVSAFLTGGHVLLDDIPGVGKTTMVKALAKLIK
KEDASSEDKSGVCQAEFKRLQCTPDLLPYDITGVDIFNAQTQTFEFMQGPVFCDIFLADE
LNRTPPKVQAALLEVMEERQVTVGRKTHRLSDLFFAAATQNPIETLGTYPLPPAQLDRFM
VSLSIGYPDDKAALEILQGNPGTLALQALVPVINVSDIYSSRKEQADVFCHSALQKAIIE
ICNATRSHPDIELGASPRSSLQFLQLAKTAALSKGRSWVEDTDFELIASAVFAHRCILKN
RKVNAKELISEITKTVLQKMDKTVNWAEQGRS
>TPE_0590 TPE_0590 transglutaminase 635713:637482 reverse MW:68429
VLKKIFLLLELIFFVSYFYAQTPEEILSVSDEAIAAENWEKAIDSLQTGMKKYPDDYIFP
LKLGIIYYNKGLYQPAYKLFKKGLQLDKDNSDFLFYLSNTSAALNQNEEALQYLKKYLLY
VPEDRYAAANYGWLCFKCHKAKEGIAFCLDNIKRYGEHLSVCNSLGTLYSEIFDYKNSKK
FYTKAIQYAKAENKKYSASIYYYNKAILESSFYNFAEALEDAEAALKMQERNSSYMMIGE
LEARRNNFKEALAAYTAAAAIDNTPLGTLNAGNIFLSTGNFEQAEQLLSGILNNTDEAWI
SNYGLSVNEFKSSIYKFKQALYEQKYNFEKTKLSLNFFDWIKTVFNGINYKLKYKYYDSV
YRVYSLKVAKEYKKEGKPFLNDSSYILQINSLYFEAFKDKGNKQLKYFENAEKIETEFIP
KSEGSYIAERALIEKDLKMLNDGISKMNPEWEKDSIGKLYAQGVKIANKRSPKFYYLYLE
SLFDINPAAFLQYDINLPVKINVSLQKNKSVKISEKKIFSIINSSRFNTDSNSKFELQIK
YLNNVLSFRLLNKNGFPLFTQNFNIEKLDKTNFKKAVNGLVKKMFTIKL
>TPE_0591 TPE_0591 transglutaminase 637503:639470 reverse MW:76171
MLTRFKVIFLFRSFSVLLLSVIPSLFLFEILPPLILPVWSFIIFFLCFKAEEKKIKLSSA
IFLIFFTGIIFWFIIFFICKIISLEIFDILYLRLGIIIPFLFLQTLFVSTTTVLFLKKEK
YRSFEPVLFFILFSSLFWTQENYSLSVFDRYIYAVIFSIVFLLSELTRLFLSFKFGKRQI
KFFLFLLPALVFILFFIVKKYNENSVANHGGLLQPTLFQFDFSDYLTLQGEIKMSGDLVL
VAHFNGEFSHNMLRRLYLSGWDKSKGFYEKTAPDEKPQITVLPKTKKNLPHKKFLLREAA
EQEYFFVNLSPSSFIAMDYPTSVIPYTIWDSKKFNGGYKVISEAVYSFAGDIYGEVPPLG
NDEEGLSPNDLKFYTQIDEETFSLVNPKAKELTQDIPGYLDKILAIKNYFTDGDFRYSLK
PGKAPDGNQLKYFLNETKKGYCTYYAFSFALMLRSLGIPSRVAVGFFVQPESEILNYYPV
RANMAHAWTEVFFSEIGWLSFDATTQQLASGENLNFSFNPGGDEFNFLLSEILENRNEIQ
YVEAEEKETEQTVSDYIKKFLKKHISFLWITIILIVLFLFLLYKIFPYAVLKFSKNNRRR
VLTAGMIFNKKKKKNANFKAIEKMNALVKKAKFAPLCSEQDVNDAVLILKNSKSE
>TPE_0592 TPE_0592 hypothetical protein 639454:640740 reverse MW:50160
VIKFRLTSLGFIYLLFSVLLLFSGSVRGEIFSSVCAAGLTLYILLAIIFLSISICFWKNA
VFKIEIKNNEILISPIREKKAFPFLLPAVIPFYCFEFLTDKDNLKSRRLILRIKLNKTET
SGAIPQNERGRFFLKYEYAELSDIAGFFSFRFLQKEENIKELFIEPVIGKAEVFELPEIF
NETFDNKSNLRRNDELYDVRPYIPGDDTRKINWKLFAHTRELSIKQGDFVPPPKRFFTVY
INEPVVFSGNEFYKNAYDDFINKAASIAVFLYEHNISFNILFYDNLTKAFQTVSIFADDK
TGLEKIKRTFCIPQIYVVRKNKQVENFKLPVLTDEKDKKNCLLCFFMPDDFIVQNYKFLI
KAFSGYKNKCAFYFGIKKNTKKSRGLLYSFLFKTQQEKKREVFTAELNECIEVSVGEMRK
EGFYAYTI
>TPE_0593 TPE_0593 peptidase M16 domain-containing protein 640887:642362 forward MW:56936
MEDKMKRTKVFAVILIALMLITPAFAESTPIPGLSFFKLDNGLEVFVLENHAVPLTRIQI
TFRCGALTQTPETCGIFHLYEHMLFKGNKRYKTETEFSAAMTELGIAGWNGSTSTEYVEY
HITLPSSKTGKGLEFWSHAMRDPLFDKEELEIEKNVVCNEINGDRTRPTVPIYATITKTM
FPKFPWRRDVAGYDKLVRAATKEMLKEMQKTYYIPNNAAIFVSGDVNPKEVLAEVKKYYG
DWEKGKDPWDPMPEPQIRPAVKEPVYFVYPDSSFYQGFSTFYMYMRGPDVIREPSSTYAA
DVWGTLYGLTTGKFKNNIFTAIPKLYEKDQTWAGYYTQRDGGEINFGSIALIDSSTSTAE
RAKNFKNAVYEEVKKTVADKTYFENKDFTTVKRKLEDEQILSLEKPDKFMESLSFWWSCS
SADYFFKYLTNMNKVTKTDIDKFLQTYVLENQPIIIVRMNMDDYKREAEKFKEEGFKVIT
RENCFWWGENK
>TPE_0594 TPE_0594 peptidase M16 domain-containing protein 642359:643834 forward MW:54531
MKKRFFIAAIISVVFFFSCETTPPAVQMQGIETASDFMKANVPLISMHTLDNGITVIVKR
QNTNRIFTMNIVYNGGLAMLPEGKDGLESLTLSTMIRGSKKYSFEDIKRISVENSSSMSA
SAGIDISYLSLSTIDKYWNTMLDMFTDAVLNPSFDPAQLELVKHSANMAIKKNMSDPYHF
AVTKLHERSFKGHPYGKEKDGTEKSIKDITIDDLKNWHSEKLTAERMFIVAVGNFNPSKL
VKELNKTLGKIPAKQNTVPEIKPFDFAQNVYTENFDNAEGIAYIRGDYVIPPVDSKDFTA
LRLAYSILDELLFEIVRTQKAACYSVWTNAHSFKAAYGSLVVFKSDKPTVAKLAFDEAIA
TLASGKTINLKGQGIKSGEGTVSKSSGPKYAPIEENIEAYKAKFINGFFSGQLTNAAAAS
QIIISYAYHGNPYEYLKFIDNINAVTAEDVVRVINQYLVNGKVSWIVVSDKEGLSKVDKS
KFMQFTGTVKK
>TPE_0595 TPE_0595 hypothetical protein 644646:644774 forward MW:5366
MKFLYILYIKNRTVLRNKNRPIKHHKSYLTFFNIIFSRFQYL
>TPE_0596 TPE_0596 hypothetical protein 644746:645351 reverse MW:22991
LKYFKVVVFFIYKGGINLFQFYKINFKNLQKKCFAKRSICMKRKNIGFIIGTLIFAINFI
TIFSGCSMKSKFQGVWELKTSNEYQNGVLVNPKTYPYKNGDITIYKYWCFTKSGLCYKAT
RIEGGKEPGLTRGPAYSYTVDGNKLIIAAGEEGSFSFNKDSLTITDEYTKTKNGVKTAYK
FVSVWQKVKSPSVKDIENAKR
>TPE_0597 TPE_0597 MATE family transporter 645441:646871 forward MW:52793
LKKIGNKYIFLYGVCFMTNSIETETNLSGKTISSRLWKLAYPTMISVGLQSLYDIVDMAW
VGQISKKALSGVAIFSSIYMLFTILNEIAGAGSVSMIAQNYGRGDIEKTRRIAEQTISFK
VVLAIVSAFLLAVFLKPLLYFFLPDEEVIKNALDYGRLRIFFIPIMFSSYSVNTIFRCTG
DAKTPMHIMLIAAVLNLILDPLFMFEIIPGTSIRGLGMGVFGAALATVIARTISFLYGFI
ILLTGKKHISIRFKGLFKLDKKIDKDLLSIGFPSGINLLVRTVAQVTIMKFVTVYGADAV
ALAGVGGKFAQFAFMPIFGFNIGGSTLIGHSLGRENIPQAKLIARLAVILTSAVIACFTL
AVFIIPEFLLKFFFKDDTAMIAQGAVMIQFFYLSFLILAAALGFSSVFTGSGHTKPLLYS
TITSRWLVQIPVLFLFVNILHLPLYTVWFSYIISEAAEFFVIFYHYKKGVWCCKRV
>TPE_0598 TPE_0598 hypothetical protein 646907:647770 forward MW:32814
MLSYRHGFHAGNAADVFKHSVLFSFLKLYTQKAKPFTAFDLNGGSGVYNLLSEWSVQTGE
ADLGIVRLLKLYNEKKLPYPIPEDFKNYLEFCKTNYKKDNSYYGSPEIIRSFLPPESNLI
VTDLHSAEAENLKLRYKNVQNIHVHKRDCYEAVCALTPPNPVRGFALFDPSYEIISDYKN
VAKAVEKAKGKWNAGIFIVWYPLLEHRLTEIRELKQRLSGLKNSPYLNFEVEHGLYLKDF
YLSEKTEGYGLRGSGIFIINPIWGLKEKLEELVEYVSGGNGLNPALL
>TPE_0599 prs phosphoribosylpyrophosphate synthetase 647880:649133 forward MW:47282
MNYIENNLAILACPGGEAFANLTIENLRHIYAHKFYNQSKKLAKRYSVAENEMVQKFNFY
SDLFSSRMSVSSDTEKFHLPKFKVDARFTYFMNGEFKTEILETIRGKDVYIFQDVENKQE
ITINEGKNREIFSVNDHLMSLIVTIDAVRHAGAGRVSLVLPVYPYSRQHKKKGREGLTAS
LLGHIYENLDVEQIITLDIHSREIENAFHSTRLQNLHASYQIIRELTKIVDLSADSNEEF
VVVSPDSGAVDRNKFYSSGLQKPLAMIYKERDYSVVTQNAKQSNIVNIKLLGDVNGKTAF
LADDMLGTGGTLLKGMEFLKDNGAKKVIAAVSLPFFTGDAIQLFDEAYKKGLFYRIIGTN
AVYHTELKEKEWYIETDVSGLFAQVITRLHENLSLSSLLDNRSIIEKLLKNASAAKK
>TPE_0600 TPE_0600 carbhohydrate kinase 649130:650377 forward MW:45907
MTFCSAVFDIGTSSLKGALIDKNGKVYIQSRLFFPAAVEAENWFISFENMFKQFSDFAFN
GNIKISGICISGNGPSLIAVSGETNKLLLWNVPLLKKEQAKNDADAQKLLKKTLNTRSIF
LPRFEVFSLLFPEEFKNAETFFSGPEFLIYKLTKNCVTVLPEERYTCAYWTKEELKEFKI
PLKKIPPFVKTGSLCGFYRSIPVFAGVPDFIAALIGTDTVYPGAACDRAGSSEGINICVK
EIPPPEKLKGLRVLPSPVAPFWNLAFILSDSGIVFYEYIKKHGGSFLDFDSFMQAIIDER
NNPKNGESVAAAGNLLVEKIANEVKAGMDLLEKAAGFRPVYTMCGGQAKSTLWRKLKAEI
TCRKFKMPRLADAELLGDAAIAFTSLGEYGSVSEAASLISGSRYINKPFYLQTDI
>TPE_0601 fliP flagellar biosynthesis protein FliP 650400:651218 reverse MW:31062
MKKKFFVFLFFTAVLFSPLELFSQNNNFPDGSTAGRTNQNPNREAGRIPFINFGIREPST
NKDVAFSVQLLIFITLISIAPSLLLLMTSFLRLSIVLDFVKRALSLQQVPPTQVLNGIAF
FLTLFIMQPVFTEIYNNSFKPMSDGKISIEEAYREAEKPMRYFMYKQMQKDPSHIRTFMA
LAKLEKPNTLADVPTHILIASFILHELTIAFQIGIFLYLPFIIIDMIVASILMSMGMIML
PPVQISMPFKLILFVMVDGWGLLFGKLFESFL
>TPE_0602 TPE_0602 hypothetical protein 651218:651925 reverse MW:25888
MNLTGGKMKKSSYRKVFFTLFIISSFLLFAEGEDKEAVAGKKLPAEESILLDTKKTEEQT
SIDTLNNTENNSTSAADNRISTPITGLLQLLAALTIVCILAYVVIKFLKKSTRVFGTDDP
YLKNVSSINIAQGKSIHVITLGEKAYIIGVSDSSINKIGEVEDKNLVDAMNLEADKKSVT
GKKDFSSVFALFWPQKQAEKKASSEDFFAAQHERLNKAADFRNGNNLEESESSEE
>TPE_0603 fliY bifunctional chemotaxis protein CheC/flagellarmotor switch protein FliY 651944:653113 reverse MW:40929
MSDGSISQDEIDALLSGVSMSGAAAPSSGSGNAGLSDFKKNALLKFVNGNIPGLSSNLES
MSGKSVSISEPIVEMTEREGFLQNISEMAVASLIDFSGALSGDHVFVMPPDLAQKIVNLV
NHEEGTEIDDMALSVISETVSQYAGTEVTSLERSGLSGVVSSPAESLHVPKAMIRLPQRN
FISITYNIQLDNSAYKFWEVISESAADAIINTTAGPDPAAQAQDMMTGGGAGAASQTMGG
FAQGMQGMQNGFQNFGGAAQGMPQGGMMPMQGMQGGMAMQNMGMNASVQPVQFPPLQGFV
TQEEQGNIGLIMDVYMEMTVELGRTKKMIKEILGMGEGHIIELDKLAGEPVDVLVNHKPI
AKGEVVVIEENFGVRITEILSPAERIADV
>TPE_0604 fliM flagellar motor switch protein FliM 653106:654140 reverse MW:38550
MTEVLSQDEIDQLLTAISSGDTDTEDFRAVNDTRKIKIYDFKRPDKFSKEQMRTVQMMHE
TFARLTTTSLSAQLRSMAHVHVATVEQLTYEEFIRSIPTPTTLAIINMDPLRASALLEID
PSVTFSIIDRLFGGKGQGTKVQRELTEIESSVMEGVVVRILANMREAWTTVVDLRPRLAN
IDNNPQFVQIVTPSEMVLLVTLETKVGEEEGMMNICLPYITLEPIISKLSTQFWFSSVRR
ASTGQYAAAIKDKLSSVEVDMVAEIGSLDVSIRDVLNLRTGDVVRLPNIRVGDPFNLSVG
NRPKFLCQPGVKGKKLAVQILEKIEDITGDEFEELSSEGEDLYE
>TPE_0605 fliL flagellar basal body-associated protein FliL 654156:654704 reverse MW:20658
MADSDLMDDGDDMQDSSAVSAPVKKGGSGLISTLIKWVVIVLANLIIIVTVVVITMNIRD
KKGKTYSDYPVSEEYRDTRDVLQWYQAIGSIKVQSKDRIPATVITEIALGYTNNDKATPQ
ELSARKVEIIDFLRAYFKNKTVAELKQEEKIKIEIRNEINDNILTKNKIKDVRFTQYDII
EQ
>TPE_0606 motB flagellar motor protein MotB 654766:655482 reverse MW:25615
MARKKKGAKAAGSGWLTTYADMVTLMMCFFVMLFDPSEVDIVQLQALSASISADPTGGGI
SVSVGTLSDLGNTISSLPSMEKGKALGTALKKAVSLFAPDIKTNKIAVTSDERGLVISLA
SDMFFYPGSAELNIAESRDTLLNLAQFLSSDDLAGRRFRIEGHTDTGSTDPEVWKSNWEL
SSARAINVLHSLTDFGAQESRFSVAGYADTRPIFSNDTAEGRAYNRRVDIIILDEGHF
>TPE_0607 motA motility protein A 655484:656263 reverse MW:28265
MDIASFIGLFGGVAVVAFGAFMSGSLGGLIDVPSMFITIGGSYMCLFLTYPLSYTIGIFK
VMGKVFKTADYGEKTLVQKFVALSEKSRRAGLLALEEEIEDFEDAFMRTGLRNVVDGIDG
EAIRALMENELNQLEERHNTWISLVNAWATLAPGFGMLGTVIGLIGMLLNLDDKSSLGPN
MAVALVTTLYGSFLQNWLFVPISTKLTYQNNLEVKAKEMIIEGVLGIQAGDNPRILAQRL
VTYLSPADRKSIEAEVLKD
>TPE_0608 TPE_0608 flagellar protein-like protein 656282:656479 reverse MW:7680
MIRVTRLNGTKYWINPHQIEIIECNPDVTLQMLSGKFYIVKETPEELLEAITAYRRKIGL
FKNEL
>TPE_0609 flgE flagellar hook protein FlgE 656503:657840 reverse MW:47508
MDVIGNNVANVNTTGFKRGRVNFQDLISQQLSGAARPTEELGGVNPKEVGLGMMVASIDT
IFTQGALQTTGVNTDLAIQGNGFFVLKDGEKTFYTRAGAFGIDREGTLVNPANGMRVQGW
MAEEADGFRIINTSGQTEDLIIPIGQKIDARATTNVNYACNLDKRLPELPENANRAQILQ
STWSTEFKVYDSFGEAHELQIDFTRVPGEQNAWQATVNVDPTNAEASDTRTGVGTTDGTG
NTFIVRFDNNGHLASVTDTAGNVTAPAGQVLMQVSYNVVGANAGADGAPTRHTFNINLGE
IGTSKNTITQFSENSTTRAYEQDGYTMGYLENFRIDQSGVITGVYSNGVRQEIGQIAMAG
FANQGGLEKAGENTYVQSNNSGVANISVSGTVGKGKLIGGTLEMSNVDLTDQFVDMIVTQ
KGFQAGAKTIQTSDTMLETVLNLKR
>TPE_0610 flgD flagellar basal body rod modification protein 657914:658438 reverse MW:19269
MPINSISMPVNNTADSAAEILSEKVKMRENRMFEMSPEEKALRAMEVDTLNKQNFGEKRI
PKQELGKDDFLQLLIAQLTHQDPTSPMEDAQFIGQMAQFSTLEQMTNINKTFTALEGMLT
GSSAVNAIGKKVDLDLGSTKLSGYISAATRGANPEVMINGNWYNWSAVKTVYAE
>TPE_0611 fliK flagellar hook-length control protein FliK 658454:659800 reverse MW:49981
MPPIRQMNETSPPENAAQNERQYKAEKSDSEPVRNGDSFPAMIKKMIAAVKEGKNGDIQK
NPGEAVQTETGTRDLRDVSKSVRGENTEYLKNFKETDSESLKTFLKPQEKSLKEGTGSAA
LKKTNLKEENLKHIALESDENMLKMLLSEEELDIKTFLPENLSDSEEIPLLQNLDSENLK
TPEKKKNLSLNEESLLEQNRAVFQAKLNKKEYTEKAEEENIKLKKPIQKSGKPVISVEDL
RSAQNLRADASVHETGSGQRVETDNSVDMVIDFRGKAQNLMQGGEKGLQSGETQKTNQSF
SAMFAQEIREASQDFVQAGKIVLRDNNAGEIRLQLRPENLGAVKIKLELAEGKKINGTVT
VSTKEAFEAFEENLDALAQEFKQNGFEAAEFNLSWSGSSSQNSFAENFDSFGEINYQNIA
QNLSTAEKNADNLSTYSYIYGSTVDILI
>TPE_0612 cobM precorrin-4 C(11)-methyltransferase 660007:660771 forward MW:27893
MVYFVGAGPGNADLITVKGRNLISKAEVIIYAGSLVSKEHLMFAKTSCKIYNSAEMTLEE
VIEVIKNNKNSEIVRLHTGDPAIYGAIREQMDELEKLGIRYEVVPGVSSFTAAAAAIKKE
FTLPDISQTVILTRMEGRTAVPKTERLSSLAAHKASMSIFLSVQNIENVVAELLKGYETE
DTPAAVIYKASWEDEKIIIGTLADIAEKVKKAGIKKQAQILVGGFIDGKYSRSKLYNPDF
SHEFRKSKDETSGN
>TPE_0613 cbiG cobalamin biosynthesis protein CbiG 660752:661861 forward MW:40802
MKQAEIKSKNIVCYSFTENAQIIGEKLITEFNTFNIKKNNKIYIEHFYNTKTEGGIKKRI
EGDFKTKDALIFISSTGIAVRMIKNYIKSKTSDPAVIVIDDTGTFVISLLSGHIGGANEL
TKIIAKFLDAQAVITTASDSRNIEAVDLFAERNGYAITSMEDAKKITAVMVSGKNVIFYS
ECIQNSSILKSSTLIDYPNLILYGLKPSEEKKAAGIIFISKRPENLLPENLASLNLPFVK
LVPRTLNLGIGLRKGVSYKTVNKAVRLALSSIGKTMLEVKSCASIDLKKDEKGLLEFVRR
EGLELKFFTQEDIKKVENMFTKSEFVKKTVGVSNVSAPCAYLLGGKILLDKFKYEGVTVS
ISISDGQNL
>TPE_0614 TPE_0614 hypothetical protein 661909:663213 forward MW:48704
MKKIIFFILTSIVFAVCFTGCNKTSKEDNSVMQVIKEAEGMTLEQLLEKAYQESNGKVLK
GLGNSSRGKTAGEGFVALMKTKYPDYTGSIDWAQPKNNTIFDQLTNDSKNAKPEFSMTLI
QDGAQIKTKMIDTGVLYNFIPKEWKEAEGVDINGNGNPLVLQTLSKVFMYNNVEASNNYM
NVWDFVKQEQRPMCMGLESEPIGKNFLLMLTNEKYSNIVKDAFESLPEEDKTYFSPIIGE
LEEKAKELGLTENGKYALAWIKLFVSQFNVKTDDAPISLDLVKKSSKNQTGLLVYSKLRS
IKETEESSINNITVAAYQDGYKGFGGYAYKHYLQVLNHAPLPWTACAFISYMVTVKEGFH
PWGKDMGGYCSNPNVNQDHSKDGYVDGENLFPAKNDRGYDWWITQGQGGLIVEAPAYCAE
VIFTVGEWISSIKK
>TPE_0615 TPE_0615 ABC transporter permease 663234:665024 forward MW:66265
VNKAIFINKAKEFFIKPQNVILLVFGIVLTITTVAPIVTILADTVMVHPGTIDAAKSGGK
AITYFNWQDLFTGTLAAKNFWKPLTNTLLLAIFSCTGAILTGGIFAYLITRTNIKFKKYL
SVVFIFPYIMPQWTLALTWTNLFKSTTVTGGSNGIFAELFGITVPAWFAEGLFPASIVLS
VHYAAFAYILISGIFKNMDSNLEEAALILNTPKIKIFRKVTLPLLRPAILSTILLVFGSA
MGSYPVPHYLKLTTLSTKYIDLKVVRTGQASIIGVIMMLFGILILIINRRSTKSRKNYTT
ITGKSGQVSKVNVGKIGKYLIPSILIVFTIFTGIYPVLSFTLETFLPNPGDYSFLKTGNL
NHLTLKWWLHHSDKDVGLYGQFGILYNSTFWASFKGTIFVAIFCALIAGTIGLLIGYSVS
KNRRSKYANYVNDTAFLPYLLPSLAVGIAFFIFGSMLGIYDTFLLLIIVGTIKYIPFSSR
SSLNSMLQISNEIEEAALMQNIPWYKRMTKIIIPIQKTAILSGYLLPFITCVRELTLFML
LCSQSKISTTMLDYYDEMGLYAFSSAINLILIIFILTVNFILNKLTKSGIDTELGR
>TPE_0616 TPE_0616 ABC transporter ATP-binding protein 665028:666662 forward MW:62353
MPEIILQNVTKRWGKFYGADNLNLTIENNSFVTLLGPSGCGKTTTLRMIAGLETPTSGKI
IIDGETVFDSERGINVPANKRKAGFLFQNYALWPNMTVYENISFGLKNIKEEKPVYAFEI
KNIDKIKKILQQPEKLMKIISEQKTSENEKKVLLKLIDTFTVSIYTAKTLMNFKLEKDGA
DLQEKITKLTADLDLKRQSYLEKYNKQHININENYELVDANNKILIQNRKLDKEEIDLIV
RKVARIVKIGMFMDRYPNELSGGQQQRVAIARTLAPGPKVLFMDEPLSNLDAKLRLEMRS
ELQRLHLDTNATFIYVTHDQSEAMTLATKICLMDNGTIQQYNTPLEIYENPVNLFTADFV
GNPSINFIEAKGEYTSDGSFNLLCLDNIPFIFRPANKINYDEWFLHTEKEIKEIQYEEDK
RAELNGKENKIFPFKYNIQKVQDDELNTTENKPALKSDFVLGVRPEFIKIHENGCLSGFI
YSSMPTGMETTVKIKTGNYLLTAVVFLNIVYKIGEEIKFDILTDKIMLFSASSQRLISLG
KLEK
>TPE_0617 TPE_0617 oligoendopeptidase F 666851:668581 forward MW:67407
MNNNSSVKSLPLVPFKEMPYTRPDMKAIEKRFEEALKKFKSASSVQTQIEAIDDVQNINR
EFSTMASLASVRYTIDTRDEFYSKENDFFDETGPLFSKLSNEFSKEMVKSKFRSELEKEF
GHQIFDLTELSLKVFSPEIMEELQTENKLTSKYSKLIASAQIEFQGEKRTLSQLAPFMQN
MDREVRKAAAKAYYSFFEENEAEFDSIYDELVKIRTKIAHKLGYKNFVQLGYDRLSRTEY
NSEMTAKYRKQIYELIVPIAEKLRKRQQKRLKLDTMYYYDSGLNYLTGNAVPQGEPDWIV
EQAKKMYAELSPETDEFFTMMTKYGLMDLLSTKGKSSGGYCTGFPMYKVPFIFANFNKTQ
HDVEVMTHEAGHAFQAYQSRNARLLEYGWPTLEACEIHSMSMEFFTWPWMELFFKHQTEK
FKFTHLSGALEFLPYGATVDEFQHWVYENPEATPAERKAAWHKIELKYKPSINYGDNDYL
NRGGFWIKQGHIFASPFYYIDYTLAQVCALQFWVKSNNDRKTAWEDYLRLCKAGGSMPFL
ELLKLANLKNPFEEGCIASVTPECEKWLDSIEDEKL
>TPE_0618 TPE_0618 hypothetical protein 668655:668933 reverse MW:10338
MFVLFNLIFEVVLSGIDFVLGTGTILGRLYALALFVPSLAVTVRRLHDIGKEWYWIFIGL
IPIVGPIWMIILMAKKGMEGENEFGPDPKAEE
>TPE_0619 TPE_0619 hypothetical protein 669205:670215 forward MW:38877
MKAFTYKLFFFLLCFSVLQAESHDVQINSSENFMPSKWNPIFPLYMFIENLPPQTTEKIY
TVKTKKEVDDEMFFDESKLQSVLLNNDVFALYGKPNAYTMGILGRYSVEDLEPIMNEFVK
MYDEANRERGVIPAFYIIYGTCWPGGDIGILPHSTIKKYIEFAAERGWYVYIDHQIGKYT
VEQAMNAILPFLKYPNVHLALDPEWHTTQPMKIIGSVTAEEINKAQSMMSTYIKENNISG
NRMLVIHQFNAIMIKNRHNVKSDYERVQLIHCADGFGSPQLKKESYAYNAAAKNMPLKSF
KLFLKPTVAGAGYDWPLMTAEEVFKLNPRPYLVMYQ
>TPE_0620 TPE_0620 hypothetical protein 670281:673091 forward MW:108826
MNLIEKTLKKYGSDLNNVFVFPSRISAMLWFQKSPAVTGLKTIPAENYISWDNFKEHNLV
SDSENLTPVSNTIRSIFANYICGKNAEEAKKEKPLFSSIIPAEYAENSSVFSEWLAGVLP
QLDHFEKRYINNIFKLANDSGTNDYLLLKKLYSEFLKGNKLFEPSWLSSKFFPKEKKYVI
IYPELMEDFSEYADLLKSCKEISFIHCSDFNSKKNYADIYENSGSELHAAVLQIEKLLSN
DIPASDIAVSVPDIENYSAYIKREFELRGIPIEFRSGFKLGSEQAGKIFSLIYNCVQNNF
AFEFIKPVILNNHIPWKDKTGVQALIQYGVKNNCAVSWKESSQDISYKNIWIESFKTNYE
KTEEEVFLKEKAKNWFYKFYYAAKKLCKSKTFEELQKNYFIFREDCINVSEFSEKDNAIL
GRCLSSLKELTLLEKKFKDYMPNDKLNFFVSQLEKEIYVPQNTGCAVSIFPYRVAAGTPF
AYHFILNCSQKHTNIIYNKLSFLRKDKREELGVYETDASSYFFAAYAESENCIFSFAEQS
FSGYLIINGFFDTENEETEKEKAGEKLNELLFFDSFKNEDNAEKKEAVYKTQKEGAGIEN
LFKYTKKFSYLENEYSNRSKKLTEHIAKTKLKNNSVKVSQSDLKKFYECPVFWFLSNVLA
VYPEEYDAAIFDSRDIGNLCHEVLEKLYKEIKKTDNCFNKEHIETYKSIAEKEIEQITEN
YVNFRGALAKPFIQSLKQRILYAVEFVLKTDSELLNGYAPDWIEEWIETDCEGILYRGKI
DRASFPPDERSAVIIDYKTNSMPAFSSYGNKDDDDIELTDFQIPMYIFLAETKLLQNKKQ
KEGNSLNEIEHAWFLSFVQQKVNKVVNDNTVIEVNRKGKEKTRKEFQSVIDTFILYAEHF
AECVRNENFTKTKNVTFEDCSACSLKNVCRTVYSVK
>TPE_0621 TPE_0621 ATP-dependent DNA helicase UvrD 673103:676477 forward MW:129889
MKDIIENLLNGLNSNQINAVTVENNAVIAAGAGSGKTKVLASRYVYFIVEKNINVENIIA
LTFTDKASAEMHKRIYNTLKKINHQNAVKAIEKFHLARISTLDSFCNSIARLACKNFGIS
PNFKIDNEESKNLAYRISLDFFLAHRSDEAIRFFLGENKIDDFVKNLFTKILTEYVFISQ
PLNLKKYFKSQTEEYVKAEKKAVSGYYEILNLIEESDNSDNFIKDSKELLKENNYNIESV
NDKNFFEVLTVIKKISSSRKGKKDGNAKEIKDTLKEIYQTFLNIYNFEYSKKYLEKLFIL
LEQLQTEYIIQKKQNGILTFSDVSRLAVDALIADTELRNFYKKDAQIIMIDEFQDNNGLQ
RDLLFLIAEKTERTERTEKSIPKPEELYPNKLFFVGDEKQSIYAFRGADVSVFRKLAEDI
GSKEQIDSTRLLINYRTEPKLIDLFNIIFNKIFYSAENKYLKKDPNGEAKTPPYEAEYFP
TQSGEAVAGINPKIELLFFDKTRLKNMEDKDIFLSAVETEAYYIAKRILEIYNSKMLVKK
GRNAAPCSWNDFAILMRASSHQGVYERIFRNFGIPYKSIQQKGLFNEAPINDIYALLKLM
VYPADIKTYAQVLRSPFVNIDDDTFADLLLNFKTAFDSGLIENLTEENKTAYNNGCNLFE
RLKQKALLMNCTELVTYIWYNEGYRYFLLSKKENVHYLELYDYLFELAHQADLKGLTLSQ
FVDLLSKYIENNQKLDDMEIPLEKNQSAVSFLTVHKSKGLEFPIVIIPDCGNKGKSTIKD
GLVFYNETFGIVIYPPQIHNLPFQKNMIFESLREEENNKLIAETKRLLYVAMTRAESYLI
MSSADTTSEDNEEENKTSEPVTDKPRTLAEIKNIIKQTENPTRKSFFQLLLPALPDEHSD
IIFKEILPQERSILNKDIKTPQSGKINFAELYKNSKVKEFKLAKNKIIAATKLAKTEFKP
SEDKAYSFTVKNTELSDIQNSETSEFTAAQLGTIAHTAIEARLLNKEFIYPENTEKKIKK
WIENFFTSEIYQLALNAEKIKSEYAFLTEYDGQIVSGQIDLIFKTADIVYIIDYKTDEIE
NPDRHKGQLSIYKKAAKDLVYEYGDLSTVKAYIFYLKTGHYFEI
>TPE_0622 TPE_0622 hypothetical protein 676534:677406 forward MW:32911
MMASVYRQYENSNFSVLANSLLRGEFLYGIKLFAVQQSFMSEQGAVLRMRVSLACIEAGA
VVIDAYVQVDGNISYLFVLCSSFLSPDIFSKTVTAILPQAEIDCFYKNQAETYLMTSSEQ
HLTQKPIPFFAESNINSDANNLLISLLIEYKAILLDNKKTGLLAACLQNKNRSLLAEAIE
IRKYSSADLNLNIMLFQKDGLILALPVFQIKKIDKDVFQKKYIQILPEYGGEKIYVEDIF
LLKKIDLSKASFLKKIDKGIYEIEIQSIPGKFKFNFVVPMLMKRTKHSEL
>TPE_0623 TPE_0623 ABC transporter ATP-binding protein 677464:678144 forward MW:25455
MIKIESLGFKYPNTEKLVLKNINLAADSGEYISIVGENGCGKSTLIKLILKLINPSKGTV
KIETNRIGYLPQKKENLNDFPITVFEVLDSYRRILKIKDKTCIHELLKTVNLIEYKNARA
GELSGGQLQKLYIARAMIGNPELLILDEPSTGIDVNGQKEIYSFVKKLNTEYGLTVLSVD
HNLDAAIFNSTKIFHIKNGEGHLCNPKQYTSEFFNPNFINFKPMES
>TPE_0624 TPE_0624 cation ABC transporter permease 678146:678937 forward MW:28285
MFQYTFMQNAFIVSFFISILCPIIGLFLVLRKQSLIGDTLSHSSLAGVTLALISGLNPIL
GAFIFTSLAGALIEVLRNWFKEYGDLILSIVLSLSVGIAITLISAGVVKANAETYLFGSI
LTVSSADVITVIILSFLSLICLFFMYHKMLYIALDEDIAKIANIRVKTINYIFSVLVAAT
ISVSIKIVGMLVLTSMIALPAAAALQLKTGFKKTLIASILFSISDIMLGLILSYHLNVAP
GGFTALVSVAVLVVTIGIKRILR
>TPE_0625 TPE_0625 hypothetical protein 678963:679859 reverse MW:34847
VVSEFVWRFLMKLTVVCFLSCVLLFTSAGFAQETPMLSADNPDSIYPAAKLGEMFIHMSK
ITSPFKGNAPAIEILFQSDKFYWEPCTPPEDWGQKDKTFKYFEEFIPGTTIIFNITNRLD
DVTYYKTDSVHPYNLPIYNDPAEAEFLKRFVFFKFTATAAKSMSLFRRALNNDLGAIDTH
TKLIYAYSMPTDYEKMIGNNYIPQKWMPYELAPNTKDSGLKFYEYDPIGFVSEEADFEFF
KVKTNMHFYDWWYDAITVGRTMKTVKAKRFMPVINPKAEEDWSIRDAKRPVRSPYRKQ
>TPE_0626 TPE_0626 hypothetical protein 680184:680978 reverse MW:29918
MKKASRNIFFIVQTVLGLFCACRPSIGTAWYRNAAGFPEQVLYLTEINVAGAELIVSKPE
FVAVKFEKITNKTLTIRAKSALNISLDEDADIDKGRPYTYFEAEFKTKVLKAENTLGKTL
WAFGKDPSYIKFYKGKKQDCAEPDNSIAVPFGNNETPESFEIFTRFVKHDWGGVFNTYHK
EEISADSERDTVKFKYIADSDNGYWVIDSTADSGLGSDKVEIVLPANFKLKFGQERDFTV
IYKINGLSDWTKGEAEFTYTISWK
>TPE_0627 TPE_0627 hypothetical protein 680995:681876 reverse MW:33098
MKKFKLFVFIFLFAMSTMHISAFDKGFTLGFKANFTGSYTDPHINEADKKYLGAAYIKGM
LGFVMNGEAELTYIFDSKRFFNYQSNDVFSGLGLAFNLGIGQNFSGQVSGQYRDGIGQID
VYCRVFMTPVLHFGAGVKTYFFKNRFALGFTLGGKMPMDPDPTYEMYSNLNEEKLKELKK
AADIDFSAETGTLVVPQEVIKKINPLGFLTKLSLEYYQPVIPTMQITVGGFLQYYVFRPN
YVTMPKKIEDAAIKNGKIQKPVEVDVNFKRDPIKSFYMNSVDFGISLGLLFSV
>TPE_0628 TPE_0628 hypothetical protein 681923:682072 reverse MW:5890
LLYGVFKNYKFLKLSYIKPILKIMQPIDRQVSILFYSFYPLIRIFSGLT
>TPE_0629 TPE_0629 alkyl-dihydroxyacetonephosphate synthase 682095:683852 forward MW:66892
MGKRYKYRDFKPVWEQVPPPKESFRSVLKWGNPNEFKEPNERLYKYMKTVFGIGDDEFKQ
KKYEGLEPLPETLEVKLEQKHIEKLKEIFGDAEVSTRAYDRIAVAYGKTMYDAYRLREGI
VENVPDIVVFPSEYKQIVSLVEYCNENKIPLYVYGGGSSVTRGVEAVKGGITLDMRKNFN
KVLEFNEINQTVTVQAGMSGPQLEAHLNNARQEFGACRSYTCGHFPQSFEYSSVGGWVVT
RGAGQNSTYYGNIKDIVFQQTYVTPTGIVKSYGLPAHAVGPDTDEIMMGSEGAFGILTNV
TLRIFRYRPETRKNFSFIFKTWENGMNACREIMQNEAGFPSVFRLSDAEETDMALKLYGV
EGTIAETAMNLMGYKPMQRCLFLGWTEGEKRFSKQLYKNVKKICKKYGGLFLTGMPVKGW
EHGRFTDPYLRESLQDYGVIIDTMECSVTWEMMERVHKDVRKFAKSRPNTVCMTHLSHAY
PQGANLYFIFIGLFKDKEEYVEYQYGIFDNIMHTGAAMSHHHGVGKMTAAWVEQSIGATN
FKIFKALKHHFDPNNIMNPGGTLGLDMSEEQKRKPKYAGKTWNNG
>TPE_0630 fusA-1 elongation factor G 683974:686040 reverse MW:76242
LENKMLDKMRNIGIMAHIDAGKTTTTERILFYTGKIHKIGEIDDGQATMDWMAQEQDRGI
TIQSAATTTYWKNFQINIIDTPGHVDFTAEVERSLRVLDGAVAVLCAVGGVQPQTETVWH
QADRYKVPRICFVNKMDRLGADFFSVMNDVAEKFKVQPVPVEIPIGASDTFEGIIDLISM
QEIHWDSSTEGEKYTYSPIAPERLPLAEEWREKMLDTVSSFSDEITELILEGNPVPADLI
KKEIRKAVLKRDYIPFLCGSARRNIGVQPLIDAIVDFLPAPDEVLPAEAFNTKKEEKITV
PCKPEGNPLGLVFKIQYDKDAGSLCYVRMYSGKIKSGDQVFNIGKKKRERVNRILRMHSN
KSEQMDSVQAGDIAVFVGLKSAQTGDTLGTEGLPLLLESMQFPEPVISVSLEPKSLSERD
RLKEVLEILSKEDPTFTSKEDSETGQLIISGMGELHIDILTTRMLDDFKVEARVGNPQVT
YRESITAEKTQTEKYSKQMAGKDNEAELTLTVRPLPRGTGNKFVSKVKTFSQKSGGAAAN
ALPEELVNAVEHSVNACFSSGIKFGYPCTDIEVELTSAKYDELTSTPFAFEAGAAKCFDD
ACNSAEPVLLEPVMKVDITSPKEFVGDAMSRMTQRGGLILSMESKTGTEVVHAQAPMAQM
FGFTTDLRSATQGRAAFTMSFSHFEVKR
>TPE_0631 TPE_0631 76K protein 686184:688370 reverse MW:78041
MKVLKKILFCFFLVIAAADVFAQNTPQGNADIVILLDTSGTVLQYYEEVNKRVLKEITDK
FVRKGDTVHVLSFNADARYEMSQKVNSEADLSRVVSRFLLLYQLGKNSDFLTGLAYCKQY
TSSLSASKEQILIVISDGIFNPPESSPYKNYSGEQIKNEIGLLAGDIRRGGWKVYYVKLP
YPADSIIRDLDGEEFYNSTAGGSKSGSQGGSSGSSQSGNLGGSSGGAQGSGNTGHAGAAG
SVGGSTSGGSGSSGAAGGTENTGDSGNTGNTSDTETGSTGNSGAGGTESGSGYGTGGSES
GSGYGTGGSADNSSASGGDKEADGGKTKEYTDVSKTFTDSAGASTSELSGNGEFSIEDNG
KNLPSVIFPEELKSYGGNLTFPLEIKNTSEEEIELKLTEIILDNGYVLNKIPVNTEKITI
QAGEKAVINVKAKLPQDYSEGSYNAIMRLEFEDGKKVLPQAAELKLSVFPSAFKRIFGSN
ILFILIPALLLLLLLLLIIFFVLRRRTSNPVASVLHKTGSSSAVNYDEEDINHAKRLNAF
TQNSNMQSGGFEQSVYSESNKERIAAQAKEDEMLRKKILSSSFSAQQPRGSHISPANHLE
KIEIKSNQSGMTEIYVLNQNRYIGKRNIHIMKPGTRLSVGGGKSDDFLIFLVPFPAHLAQ
VRYDGQDYHLAILKPEYFPYETSNVVNNCVGKTVTVVSDKGYHVYFTFRGYEDPAVKLNS
LLTSIKYE
>TPE_0632 TPE_0632 transcript cleavage factor/unknown domain fusion protein 688407:691082 reverse MW:103791
MLNEEKWTRAAIGNYTTKNFEDLYKLVSTARKEDVVNEIKTICDEHLAHTKNSIIALYIS
SIISLSNQLLDDSTVVSLIEIFIDNHRAQIVEYLCKKFLEYGESKFALRTLAECYKTSGN
EEIYDIWERLVKADYDEADIAKLLAEKYEKDGNIEKSVEYYKKALYRFINRKQISGIKEM
WSKLATLIPDEIDFFFRIQAKISGVMDTGRSSMLMQDIYQYYRKNENWNIAIDILKLMLS
YDEKDNWARDEIVECFRNKYKDHSQLEEYIKVSNLTQAWRPVFDAIADFEKHISFDTGCF
VFHRTWGVGRIASVQNDELVIDFAKKRGHKMSLKMGITALQTLDREHIWVLKSTLNKDSL
GKKIKAEPEWALKAVIKSFDNNCDMKRVKQELVPSLLTASEWTSWNTKARKILKENPIFG
INPDNIDFYTVRERPISLEEKLSNEFKAQKNFFARIELLNAYDSSEVCDDESDTFREMLD
YFEGFLKSVNQVNEQIISAYILVREFAADKSLAVPGKAYNFAELYSRIENVTELYSAIKD
KVSVRGQTIRQKFLKYIKNLIPNWEKEYIKLFPSVLAPEILQALIEEGAVNEVRELVKDC
FENYRIYRNAVIWFFKNIQEEEWFKTLGITFEQQLIVLIHILDITYREISSHRNTTENRK
INHQVHSILFDKGNLLENFILESDVDTITRLYTLIGDIKDLDPMIKMSIRARIVEKHKDF
KFFDIEEKTVTAHGLIVTSKMFDIKTKELIEIRDVKIPQNSKDVGAALALGDLRENAEFK
AAKEEQNRLNNALARLQDELDRAQVFDPTTATSKKVYFGSKVKVLNNLTNAEEEYTILGP
WESDPSNGIISYMSPLGNGLFNRKSGEEFEFEVNEEKRSYKILDISIANLK
>TPE_0633 TPE_0633 TPR 691128:692066 reverse MW:36570
MIEKPVQSNLNTALNFLKQGEFDSAYTELERILKNDLDNADIEYTLKGISFWGEKIKLAE
QISTPLERGEYMIANWKPFLKFMERQGENREAVIYALKCAVFTMALKFYAELLREETVLQ
NAEPYLRVGLCYKALGDYERGLEFLKYAAELNKNSASVLAELADCYALYGEMKFSKAFFR
EAFFINPSDIELQFLESEIIKRLIRKVEKLGYSSELVSEWIPVYGVLDGVFNVKRELRSY
EFGQLKQKIFLLENEEREKTGEQHARLVPRLINNYFWLIDHYVNVNESRAKIDDVLLRIK
VLDKDIYKRYVG
>TPE_0634 TPE_0634 DNA-binding protein 692369:692701 forward MW:12687
MNYDFTAILAKNIRKIRNKLNISQMELALRAGVSIAFINSIENRQKWVSAKTLTKLSAAL
GVLPYELFLTDDIKKDDLQLIAGNHMEMLTEMQDILARYTKNIDMDKLRR
>TPE_0635 TPE_0635 hypothetical protein 692767:693288 reverse MW:19366
MKNTNELIYDEFVIAVFDIDRFGQIAKGKNPKEIFDFIYEFNSIFKETVLPANPIAIIPQ
GDTVIAAFPKTEIDNAAAYLLKAKTLCENFIKESGYSCSVSAAVHFGEAAIGKAFKNGAN
SFQILGNEVNSAFLLLRIPYYGRLTISPVFFRKLNGESRKLFKKYTPPIVYTL
>TPE_0636 TPE_0636 rRNA (guanine-N(2)-)-methyltransferase 693455:694654 reverse MW:45192
MNDFIALCAVGAEPVLTNELKLAGFKPYNRLPGRVFFTSVETDIFKAMFNANYFLRTADR
IFMLATAGKAENFDDLFSIVFSVDWHNYFPKDARVIIDKVRTFKSKLSSEHAVQSIVHKA
LCEKLCKKWNMHVLPESGEKFIVRIYIENNNVYVCLDLSGEPLYRRGYRLSGGAAPMRET
LAAVLLQMMQWKRKIPLHDAFCGSGTIPIEAAWYAYNIPPGIARHFAFEKFTCFETEKSL
NILTEEKGKAAAAVRTDCLVRITGSDISEEAVSLSKANAERACIIAGRELTEAGITHHIE
RPDFIQSDFINLEAPYDFGILLSNPPYGERLGSEEEALELYTLMSGIVENFPKWKLGFIT
NKSQFEKIFCKKNKDAALKKHILRGGNMETCLYIFNPKE
>TPE_0637 TPE_0637 hypothetical protein 695076:695369 reverse MW:11527
LRQIFSDNEIEIIKKIFIAEFAKSFPIGTLNYILIHIEKFIKENKSLNKNNTLDSYMFNH
YHDSILLTDDEDSIKIIKEFGKELYNFLINVRKNNVT
>TPE_0638 TPE_0638 hypothetical protein 695477:695602 reverse MW:5128
MKIRENVLHFVYFFLLEANNSFINKRIKKIINYYSILSWNF
>TPE_0639 TPE_0639 ABC transporter ATP-binding protein 695900:697462 reverse MW:58692
MKTSYIKKYKKLYYNDKKLIVLCIFVLHILSAIVLATNAFVSRIFTNQNQFIYLACTAIT
MFIYSALTISLNLLGEKYLMFQPLSKIMQKSFKKCTNDSSVIFGNSQAGGGIFSIMSLPQ
TIISFYFARISLFSDMLIFITVSTILFLVSPFALFLVAISIGLDVFLFISRKKFESYRQE
IDENGLESQIITQDVFDAIVSVKLNAADEVCAYLIDEKNRKELNVNVKMSNLEKVVSMIT
QLKSLIMQMLGVLFLYSVSDYILISDIANIMFVSSIISSVSNNIIHGIIDIKTLSSSVSR
HIDFLNTKNKAEYSLEKQQIHGNTILDLQNIQYKTAEKTIFDNACLKIAKGEKVAITGQN
GSGKSTLLKIIAHTCPELVTAVWSKPHLFNLSLKTNLTFNKDFDINREKVEKLCSEFELN
SFFSSLPNGFDTKIDMNQMTISDGENMRLALVRSLVYNSEAPIILLDEFSRSVDSAIETK
IVKHLLSYKDLTVIAVTNRTSTAQLFDKIYCIDQNQIKVC
>TPE_0640 TPE_0640 ABC transporter ATP-binding protein 697471:699150 reverse MW:63584
MKKNYSSDIFKLNKYFLLLLILFGCVNFYFTIVSSNMISKIATEASLGNLKFLEVLKTAG
LILTFFIFQIVFKLMLSSRFFKKSALKMQNKIIQKYFSLPFSFFYEHNAGDIVSSIYQFS
ASSISHTIAFFENVSQSLLTAIILAFLFYKNFWLTLLFLVFSIPSIIVHLVYLKKIQNIK
RNVNQLFPKTFRELKDVLTGALDISTNNIFPFFQNKFKTDFDNLTMNGLYAVSKTQRLQQ
LVFVNSQRIIPLLAILVYSCFNNATDSSFFISFYFLTLMIPNLYNLFLLKQIYRNIKIAQ
EPLQELFEMPDEQTGNTKFEIFKYKLTDFSVTLREKTLINKFNLNIHGGEKVLIIGGSGT
GKSVLLNALMGVDYPCTGSLTIGGVDMAAVDLQAMRKRTGYCDVKGYVIKGSILENLQFN
NSLSETEIKGQLEKMGILKYMPRLADLNSVISSDEVSDGECEVISILRCVFAQPQVLFLD
EATSGMTAEIEKIILTFAGQTVKAIIAISHNYTTTKYFNRLIYLKGNTIGLDMPMKQALN
ADEVKEFYSHQIGNTEDAK
>TPE_0641 TPE_0641 hypothetical protein 699526:700038 reverse MW:20019
MLSGLSGWQQKEEFVKVKIMLFFFIFSITLISCKEKSANDLFESFVQKTSNEKYIILKTA
DLTPTESLDGDYLKIIENHDNTTYLLEKVKSIKETKYCIPNLVCPMTEGDIAICMLIDMY
QMFDAYFDTVMYENIQRKTDSAKDFWNYIHISEDNRNEIIKKIWLLLDLI
>TPE_0642 TPE_0642 hypothetical protein 700093:701352 reverse MW:47616
LTGVPGAGKTLAGLNLANSWHNSDETDHAVFLSGNGPLVDVLREALARNEVSTSKTKGEK
IKKTAILSKTKAFIQNIHHFRDDAIESTNPPIEKIVVFDEAQRAWTLEQTSKFMKTKKGK
AHFNQSEPEFLIGVMNRHKGWAVIICLIGGGQEINTGEAGIQEWLRAISKSYSNWDVYVS
NKLTDSEYTQGNDILCNITSNKLYINNDLHLSVSIRSFRSEKVAAFVKSMLDNDYAMSQK
HYETISKTYPFVMSRNINAAKRWIKKQARGTERYGIVASSGAVRLKPIGYNVRASINPVY
WFLNPKDDVRSSFYLEDVATEFDVQGLELDWVCLIWDADLRYMAGDWELKHFKGSSWQEV
NSTEARQYLKNAYRVLLTRARQGIIIVIPEGDDEDYTRLSSFYDGTYEYFKKIGIQEIT
>TPE_0643 TPE_0643 hypothetical protein 702164:703285 reverse MW:44011
MKNFKGYLIITLFKIKLYILIIQRSKNMSADFAVYPCNEINFSFGDLLAEFKKNIKDFFL
KNDIHIDFNVYAGIYNNKTEHEELITDSTPFRAPEENETMWIGYEFIVCGEKITDFTHVD
FYPFDDDRCITSDYVFDDKQAMIPDIEERMPYIINAHGFWNFNGRAWPAYGFAAASLAKL
TDGIIFSDTGAWDYSKFPCFADDFLKFYYNISDSSNSDYDIMETKWYLKKIKTYDYVING
RIKTYPNVKYAFYNLYVVKLFLDFHYDINPCPYDSYSYTKYIEINGDKTLLYFLNGDTPI
KIDSTIDTVNKTKNIRGMCFVDSQSLIFNEKHYEKYAKRIKLKLYTLSKGAKKYKRNLQT
VYFVSGDEVLVFK
>TPE_0644 TPE_0644 DNA methylase N-4/N-6 domain-containing protein 703842:704975 reverse MW:43230
MASKKSFIDLEKVRAELQKYGVENIDSVIEKIEKQVKTSLNSYKEKNKIAREQYKEAVPF
LEIYKSTEGLNLPNWVLEKIDEARILGNSKQMIIFPDGEKYQINNPLNNLSGGEWLDFTT
SVFSTFYTTNGKDSYAHEIRKLHPTPKPPQLMKEIIEFFTKENEIVFDYFMGVGGSLLGA
GLSNRRAVGIDLNQKYIDAYKLAAKEIGVKEFKTICGDCIEVLSNENQMKNLFAGEKISL
VLLDPPYANMMSKEKTGADINVYGNIATPFTDDKRDFGNLSVDEFYDSLKKSVELVLPYI
KKHGYIVVFVKDLQPVKKETNLLHANIIQKINEIQNVNYKGLKIWSDRSAKLFPYGYPFS
FVANQIHQYIMVFRKEK
>TPE_0646 TPE_0646 hypothetical protein 704977:705966 reverse MW:37194
MLYALQVGQKDKPTETYIFGTRLLLTLGVEILGKKLEPKIFKPFTSIEELRIAKAAMRPA
PKGNIPIAINIADEDRIQVSGRLYKSGGLSHDPNIGALSIISAVIRKLGFKGKIEIIMHG
LEQKHVGKTNKFVQIANVLGIELEGLGLPKATLPEDYWHYETKGEKLGTIFIHLVVENFT
ESYSIFENHAGCEKGYFVTKNGEHLALEKYADRDAYKAGDKNQIIFIPDLVLLDISETEV
ITIEGKKYELKRNGIDELNNYDTFDERYLKVYYPEFKIVRTVVLYGSKNEQIAEIEVGFL
LNENGKLVLGIKAPKLFKRAISNLLDYWN
>TPE_0645 TPE_0645 hypothetical protein 706218:706334 forward MW:4555
MKIFYLCSKEELYELNLQRIHNSGLLRSIQKSFSKHLS
>TPE_0647 TPE_0647 adenine-specific DNA-methyltransferase 706374:707435 reverse MW:41133
MRYIGNKENILENIYTILQANNVTGETFFDFFAGTTNVGHFFKLKGLQVSSSDILYLSYC
LQKAYIENNEEPKFENLIKNLPKQDSESLFQSSLEIVANYLNSLEGVEGFIYKNYTPSGT
KELPQPRMYFIDENGKKIDAIRQQIENWKNKNLISENEYFILLACLIETIGFYSNIAGVY
AAFHKHWDFRALRPLELRTIQFVNNGKENIVYNDDSMNLLDKIDVDILYLDPPYNERQYA
PNYHILETIAKYDEPKLRGVTGMRDYSSQKSRFCNPTTALEDLDKIVKEAKYKFLVLSYN
SEGIMPSEKIIKTLSRYGNVKLEQFEYARFKSNNNGLARTKKTVFEQLYILKK
>TPE_0648 TPE_0648 DNA adenine methylase 707438:708322 reverse MW:34386
MNYIGGKYKILPQILPLFPENIGTFVDLFCGGCNVGINVSAKKVIFNDNLSYLIDLYKKF
ESLSENDVINHIENRIKQFNLSLTNKDGYLELRKFYNQEKNPLDLFVLTAYSFNHQIRFN
NSHGFNNPFGKDRSCFNEHMKTNLLNFLKELNSKNTEFTSFNFDEFDFSKLCEDDFVYCD
PPYLITTGTYNDGKRGFTGWNEEQEKKLLQILDELNKKNVYFALSNVLEHKGKENLILKN
WIEGKKYFVSYLVKNYSNSNYHTIDRNKNSTVEVLITNYNPQTLAQEKFALKLA
>TPE_0649 TPE_0649 hypothetical protein 709207:709467 reverse MW:10079
LLEQYQTSGIIESITENEIKIKRENHKELFTIPNDDRAIIEAKPGEYRERQSGKIIKNPD
FISQWIINGTGSKKNIERYKEKGFEL
>TPE_0650 TPE_0650 hypothetical protein 709552:710085 reverse MW:21026
VDAPLWHREKKMEYVLKGKLSLEDYTNFYRAAILHKKSYFFMLLICFFVIFSSTISSIIK
YPRIENIIAQLLPVLFIFAIYFLILKIFRNYSFKSDRTLKDEIILTLTENGINLASCRGS
FSYTLEDFRKIIINKKLIAVYVSYTKAILIPRHFFNSKEEELEIKSFIKEKYSPQKN
>TPE_0651 TPE_0651 HNH endonuclease 710348:711088 reverse MW:28487
MEILFCKIGWSSSYNGDVSDKPVNGGSYNKTQIGHEIHNYKSFNGTYYGYVQSTKAVIDV
SKLDTNAFEKAENILVVWCSTRKTGGQVIVGWYKNATVYREHQIVPNEVMFERNLQDHNF
YNIVSNDVFLIPENERTFKIDFKGRNVWYGEENLKQSVLEYINNYTQNYNNRIIEIEKNC
ADFTGEEKEAIVKVRINQDKFRKNLLEKYKKCCLCGVQCTDLLVASHLKPWSVSDKKEKL
DIGNGL
>TPE_0652 TPE_0652 hypothetical protein 711198:711350 reverse MW:5200
MGCGRAILCIIFPPLAVLDRGCGAVLLTLLLTCSGWIPGVIAAIIFNSKK
>TPE_0653 TPE_0653 ABC transporter ATP-binding protein/permease 712152:713702 reverse MW:58662
MKDLIKRLGALFWKVQILWFCVHGGIAIITFFETYYLKKVIDIYFASQMIPENYNDFLKY
ILVIVLLVCVNFLNVLLAKHVGKKVYADLSQRLTYQFLNLKWYDVYSRNAADTVKLLNND
VNRLMPILFGFFPVLAINILAIVFYCVYLFFKSMLITVLLLIAFVILSFVSYIFDKILKK
DSNAQREAYVHKESFIINMYNNFKYIFANQRLKNTLDDFNAVNEVLNETSIQIAYHNQIS
SFLYTTVSTITILLAFIILFFLKQKDSATTAGLAVQISTLISQALKYFSSCLRAKNQLSM
ASASIGRINNLYEKEHSGAVPKSLPQSVEIIWEDSRESINFEYNKINIIRGANGKGKTTL
LNSLCGLEHIYAPEIKPNGTLSATAPKKLCYITNTTCLCNGTVLENITENSEKLNIDVST
ILQLVGIDAETKVENFGENLSAGQKQIVHILKLLNSNADVFIMDEPDSALSNEACLWLYE
IMQSLVKNNNKTFVLVSHNANIMDNFDGDDVHILIF
>TPE_0654 TPE_0654 radical SAM domain-containing protein 713699:714655 reverse MW:36782
LSRKYDIICVTLELTYSCNFSCIHCYVHGAVVAPCFFDITNLAVLLDFLNEYEVQRVYLM
GGEPLLHPDFNLIYSVLYDNGFQVALTTNGSLISDAIVELFKSKPPAILWISIYGFSKTE
YLDVTNTDSYERVFSNIDKLSNSGISTYYKLIVTNKIKNVNLLLDFLKNHDTAFFYCFFM
PTLNGKISPLKVQMPYDDIIKLYNSAGRQFKERLLPTHCNIPDTGLVVQPQGIVRPCIPF
PFHTEGNLFYCDNFRTVLDESRALHEKYCVYTEECEYCEQRSVCSCPINIRLFGKDKKMR
CEMTKLFTHEYKFNCEDL
>TPE_0655 TPE_0655 hypothetical protein 715907:717157 reverse MW:49040
MRTNTNIKSTALFFLEGKSYSGILEVRQGSQILGKILTNNSLDKDDLTTGYFLNVVHVII
RENNILGTLFNCEIYNSCTSSYGLYEYTIVSSYLITGDRFDNEEEIKITKLSFINNDYSA
LIGNSLVKTVINTKENRTVIKIENETKSSINEFTNYRAYQESFHKRHNINRNEFKVHQTN
ALVYEFKTKLGIYDIRRFILQIELFFTLLFQHPSLNEEIIFFVTDDTGRESFRHIYFTRK
KFNECKANLNQDIFPSSELISNIFRYIENWLLFVNKIPFIENYIVSYFTTNFIDQKVQGQ
LYLLNSIHPFFFGKTQVNKYSGLIEKVRQSSLDQVDKDEIMQMLAIRNGYGFRKMLIDLF
DRYKQRITKEDINTLNSFRSSQAHGGSFSLEITEYIRFNKMLFNLLLRIVREVIEK
>TPE_0656 TPE_0656 hypothetical protein 717388:718125 reverse MW:29330
MKRIILFTVIYCLIFLKAFTQTNEEFLMLYKNENIKEITVTKRNLNEQEKSITVKLNENQ
KSEFLNRLKHAKKEKYIKALLLYKAEIYYIDDKTEEIWLNGKVIKKEDGTTYKLENNLQL
FINSLFSKEDTSKLYKEKIIKTENRNIHVYQANYSRNDLIFISGITSDINSPKTYDCTWK
VGQELLDVQNSSLKKKHLKDYIKNEKLQELADLYIKDVYNPSWKNEIPLFYSHYELHPLD
EQNNK
>TPE_0657 TPE_0657 hypothetical protein 718860:719006 reverse MW:5368
MSKNKPIKPVDNQSNMQNPNKGTAGTNRQYDQNQGNRGEQLNPNKKGK
>TPE_0658 TPE_0658 hypothetical protein 719030:719530 reverse MW:18700
MMKQKRLVSVIGMSVVLISALFMITGCPNKPLGKPQYTKENFVLKFKNESGKKCYVEISG
RSYSTETVIANGENWESSFDFPPVLKTEIPSDGTEKSITVKDVVVSGKSPNLSYFYNPRF
TIEVISDSSMYRGKLEDFNSKSKTQYTEGTFHIKLEGNTFTVDFIN
>TPE_0659 TPE_0659 hypothetical protein 719549:719662 forward MW:4025
MSFFIAIILFLGRKNALIGSVPACIKEGQSNILSLLF
>TPE_0660 TPE_0660 phosphatase/nucleotidase 719838:721748 reverse MW:71623
MMKKKFLHVFAALIFVFSLVACVETKSAVKSNELSSKREAKAMGEQSEQVNLTHKIIEKG
AAGAENVTITIGATGDVHGRLYSYEYAVCEEVQGSGFVKIFTLAQALRKENPNAILIDVG
DTVQDNSAELFNDLETHPMVQAMNYMNFDVWVLGNHEFNFEKEFISRNIRNFNGAVLSAN
IKNKKDGSYFVLPYQLFNVEGVRVAVVGLLPPHIPMWEASSPSHFKGLEFEEPIDIARKT
VNELKGKYDVLIGAFHLGRNGEHGSNSGVVEIAKQIPEFDLIFGGHEHARYANEVEGMNG
DKTWIIEPGCYGWALAVGEVKVKKEDGKWKIVSVKAENRETAKIVADKQMEKEFKFVHDK
SVNDANLIIGKVTDDFISRVDYITGNEKVTTMPTIQLEDTALIDLINDVQLYYTKADISS
AAAFRSEMNLKKGDFKKKDVAFIYKYSNTLMGINITGENLLKYMEWSASYYNTSKKGDVT
ISFNPEVRSYNYDMFEGVTYDIDISKEAGNRIKNVKLNGKDIEPKKRYKLAVNNYRFGTL
QKLNLASEKDVYYDSYKVMQDSGRIRDLIVKYVQEVTKGTITPKTNFNWKITGFDTDVEG
REKILADIKSGKIKIPKSADGRTPNVKSINVSDFNK
>TPE_0661 TPE_0661 hypothetical protein 721777:722898 reverse MW:40592
MREKIFISMVLLCTIFLCVFMPKISNGFRPASPFTQEFASGIVLDVLEEDLTADPVIAGK
FRGTQKLRIKILEGSNKDKEFEIYNTLSSLHNTLGYKGLKAVFTLREQNGKTSVWLYNRK
RDTHIYVLLALFFFSLLFLGKKQGAKSILGLVFTCTVIITVLIPALFAGLPPVPVSICLV
SIMAIVSFILISGFTRKTYSAIFGTICGITIAGLISVIVSYSAQLSGVNMEGGEQLLNLA
PDYNLKLNGLLFVSILIASLGAVMDVSMSITSSMQEILFANPKLTKKQLFAAGLNVGKDI
TGTMSNTLILAFAGTSLPLVMMIWGYGMSFKQFINIPRIVIEIMHGLSGSIGLIAAVPCT
AIISVFVLKQEPN
>TPE_0662 galK galactokinase 723031:724221 forward MW:44070
LTDKNLSLKKLKEEFILQYGESENEIIIAAAPARINIIGEHIDYNGGLVFPAAINLFLFI
ALRKRSDRKIIYKTKREKKLFEFFIDDNFKFESKNSFANYLNGMLKFLKEEGLNITCGFE
VLISSDIPAGSGLSSSAALESGFGTAVCSIFNFKIDGITLAKIGKRVENDFLGLKSGIMD
QFAITMGKENNAILLNTSSLEYKYIPLNIEPYKIAVMNSNKPRKLTESKYNERKAECEKA
LAYLQQNKQIKFLCELNFKDYKEAEPQLKNNCSEAIAKRVRHCVTESERVAKAVEALKQN
DLKLCGKLLCESHISLKEDYEVTGKELDSLFFAAIKQEGCLGARMTGAGFSGCAIAIVHK
DCFTQFAQSVGKIYKAETGLTASFFPCSIANGAAVL
>TPE_0663 pgi glucose-6-phosphate isomerase 724313:725890 forward MW:58081
MEWNNLDKCKFFNELKKIKPVNLPQVFKSENISERIKNFSVYAGGGLNFNYSAKPVNEEI
LSALQSLADEQKLIEKYTLLLNGEFINTGENRMVLHHLTRGQLGKDVIFKGTNMRSFYLN
ELEKIKKFSEEVHTGKIKTASGKNFTDVVQIGIGGSDLGPRAMYLALKNWAYAKNRQKLK
AHFISNVDPDDCAEVLKNINLETSLFILVSKSGTTQETLSNERFVKSILEKNGLNPSKQM
LAVTSETSPLANNPDYLFSFYMDDFIGGRYSSTSVCGAVVLALAFGIKTVEEFLSGAAEA
DKLALEPNIKKNAALLDAMLGIYERNVLNYSSTAVLPYSQALSRFPAHLQQLDMESNGKT
VNRSGEPVKYKTGPVIFGEPGTNGQHSFYQLLHQGSDIIPLQFIGFKTGQLNEDIKSENS
TNQQKLIANLIAQIIAFTAGKSDENKNKNFEGGRPSSLIYGETLTPKSLGALLAHFENKV
MFQGFAWNLNSFDQEGVQLGKTLAKKVLSGDMPPALKAFSELLCG
>TPE_0664 TPE_0664 ribosome biogenesis GTP-binding protein YsxC 725881:726516 forward MW:24004
MRIINAEFIKGAVKAEQFPDLGVPEFAFFGRSNAGKSSLINMLVNRKNLVKTGSRPGMTR
EVNFFLVNKPAGAKIGTLKCKKGAEVFGFTDLPGYGYAKIPGGKIQEIDKMLYEYCTNRP
LLKTIFFLMDIRRDPTEVELNSIHFFYELNIEVVIVGTKADKIGKNEQINVKKTWAKFFN
FDESIILFTSTLKKIGREEILNFVQKRCIEK
>TPE_0665 TPE_0665 hypothetical protein 726513:727130 forward MW:23356
MKITKLTEQDFTTSTWQGGTTTQLFIYPPGANYSKRDFLFRLSSATVDTEKSEFTILPGI
QRFIAPLTGNLKISHDEKYFTKLKPYEIYGFDGGAKTISMGKVRDFNVMVQENAEASVKN
FFLNSHSSLKFGIFKNEIGWLFSYNNSCNLNMDTKNNTSINLNSDKMTLIIFEYEDISAS
EEKEEIFISTDGNANLFYGKILKIQ
>TPE_0666 TPE_0666 AMP-binding protein 727225:728958 forward MW:63541
MQTINELGEYTFQALLKNSVKNFGERPALSFVSGTPMTYTELNENINSVKILLHSLGVKP
SDKVAIFSPSMPNWAVAYLAVVTMGAIAVPLLPDFNETETESCISHSGAKTVIVFEKLIS
KIENISSLETIIDISDFSVKKGEKSVNTELEEFKCNEEDTASIIYTSGTTGRSKGVILTN
KNLVFTAIAGQHCQRINKYDVALSMLPMSHVYEFTIGFVMFILNGACVFYLEGPPTPRIL
LPALQKIRPNFMLTVPIVIEKIYKQKILPVFNSGAFIKKLYATKLGRKFLCRQAGKKLKK
TFGGRIKFFGLGGSKTDPIVEQFMKDAKFPYAIGYGLTETSPLVAYSGVNKTIPGTIGIP
VPGVNIKIGEPNPETGVGELWVKGPNVMKGYYNAPDLTKAAFTEDGWFKTGDLCCMDSKG
IITLKGRCKNMILGAAGENIYPEDIEFLLNQHPLVSESLVVEGENTSLVAYVQLNEEKLK
EAEQADSPKSDSGNSVLRSNLTEIQEAIGGAVSEISNALLYKREEMLNEIKFFVNSKVNK
FSKIDKIEIVESFEKTASQKIKRYLYSLGNKTAQTSS
>TPE_0667 TPE_0667 ParB-like nuclease 728987:729379 reverse MW:15153
MQVEIEGIKIKKRARKELLEIPELAESIKRLGLLTPITIDEHNVLIAGQRRLEAAKLLGW
KTITANVVSAEDEAAALEMEIEENIQRHQFTDEELFNAFTRLNRIRQPNIFIRIWNAIKN
FFTRLFGKKE
>TPE_0668 TPE_0668 hypothetical protein 729420:730862 reverse MW:54966
LSCTKKEVKNIISIKRNSSEKSMKAYKEFANNFFLEDVIKDNGYAYGEFFLTDYQASGIF
ADASSTVNSFVQSIIDNNIGIKYEVANDKNAKEYRYSYKLKNFFEGEEETDVINIKIGKK
NIEAASPKILDKTFFIPADSLGKVMALIFPQNFFSYLESDFSYNTIRNLQSIEPDRASQK
RYNKAMQILYKNAVIKETDGNYFIEFNNDDILKYFPALVYAVKNDNRLRTSWNIYEKMYS
EEFKKAEEFYNTSIKDNIQKLKMTENLIVKNGLVTKDEITITIDGNLFGKIDYEIGDYTN
PLNSIKSELNFIDPEGSKILSIKFMTGGHITNTKADISFILDMDFSKEQADKIPGSMNIQ
GYFYADTSVSQENFKTGMYMSTLKDTSGIDVHVSGNVEKTDDGINYRIDNMVLGIADSEE
NSILLGTDANFKISKTVSASFDMPKDKINVLDTKSEEWEEIKNEAFKKLQELSMQIRKLR
>TPE_0669 TPE_0669 hypothetical protein 730849:731079 reverse MW:9002
MIKVQGQVVTGIFRDKRLSPFRFITFVMRISRNVMKEEVDNGKTNAYTEIYGEVIYENYK
IIYFNCNCGCYSFVLH
>TPE_0670 TPE_0670 hypothetical protein 731149:733461 forward MW:85690
MSEQLSKFRIKQGRKIFDAYNGINSFSFALVTGNTITLYAMALNASSTVIGLLTAFMYMC
YFSLPLGKLIIRRFTIVQTFCYTWFLRNFSLLPILAVPYFYFAGNKEASLFMLLLAVALF
NFFRGAGIISNNPVIGLLSPGKDRNSYIVRISLTNNGATLIAIIFLTIYLRIASQHGINL
ISTYNITAIIGIITGFAASALLLKLPDPEFEEKQRLIQNAKAEGKSKKEIRKLKFSKTEE
GAGSFFSNIKEAFGEKNFRIYILSFFIIQFGISLARPFIIVYGKAVYSVPDNLVIILSLA
STMGSLLVGLLMRLLIDRMGAKPMYIIFTALSAAAIIPAIIAPAQGLWTASFIFLILFSM
FISMGFTAQIDAAQAYFFGIIPNKAVIDLSMLYFIVLGITGAAGSILGGQLLDVFSANGF
SNLISYRFFFLIILACIGLGMLFQSRLLNLGGRHVKETLAVIFSPRDMKALNLLYKLNTN
ENLKTEEKILQELTAVASTEAADKLNQYLHSPRFSIRYSALQALKNLNRLSSQNKESLLE
ELQNGEFTTAALAAKILAHFKVYQAVPLLRTALESRDYLLAGEAMLALAELNDTASQFKI
SQIISNTENPNLLLSGIGAMEIYHSITSIPLILDILRRESLPAHIEDEAYLVLASLMKIE
EGFYYVYNRFKNESKATAAILSDVLDEAFAKRKQQDIELRKLLADFSSDANFDSEFIKRI
LNFGHNALGVNTALLASVVMDIELVTNKTFRFFLCYWAACIFQNPKLAEN
>TPE_0671 TPE_0671 hypothetical protein 733416:733661 forward MW:9139
LGCLYFSKSEISGKLKDKVYIFEFKLSGNGNAEQAIKQIKDKDYIGKYSGSGKKILIIGA
AFDEEKRTLKNWLSEELNNTD
>TPE_0672 pheS phenylalanyl-tRNA synthetase subunit alpha 733755:735302 reverse MW:58086
MDIKTIVKNLHPLETRVLKNFKLGENLDNEKLAKQLDYKEGHANQVFSWLKMKELVQETA
RTTHTFFELTETGADFARNGTPERRIINLLKEKGGLRLPEIAEILKLENKDVGSAFGILS
KEGAVKMDAEKKAEFIEEPKSERFNLINTLLNKGLTAENRTIAESELNEEEIKIINSIAK
KRGAADSAFKITERDFVVYTFTKKAEDVQKELEEAGITGEETGQLTVESLKTASWKNKTF
RSYNINLPPARIISGRTNPYCDFLESVKDKLVGLGFEEFDGPLVETDFWNSDALFMPQFH
AARDIHDVYYVKNPSYAKKIEEPFLSRVAEIHETGGNTGSRGWNYSFDRDFTRRLLLRSQ
GTVLSAHQLAKAKIPGKYFGIARCFRYDKVDATHLSDFYQTEGIVLGSEVNLRTLLGILK
MFAVEIAGASEVKYVGGYFPFTEPSIEVHIKHPVLGWFELGGSGILRPEVSRAMGVEVPV
LAWGIGIDRMALMALGLNDLRELFSSDIEGVRLRK
>TPE_0673 TPE_0673 hypothetical protein 735481:736794 reverse MW:48715
MIILQVFAVIIATVTTGCNLQGIKLNDDTRSAKQNEVEAPQNTPVTVKQNNSAENTRTAA
TVEEEVKNILPKEISIEEGKRFSLAGYGINNYDNSGNKIFSVSDNEIQTEKGKTGSYMFK
YRIGGNEYASNVTVYKTEVNELPKPEAIKTAVNKKPLKTVSVPSNTQPKVKPYTVAETFW
VHGITAPADGDIKKDGSYRSWVESDTTTWFNALKMAYSHGAAAFTNTGWKSDASLCYGIV
GSNLLHWWIRQNEDLLISKYKLNLDDFQYTKDGNGTTSKIADLVRNGKLNHGGSGGEVRE
VLYWFFDTYLKDVFTNKNEIISESSVTNKTDFEHFLNLAIENKEAVAIDYFIERDNGRHI
VNVWGISKDSEGNIVEIWIGDSNLGNKDEVMRGSKLIPYGLYYDGRGYPYLVNTGTNGVT
RNRVQGVVRLNLGADKL
>TPE_0674 TPE_0674 M20/M25/M40 family peptidase 736954:738126 reverse MW:42773
MNIVEKAKEIEKDVIAWRRKLHENPEIGFELTDTIDFVCKKLDEFGIEYDRNAAKSAVIG
YIRGAEKGEVIALRADMDALPVCENTGLEFASKNSFMHACGHDAHTAILLGAAKLLNDLK
DNFKGTVKLIFQPAEELGTGSVDICEKGILDDVKEIIGLHVGCVSGEAAAGEFLFAQGSM
MSCMDKFSITVKGIGAHGAYPSLSVDPIVIGSHIVVAIQEILGREINPTEPAVITVGQFH
SGSAFNIIPPEAYLEGTVRAVTDETRFLIEKRLGEIASGIAKSFRGDIVFKYFRQPPPLI
NNPEVTEKAMKAAAELFPNDVKLMKKPVMGGEDFAWYLKKVPGTFVFLSTPMEIDGKVWA
HHNPKFALDESQFYKGCALFVNYIMQELGK
>TPE_0675 TPE_0675 hypothetical protein 738145:738807 reverse MW:23706
MMNNELYDKSFTKPIIKYGRFINLLAIFLCFLPSIVVWIIYGVKPPAHDIFTGWGLIASI
YAIYSVVEPVSYFPILGLPGTYMAFLSGNIGNIRVPVSAITQEAVGVEPGTKKAEIVSTL
GIAGSIVTNLIIVTIAAVGGQALMSIFPPKVLEAFAYVSPAIFGAIFGMFAVKNIKYGMF
ALAAAMLLLNIGKIPVYIMIPVCVFGTVIFGFLTHNKNKA
>TPE_0676 TPE_0676 hypothetical protein 738821:739555 reverse MW:25997
MSDYLNIANSQMLWLSCMPLLAAVLFQAVIFGKKAKDSAEIVGLSNSEVKKAFRIGMTAS
IGPALGVFIVMLGLMSVIGAPLAWMRLSIIGAASTELAAAQMAAQAQGIDLSNPSYSLIN
FANATWVMALNGSAWLFMSGLFADKMDKLTNKISGGDSAKIAILMIGAMCGAFGFLFSNE
ITKALKVVEKKNYPAIAAAISAAVFMIAFEKLGNKFPKLKEYNLGIVMVLAMITAMIVKD
FILK
>TPE_0677 TPE_0677 ABC transporter 739904:740719 reverse MW:31308
MFKKNKRKCGMYYKIFKTGLASQLEYRINFITSFLFSLIPFAANALLWIAAAHQNKRMTV
NINGIISYYFVILIVSNITSTSSAAEISEDIRLGGLNKYLLKPYNYALYKLVLELPKRFI
FIIMNFIPLMLIYIFLNKYIELKLSAVKILCFILLSISGYLINFLFDFFISLCGFYFSKV
ASLYNSIRVIKNIFSGAVFPLMLLPDSVFKFLTILPFAYINYFPADVLLNEVFLNVITGR
AIKSFMWILVLTLICMLLWKKGLRKYSAYGG
>TPE_0678 TPE_0678 ABC transporter ATP-binding protein 740730:741752 reverse MW:39060
MQAQEVSSSVITAKNICKVYTYYKKETGLKGSIKNLFYREKLFKKAVNNLSFEISKGEIT
GLIGLNGAGKTTTLKMLSGLIMPTRGEIKVLGYSPFDKKKEYLCKISMVMGNKSQLWWDL
PAADSFELNKTIYGLDDIEYKERLNLMTEMLDVKNQINVQVRRLSLGERMKMELIASLIH
KPEVVFLDEPTIGLDVITQYKIREFLKEYCLKYKAAIVLTSHNFNDIISLCNSLILINNG
EKIYSDSFENFKKEFLMQKYFILKLKNPNAEELIKRFKLKEAFNAEFVKNDSIKISVSGD
KGVNILKNITLNFIDELNDVSIESVSMDEIIRKIYQEGSF
>TPE_0679 TPE_0679 ABC transporter 741733:742521 reverse MW:30307
MKKYFSVIKAYIRGSAMNQMEYTFDFILGGIFELVWTLMYIVFISVVFIHTKTINGWNKY
QMLMLTFQGGLMDSVFTFCIVPGLKRLPEMISTGSLDFILLKPINKRFNISFNEFDFPQI
KNIAINIAGLIYCIYKLNLPLSFNVLTVYLLLSINGFLLIYSIMFILMCSAFWFTRMDIV
MGIGSELITIGNKPMSIYPKIIQKILIYILPLTVCFNFPVLFMVKNLNGYYIFYSFFSTS
ITFYISNLIFKEGLKKYASSGS
>TPE_0680 TPE_0680 transcriptional regulator 742549:743370 reverse MW:31606
MISISSAGIPVYSLNGKRGGYSILPSYKIKNINIKENEQEIIINALKSLATSYSNDTLNS
LIEKYNAIIERKGGQKIFWDFSVAKENRKVQEMNVLLEKAVSVKSFVGFDYKNTEGIKSS
PCVEPLAIHYKWYAWYLFAYSKTDKEYKTFKIARMQNLRMLNRISKINHGNIEERMKEAE
LAYYKTCIRIEVQFLKEELNLMEEYFPDCPIEELSCGIFKITINVPARERLWKALLLSFG
SRVKVIGPESYKSELIKTAQNFLSNYDIQVSHI
>TPE_0681 TPE_0681 NUDIX hydrolase 743716:744528 forward MW:31440
LKRSNIYNFSNKFEFSYSNNLFKIPETYKAVIYENWEKAAAKNKNLFNGTVICLNKISNY
KNKIYLDFIKSDYAHFIAAETGLLPDKLYPRIFYVSALIETTDNLIAFEKTGEFSFDTGR
LQFIGGGLDERYVKENSLDYFSCIKNEITEELGIRFNPYIHYLKPLFISFEKNAKKISIV
FHFKPNMNSTELISQLNKHNANLIKCGQKIETASFVFTDKNNYMNFFHSAERDKTGENLF
SSLDAFFTMRTDNIKSGLCLAERKYFAPPY
>TPE_0682 TPE_0682 N-acetyltransferase GCN5 744593:745120 reverse MW:20224
MNKRFSTLRLDIKDMTFFDCDYAAKEWGDKEAGKYLADMPYKNGDELREILREELSCPES
WKDDFYFSVFKKETNIIIGTACVFTEKNKGKDIWGIGYTIAKTEWKKGYATELISGLIDF
IKLQGGKIVTSLVAKDNIGSLKACYKNGMKKFLKTCFKKKCTSIEYEAYELRKNI
>TPE_0683 TPE_0683 hypothetical protein 746025:746216 reverse MW:7320
LLFIISLFKKKSNHNGRRTCPFGRQIISLFKKKSNHNCLTGFRVLQIIISLFKKKSNHNY
GVS
>TPE_0684 TPE_0684 hypothetical protein 746895:747026 reverse MW:4916
VSKNQIIFGIISLFKKKSNHNFMATGVISWPIISLFKKKSNHN
>TPE_0685 TPE_0685 hypothetical protein 747344:747754 reverse MW:15726
LLLLLRALFCIISLFKKKSNHNTQWLKSRPFKIISLFKKKSNHNSVSFYAIKIKIISLFK
KKSNHNTSAGWTAAECIISLFKKKSNHNFLRRCIMAIRIISLFKKKSNHNAALRAISSAA
IISLFKKKSNHNLYYS
>TPE_0686 TPE_0686 hypothetical protein 749795:749983 reverse MW:7453
VFFGNIISLFKKKSNHNKTPFRHLRLRIISLFKKKSNHNLLPKYLYEALIISLFKKKSNH
NQ
>TPE_0687 TPE_0687 hypothetical protein 750049:750168 reverse MW:4549
VIISLFKKKSNHNSNLETFQNRSIISLFKKKSNHNQAPH
>TPE_0688 TPE_0688 CRISPR-associated protein Cas2 750594:750932 reverse MW:13338
MEHTRFNAYKIMWIICLFDLPTNTKEQRHRASKFRQQLIEDGFSMMQFSVYYRHCGSAEA
CAVHVKYIKKHIPREGKVSILRFTDKQFGEIESFIGKTPEKKKKTPSQLEFF
>TPE_0689 TPE_0689 CRISPR-associated protein Cas1 750935:751822 reverse MW:33280
VIKRTLFFSNAVCLTVKNKQLIILNKHTQEEASVPIEDIGFVVIENNQSYISIPVINELT
KNNASVIFCDEKHMPLSMSLLLDGNSVQNQIFAAQINASLPVKKNCWKIIVCQKIKNQAA
LLKKYGHRNEMLVYLASEVKTDDHTNREGIAAKKYWDSLFGSDWLRARYGAFPNNLLNYG
YAILRAATARALVGSGLLPTLGIHHHNKYNAYALADDIMEPYRPYVDDCVCQFIKENPDE
KDVNQEFKKMALTVLTCDCKLGKCTRPLLISLTYTASSFAQILTGKTEKLQLPEF
>TPE_0690 csn1 Csn1 family CRISPR-associated protein 751855:755703 reverse MW:149061
LILKDNSIYLKYMQAVWRIFMKTLGLDIGTNSIGWGIVDEKAEKPIIDCGVYLFPEGVKI
EKGVESSKAAERTGFRSARRLKFRRKLRKYETLKVLIQNGMCPLSSGELEVWRKEKIYPS
SEAFVRWYRTSEAEQYEPYFLRKKCAEQKCTKHEIGRALYHIAQRRGFLSNRKETGKETE
GGKVTDAIDELSKVMGEKTLGQYFYELRKTGDRVRGRYTGRKEHYEKEFYTICSVQGLSE
ELVKQLYRAIFYQRKLKSQKFLVGTCTFEPNKPRCPVSHFEFEEFRMLQFINSIKVAKNI
DEDDRQDFVPLTQIEKEIIIPLFYRVSKTKVKFIDIEKKLRGKNKNESWKFNYRSDSNVA
GCPVSAGLLHIFGENWKEIKIDNYDSYAIWHVLFDFDDRDKLREFAQTKLHLDDEEKVKS
FLNIPIHQGYANLSLKAIKKILPFLREGMLYSHAVFMANIPAIIGQKAFEADKTKIIAGF
ENIIKAMPEKNREIALVNSCIDRIFKDKTRDFRSEQWNRAILEEQIADMYGKKYWEKKPQ
AEQQEIRRNAAEKIDDALRIAITNRANDYKYPLLRTDDLLKEYLREQGYTLHEKKELYHP
SDIEYGFETPIAAEDGKMYLASPRTKSVKNPVAMRALFQLRKLINHLIKTGAIDSSTKVA
VELANEVNDKNMRAAIARFQKENETKNAKYKQAIIETAAEHGFTIEPTDKDIKKYRLWKE
QKEECPYTGKKISFTDLFGSMPQFDFEHTVPRSLSFDDSLENLTLCDVHFNRSVKKQQLP
SQLAGKEDIIKRIKGYYGEKIDQCRAAIERNKPRGAYIEPSRKDAMIVNRHMAMYELHYY
EQKLKRFTLEEIPSGFKNSQLNDTRLITKFALAYLKGVFSSVYPVNGFATDLFKRQWGLL
ERNEAKDRSYHRHHTIDALTIACINRGKYAALCEAVRNSADGRHLTFAKPWKSFDTDVLT
ATEYLVPKFYNDDNALRQTKKVIRDTRSGKPILKNGNKQYIQGHTARGSLHKDTFYGCIM
TPPEKERKPENIFVERVSVSVLTEKDAEKIVDKGIRKIFIDNLESKIQTIEEIQTQGLLL
PYKINGRTTYMKKVRIKVKTTKPLRIKKHPETENRKDYKNYFYAVNDENYLFVLYRGVSD
DGKTVSDYRAVNLLDAVHAVQQKKEMYPAEMTKNGTVLKVYKTLKKGKTVILKESEEENI
WELPHDAVWKRLYRIAALGVTGSGIQIRLVHCSCAETWVYLKGQGSVSEMMKFRCYNTPG
SLVCLVEGCDFVISPDGKIIKK
>TPE_0691 TPE_0691 hypothetical protein 756045:756161 forward MW:4513
MSAELFLQRISLKQVEIFIIMQKNLKNFRTDIPISAEF
>TPE_0692 TPE_0692 hypothetical protein 756492:756650 forward MW:5690
VYNEPINFKDMQTRAVDGGVQTAAAPELQLAFEVSPVAQKFIERTSVPISLI
>TPE_0693 TPE_0693 hypothetical protein 756667:757341 forward MW:24614
MKKISVFFLCLIVCAGNSFAAEVVFSPGIGFSVYTVRSHEVIIKGKNLELSDKPVTYTIP
TPSIGLDMHFIHEKNGFTFSLINNAAFPIAMYKRGGFGNGSMKTKGFIWDGQMLFGYTYG
VKQPLSIHAGIGPGIALGQFWTNLNNQQLENFYHAWTPITLHLGVQYIFTKHLGITVGLY
DMISFSGLLRSKEKANIADGNNKVGGTVGFGNVFTLRIAATFRL
>TPE_0694 TPE_0694 hypothetical protein 757370:757567 reverse MW:6818
MGVAAAGVASAPPAFSTAPCAGIAAQGIFRQIFEKPAETFNVPNAGLTTATIFLRYSYII
NEYHL
>TPE_0695 TPE_0695 ABC transporter ATP-binding protein/permease 757569:759317 reverse MW:65558
MFKTIKNFITLMGTIKKELYISLLLSGIDGFILTVPILAAYNIVSRIPELNTACTEPLTT
ADIIRYSLIMIACVILRIVMRYYVQRLRSGAGYKVMCKERKILGKELRSVPMGFFNEKNL
GDLVSTVTSDAAFIEIEGAGVLEKAAVGLPSFIIGLGILLYMDYRIFFATLLLLIPVWFS
YKHFASLQDRLGINRQQFIGSVTEDAVEFIKGLHVLKTCNMAEKQFFKTQNAFKRLQEFS
FNAELIHIKAGTVFQFCFRLVTAAIVILSAFFVLRGENSFPKAFLLMISSFSLFTGAETM
GIFSVFAKMTQQSIDRINQIKTIPKMQDMSGRQTLSRFDIQFKDVTFAYETKPVLKHIDF
TVKENTLTALVGLSGSGKTTVTNLIARFWDIREGEILIGGKKIKEISYENLLKNIGFVFQ
DVFLFDDTVMNNIRIGRPEASAEEVYQAAYRAGCTGFIEKMEKGYDTVIGESGVKFSGGE
KQRLSIARALIKNTPIVLLDEVTANVDADNEVHIQKALQELLKDRTVIMIAHKLSSIQHA
DQVLVFESGSIIQRGTHAELIGKDGLYKRLWDMQYRTASWHV
>TPE_0696 TPE_0696 ABC transporter ATP-binding protein/permease 759302:761077 reverse MW:66285
MKPRIEKAVSFGDFIRQKILLYVASISIAVISVFFTLVPYFTVYKILTESAVKALTMRSL
AVYAFIIIASFFLSLLMYGISTAISHKTAFFLLEKIRLAVTEKMMKMPLGFTQVKGAGYF
HSMLIDSIERLEYPLAHALPETTSNVLLPLSIIAFLFFADWRMALTVLIPATVTLSFYFP
MYFGIMDEFARTYYAALSNMNGRVIEYIKGNKEIKIFGNETEMYSKYTEAIDNYQNSTLR
LYNKMYFVTAPAFVLLSSITVSVLITGGFLYTAGTLHANMYLFTVIISLGIGSTLLKFTE
FMDNFYHIQNGKRLIAEVLSAPELEEPALCNLPAQNCSKHILKNEIVFSGVSFGYDEKQV
LHNVSFTFRENKKTAIVGISGSGKTTIANVAARFWDITSGSITLGGIDYKNIPLKTLMEK
ITYVTQDTFLFNMTIMENIRMGKPDASDAEVMEAARLAQCTDFIGELENGYQTCAGDDGA
KLSNGQRQRIIIARALLRNTPILILDEATAYTDMENQYKIQQSLQELCKNKTVIIIAHRL
STVAECDSIIVMENGSVHAQGTHKDLLETSPLYQTLWSAQMEEGVSLCLRQ
>TPE_0697 TPE_0697 hypothetical protein 761133:761750 reverse MW:22097
VNSYSEGVKDMKNWKIGEFVLIGLLAAIYGAVTLGIGMITAMIHPLLHLFSPAIVSALMG
TVVLFVIKKVGKFGSLSLFIGVSICLFAGLSGMMYVPLILTVILTSLLAEAAAYKLHYNI
PAVAIGYGLIQAAYIFGGCIPVLFFLEQNMQHWKDAGMDAQTIEGFVRHSTGRFLVLGMT
VSFTGGIVGVLLGKLILKKHFKDLR
>TPE_0698 TPE_0698 ABC transporter ATP-binding protein 761752:763314 reverse MW:57472
MELNKTDCAEYTDSILNIQNLSFKYTEAEKKTVSGISLAVKAGEVCVITGESGCGKSTLL
RCINGLCSEFYSGEKTGSVFLNGTDTCTLRIADISKSAASVFQNPENQFFTLDVLSDMVF
PCENFGIASSEIKKRLDNTVRFFSLDTLIGKRFKELSGGEKQKIAVASAVMMGTSVLLMD
EPSANLDYRSIDLLKDTIGMLKKRKIAVVLAEHRLFYLKDLCNTLIVMADGSIKAVYDGT
ALSQFKNEALHRLGLRSISLFEESNEVLPHNTEEDTVRQTESGIPPQNGKEVLFSVRNIF
FAYKKEKPVLCNLNLNILSGDKIALIGKNGCGKTTLAKILCGLLKEKSGSVFFHGKKLGT
KQRYTIVSCVMQNVDLQIFGSSVYEDLLWGNEMRSGIREKIPAVLKQLNLFQAAESHPQT
LSAGQKQRLIIASSYILNKPIHLFDEPTAGLDYKNMQNVCSIIDKCTDNGGAAVIITHDY
EFIINTCNRAVLLKDGQIAEDFPLNRTGIKKLTTVFTYHL
>TPE_0699 TPE_0699 ABC-type transporter, integral membrane subunit 763345:764058 reverse MW:26758
MHLSSKKILDFRTFLFLNLILMLFLILSGKQVIVITAFAIAAAVMMIAREWRAAGIAALW
FIGNFALHYYTPFLYKRFSHSSVPLFFGTLAFLMQRIIPFLMLALTVRKTKNISEIAASL
EKMKLHKGIILSIIVMIRYLPAMTEDIRTVREAMKLKGIPLSPTYTLCHPVRTIEASVVP
MLFKSLKTTEEFSSAALIKGYGCNAKRSSYFDVRIRRADTMLILGSSALLTAAYSFL
>TPE_0700 TPE_0700 AraC family transcriptional regulator 764699:765640 forward MW:36088
MEKIYSSFLKHTNSHIIKGNNPYRNFETYFFSSEIGTGYTAIYSVDSYADICITDHIYYS
DFKYAVPTEEGIYFQQYDSIDSERKYYAGRVYPGMQYLTVKQKPGTVCYVIKKKTPARVI
GVQLKPEYYRSYLKKMFGIEEDEFSKKIAILPKEIRIPEISLILNQIRTFTGSSASTKLF
FKSKVDEIASLLLQKSDAVLKSCHSITKADHEAIMMTIEYIHSNLSKKLSLKQLANMSYM
SPSKFKYVFKAVTGLTLGSYMLNTRMEKACVMLCKTNMYVANIAQSLGYSNTGYFSARFK
EYTGLLPNEYRCW
>TPE_0701 TPE_0701 N-6 DNA methylase 765917:767953 forward MW:77814
MTLKELLHTSGYTLSQFKQEKIAAFEKMIILKGEKQTPYINCIIRGKEIKLTPEEAVRQL
YTQTLIEEYGYDKQNISFEYQVQMGRDSHKRADIIVFEKERPTQPYIVVEVKQPKESDGR
KQMESYCKTLGASIGVITNGNTVEEFYVNRQNPKSKTSCLEKLSYLPKADMSLSDVLNIR
YTLKNLIINDELKTTTLKKIILGFEDVVLANSGVDSFEEIFKLIFTKLYDEFLSGKDADT
VAVLINEAGKQIEEIDDTKFRLLEFRNTGTELEVQKRLNELFRKAQTQWSGIFEDNAGFK
LTPSELKLCVSYLQDVKLFNSNLEVIDDAFEYLVNKEQKGDKGQYFTPRYVIDMCVKILN
PKPEETMIDTAAGSCGFPMHTIFHVWKNLNPNVTNHLTTQTRTQEEKDYVRDKIFAIDFD
LKSVRVARTLNLIAGDGHTNVLRLNTLDFRRWEETQNDKLWQRDYNEGFLRLGTLKTDTA
SYQKFTFDILMANPPFAGDIKDETILALFPHLSKNASGKIQGKVGRDILFIERNLDFLKP
GGRMAIVLPQGRFNNSSDKYIREFIAEHCRILAVVGLHGNVFKPHTGTKTSVLFLQKWDD
TVCPKKDDYNIFFATMQEPSKDNSGEKIYVKNEDGSFALDSHGHIYVKHDLFNHDGLTQD
GIAEAFAEFAKKEGLSFF
>TPE_0702 TPE_0702 hypothetical protein 768397:770133 forward MW:66703
VNKKNILPEFLYIFCKTNFFIIKMLRNNTASLYPAILNSDILNCRIPILPITFQQKVATL
VKSAHTNLETAKQKYSEAENLLLETLQLKDFHIANEPVNIKSIKESFLKTGRLDAEFYQR
KYEEYWNLIKSHSYVFIRDEYTNITTKPEWKNKLYQYIEIGDVNINDGSYQSHWIEYKEL
PANAKIQAKQGDVLISTVRPYRGAVTIVCNDDKDLIVSGAFTVLRKKPHSGFNTEVLKVL
LRSELYKDWLLQFNVGTSYPVIKDEDILNLPIPVIAKEYQTKIAEYIQKAQALREEAKSL
LENAKLQVEKEISANSSILPPPPPEKIIREITYYYRLAEWTLYEAVFNVRFAHLNVTEKT
LKNSFLKIGRLDAEFYQEKYDRILNKITQHNFYLLKDIVTIKKSIEPGSDSYDTEGLPFI
RVADYDKAGVSKPAKYLSEKFCNENQDLLKNLMPKKNTILFSKDGSVGIAYLLTEDLYVI
TSSAILHLDIKKKKEILPEYVTLVLNSVAVKMQAERDTGGSIIQHWQLTAIENIIIPVVP
IEIQREIAKLINMSFTLKAESEALLEKAKKMVEDEIEK
>TPE_0703 TPE_0703 hypothetical protein 770377:770490 forward MW:3886
LIFSQLLHFNEAFNTPAAAGLLKKQAGFKTTPAAATP
>TPE_0704 TPE_0704 hypothetical protein 770663:770842 reverse MW:6013
VFTGIAVSVLSGSVPQYAQLIQGTIAAAAVINEIIAVIAAKKGFELAGEITGRGTLQER
>TPE_0705 TPE_0705 sodium/hydrogen exchanger 770897:771898 reverse MW:35339
MLLLVRYTAAFVIALCLGKALSKCRLPAILGWLIAGMAVGPFGLTVLNSAILETPVYETL
MCIIECMVGLLIGSELVWKKIKAAGMQIFITTLTQSVGTFLIVSLVFTLAFYTAGILVYI
AFILGGIALATAPAPALSIVQEFKTNGPVTKTLIPMAVLDDMVGVVIFFTVIAAVKMHLA
AGAFSPLIIPLIIVLPLFIGGIAGVISGFIMQKTNSLAALCINLCISITAASAIGIYVNT
SIFAKPVLNFMLIGMAYSALFSNMIPEEKLEKLMHRVNPVISLAMTAAILNLGAPLNYRL
IFGAGFFTFLYIASRAAGKYFGARFGAALMHSP
>TPE_0706 TPE_0706 GTP pyrophosphokinase 771955:772698 reverse MW:28892
LFPFPLNKAHRSDYTVLSIIAEQRMHTTELREDFFAKVLNDEWSEYILPLKTALTYYKCA
VMELETKFNVLDSQFNLQYDRNPIETIKSRIKSVDGIIKKLKRINCDITVENMEKYLFDI
AGIRVISSFENDIYLLAENLLKQDDIRLIETKDYIKHPKPNGYRSLHLIVEVPIFLADEK
KWVKAEIQFRTIAMDLWASLEHKIKYKKHIAEDKLHTVQSALFECAQICACLDKKMEAVK
NTAQAAD
>TPE_0707 TPE_0707 leucyl aminopeptidase 772817:774247 reverse MW:52298
MKFAIAKHGGVVAQLVYEDKIEGDYLNYLKEKELFSGKAEEVYYTLDCNLKAHLFIGLGK
EEKIDLELLRKTFFKAAAELLKNKVPEVELNIPKLNNLCNYRMASAIAEGMLHATYKYDK
FKSDRKEVPELTVNYNPDKGKEARAEKGIDEAVKLMEAVFLTRDLVNQPANVIYPETLAQ
IAKEKLEAKGVKVSVYGKKEIEDLKMEAFLSVARASTKEPKLIVMEYYNNPESDEKIALV
GKGLTYDSGGYAIKPATSMVEMFTDMGGSGTVIGTMHAIADLKAKVNVFAVVASCENMIS
GDGYRNGDIIGSMSGKTIEIINTDAEGRLTLADAVYYATNNLGATKLIDLATLTGACVSA
LGEQVSGAVTNNDEFFAELEEANKRAGELIWKMPNIEYYKKMNESKVADLKNSGGKLGGM
MTAGLFVGSFLAKEDIPWIHIDIAGTAYISEAFGYLKEKATGTLVKSLYYLLSKES
>TPE_0708 TPE_0708 hypothetical protein 774386:774511 reverse MW:4898
LTEKYRDKRYKNYPVTRVAAGFNIVILRRKNIDVLFTPLTD
>TPE_0709 TPE_0709 tetracenomycin polyketide synthesis O-methyltransferase TcmP 774539:775345 reverse MW:30701
MSTENLLNGVEDTLYIPLAARIYASEKFPEFFYDEKALSLKRYIPIDDIKNNTTEYFYMA
GVCRQQTMDKKIIKFLKTNAQSNVVFLGAGLETAYNRINNTTACFYQIDLPNVISTRKRV
LGNADNEKLISGDMFTLDWIKEIDTSLPTMIVVAGVYQYFNKNKIIQMIKEMKALILTGE
LVFDATNSAGLKLANKYVRKTGNTNAKMYFSVDNPKEFAHTTDTNLIAVDGFFDEALKHC
EGLKLKTRMYMYFADKLHRTSVIHLKFN
>TPE_0710 TPE_0710 hypothetical protein 775342:775473 reverse MW:5202
LPDGKRRDCMHFFRLCLAKVRKFDSPQNPMIFAAVEFIRRFMI
>TPE_0711 TPE_0711 hypothetical protein 775762:776307 reverse MW:20446
VRNNMKKILLTVLIIFTALSANIFAEELNSRGKTISIHFDFTRKFGPASNQFAVWVENQK
GVLVKNLFVTDFTAGKGWKKRPESLPSWRKAVKNIGIDGISSATPKSGKVELEWDIKDEV
GEFVEKGTYTIFIEANIKWENSVLFTCEIKIDDTITIGEITEKISGKDYNKQTLITNVEI
K
>TPE_0712 TPE_0712 ankyrin repeat-containing protein 776577:776969 reverse MW:14718
MNIDEFIKAAKKNNIECIKTYLQNGFDINAQDKYGFTAVMEAAEFGYEDLFWFLIEQGAD
VLIKADYNFSIIHAVGLGGNKKMLDYVLSQGACIDEKITGGEQDGMTLKDYILLAKNTEL
YEYLKVTDIF
>TPE_0713 TPE_0713 hypothetical protein 777071:777616 reverse MW:20844
MNYIIQIIVAVIFIIRLLFLKVSKTNEKNILANGGKEYGAENSKRLTLLHILFYAACLAE
SILKKARFDTLSIIGCLLLVFSIFMLYTVTRLLKGIWTVKLMIAENHQYNDHWLFRTVKH
PNYFLNIAPELIGLALLCHALYSAIIILPFYVVVLYVRIKEENRLLKEVIIPNGSHNTHN
T
>TPE_0714 TPE_0714 ABC transporter permease/ATP-binding protein 777966:779474 reverse MW:57834
MFFKFFIDKVKQGVDFFSFAGYFCIYGLCLLFSNVLNTSWYQLLDMAGGKILLSIRENLF
YSIENLTLKAITKIGREKLKNILFNDVMQVFSSLIMYSMRIISNFLMLLVFFIVTTIITP
LLGLCLFIMSILGFFVSILLRKKIKLYSSIVNTELKKTNAVTNSFIDSIELFKTTNLDSY
IKNKHHSTMKTFISAVRKSDFIQVFLKNILSNINIMFNLLTLCLVLIIEKNTSPGTLLFL
FFVSNIIFSFCTQTEQLFSVVYAALPSFEHIDSIFRIEPQIMGDKNLTKIDTVAFKDVSF
YYDENEKIFNKMNAVFSCGEKVKIIGKNGSGKSTFIKLLTLLIEPLDGEIMINGEPISCY
RKQDFKQKILYISQDEYIINESISDYFKIMETNLSDTEIEKNLNEWKFNGADKNILNTML
KDNAKNISGGQRKKLLAIKLFAKYKKADIIIIDEIEAGMDIECSELYRQKRNLLLGNCDD
KIIFEVSHSNNDDSFFNKTIEL
>TPE_0715 TPE_0715 heme biosynthesis protein related 779569:780867 reverse MW:50364
MYNINKYIRATQYLNNQGKNWRLYNSQDGNLYYINSALYDIIRYINRHKIESAFDLSTLL
CRYFSNNDEVVSLQQFLVSNNIISEDKNKITNQNVLPPFKFKYPLSNLMFVVTNACNLKC
IHCYGDYGNMNAYEIYSIDYNKIEKLLPDINTLHTSSVSFTGGEFFLYKDYQRIFELFIL
NGFEVTIFTNGFLTDKMASFFEKNKDFVYKLKISLDGDKAKHNLIRQKGNSYQNTMKTIY
AAEKYEKIDVSIASTALKQNFLTLNKTSKMLNYLFPNIQHTIDVGFDAAGCKKNIFFDID
ELDILYSKLPSVLKKRNMVKNKYRCEGGRSLACIDSNMDFKICVIANHKDFIFGNLNNNE
LVQLWNSPKKTIRKFRKEKSVSTNKCKLCKLNKLCTTKDCRVLAYQYTGSYTNPNPITCF
VEEKYEKNSAIF
>TPE_0716 mgtE magnesium transporter 781418:782776 forward MW:50891
MEQEKNKFEHIEYLLTEKRYIEVQRLLADLNEVDIAEFLEEAPAQNAILMFRMLPKTMAA
EVFTLLPKDQQTRFISAATDKELVPILDEIFLDDMVDIVEEMPANVVKKILKNTDRESRV
LINQLLKYPKDSAGSLMTTEYVGLKKGMTVEQSLAYIKKVGLKSETIYTCYVTDENRILE
GFISLKDLVLADSTEKIDRLFNKEFICVNTHDDQEKVAHTFKKYGFLALPVVDNETRLIG
IITVDDIMDVMEQEATEDFQRMAAMQPNDETYLQTSIFKLAKHRIGWLLLLMVSESFTGT
IIEQYTHLLASMTILTAFIPMLMDTGGNSGSQSSTLIIRGLATGEIDLKDWRKVFWKEFR
IALMVGTALGSVSFVKSVFLGRKNPLIALSVGVTLVVTVMIAKITGGLLPIAAKKLKLDP
AIMAGPLITTVVDTVSLIVYFKIATFFCSSLF
>TPE_0717 TPE_0717 phosphatidate cytidylyltransferase 782783:783406 forward MW:22436
MNFIKKFRYSKFSQSAHTELLLKEVFRKIIHVFSAAVLIFAKFFFIETVIGLSAITVLYI
VFEILRLHGKKVILVSAVTRFASRDRDRGKFVLGPVTLSIGIILTLVLFPYKPAAAGISA
LALGDGLASVAGKIFGKTHLPFTSDKTIAGTLTCFSAVFISSLFITKDIGVSFITACAAA
VSEALPLKNLDNILIPLVCAGTVFFLL
>TPE_0718 TPE_0718 serine/threonine protein phosphatase 783473:784150 reverse MW:24727
MTKFLIISDGHGDIEKLHALKPVAEKTDAVIFAGDFAAFQKIETGKPFLRELLKLHKHIV
AVLGNCDPPDFEDELKKADISITNSLKEYKGFYFTGSGGGSKFTGTTPYERTDEELVSDL
SAVKHLAEDGIKNLILVCHNPPYGGKTDKVAPFIHVGSKSITRFIKVYKPLLTVSGHIHE
SYAIDKIGETVLINPGALMEGRYAVANISLSNGKFKIQAELKRLE
>TPE_0719 TPE_0719 hypothetical protein 785230:785388 reverse MW:5740
VSGLIGIIALITPIFLNWFLNLPITPVLQIISVTLLVISSEVYIKTSKLNFI
>TPE_0720 TPE_0720 mobilization protein 785357:785827 forward MW:18415
MSAIIPISPDTINDKYIAFRYKDKARFTRYKIIGDDYTEERLKERIAEREFIKTPDVKKR
IGNIIDMNTNTKVKESKSYKFWATKHNLNTMAESVFISESMILNLLNSLTSIFKKRLMKD
NICKIKSELLIRRCRSFMPLWNKFIPLKIQGVLQGI
>TPE_0721 TPE_0721 hypothetical protein 786101:787816 reverse MW:64883
MEDIQNYLNQEVGVVQNVDTKKVSVSVDKEEILNRLKINDIVVLSGNNADEKLIGIVTRV
SKKRIDIDDEEIEEQEYSYNFCNITLVGTFYKKLSSTKQNIFKRAVNTYPEINSKVYLAD
GKALSIIMNSLENEISSEKRLIIGKYASNKTVEAILDGNRFFQRHATIVGSTGSGKSFTV
ANILEKANELEHANLIVFDLHGEYNELSYAEQIKISDSDSGLHIPLWFFNYEEIHSLFIE
SSEGTSTNQRAAVIKYILEHKKRYIEENMTEFSSEIITADTPIPFSAKGLKEYLEVENIK
EDTTGEVYKTGDKKGQEKTKQGQYYGKLTNLITRLQTKIDDKKYGFVFNEDNTVIAEYLK
EFVDKIMGLDKKIKVIDLSEVPSDMLPIIIGIVTRLVYEVQFWMSPKMDETRHPIAFICD
EAHLYMPRDTTKLKAVENKSLEIFEKISKEGRKYGVSLVIVSQRPAELNSTIISQCNNII
SLKITNDRDKSAVATMLTDSLVGLVETLPNLDVGECIVIGDSIKLPTKIILDKPKEEPKS
STIDFWDRWIDGKGTVFNIDEAIKCMIKQTR
>TPE_0722 TPE_0722 hypothetical protein 787826:788854 reverse MW:39911
MNIKGRYLSGVNFPKLIVGTGLSIAMNIPGMSKLAEKLEESFESIGDLELQKQWNKYKGK
INDEGLEAALLDVSISEESFVETIREITSEFILDEEYNQHFNILNKISGFEKLLKYLLGT
VSVNNQVIDIMTPNYDRIIELICDKLKLSTTSGFSGNMYQYFNENILKQPYDFFSKNVPL
VRLFKPHGSVNWIKKNGKEYQINDYKLLKDDKQYIDIITPGSMKYKSGMINSIFRCHREI
FNELITDSKKSFSIFIYGYGFNDQHFNTVFEDTQKDVVVLTRTIKKSFLDRAMKNENWTL
FYKYEDKEESTEEGSYMVYKGKKYNINKELWDINVFSETFLG
>TPE_0723 TPE_0723 conjugative transposon regulatory protein 788877:789023 reverse MW:5726
MMEKAKISKSTFYKMKNGQNIRTDVLLRICNALDCYIEEIMECSDEYR
>TPE_0724 TPE_0724 internalin-like protein 789681:790136 forward MW:16844
VQGCTALTYLYCGNNQLASLNVQGFTALMYLYCNNNQLNSLNVQGLTALREVGCRNNKIT
SLNVQDCTALEWLSCYNNKLNEEAFILLFTDLPSRSSYAIKGTCYLYREADPTEGNCTDF
TLSPALQAAFNNAKAKNWKMYKFIDSVGAEI
>TPE_0725 TPE_0725 peptidase S9 prolyl oligopeptidase 790215:792185 reverse MW:75285
MKQIKLDDFKNYKFLSGLQFSDDGKYAAYICAEADLEENGYNKTLFLLNMQTKKTKQVTG
KDVEAFFGFNGNELLFSARRTKKEKEEKEKTFVYSLPVDGGEAKAVYTFPFPVLKIKMTD
KKSALVLHAWKNDPFAKLPKEKREAAKKDEADYETFEEIPFWRNGGGFTSRKRNRLFFYN
LSTMKGVPLTDEFTETESFDFNKAERQIIFIKTTYIDKKSIYNELVLMNLKTEKTKQLNA
SQSFMYADARFLDDKIIFTGADGKKYGINQDADIYIADKTGGIKKISPKDFDKSLWNSVG
SDSRLGGGANSVCKNGKYYFITTEDDSSYINTINETGEIQKLITEKGSVDCFAVHENKIL
FIGFRKQDLQEVYLFENGKEECLTQHNAYGKKLNKITPEEFTFKSNGSALHGFVLKPLNF
KTGKKYPAILSIHGGPKTVYGSIFYHEMQFLAQQGYFIFYTNPHGADGMGREFADIRGKY
GTTDYEDLMNFTDEVLKRYKEIDKARVGVMGGSYGGFMTNWVIGHTNRFAAACSQRSISN
WVSKFGITDIGYYFNSDQNGNATPWNGQEKLWNHSPLKYADKCKTPTLFIQADEDYRCFE
ACAFQMFTALKYHGCEAKLVLFHGENHDLSRTGKPKHRIRRLTEIFNWFEKYLKKA
>TPE_0726 TPE_0726 surface antigen 792203:794620 reverse MW:89359
VKKILCFALLFTLLFTSCKLLMQEDYGTVIIDLEGKGERAVGANGLPELSSASMKIEIMD
SRGGSLVKYLEENEAKVFQGNFIVGSELTVRVSLFTGSAVWAGNAGLTVAEGNNTVNLKL
SKNAVFFKPFGFSVIKKGSSETYDITMPEGTIKITGASLGSTDNPEFCRDGKARLYVAYK
TSSAPANWKLERYNSDGSGKKEITLPPGLSTNYTVKLAYDIKKGKTYLYCTDGSSNKFYP
IGEDTVLSEINGGTLQGAYIAVYNGYLFTVKTNKLYMYKINGSSLSSVGSQKSLPGVKVA
GSDKSVNCRDVFIKDNKIYILFTLSSITGSPYYSLGGIIEYAYTEEGIEDRPPNQYGFTD
GLAPENNIIHTPENDFYGAVQVLGFEDDNIYIADEGFNNFNTSPPPITYSHVNRLAVFNT
RTGTLTFKNTDYKWFLEALVPGGKVLLLAKNTDTDKGFVYYQKNEGEYNGLSEQALIKYE
NVNGENRKPTDVFCYYQDEDYEHFYLLWEYKKNGNTKFAIKKYIRNTNGSYLENMSFVVT
ENLPDYNNYNLSVMPSAIAVCKDNSTTYLYYTYKQINTTYIKRINCYDSGASDPYTVKID
DSGGSKSFCTALAANQDGVFAAIKSVDNEATPTTYSADIRKYKHTGISDGERNYISENIP
SLPVDNFRLAEISDMQVKNDILYGVSVKKTGKLNNSVTTRVFTSGKLFKIENLSSAFNSS
TTIIDLWNGGTETEGFAPYRIISGSENKLIIASDGYYGNKNPSPKVQNKNKVLNFSYPYN
TPDVKDTGAKFSKELDFDGSQFKWK
>TPE_0727 hutI imidazolonepropionase 794840:796057 forward MW:44330
MNLFLSDSIFTAEENCNNSFAGYIVVENGIIQTVEKGEAPQHIQKAAEKIIDARGKTITP
GFVDAHTHLVHGGSRENELAMKLAGKSYIEIHQSGGGILSTVRATRQASKDELTKKALKS
LNTMLRCGTTTVESKSGYGLDMETEIKCLEINRELNKMQPIELVSTYMGAHSTPPEFSAD
KEGYINFMIKEVMPEVKKRNLAEFSDAFCEDKIFSVEETERIMKAAADLGFKLKLHADEI
VPFNGAELAAKMNAVSAEHLMAISDNGIKALAKSGTVAVLLPATSFFLMSPIYAPAKKMI
EEGVRVAIATDYNPGSSPTENLQTAMSMACYKMKLSPAQILKGVTLNAAYAICREKTIGS
IEEGKQADFVIFDAPNIDYLIYHFGVNSVCQVWKKGKQVICNCEI
>TPE_0728 TPE_0728 hypothetical protein 796159:797076 forward MW:34385
MKPTLLVLAAGMGSRYGGVKQIAAVGIHDETLLDYAVYDAVTNGFGKVVFIIRKDIEADF
RERFFNRIARNCNAEYVFQSLDSLLTEEQLSRAVNRKKPWGTAHAVLCAKEKINEPFAVI
NADDYYGRAAYKTIATHLSTLTNDSAEHAMVGYILEKTLSRSGSVSRGVCVVGNGYLSGI
SENKNIFYKKEGSAEKIISEIDGEEIELSGRETVSMNLFGFTPKIFDFFDGYFADFIHKY
AESEKAECLLPEAAGLMIKKGLGRIKVYTTTERWFGMTYPEDREIVRKELAGKIKEKYYP
EFLWR
>TPE_0729 TPE_0729 nicotinate phosphoribosyltransferase 797132:798574 reverse MW:53844
MTDNALFSDFYELTMAQGFWKKGNDTDTVFEMFFRSNPFKGGYSVFAGLEPLLEAIKNFH
FEKEDIDWISAQGIFEKDFLDYLADFKFNGNLWAIKEGSLIFPNEPLIRVEANAIEALLL
EGLILNTINFQSLIATKTARIWLASKKGKIMEFGLRRAQGVNGAMSASRAAYIGGAFGTS
NSLAAKQLGIPALGTMAHSWIMSFKSEEEAFNYYADIYPDNSIFLIDTYDTLRSGIINAI
KAGKRLQDKGKNFGVRLDSGDIYYLSKAVRERLDKAGCPNASISVSNELTEEIVESLVQN
NAPINLWGVGTNMVTGGNESSFTGVYKLAAHKRKSEKEWIPVMKFSDNPAKMTNPGSKQV
WRLYNADGSFKADILTLADEEIKEGLEQTFYHPANDYQNFTFSPARVEPLLEKRIENGKA
VGSSPSLKEIKLYTEMQLDGLDYTSKRLLNPHIYKVSLSAKMRALKQDLVKNKAVFKDWF
>TPE_0730 TPE_0730 hypothetical protein 798596:800974 reverse MW:86700
MSKKALFVFYAVAVIFFGAGCKVLLGENNLGATVAVFIPGSQGSSQERLIEMPSLSDTDI
EITLKDSLGHEHKGNAGSAVNGAVIFNGIPLGETVITVKVSALMCSWEGVTEYNVKEDNN
NIVVKISKTANRLSLLLPIKNESYGAEKASLYAAENPYSLNARTEIIKGSSYLGVNQQYI
ADRYGRLYYIDGTAVKRIKADGSLDEGFTVDGVTSPFKLYYDSRSDRLFIADNTSVIKYI
QFGKNEEDEDVTAKDFGQLSGTSISADDLIAVENNRFFLIKRDKVTSYSTNGVVLTVSAE
NEKIKDKAGTEGRLTDVLIFNGNIYILISQFDEDTEHSRGALTVLPVNFDGNSGLLEYGF
TANKYPASDEAASCFFNPVKFLGRRNGLIYIADDGFNIIDSGGHQIFKNINRLGVFNAGA
SALSFIDLEDTEWLNKAETSSSGGGAGSSSGGKNIIIWESDGKEAFNFYAAKPEELTIES
AWDSLYQSNNGKKASDVFCFDKNGNFYLVVKQGSNKTVVRYKYDNAAKTYTESGKRQINK
TGTEPIMDIAIDDGNPSECRFYYITHKNSKVTLFMEDRTWDNSDESSFAKTNVSSSEKTL
DGLPSGSNIRSSAIAVTDNALYVSWEGTHVIFIRKYTKSGTNFTPPAKTQQITGVNSDGG
VIRLNDIKYLNSELYVAVSIINDSYQNAKNIYGKMYKVKDGALIDSNEALSAGSDFTIAH
SSYSTSGEDNVFAPIRFINWNEAGKFGVVSDGFYKTVSISEQKNKIFVLGSVMEKKETSA
EFSKKLAGNEFK
>TPE_0731 TPE_0731 hypothetical protein 800998:802431 reverse MW:55001
VNKRDFPRVHFYDQDFVDIYDRTWALVNEFWHSTGDGKQGAEGFFLYPEADGNIINQYET
IFSSFFFVYSNKNYTANSALDFFYARQEESGAIRHRYNFDTKEPIIKRDNPEGLGMPLFA
WAEYNIYHKTANKKRVKDIMPVLIKYMNWIEKLFKAESGLYRSPLETTNMANSPRKDAVF
LTDFNAALAVNALYMSALGDILNDKDIDFQYKKMYFTIKTRINSMMWNEEDGFYYDLDSE
GNQIKKKTLAGFWPLIAEIPNEDKAASLIEHLTNPKTFGGDHPFPSLAANEPEYDENGNG
SCGSVFPILNFVVIKGLEKYNRWELARECVIRHLYYVLETLLPAGNSKKQGFLWEAYSPV
KEGPAQWKGKPAFPRKQYLLAVGLSTITLMIENVIGLAISLPRKTVNWTVPNLEIMGIEN
LSLKRNLITILSSNSQRGWEIHMESEKLYYFTINILNEKKKTLPIPSGKCSMLIDKL
>TPE_0732 glyS glycyl-tRNA synthetase 802706:804061 forward MW:52763
MEEHKISMEKIVSLCKRRGFVFQSSEIYGGQNGAWDYGPLGIELKNNVSRAWWKEMTQLH
DNIVGLDAAILMHPRVWEASGHVENFTDPLVDCKKCKARFRADHLAPENLEKKVCPDCGG
ELTDTRKFNLMFKTHIGPTDDNSNLIYLRPETAQGIYVNYKNIVQSNRMKIPFGIAQIGK
AFRNEIVTKNFIFRTCEFEQMEMQFFVKPGSDDEWFEYWKKQRWAFYDKYGVRTDKLRWH
RHGKDELAHYAKDAYDIEYEFPMGFKELEGVHNRTDFDLTRHTEYSGKDMQYIDQDNGNE
KYIPYIIETSAGLTRNVLMFICDAYDEEKVADKGNDDDWRTVLRFHPSIAPVTVAVLPLM
KKDGLAELAEEIRNELKEEFKTDYDQSGAIGKRYRRQDEAGTPFCITVDYDSKEDGTVTL
RFRDSMEQVRIPRGELIAKIKTEIKNYKRIK
>TPE_0733 TPE_0733 CDP-alcohol phosphatidyltransferase 804072:805076 forward MW:38353
MEKYSYSAEDKSLLTPLIEKFFAGNFVNILPASVPANMITICSNSFVLISFVIAYLNYIN
GTSKFLWLIPFLCFAYIVGDYSDGMQARKTHTGSPLGEYLDHFLDSFVTGFLTGTLMLSF
RITNPILFFCTYQFLYMGQIGSFWERLKTGVMRFSKLSSSEGVMAIAIMASLYPVKIVYE
SNLKALFFGFSLPQIFIFTAYAGAFFTGIVSILRTKQYGIRLPLHIIFSLWIGAVLVWYV
NTSILLHTVIISFYNVFFISSLLAATNQNKKESFPDFIVPLSCIIFFIIPQYAVIIQICQ
SVYLFCIVLIRFIIFFRKYKNCWYWKNPEIKQEI
>TPE_0734 TPE_0734 hypothetical protein 805213:805779 forward MW:21734
MVASSFDDNLIPQTIKDAAFYGIPKFIASDNAEDLASSALQIAKAFDRKDFFDCTEQCNP
QVEKKLIESFMKNIQLLAQKTWVEKTDEEFKEETIYRINILCEKFLAASTKSVYKEMFTE
YFSILHDVILLLFGSMVKTGDFLKYALRIDPDFGFFWYYVDNISKISNVSEEKARCSVLL
AMFFLANF
>TPE_0735 TPE_0735 acetyltransferase 805776:806663 reverse MW:33356
MKLFVSSVSEKNIDSVIYSILPKEQTCINLAEGLKKQKRFFEEGQKYSAFTETVVFSDEN
KIIGVLALSPARVLFHCFIKEIPDCIYGYIATSFLKDSPPSSIMGEKKASSVLEKIVEKY
FYKKPSVSEDYKLLILQGLRGNDFLKTAEIRAGGSLSFVRPSISDIKQLCPLEADYQETE
VLHSGEKASFDLCFNLLAKRIDNNALYAVKKENRFIAKAAINASGFFWNQIGGVYTLPEF
RNKGIGSAAVFFLIKDCFSDKKSCALFVKIKNSPARKMYNKIGFTEYCDFRISYY
>TPE_0736 TPE_0736 glycosyl hydrolase 806664:808328 reverse MW:61407
MKNFTSLFKIPFCIIGFFFLQNVFIHSQNKLPNFYDDIPHEDLAASIVKEMTDEELLAQT
FMFGWAGQDPGDLLVEWIEKSGLGSIKIFGWNTGDSKKLAQSVLSLQKKASEGRFGIPLF
VATDQEGGWVRHVKGLTSETPGNLAIGASGIPKDAYYAGYYISRELRTLGINLNFAPSVD
LLTDLDSSIIGSRSFGDSPEAAGILGAAFMQGSREAGVLTTAKHFPGHGDTSVDSHGRLP
KINITEKTLRSRELLPFKYMIEAGVPAIMTGHLNFPSVSPDGEPATFSKYLLTDVLRGEM
KFDGLIITDDMMMYGAINFAGGIAKAVRMALEAGNDIVESSTTPRHYQPFWKENLRYLKD
NEQFKERIKDAAYRIILAKLKYFKSGNCVPVFPNPSEVTELLPDKEGQKFFLNLAVRSAT
VLREKNIPYKAEKGEKILLASNYSDFFKCGLKRFPEAKTTPLSGTVFHTRNFDTLIYCLS
DNYSLEVLQRTIKKYPEKKYIIISVLSPAPLLKIPEVKTAVCIYSYSYVSFTAGFAALCG
DFKANGTVPVSGIK
>TPE_0737 TPE_0737 hypothetical protein 808337:808786 reverse MW:17595
MKPIIIKNMFKGQPHYILTWSPLTKADKYKINSAVPAVSGVYELYKMDKEKKLNLLSVTH
AWYGGLRSNIREAIDPYTKTDPELIKMLEDDDIEIYYRYSCSDSFGDLLDVVWFLHSTYF
PDDIRVESSNRYENFFLSERAPDNVYWLE
>TPE_0738 TPE_0738 hypothetical protein 809061:809450 forward MW:14941
MEPNMNSMEKFYSDANRLIKTCEQTEFYEELSSLFCRAAASYDKRITVLAKDFADYGFTI
YGNDKQPKEDAVEWFYKIFSLLAGSFESDMDFSDEDWEQINLIVSAEAGETDMDLLNTVM
AVMVERKKI
>TPE_0739 TPE_0739 D-alanyl-D-alanine carboxypeptidase 809482:810291 reverse MW:31396
MTEFKKYIFPFFLFFIFIPCLGLLPLGASESESAQNRYKILADLSKKLPEKLAEKINKNK
QVFLKELNELLSSEKDNLLILVDKKHILDKGYKPKTIILLSDLKNRAYKLDRPDIFLSET
AEPALQKMALAARKAGIRLTVSSGYREYEYQSNLFNYYIKVYGKLKAKTFSAPPGSSQHQ
LGTAVDFGTIDDSYAKTPEGKWLAANAYKYGWSLSYPKDYENITEYKWECWHYRYIGEKA
CGFQKKWFGDIQYYMLFFIDEWKKADIKK
>TPE_0740 TPE_0740 anti-anti-sigma factor 810386:810715 reverse MW:12182
MFMDNLIINETKAENYTLLAIDGTINSYTYGDFETKVYSAIKEKDLVLDLSCVTNMSSSG
LGVLMSAYNDGEEYGHELFILNPSDIVRMVIDSTGFSDMFKVIHSVNDM
>TPE_0741 TPE_0741 sigma factor regulatory protein 810734:812860 reverse MW:80509
MGLIVFIFFFFSVLTILTLNIITKKEAVSKSLLKVSISATATTLFFLTTMLVLYYSIPNW
NVYLSTLFLAGISVTSFFLLDMAVRMPSFEKRTGIKFFIFNCLIHLTALIILLLFFEGLF
WDVLSGFKFSSQIIFGMSAERFYASIVLLFTSVLALIISVVKAAKEQSKIYKQQMLFFAM
SITVSLIIYGVVFYLANIFTWVVAILPAGYVMLIFLANYAFSVSIVYDKKQLAFAFTRFL
SFILVFALLAGYAASLILTKVRNIYVQMFLLIVSAFIFLVFRNIVSQKLRWFLGDTSEYA
KAIEEKLQKINYEAGREEVLNAFTNIMIEHLKASGMDVLITSEQDILEPVYSTFGTTSVF
PIQSPVFESLLKKHSSVIMRSEVLTSAEFAPIRNELISIMNKTSSEVLIFVREGQKLIGI
IGIAERRKKEEYTDYDYGVLTNLYSYFFLVVYYLRNIAKEDIILTVDREIEMSDQIIGSI
QKNMDKVEKKVVEVDSVSYSAHQLGGDFIDFIKLSEDRYFFLIGDVAGKGLSASMSMIIL
KSALHTYLSEIPDFKELVIKLNSFIKGNLPKGSFFAGLFGIIDFKTSTIYYLNCGIPLMS
MYIDSYKNVIEIQGEGRVLGFVKNIKPFLKVRKITMNRNDTIVFTTDGLLESANLKGERF
GNERVGRILATNREKSAKEIANTIYNRLLDFIAREIEDDVTILVFKHV
>TPE_0742 TPE_0742 sigma factor regulatory protein 812864:814315 reverse MW:54590
MIKLRKLLSNILISIGMSGVFALFLIFVSPRFLFLGKFYSASDMTLALSRLSKIPEMTQT
HRFFIGLAVFILICIFAGTVMQVFSKKIENKEYGKPKTKIFAEFLRKLRFCYTTENLIDS
IYSELEYSGDCSVMMIDAKEHIVIYNSASRFVSTPETFKTFQAVSENLKIGIHFFNADIK
ECKQKQARIAAVILESFHFFIVCRYLNEVEPEIFNTMLSEFLSYESRTTTLGKLLHLSEL
THEWNMVAETQKAFLPRKIPEAPHLDIASYFRPLVNVSGDYYDVIKIDGYKTLLVLGDVS
GKGLAAALVMGVVINTIKITKNKEDLAGLITAVDTAIKRMKLMDKYTVLFLGLIDTEKMT
LKYVNASMENPMILTESPNGYKIKPLESTCSIVGIIDLDNIGVEERRLYRGDVIFMATDG
IPETMNEEGIELGDTELYLDSIKSFAPHSARNILEDVANLAITHVGKNKLRDDITMLCVK
VKV
>TPE_0743 TPE_0743 methylated-DNA--protein-cysteinemethyltransferase 1 814559:815092 forward MW:19510
MQYTNNYKSPVGELLLSCDEKGLTGIWFSGGRYFAQGLSPDHKNKETDIFNQTKKWLDIY
FSGKEPDFTPPLHLTGSEFRKNVGKIMCRIPYGKTITYGEIAKIIAEQTGLKKMSAQAVG
GAVGHNPISIIVPCHRVVGTNGSLTGYGGGIERKVQLLTLEKTDMRKLFIPKKGTAL
>TPE_0744 TPE_0744 hypothetical protein 815087:815212 reverse MW:5109
LFCWITKAVYNRYNRHFLRSFFCSVMFTPYQKFKNYFGGNL
>TPE_0745 TPE_0745 hypothetical protein 815299:815421 forward MW:4424
MNGLFLYNARSIANFCASPSDIFMPVLSKKVPNAHHGEVF
>TPE_0746 ptrB protease 2 815527:817674 forward MW:81100
MLKTKNYVKVLPAILTAGLSVFLGCQTGQSKSVQPKQSDFEAPPKAQIYPEEFTKFGNKR
VDNYYWLKDKNNPEVIDYLKAENAYTDTVMASTKDLQKTLYDEMIARIKEDDESYPVFRN
GYYYYSRVEKGKQYRVYCRKKGSLEAKEEIFFDVNKMAEGKNAFIFSRYSVSPDNTKAIY
FYNETGSFAEFTMKIRDLTTGKDLPFTVEGAASAAWAADNKTVFYSTIDDSLRSSKIYRN
TIEGGKAEFIYEEKDVRFSAYVSGEKTRRFISIYSTSSTTSEERLIPADTPRAAFTVFKP
RVQDIDYSVIPHKDCFFIQYKDKENLNGKLYKAPLTGFENTANWQEIVPHNPDVRIEGID
IFKDFLVLELRKNGLIEIKILSIADGTEKNIAFPEPVYTASLSGNPEYDAETIRYTYSSL
NRPQTLYEYTIGTGKTEKLKEQEIPSGFNPDNYTVERLWAQAPDGVKVPMAVVYKKGLKK
NGSAPALLYSYGSYGISSDVYFDSTVYSLIDRGFVYAVAQIRGGSDLGEQWYEDGKLLKK
KNTFTDFIACAEHLINTKYTASDKLAIMGGSAGGLLMGAVTNMRPDLFHTVVAQVPFVDV
VTTMLDDTLPLTTGEYEEWGNPNEEEYYKYMLSYSPYDNIEAKNYPNILVTGGINDSQVL
FHEPAKYTAKLRELKTDNNILILHMNMESGHGGATGRYSRFADIAFDYAFILSML
>TPE_0747 TPE_0747 ArsC family protein 817834:818199 reverse MW:14041
MLFLHYPKCSTCAKAKKWLDEHLLTYTERHIKEKNPSAKELKEWHKRSGMPLKKFFNTSG
LVYKNLNLKDKLPALTEEEQYALLASDGMLVKRPLIISDSCILTGFKEKEWEEALVKGSR
S
>TPE_0748 miaA tRNA delta(2)-isopentenylpyrophosphate transferase 818272:819171 reverse MW:34452
MLFPQDYKKDGFNAVVVLGATATGKTAYAVNLAKEYSGEIISVDSRQVYKGLDLGTGKDL
FEYGNVPYHLIDICSLEKEYNVFDFQNDAYAAFAEVSGKDNLPIFTGGTGLYLDALIREY
NLVPVPENRELRISLEDKTLEELQNILLVLKPEIHNKTDFEQRERLVRAIEIAEYNKNNP
AAAQLLVSKRPHIKPFIIGLSFPRGVLRSRIYARLVQRIKAGMIEETENLNKNGVSWERL
ESLGLEYKFTAMYLQGKIKSKEEYIEELYRAICKFAKRQETWFRRMEKNRVNINWIICS
>TPE_0749 TPE_0749 hypothetical protein 819149:819778 reverse MW:22819
MNFLLIFILPLAFLLYSVFSKDTSGTFSAFIIGLCSGLVSLLIISFFGISGLSVSSSFTV
HIFRFFLQYFLLNGIFGLAVFFLISFSISGEALDTSFSALFGIFSSVAGYAFYKNINIPN
ISELLLFISIVIGAILIFDFVFNILIANLTISFDFLIYLIAFAVFLIVSFLGSCALALWY
FSGSAAVYLSISIGIFLTGAILHVVSSRL
>TPE_0750 TPE_0750 HAM1 protein 819842:820438 reverse MW:22003
MKIYLASGSNHKRKEVSELLPDCTVILPKDENLNFNPEETGDTFFENAMIKAQALYKIVK
APVLADDSGLCIDFLNGEPGIRSARYGAVNGEHVSAASAIDKVLSELKDVKNRKAHFACC
MVFLLNENRFYSVQEICEGSITQSPCGKGGFGYDPIFFVKQFEKTFAELTPQEKNAVSHR
GRAMRQISNLIKDLDIGF
>TPE_0751 TPE_0751 dihydrouridine synthase 820485:821528 reverse MW:39684
MAAISHSGLRRLIAEFGEPDEYFSEMIHAPSAISGGGFEKWYFRCNPSPEKLVWQVTSPE
AESAAKAVPILLKNGGFGIDLNMGCCAPQIVNTGAGFAWVQKPYSETAEFVRKVKEAVLK
WENGGMPLNDSHSVKEKSALEGFKSSRIRLSVKLRLGETEDYAALLKFCKMLVSEGAELI
TLHPRTRRQKYSRPCKHQYTARLAEDLSIPVYANGDIDSLNKFSEYSSIYKCSGWMIGRA
AVQKPWIFSEIKETLISGAENNMRENEIDLFKTACRFLQLLKEEQPEEFYLTRAQRFFAY
FCDNFKFAHHIKSKILNCKNLESMRQKLEEYFQEVPEDIIYNCRLPF
>TPE_0752 agcS sodium:alanine symporter family protein 821684:823072 forward MW:49812
MNTLIKVLSSFADWLWGPPLLILLVGGGLIITVRLGFFQFKYFGFIMKQTFGKMFGKGEG
EGTVSPFQAATAALASSIGAANIVVVPTIIFAAGPGAVFWMWITALLGQATKFAEIVLGI
KYREQNSLGEYVGGPAYYLKKGIGGNIGKILGFCVSFFFMLEILPSITLQTLSAVGPIEK
LGEAVFHADPAVMRYIAIGLIFILVALVVYGGIKRIGKVTEYLVPFMALLYTVCSIIIIL
INIKQIPAAFQMIFVGAFNPSAIAGGTIGGGILLAIQKGVARGVYSNEAGMGSAPYAHST
AITDHPSRQGMWGIFEVTVDTLLVCTMSALVVLTTSIWKQNEFASIAVERAFNLSFGSIG
SVIISISLFLFVLSTILVIVYYCEKCAEYCFGTTVGKIVRLLAALMVVVAAFVKFEHAGF
VLDITLALVVIPNMIGIIWLSKEVKELSEEFFKNKKYNPKAK
>TPE_0753 TPE_0753 acylphosphatase 823166:823504 reverse MW:12699
MTNNGRAVYSTGEEEKPESSLKKEVRAFRIIVKGRVQGVGFRYWTVTLANRLGVTGWVRN
CPDYSVEIFAEAGTQVLGEFMYELKHNHPRAKVETLTSEEIRVQGFKNFSVG
>TPE_0754 TPE_0754 histidinol phosphate phosphatase HisJ 823526:824281 reverse MW:28609
LCKHAEGRPIDYVKEASKFSCSALGFSDHCPYPDSSWSYCRMHGSEVDLYKSLVEEAAAK
AEFPVYFGFECEWLPRFKSWYKDYLKDELKSDFLVLGSHWYDLNGSLEYIPYITNKKDIF
GYIDFTITGMSTGIYSFLAHPDLFLSNVENIDSDYRACSKALIQASIEFNMPIEINGYGT
FKRTVNRNGKCEYVYPVVEFWEAARDMGAKIICNSDAHYPEHTISGYLRAYNFAETLGIV
PEDTAAAIGLN
>TPE_0755 TPE_0755 hypothetical protein 824270:824476 forward MW:8100
MLTQISMGMKIADFFIIHKILRSGSYCNKAIACSYFLKILAHFANKTKEFLKFIQPYFVK
LYFFLFFL
>TPE_0756 TPE_0756 cyclic nucleotide-binding protein 824450:825739 reverse MW:48819
MKKVPIVSTVRTTIDAIKYAVGKIENIGIVELSNYASVVSFFKYEMPEIKIIDFGDENID
GNACLKIVQEDPWLLFGGVIAITNTNSEKMKLEQQKEPNFLFVCTRRDFEKNAVQIIKIL
HQQQHFLFNRGMQQQHDAQEHGQFVSDTDPFEIVFYANLIGTYLYNTDRISDEERSGLQS
AMMELLLNAVEHGNCDISYEEKNAWLKAGKNMLALIAEKQKNPEIASKKIYITYNISLEK
TKIKIRDEGRGFDWKSKLDADFQAGLHGMGIKLAQGFVKNMTYNTIGNEVSFEVINQKNI
ANLTPAILKSQQVLAFKHMQIVCRENEDSNNLFYISSGRYAVYVDNKLMSVLTPADIFIG
EMAFLMNDRRSATVVSIGEGTLVKIPKMNFMNLIESYPHYGVFLSRLLAGRLARQSKVTA
KLKEEKEKV
>TPE_0757 TPE_0757 alpha-amylase 825808:827943 forward MW:80929
MSKLLFLKGKPLPLGARVNSYGVNFCVFSRHASSVTLHLFENEKDEKPAFSFKLDPNINK
TGDLWHIFVKGLKKGAFYLYTASGLFSPYEGHLFNENNFLLDPYAKQLTDSSIFNSEQTK
KFRLNKQNGEAFFNTEKTAKGFPKCIVIDDEEFDWDNDSPINLPLHKCIIYEAHLKGMSI
LNTRIDEKKRGKFSGLIEVIPYLKKLGITSLELLPVFEFDENENFNKNPTTGETLKNYWG
YSTLSFFAPKTSYAENPKNAVNEFKFMVKEFHKAGIEIILDVVFNHSAEGNENGAVFSFK
GFDNSIYYHLEENKSLYKNYSGCGNTVNASHPAVGQFIIDCLRYWVTEMHIDGFRFDLAS
ILARNKDGNIETASSLLNAIEEDPVLRSTKIIAEPWDAAGGYMVGAFPGRWAEWNDLYRD
ALKTFWLQPNPDIRKLATRVTGSSDLYLKNGRRPYQSVNFICCHDGFTLYDLLSYSQKHN
EENGENNNDGSNNNFSFNHGTEGPACDKIEIIRKRMAKNILIALLLSAGTPMLNMGDEVF
RTQNGNNNAYCQDNFISWFDWSSVNTNNDLFEFTKKLINLRITHFSFIRKSFFTGIAKAY
GAGSDLQWFNSEAKTPDWNSPSSFLAFLIDGNKINLESDCNDNDFYIMFNGYDSDITAKL
PAPSSGGLWHRLIDTSYPFKEDFIDENKTEEIQNQDIYVVFAKTAAVLISK
>TPE_0758 TPE_0758 hypothetical protein 828052:828459 forward MW:15389
MYLQPFSWMILVFVGLFLLVLAYVLFSSISKKASGEKLKETGKRGDPGVCPVCGYILKRG
EQVKSALYPGDDDRLCYIYGCPHCYPLCEAGLQRKCPVCNEKMGQEAHLIARYFERRNDK
KRIHILGCANCRFKN
>TPE_0759 TPE_0759 sodium/dicarboxylate symporter 828568:829890 reverse MW:47488
MLKWCYAFNRRNLMNKKLVWMILGAFILGLAAGIILWQSGVNIDGYVSWVQPFGQILVSM
LKMIVIPVILLSLISGAASLPTKEFGKIGIKVIIWYFITSLFAAIVGSFLAVAFNPGAGT
SHTEWAALMKSAAGEVNPASAGSLADVFLSMFQNPFQALAQGNFLAIIVFSIAFGIALKI
ISENENRKLREGAAQFLNIIETCKETVFKMVDWILAYSPIGVFCLTSVNFAQYGSSLFGP
YIMLTLGVVIGIIVMVFAVYPIMIAVSTRKNPITVMLKLREPMLTSFVTRSSAATLPVSL
RTAKEELRISDNLSSFSLPLGSTVNMDGVCVHLPMFAVLAANMFGAEMGFIPLLVLVITT
VLASVGAGGVPGGSLMLLFIILQNMNLGADQIAIIVGLALGINPILDMFETMNNVTGDLV
CTYCVAEMSNMIEDKEVNKN
>TPE_0760 TPE_0760 threonine synthase 830070:831383 forward MW:48836
MNLVSTRNGKKTVTFYEAVTNCIPEDGGLYIPADTMDLSPWIEHLNENSTFASIAGTLTS
ALLKNEFSPAVSERIAASAFGNYSPRLRQLDDRLFLLDLFHGPTGCHRDFGFLWLASVLE
HILTMTNETALVLATGTKKNGAGMAAAFGNKKRLKTLLIHPKGFAAGIPEKYLAENGGSI
YSVECEGSIKDVENLKRSVYLDKKLVKEYRLTLANTVNIGRLLPQMFFYIFAFTRFRKSS
FGEIYYALHSGNYGNLAAGLYAWKNSLSLNGFITDSTQELCGDAEGECFCKTLNIPLDRR
SAADPISPSNIERLERIFEISPAVMKALIFPEPVEPADYSKYIRTAYHKYGIMFDTSTAA
AYGAAVKSRFINKHGQETLVLISKDHPAYESDIIEAACGEKPKRPKYMEDLEKPIKNIKK
IRVSKQEIENMLKYMTR
>TPE_0761 TPE_0761 hypothetical protein 831387:831521 forward MW:5181
MAYKLDGAKFQTLEELVEALYPIYSDKMSEEEFKKYAEENAEKT
>TPE_0762 gltX glutamyl-tRNA synthetase 831574:833094 forward MW:58196
MQVKVRYAPSPTGFQHIGGVRTALFNYLFARSKGGKFVLRIEDTDRTRYSEEYEQNLYDT
LEWLGLEWDEGGSKGGPCAPYVQSQRFDLYKKYAQELVEKGCAYYCFCDSERLDRIRKIQ
TMNKMPPGYDRACRNLTEEEIRAKLEAGTPYVIRLKVPLEGSTKFKDALLGDIEWKNEDI
NPDQILLKSDGFPTYHLANIVDDHLMGITHVMRAQEWLPSTPMHVIMYKAFGWEPPEFCH
LPMVMGNDGQKLSKRHGATSCNEFRNKGYLKEAIINYVAMLGCSYEDGRDMYTLPELEKL
FSVSHLNKAPAVFDYKKLEWFNGQYMREKTDEELFDLTWPYIANSGIFGKIDEEELKKAG
CRFENQTYLKPTAEQKNILMKVMPLVKERLHLLSEISAMVRFLFEEPAIPPVEEIIPKKL
DAETTKKALQKACEVMPKIKDLDEHTAGEIFRAEAEAMGIKMGDFMMPIRMAVTGSRISP
PLVGSIQILGIDKAVKRIEKTIQDRF
>TPE_0763 TPE_0763 hypothetical protein 833229:835256 forward MW:77358
MKLKHLFVFFLFIGAASFLKAQAVLSPEVLEKLNNAVFEVIVLKPAEGNLKYEKKLPMER
IPFAIRNDKYFPIGTAFLMDDGLFYSAAHVFNLNEESLYGDYYIRSYTGDIYKVDTITSY
STNRDFISFTVSGYKYTEGMGLSVENKILLNTQTFSVGNALGEGIIIRHGLLTSQTFEQE
NGEWKWLRFSAAASPGNSGGPLITPEGGVLGIITMKSSNENLNYALPFSETKKIEPDTGI
THISIYYVMPNIFEEKFFYEYNHKQKLPQKISDVKKNILSDYKTFTANIVKDIQTKFDFS
GNESFAKSYGSQEIMYNSWLPSFPLTIVRESNKKWDLFIPNNINEYKLPQNGKISYGTLL
NSLTVMIKKPDNITQKELISSPDLYMDYILQASRLYRPIGNERIPITSYGKPVRSQKHTD
VHGRTWLVNFWELPFADAEVISYALPLPGGLYIMSKIDSTSETRNGHNLDLAFISDYVIP
SYSGSFNDWKEYLALGDSGYSLDPVFSSMKFDFNKKETMIKTGDYDLHIPQQLFSSDKDT
TLKAAIGFYLENNKLKFDVQGIQLSTNIRNDNYTYIGFSKILNPPEDAPQTMTDKWIQKI
DKAAPFNAKPYNENQYTFYDEILFPDGIPVEEKNKLQYLYHLNLALKQQNRFEEIEKFAK
EMKNLLKLPKAKIKK
>TPE_0764 TPE_0764 hypothetical protein 835374:836501 forward MW:41762
MQTIRGKYNKANVMIDSIDSETEKQIKTFLNHKAFEGTNIAVMPDCHAGKGAVIGFTMNM
DKYIIPNIVGVDIGCGILSAQLNIKNPNLAELDNFIKKNIPSGTSVHRVHKVDNKEFEEE
IIEESKKVNMDTDRALKSVGTLGGGNHFIELGKDSQGRFWLTIHSGSRNLGLQIAVFYQK
KAKEILETSGILSEEDKNLEYLLTESAEGKAYLHATYFAQKYAKANRLKMIELISEFLNT
EPVELVESVHNFIGNDGIIRKGATSAKLDEKLIIPFNMRDGLAFCRGKGNDVYNQSAPHG
AGRIMSRTKAFASLSLKTFQKEMYNAGIFTTTATKNTLDESPAAYKDKEIILKHIKPTAD
IKDFVKPVYNFKSPN
>TPE_0765 glyA serine hydroxymethyltransferase 836657:838177 forward MW:55752
MKEGLKKYLEKSGADAKLPMIAYLANLDQVASVYPEIASSIVKEIENQRSHLKLIASENY
SSLSVQAAMGNLLTDKYAEGFPEHRYYGGCENVDAVETAACNEACKIFGAEHAYVQPHSG
ADANIVAYWAILNAKVEEPFLKKFEQVVDGKVKKMSLEGLSHKDWEELRRELGNQKLMGL
DYYSGGHLTHGYVQNVSSKMFKTCSYTVDKETGELNYDEIEKQAMQEKPLILLAGYSAYP
RKINFKRFREIADKCGAVLMVDMAHFAGLVAGKVFEGEYNPVLWADVVTTTTHKTLRGPR
GAMVLCKKEFAEFVDKGCPLVIGGPLPHIMAAKAVAFREAASKEYQDYAHKVRDNAAALA
KECMSLGMKLQTNGTDNHLMLINVTKYGLNGRQAETAMSECGVTLNRNSLPFDPNGPWWT
SGLRVGTPAVTSLGMGAAEMKQIASIIDRVLKASKPGVTKSGAPSKANVVVDPTVKAEIQ
KEVDEILNKFVLYPELDLDFLKSIYC
>TPE_0766 metG methionyl-tRNA synthetase 838326:840710 forward MW:90697
MNMKRKLVTSALPYVNNYPHLGNLIQVLSADVFARFCRLKGFETLYICGTDEYGTATETK
AAEENKTPQELCDFYHAHHSEIYNWFNIAFNYFGRTSTPQQTEITQSIFNDLEKNGYITE
HTIEQLYCPSCKRFLADRYVLGECPSCGYKDARGDQCEHCGKLLDPTELKTPRCSSCGEI
PEVRKTTHLYINLPKIAPEYEKWLSAASKEGNWSNNSIQISRGWLREGLQERAITRDLKW
GIPVPKKGFENKVFYVWFDAPIGYISITKCWADLTGSDWKTWWLDQNDVELFQFIGKDNI
PFHTVIFPCSLIGSAKNWTKLFHMSGSEYLNYENGKFSKSKGVGVFGNDAKESGIPADIW
RFYIFYNRPEKNDTQFTWKDFQERVNSELIGNLCNLVNRTATFVSRYYDGKIPEALNIQQ
ETSDGTLKTREDIKNIISHLRNEAEKSFKKITRLSDWANLRDAFHEVFNLSSVANKAFQD
GEPWKTRETDPQFAGALISELCYLIKDLLILIHPFMPQYADKAAGFFGIKIWSGNIFDEK
APEFKKPCGDFLSWKNLGERTGLKIVENPVIIFKTLENKIIDAYREKYSGNQRTRKMDEK
ETVNTEKQIEPQTEKIPASQIFSKKIALKTARIVAIEKHPDADKLYIEKLDDGSGTERTI
LSGLVPFLTEDELLGKTVIIADNLKPRKMRGIESFGMLLAASWFDEEKKEHVEILQAPWA
APGTPVILEGDVTDPENTEDVSAFYAQKPESIDADTFFSAPILIEDYIPQIEGKKLLAAG
RELKLENVKTGEAG
>TPE_0767 yhfJ lipoate-protein ligase 840743:841765 forward MW:38853
MIFIENNNLDPALNHAIELYVMDKYNDDVFMLWRNNPCILIGRYQNINLEVNLEFTASNG
IEVVRRLSGGGAIYCDTDNMQYTFITKKPQTKIDDSFKNFAKPVVNALKSLGLNAEFTGR
NDIQINGLKVSGNAQFYKNGKVVHHGTLLFKANTYNLSNALKARDIKFKGKEVQSIVARI
GFISNFIDMSVTEFKDYVEAFIKKEYNINSVTVLTDDDMEEIKKIKSEIFGTKEWNYGIK
PLNKNRKSEKYSCGIVEIDIDYKDGKIQDITIEGDFFGELGIDNLCNILKGSECSRQAVT
ETLKNIEIDKYIKSMEKEVFIDYIMRIIEADTCDGKKRIC
>TPE_0768 lipA lipoate synthase 841791:842591 forward MW:30034
VQGDGNTANVKNLIRTLNLHTVCHEANCPNRMECFARRTATFMILGRNCTRNCTFCNVTR
NKPDTVDLQEPENVAKAVKTLQLKHAVITSVTRDDLPDQGANQFAEVVRQIRKYNPDTTI
ELLIPDMSGKEELLDIILETKPDVLNHNVETVPELYSKVRPAANFLRSIKVLDYSKKKGL
KTKSGIMVGFGETEEQVVNVFSALRKADCDMLTVGQYLQPTKLHIPVTEYVTPEQFEKYR
EIALKMGFKRVNSGPLVRSSYHAEPI
>TPE_0769 TPE_0769 transglutaminase 842635:844314 reverse MW:62159
MSNKFFYLFKKFFIFRFFIFLLTLGSIAAGILFIVSFTVRMPVITSVLPQVVESGSIIKI
EGKHFGNKFNSSWVQIGDSIIQSENCDLWTEDKIEFKFPEYQSAGLLYVVVQNKKSNPSF
LAAASEIPVIADRFILSEVPSINALSKDFAEVGSIIKIIGENFGGSRGNSQVMFIPNFTP
DMISKIEKGEDVGASFCSNSDFDFITWTNEELQIRVPDGADSGAIAVLTSKGLSNAVPFR
LKNRLGTKTRANKKNLVVAAEVDVSNIRAEEKNTLFLKVPLPVETYSQRGIEILSINPAP
FVKNYQGASIHQYENSGSSTRLHIRQEYSVNSYEVTTKINPVNVRVGQKQNTALYNAYAI
ATEFIPANNEVIQKTAESIVQNEKNPYNKVKRIYNYLLNNLDIIPSSPLNSGSSPVNALT
EKRADTYDAAILFVSLVRACGIPAQPVAGIIVDVSQTSYSHWWAEFYLEGFGWVPVDVGM
AKAIPFDMGIPQKENWYFGNIDAFRVAFSYGKTLQTPMASNSKTAAKERSYSFSSSMEEF
LGIVSYNSVWKVPKVIAVY
>TPE_0770 TPE_0770 putative transmembrane anti-sigma factor 844307:844966 reverse MW:24596
MSICPDKDLYSVYVDGELPSPWKEKLEAHLNDCAECRAVVNSYRNLSLKLATAGAPELDI
ESSFLRLCEKRQAALNKAKITEKKENWFYKSVKIPIPALAAAALFLFVFTPMLIMNTNKD
VQYETATVSNFKPIVPAANITAETPKKFNFTDFHTLGIKNSNFTVSTQKRVINFDNFTNL
YLPVDMGYGGNIMNIKMPGFGSAPVKDTEQFDITFVKNE
>TPE_0771 TPE_0771 RNA polymerase sigma-24 factor 844947:845492 reverse MW:21018
VFNKKEMLRAAVDEDFQVIYKALMQVIYNVSYNIVREADAAEDICHDSLIKMSEKQMEFP
SLDDAKYWLIRVARNASLNYVKRRARERKAYAKAFKEDTRKAETGEEAVLKKETINYVQD
AMEKLPKNLRAVLQLKEYGSLNYKEIGSILGITEGNVKVRVFRAREQLSKYMGENDVYMP
G
>TPE_0772 cysS cysteinyl-tRNA synthetase 845546:847033 reverse MW:56192
MSLQLHNTLGNKKEEFIPIKANHAGIYGCGPTVYDYAHIGNLRTYVFEDILVKTLEALGY
EVTHVMNITDVGHLTDDADEGEDKMLKSAEERGKSVLEIAEFYTKAFFNDTERLNIKRPG
IVCKATEHIADMINLIKKIEANGHTYMSGGNLYYDISTFPKYGELANINLEDLKAGARIE
IDKNKRNPYDFVLWFTKSKFENHALTWDSPWGRGYPGWHIECSAMSIKYLGEQFDIHKGG
IDHIRVHHTNEIAQSEGATGKKWVNYWLHNEFLIMNKGKMSKSAGTFIVLEDVIKKGFSP
LDYRFLLLGGHYRSQLTFSWEAMETAKNGRKSLNTKISKLLEGLSQEKIEELKNLTNTLT
AEKTKTILKDSPAKKYFIDFMEAMEDDLSTPRALSELQGLVKDKTVKPEQALTAIASMDY
ILGLKLIEEAAEILSGLQNLSDNLIDEAEICKLIEKRAAAKFEKNYKQADEIRDNLKALG
IILEDQNGKTTWKRI
>TPE_0773 TPE_0773 band 7 protein 847218:848090 reverse MW:32480
LVFIIALFKSIRIVPHKMTLIVERLGKYHATLDAGFHILFPFIDKVCYRQTLKEQAIDVP
AQDCFTKDNVQVRIDGILYLQVFDSIKASYGIRDYRYATILLAQTTMRSVVGQLDLDDTF
EAREQINAQVVKAVDEASDPWGVKVTRYEIQNIRVSESIMEAMENQMKAEREKRAEIARS
VGEMETVINLSRAAYEEAVNISAGEKERMINEAEGQAKEIVAVAEATAEGIKKIAASTQL
QGGMEAAKLTVSQEWINALSSIEENAKIIMSADLTDIKKMTIEAAEEIIK
>TPE_0774 TPE_0774 band 7 protein 848134:849063 reverse MW:34424
MITIYVIAAITVFILFTIAVVVPEQESYVIERLGKYSRTLTAGFHILVPFIDRVAYKQNL
KEEALDVDPQVCITSDNVQVQVDGILYLKIFDPVKASYGIDNYRYAVAQLAKTTMRSEIG
KMELDKTFCGREGLNDNIVKALDEASDNWGIKVTRYEIRDITPTRTILEAMERQMRAERE
KRANILSSEGKQQSRINISLGKKEEAINKAMGEKQRKINLAEGRSKAIEITSNATAEGLR
LIADALSQPGGKTAMGIRLAENYIQRFENIIKKSKVSVYPENIAGFAALTDIIKNAGKEQ
VKGKGGINA
>TPE_0775 TPE_0775 formate/nitrite transporter 849207:850052 forward MW:30796
MSEKLYCDPAEILEVTVQKGIAKVNTPIWKQFILGILAGVFIAFASEGSNMAAFGFFAKP
ETYGLGKFIAGLIFPVGLMLVVIAGGELFTGNNLIMAAVLDKKVKISAMFKNWITVYAGN
FIGSILIAFLIVKSGQLHGGDNLLGGITVKIAYGKISLSFIQALFLGIMCNWLVCLAVWL
CYGAKDMTGKFLAVFFPIWLFITSGFEHSIANMYYIPAGILAKTIPEYANSSKIPLNALE
NLNWTDFFTKNLIPVTLGNIIGGAFFVACIYWLCYRKRNNN
>TPE_0776 dnaN DNA polymerase III subunit beta 850322:851425 forward MW:41846
MKISFDRDTLLKEISIAQEIIATKTALTILSNVLLAAKDGSLTIKATDIKVTFETKIPVN
VTEEGSTTVFCDKFMNIISALPSGEVELEQKDQKMTIKSSVKKAKFQLKTISENDFPAFT
EPNDIKFFSIPSKNFKEMIHQTVFSVSDDETRYFMNGVYIENKEDNLIFVATDGRRLAFI
EKNFGIPLPEFKGIIVPPKILNIINKRSTDEGNIEIAIGEKNIFFNFNSYKFSSVLIDGQ
FPNYNKVIPEKQDFSFEVDRIELIEALKRVSLLVELKTRRVFLNITPGSLIISSKENEIG
NAREEIPCKYDGNEVMFALNCIYLEDPLKAITDERVKIEFTESMKPVTLKPEPKKDFFHI
IMPMQTE
>TPE_0777 recF DNA replication and repair protein RecF 851429:852508 forward MW:41707
LPFLSVSFYNFRNLKDGAIDISSPEVFLVGKNGQGKTNFLEGLYISAYGNSFRTRSANQI
FKKDTNEMSVRVLYKESEQVSHTISVSVQDKKKEIQKNFKKIKNGKDLISTIPCILFYGD
DMEFASGTPSRKRFFIDQSISLCNADFIDYLVKYSKTLRSRNIVLEQKKTIVLDSIDEIF
APTAVYITKERAKIIEEFNKEFSLLYEQIGGISGVEIIYRPAIKAETVEEFLILLAEKRQ
SDLFDKTTSLGPHRDRIHFIKDKKPFIEHASNGQKRLLALVLRMLQAKEYTKKTGRKPVF
LMDDVLLELDPEKRRKFMEILPEYEQLFCTFLPGEPYKNYQKEKTKVYFVEEGQFKLYV
>TPE_0778 TPE_0778 type 11 methyltransferase 852501:853223 forward MW:27887
MYDIIAKNYSEIFPLDNGFSESIYKYYQEKNIKPQNIRILDVGCAVGDLSSKLSGYGFDI
VGIDLSESMLAIAKSKICGQSNLKFEKLNMLDIQKLGKFDIVICFGNTVPHLKNKKEIED
FFISVYNILNADGIFYFEALNYGEILNEKTAYFPVIETENFIFNRSYNYHKKNIVSFEIK
FKDKKLNKTYSDLINLFPITKEMILNLLKRAGFSKIKYIANNIEKKTFMEEFNINYEAIK
>TPE_0779 TPE_0779 hypothetical protein 853245:853745 forward MW:19410
MKNFKTSEELVNMFSQKLEGLMHFKEKNYGDKILSIYEKWEKIISDEKIAANCELSDINN
GIAIITVNHSGWSQHIFMKKKKILANFKKFYPELKVKNISVIVQSNFIQNTPPKIKSEYT
PSVEEIREIEEFEKTYKKEKSIAPELENALKNLKKAVLQNNIKQLQ
>TPE_0780 TPE_0780 hypothetical protein 854137:855255 reverse MW:43375
MNFISITEAAKFFTGQNIISAVFSKPVKKQNPCKKVKIRKILIKNTFQFQMERFENLKVF
HENIPEKDFLIYAEKLFSEFKNIESKTQDKRFIFMQNNKGNIKLLEKDYKEKETIVLEHD
KPKSYLLPISPPPEFLKKLNFFTDDEKIINNKYHKFRQINKYLEFIESIEPILLKIISKK
KELNIIDFGCGKAYLSFALYYYLNEIKHIPSQIYGLDLKKDVIEFCNNLAQTCNFSNLNF
KTGDIGNFKFNTEPDMVISLHACDTATDFALAKAVKSNAKIIFAVPCCQHELNTQIRQNK
QKIRQSAFFSSLLDYGIITEKFSSLLTDTLRAKYLEASGYKVNIEEFIDTEHTPKNILIK
AVKIDTIKPEII
>TPE_0781 TPE_0781 hypothetical protein 855372:855488 reverse MW:4531
MFHVKQLRHLKGLLCPFFILNPLFKKTDLTLSKTNFLK
>TPE_0782 TPE_0782 hypothetical protein 855493:855660 reverse MW:6036
VVVGTPSRIADFNKFENNGITVYVKKGTPCPSGTLTILIGTFLWFEKLMVEGMTN
>TPE_0783 TPE_0783 adenosine deaminase 855971:856870 reverse MW:34408
MKDFDYYKKQPKSDTHNHLNLSMRYSAYKNWAGFEIPNFPRKMSGLDEMHEVIGKFTRPA
CQTAQDVMDLIEMSIQEAINDNVVHIEGSIDIGFIRQFDENLDKFLLFIDNLVKKHEKKI
KIMPELGIAKTLEKPFIKKWAEPMMKSKIFKNIDLYGPEISEGIEDCVFLFKMAEKYGLK
KKAHVGEFSDAASVRKFVEIFDLNEVQHGIGAAKDDKVLQFLADKKIRCNICPQSNIMLS
AVKSLKTHPLRKMLDAGVPISIGTDDILFFEKTNSEQFYDLVKEQVITEAEADRLMAIR
>TPE_0784 TPE_0784 carboxylesterase 856979:857782 reverse MW:30135
VYNIGTVIREIGMFFDNYPIKLSDTTKPFLLKGLKTAPAILLIHGYTGSPREMVWLGRQL
NEAGYNVYIPRLPGHGTNKDDFLASTWKDWLRAVCEDYINLCSDYGNVYVGGLSMGGLLT
ALIAARFNPEKIFLCAPAFIAYDNRIKFTPFLKFFIKTVPCGKKNCENDPEYASAIADYN
GIEYLAKSADLYRLQKLSLKNLPFIRSQTLTVLSKADKSVPFKVKNIIDKNLRTQNEYLI
LEKSGHIVVNGIEKEAVAKKIIEFLKD
>TPE_0785 TPE_0785 heat shock protein 34 857948:858895 forward MW:35385
MITKPITDLSLLEKFKTLHEDGMTVFMIGDGIARGAFFHGTRFVNKMRAQHELGILETLV
LGHASLCAALLIPMMKGHERTVFRCDTKGPLVGFSTEAFSEGFVRGYLLQDPIVSNEQLS
NWNLKPLFGEGKISVVRFTEASIKTGTPPITGITEIKHKNIALDLSEYFLRSEQTVTGFN
TGIQFDKEGKVIGAGGMYIQLMPNADNDENKEIIEKIEHAFSAVPSLGQWFSERGNREDV
IFGLFRDCGVQVLLERQIDFNCPCSEDGFRNKLSVLPKQELEDMYKNGSDIIELYCHNCG
SVYKYKKEILKELLV
>TPE_0786 TPE_0786 nitroreductase 858937:859461 forward MW:19808
MNFAELMNVRQSCRSFNPNKKVEKDTLLQIIEEARLSPSACNSQAYKIFAVQNEKAEIIS
AARVMGMNKFLKDCSSYILIAEDKYNFTAKIGTELFETDFRSIDIGILTANIVNAATDKN
IQTCILGAFSEKEILKKLNINAKLRIIIALGYETENYPHRKKSRKDKDKVVQYI
>TPE_0787 queA S-adenosylmethionine--tRNA ribosyltransferase-isomerase 859503:860546 forward MW:39593
MLTKEFNFELPQELIAQTPSKMRGNDKLLILNKKTGNLEDKVFCELPDILPKDALMVFNN
SKVRRARIYAESSSGAQTEFLLINPIPEFGGFVWQVMVKKAKRQKAGKVFVFRDGTKAEI
IETEKELGNEFRCLKFDKIIDDDWLDLNGHIPLPPYIRRDDTEEDAERYQTVYAKAYGSI
AAPTAGLHFTEEVLNRIKNLGIGIEYVTLHVGLGTFLPVRSENVEEHKMHTEYFSISEIA
AYNISKAKKDGRPIIAVGTTSVRTLESAWNEKTLSLKTGNQSTDIFIYPPYKFKVVDKLF
TNFHTPESSLVMLVSALAGKENIFNAYRHAIERRYRFFSYGDAMLII
>TPE_0788 TPE_0788 hypothetical protein 860620:861789 reverse MW:44310
MTVYKNFLRLIWSKKSMIIIYTAIFLITSFMFLKKSDRGIKEFKETPLKLIIIDNDNSEL
SKNLTAYLQTKNNVKIIDSKKNENLSKENILHDIKKEISLGNADAGIIINPNLEENLMPG
TNCVLSLKDGRNANSIYIDMQIKKFLLFADSLKKAEGKFDFEKIHTALKESITVNKISEK
QENGVNSWFKSFFNYFAWISFSIILNSIGWAVFMLKKPSLKIRNDVSPVSGLRFSIENFA
AQLTVVFLILTVIIGFAVLLNIQHLRDIPIFAYILNSIIYAAVILSMAFMLNAVLKKGAV
LGILGTVLPLALSFISGVFMPIEFISPAILKIAKLFPTYYFIKANEFVYGFYKIDWKNEA
FLTLFLVIYFTAGTLFNRANRSQRKIELS
>TPE_0789 TPE_0789 hypothetical protein 861776:862825 reverse MW:39222
MFLRLLKYNSYLTLRSKEGMFWTILYPILLSTLYFAAFSSLLNFSQNKINLGIEKDNPYK
QTLVFIQMFNIIDTEEQNADVALQNKEIDAFVQNDFSLRVSKNGINQSIVKGFMEQIKQT
QSLGVPINPFDYGKTYITDINEKNNSIMILFYSLLAMVSFYGMFGASSIPLTMQANISKL
GARISATPMNRFASYISGIIFYVIFNLLSNILYICFVLYILKIPFITDIKTTLTLLILAN
VLGVTYGTAVGSLPLGDENTKSMFCVFSSLFLAFLSGMMSPSVKTALDKALPLINKINPI
GLLTDNLYNVNILQDYNLLGTIIIIFLSLTAVLLIAVFINSRKVQYDSL
>TPE_0790 TPE_0790 ABC transporter ATP-binding protein 862825:863760 reverse MW:35452
MILTVTDLVKRYKEKTALDNFNFEVKKGEVLGLLGPNGCGKTTAINCILSLLKFDSGEIK
IFEEPMTQNALHIKKRIGLVPQEVSLFYDFTVRENIDYFCGLYINNSVKRKKLVNEAIEF
VGLTNYSNYRAKKLSGGLLRRLNIACGIAHKPELIFMDEPTVAVDAQSRNFILSGIKELA
KQGNTIVYTTHYLEEAEELCDRIVIMDNGKTVANGTLEELQKMGKTSEKIIVEFIEPPLN
LEERLKTVPHILEVTKKTNEYLLYFENSSNNLNAFISFINSENLKYIKLYSERPTLNDTF
LELTGKELRDE
>TPE_0791 murE acyl-CoA thioesterase 863897:864853 reverse MW:35033
MNNLLVLRKITASFFSSLTLILLSVSCAKFKTEKIYDSKVNNNVQTFAISGSVNGFHYIP
DEIKHKGLVITFGGSEGSAGEYYAADIANKGYEVLAVYYFGKENQPVSISEVPLEFFSEV
LNYAEKKCKSIEPITLLGGSKGAELAAILSSYYSRIDNVILFAPSSFVFQGLDYSSQKSS
WSWKKTPLPFITFSQKAYEKMRYENNAIVLRDMYEAAVELTPPEILKEASINLSNLKGNA
LIFAGGDDALWQSDSMAQILKKQNPEKTELHIFEKAGHAFGAAPVSGGIKLGGTPEANKT
ATVESSRILIEFLNKQHK
>TPE_0792 ileS isoleucyl-tRNA synthetase 865007:868330 reverse MW:126289
MYKPVDPKTDFAKQEEEVLKFWEKNNIFKKSVEARSNNSDYVFFDGPPFATGLPHFGHFV
PGTIKDIIPRYKTMKGFRVERRFGWDCHGLPVENLIEKELGLNSKTDIEKYGIDKFNEAC
RASVLRYVKEWKETITRLGRWVDFENDYKTMNPEYMESIWYVMKSLWEKGLLYEGYYILP
YCPRCSTVLSNHELNLGGYKDVHDPAITVRFKVLSPVTNSQAGKTFIGENALPENTYLLA
WTTTPWTLPSNLGLAVGADIEYALIEYEGAYYIMAVPRLEACFAKQTENKKQKEMCSCGK
TAGEYKQIWTKKGSELEGLRYEPLFPYFKNLAAGEDGKNTEAGQGAFRVLIGDFVTTEDG
TGIVHTAPGFGEDDNRIFKNTGVPTVCPVDAECKFTNEVPDYKGLFVKDADKAIIERLKT
EEKLFKREQILHSYPHCWRCDSPLIYRAVASWFVSVEKIKNKMLSANSEITWQPEHIKSG
RFGKWLEGARDWAISRNRYWGNPIPIWKCPDCGETICVGSREELKELSGIYPEDLHKHFV
DKITIPCKKCSGTMRRVPEVLDCWFESGSMPYAQQHYPFENKEIFEKNFPADFISEGLDQ
TRGWFYTLTVLAAALFDKPAFKNCIVNGLVLAEDGKKMSKSLRNYTDPNKVISQFGADAL
RLFLMNSNVVKADDLKYSDEGVRDVLKGILIPFWNSYSFYVTYANIDGITPPERAKADGR
EDGTEKFLSGLNNPLDRWILSVTEKLIADVSTALDNYDLSQAVPPMIEYIDLLNNWYIRR
SRRRFWKSENDTDKTQGYETLYRALKKFSLVAAPVIPFITEAIWQNLRTENDTVSIHLAD
YPEYNEKVRDNDLEFKMKTVQKCVSMGRALRYQFNLKIRQPLKALEIVTKNPQEKSVLLE
MEESIIEELNIKEIIFHDKEDELVEYKAKANFKVLGKELGQKMKAAAAQIEKLSSSEIES
LLEGAVLSLDIDGQTVDLTAEKIIVNRVEKENLKVLNEGTLTVALNTEITEELLLEGYIR
DLVRGVQNLRKESGLAVTDRIKLYVAGTDSDGKQLLRKAFEANKTYLMAETLAVEAESVT
VLPEGKASAELESGGLLWQVALEKAQG
>TPE_0793 TPE_0793 M23/M37 peptidase 868611:869642 forward MW:37900
VPRTRTYKRAENNLVRAFGELFRQCWTGFSDAVLKFIGGGRKKLTIMVVPHSQKKVINFQ
TSIFSIVFTTVLFIGVMASFFWFTAESIAAAGKLSALKEETRKTQASLNILKEESNSLLK
NAKNFQSALSSTLSSLGLQSIMETASEADESSDLSRLFNVKEQAEGSVKEAAELQKLSSY
LQDSVQPVQELGKLMSTQAALFSDIPSLWPIRGGIGHISMAFGQNRHPFTGQWYIHTGID
LSTGRKGDPIMATADGQIITVASDSGWGNYILIKHKHGFYTRYAHLDSFRVTVGEQVQKG
QIIGYIGNTGISTGPHLHYEVHIGSDVVDPMKYLNIKRTGRNK
>TPE_0794 TPE_0794 hypothetical protein 869644:870063 forward MW:14776
MAGFVDDVSVNTIIGPGSFINGSLRVPGFLRIDGDIDGDIDTPGRVIIAEHARVRGNIHA
SSISIGGMVQGDVIAPNGVVILSTGLVLGSILTKKIRVDEDVFLHGFCFAVNNQVEFDRV
EKEYKNKQGLAASALLNSR
>TPE_0795 TPE_0795 hypothetical protein 870074:870634 forward MW:20780
MGSTIDTANYVSALNTAAPLLTKETKLSKNQNKKLEETSKRKPKSFLNTILDSAQKDSSE
TDYEARLKGLSSGERKAVIDDILADLQDKVYSSGSNLADNINTDTISEYKKAVKTFVNFA
VKHSLDVKSIISGGLNPIKQRNYTIVKIIDEKVERLTKELLFNQLEKLQILEKLDEIKGL
LINLTM
>TPE_0796 TPE_0796 tpl protein 870651:871565 forward MW:34238
MTYNEDENIEDIAALEDSDVPPLRKAAHPEDFPSPLYQLKLEYSQETVYAVLPAGLVVKP
GEYVLTPTRYGNDIAKFCGQVKCPINSSPDEVVTVIRKTTAEDLFLLEENKNKEKEAGVV
FKEKVALNNLDMKFIGCHFLFDESKVLFFFSADNRIDFRKLVKDLVSVFKVRVELRQIGV
RDESRIIGGLGCCGRPYCCHGVTDKLNPVSIKMAKEQNLSLNSTKISGQCGRLLCCLAYE
HEWYSDVRKAMPPEGIKFGYDGTTFKITELNPITQMVSLLGEDGRILSIPSKRIKNVGGK
WQIR
>TPE_0797 TPE_0797 iron-dependent transcriptional regulator 871578:872006 reverse MW:15971
MNKRTHIAGTITSSKEDYLERIYDLSKKQDDGHVRSVDVARALNVSRASVNKSLVGLKED
GYIEQEPYGTITLTKKGKTIAKEVRTRHNALRSFLVNVLKVDYDTADMDACEMEHAISKK
TAEKLYAYLKELGISDCSAEEK
>TPE_0798 TPE_0798 hypothetical protein 872106:872741 forward MW:25072
MKKYFIVAIFGLLFSTVYAHPHMFFTSRVEFIFSGEKLQGAYVTWTFDRFFSADIIDGYD
LNKDGVFNAAETSEVYNNAFIYTQNYYFFIFMRQGNVRTSPEHILKSKFSLWQKNGIVSY
RFYVDLTAFKGRELYFACYDYTFFCDITYPEKLAVNFICDKTKLNPVYSIVENKNYPVYY
NPTGPIDDTTVYYKWAPGLQTYYPREIHIKF
>TPE_0799 nicO putative NiCoT family nickel (Ni2+)-cobalt(Co2+) transporter 872754:873629 forward MW:31278
MQINLKKYCVFILILIYLLPVSANPFTGTKDSPTPVYQGKPSESVLKGQRILNQKLGDYI
ASWKEHKNFSVLISILGLSFLYGVIHAAGPGHRKTVVFSFYLTRKASSIEPLLTGLTLAA
VHGGTAGIIMLIFSGVSGAISAATNDTAIYMEGFSFFVLIILSFYGIIDGILDLKSKKSG
EYKPLKLGAVIISGMYPCPAAMFILVLSVSLKVPGLGFLAVAALSLGMSIPIIAAAYLAW
AGRTGLFYKLKNKEKTVAVAGAVLQISAYIYLFIFSVQTAMPFIMGLLKQS
>TPE_0800 TPE_0800 lipoprotein 873654:874676 forward MW:38805
VIDLLAQMEFFRLYFEIAFRQIRILYVLENIFMGADMNIKRNLFTVSAFFLTALFTACAT
GQNAWKSDVHNIEKDIVSSKKDGVIIFTVSDTNEASKKLLDEVFTEDFFSKAGKQFVFYN
VNIVKDEALMSKKELEKNYILFSDYNVLEVPHICMFNKDGDVYCSELIPSEINNSNDLIK
FLNARRPKGESVSNLRGKINRSEGMEKIKAIEEFFNSVYFVDSVKYVPFFEEGIKSDPEN
KSGLTGKFLLAKKQLVIDDLLLQKKYGEAIDEFKETLGTNILTPEEAQGVWCNIAYIAAL
SKKYPKTEILSFLENALNSAPSGSRAADIKQDIEYLKRLN
>TPE_0801 TPE_0801 methyl-accepting chemotaxis protein 875044:877140 forward MW:75372
MKRRFSIKLKLLVIFGLLASISVFVLGFLAIRIAGKAVTEKIEAHLIDKAIDTAQVVDGR
VNAFFQFLEGVARTPILQEGGSYEEKSLYLKKEAAFNDKIRTLGIADLAGNLYKDGARAT
DASEEEWHIRSKQGKNFIGEPIVSKVDGALIIILSVPIYGENKNIIGILNATVDGLILSH
DIRDIVVGKTGYCYILGKTGIDIADKEENIAWVKEQRSSAEEAKKNGEYESLAAFDKKAL
ISERSDVDFFWFEKVYFIASFAKIKSTDWTAVIMAPVGEFMGTVETLKRSMFFIGISILI
SALVVVFLIAHALVKPISKVVAALKDISQGEGDLTVRLPIHGNDEITDLSRYFNQTIEKI
GTAIKSVGGNAKTMQSIGEELSSNMTETASSINQIGNNIEGVKEQVMTQAASVTETAATV
EQIIRTIKHLNNSIETQAASVAQSSASVEQMVANIGSITQTLGKSDGVIKELAAATADGK
ETLSSSNVITQKIAEESGSLMEASSVIQHIASQTNLLAMNAAIEAAHAGDAGKGFAVVAD
EIRKLAEESSAQGKSITSTLKTLSGEIEILSEASKTVEEKFNAIFSLAENVKEMSNRIME
AMHEQENGSREVLSAIRNINEVTVEVKAGSEEMLKGGEGVADEMNKLDGLTRTITDSMNE
MASGAIQINNAVQEVNEITQKNKMSIEALAQEVGKFRV
>TPE_0802 TPE_0802 hypothetical protein 877343:877507 reverse MW:6418
LSLNKNLKLLFYIKPFPVLTKYGKKEAIEKLKTHFADSIILFITHRKKNICLMR
>TPE_0803 TPE_0803 pyruvate ferredoxin/flavodoxin oxidoreductase 877774:881310 reverse MW:129695
MIDGNTAAGHVAHALSEVIAIYPITPSSPMGEVADEYSARGRENIWGTVPDVVELQSEAG
AAGAVHGALTTGALSSTFTASQGLLLMIPNMYKIAGELTSTVFHIAARAVACSALSIFGD
HQDVMACRQTGWAMLASNSVQEVMDLAVISHAATLESRVPFLHFFDGFRTSHEIQKIEEV
SYDIMREMISDELVRAHRKRGLTPENPELRGTAQNPDIYFQGREAVNKYYLATPEIVQKT
MDKYAKLTGRQYHLFDYHGAADAENIIILMGSGAETVEETVDELNSKGGKFGVLKVRLYR
PFSAEHFVKAIPATVKGIAVLDRCKEAGALGEPLYEDVRTAIGEMQAAKKCPFTNYPVIL
GGRFGLGSKEFTPAMVKGIFDNLTSEKKNNFSVGIEDDVTNTSIKYDPSFKLEDKDMHQA
MFFGLGSDGTVGANKNSIKIIGEATDNKAQAYFAYDSKKSGGFTISHLRFGKHAIRKPYL
ITNADFVACHKFSYIETYDMLSTLKTGGTFLLNAPYGKDEIWDKIPAEVQKQIIDKQAKF
YVIDAIKIAEKAGMGTRINVVMQTAFFKIFGILPEAEAVGLIKKFIEKSYGKKGPEIVQK
NITTIDMALAGVEEVNYPKTVSSTLKMHPAITSNAPEFVQKVLGKIAVQKGDELRVSELP
EDGTFPTATTQYEKRGIAENIPIWKSEICIQCGQCTMVCPHAAIRMKAYDSSLLKTAPAS
FKSCAYKGKEFENSHFTIQVSPEDCTGCGLCVKQCPAKSKENPEIKAINMENFVENRKAE
VENWDFFFNTIPDPDTKNLNLSTPKGICMRKPLFEFSGACAGCGETPYVRLLSQLFGDRT
VIANATGCSSIYGGNLPTTPYAKRADGRGPAWSNSLFEDAAEFGYGMRLTSDKLAVYARE
VAVKVKEKGIAANIIDKILANTQEDDNAIEDQRSYVAELKKELAKSNDELVKELNSLTDH
FIKRSIWILGGDGWAYDIGYGGLDHVLASGKNINVLVMDTEVYSNTGGQMSKATPIGAVA
KFAASGKEIGKKDLGMMAMSYGYVYVAHISMGANMSQVIKAFREAESYDGPSIIIAYSHC
INHGINMTNGMTNQKEVVTCGLWPLYRFDPRLAEQGKNPFQLDSKEPDFNIADFIYKEVR
FKTLKNADPARAQMLLDKAVARAKRRWQEYKYLADRPF
>TPE_0804 TPE_0804 hypothetical protein 881399:881521 forward MW:4759
VKRILQTITEINSPDCKNIINFIFFQDLVFDFIVNINFIL
>TPE_0805 TPE_0805 ABC transporter ATP-binding protein 881744:883360 reverse MW:60585
VKTVYTLYKKFYKGLTLPIIFLLVLNACNSIFLVLGKEGLNRILNHLSFASLLAMSISVI
VYTILQTVYELILNNSITYCALPPMMKNSFHHSLVNSNRKLEEEGFYIMSYTQDINILIP
FCFRFLASCFNVIILNGFLFSISLFLPVILLTIIISTNIVVTYLDKRINETYGLLDDESI
SYGGIIKTTFQSIFLTLNNSVKSECKKSILQKDEKLLKIENKIKMMEAVKSIFFEGQNYF
IPIIISLFCVFALPGVNLVNLLYIIFIISSVNQNMSSVFLAARQIRRSVPIAEKYFKYIE
ECENNTKKNIHNDAALINAKNISLLKNGKPILNNIDFTLHEGEQIAVVGQNGSGKTSLLR
LLTMNEAEFSGSLTYNLKTLGANTIPCLWSHPHIFNISLRDNLVFDKSVPDADIMQMLNV
LKLAHFVDTLPDGLDTVMDMNNLTVSDGERSRIALARILLLTSDCPVLLLDEFSRNVNTE
IEDLMLNLIFVKKSAIAAVTNNISTAKRFKKILFVARQDGSLKEIGKDGIAERIKAAK
>TPE_0806 TPE_0806 ABC transporter ATP-binding protein 883357:885003 reverse MW:63106
MFFVFLVLLGAQYILLDLYSTRLFEFQENLLNLKTIRVKPLVETLVVIITLLLINILARF
AVIRFGCRKLQIKKDMVEKYLSLPFSYYYDVNYAQVLDSLQSYPAFFINDVLKIYTISFN
AVICVLIFIKLFYVSAMLSVLSLGLLIIFFLVDRLFLRRVRSIDKLRIKLAPSLYKDLGD
SVSGRLDIRSVNSHKYFEQRIFSKMDKLCKDCFKKKEGLAITRKNLELIIQKVLPLMSLL
IALFLFKDKSVGNAIMPFYMLFILLPNPLSAISIFEHVKNLKTMIEPIEEVLQSKETERG
NSLFIHDDINVNSLFVNLRNQYLLNDINVSIKKCEKVLIIGDSGSGKSVFLNCLMGIDYQ
QSGQVNYGSMEVREFDNKTFLQNTSFLDLKGLVLPGTLRYNLLLNVSEIISDDSLKSFIH
AVGVAEFIPFLYDLDKQLDPDTLSDGEVVTVSLLRELIKKPHIFFLDETFSSLDVAVEEC
FLKYLMSTDSTVIMISHKKEHVQYFERVLYFKSGNIHVDIKAKYALTNPPIKDFYDSMYT
DIQKGAVL
>TPE_0807 TPE_0807 hypothetical protein 885021:885137 reverse MW:4570
MHFSALLAKMRKINNPRFKKNLAVVYFIRRFLCQISQS
>TPE_0808 TPE_0808 hypothetical protein 885343:885480 forward MW:5218
MRVTKIIPRGSDFALTKLNPCSDKIRSFLYLKKITKLIYAGKYLL
>TPE_0809 TPE_0809 hypothetical protein 885588:885761 reverse MW:6389
VFYTPNSTVPEQGVYKPAINLTNVDFPEPFSATISIVSPCFIVRFMPCTTAYWLSDI
>TPE_0810 pyrB bifunctional aspartate carbamoyltransferase catalytic subunit/aspartate carbamoyltransferase regulatory subunit 886364:887968 forward MW:61314
MANVFTGKSLTVIDDLSIEERKYLFEKTRILKKAIQEDDKQTMDKFRINDKDFGIYEVFL
ESSTRTKESFRNAANFHQVKLSDLAVETSSFNKGESYADTFNTLAGYRNAIFIVRSKIEG
VCRWLEEETQAFAKRNNLKRKPAFINAGDGKHEHPTQELLDEFTFLEENNWSFKNIHLAL
VGDLYHGRTVHSKADGLKIFESVTVDLIAPPELAMPDYYKIKMKENGFKLREFSSIEEYL
NQDNIAKIWYFTRPQLERMGEQILKKQEELRRSITFKKEFIRKLPENTRFYHPLPRHRKH
PTIPSFLDGTTLNGWESQSINGMYVRIVLLSMIAGKIGEDYSGSALPGSCNEGEEYIVEV
PVQTKEKSKVKTFSEGVRPIQNGIVIDHICRGDTPASIRRHIAKITKVMKLEDGKGGEWI
STSTEGTNIFKGIIFRPGEYKFSRADLKRLAGVAASCTLNIIKDGKIEAKYRTHLPPRIY
NFEDLICRNEACVSHPAQAEGAPAMFYRTSDNRYACQYCGTIHSFKEIWGDKPE
>TPE_0811 nth endonuclease III 887981:888625 reverse MW:23944
MSIKLLPKEQIEEVYKRLKKHNPNPKGELYSSNVYTLLIAVVLSAQATDVGVNKATKAFF
QAADTPEKMLELGEEGVKEYIKTINLYPTKAKRIIALSKILLEEYGGNVPDKREDLEKLP
GVGRKTANVVLNMGFGQPAIAVDTHILRTAPRIGMSSGKTPLEVEKDLLEVTPKKYLLNA
HHWILLHGRYICKARNPNCEDCFLTDICMKNGIE
>TPE_0812 TPE_0812   sK/SpoIIIE family protein 888859:891387 reverse MW:92926
LNVESKYRILSIILGIIFFLLSVYIALSVLLPIFGVAEIISPFSRIGFILFSTYKFSSLL
IPFILLYSAILLIIPGWSTHSKAVLAGMPIYFFTCVLGEHLIYFLIPKITNTAIKDFANA
SIVLCTGLLILLEVFLSLIIAEKARHKIIKNCDNDDDEFAEDIVGDGYHSVNQNTTIDLQ
YNKNDIFLKRFIGKPSYLPSASVLTHEQFLKTGIANESEQHESIKSFEKIAADINVDIGG
NVIPGKKPDLIDSLVVIETEDIKLDSDIEELEVQEETKSDDNNELLEDNPNTENAADLNG
SDTENTEGVFNEHADMDDTEEDDEECIEVSGTEEDISDEEEDSCESGYENGSGENSEPDS
IEISAAQPLKPKAEEKVKGYHIPYDLLTKYPGNEYWIIDDSTKAAAIALKNTFAEFSIDI
EITGIRKGPVVTMFEVLPPPGIKLGKITALQDNIALRLAAQSVRIVAPIPGKQAVGIEVP
NKMRAIVGFRELIETDIPDTKKMGIPVVLGKDVTGEPQTLDLCQTPHLLIAGATGSGKSV
CVNSIILSILYNKSPEEVKLLLVDPKIVELKLYNGIGHLLTPVITEPKKALQGLQYCICE
MERRYAMLDGMSVRDIKSYNRKIRREKLAAETLPYIVIIIDEFADLMATTGKELEATVSR
LCAMSRAVGIHLVLATQRPSTNVITGLIKANIPSRIAFMVASRIDSQIILDNNGAEKLLG
RGDMLYVSTATPFPARIQGTFVSDDEVEQVVEHVKTFGEPDYIDDEIFIDDDDYTQGSLF
EDESDPLYDEALEIVLAEGKASASYIQRKLKIGYNRAARIVEEMEARGVVGPANGSKPRE
VL
>TPE_0813 uppP undecaprenyl pyrophosphate phosphatase 891430:892248 reverse MW:29340
VIFMTILQAIILGAIQGLAEFLPISSSGHLAIAEYFFKQESLPILFDILLHIATLAAVCT
VFAKKIARLFCVLGRYITGKQKPEDKEDIKMIRAIILATSVTGVIGIILKDWVKNIDVKI
VPFFFIVTGFVLILSSFIKPKKQKKEPSIVSALAVGAAQGIGVIPGISRSGSTISASLFS
GLTRETAGEFSFLLSVPAILAAFILELKSADTLLVGISIPALVAGMTSAFIVGFFSLKFL
LGLIKKGKLVYFSFYLIPLGIGLSIYFWGFAR
>TPE_0814 TPE_0814 hypothetical protein 892273:892401 reverse MW:5010
LNFPQYLQNIPVHPFVIRRFCRQLTGGRHYVLKAIEILKNLC
>TPE_0815 TPE_0815 anti-anti-sigma factor 892547:893101 forward MW:20192
MSNNSVIAGFDDEKDDSLKIKLQKVDGLDKCIVVFLNGYIDTYNSSFFQKRIAKLIDGGF
VQIIFNCAALNYVSSTGIGSFTAFLKTVKPHGGDIVLLDIQPKVYEIFQLLGFSQFFNIK
DALSDAVAFFQTASSTAAPSEIFPKIFACPICSKKLKATKPGRFRCSECKTILAIDNNAQ
VFLG
>TPE_0816 TPE_0816 cobyric acid synthase CobQ 893147:893980 forward MW:30767
MIQGTTSSAGKSLFCTGLCRIFKNNGLKTVPFKSQNMSSRFFVTSEGKKISTAQALQAEA
AGTEPSVLMNPILLIPKTDTGAKVIILGDEKTEMNAREYFEYKKSCRNMISESFKTLENE
NDIVVIEGAGSPAEINLNQNDIVNMGMAEMANAPVLLIADIDRGGVFAQLYGTVMLLPEK
DRRRIKGMIINKFRGDKSLLDSGIKMIEELLNIPVIATIPYMHLELEDEDSLIGSEKKCN
YRTQSKAEKEIEFNKLAKLIEENSDMDFIYTIAGIKK
>TPE_0817 gidA tRNA uridine 5-carboxymethylaminomethyl modification protein GidA 893986:895881 reverse MW:69907
MYRFSDYDVIVVGGGHAGIEAALASARMGENVLLITQTADSIGRLSCNPSIGGISKGNIV
REIDALGGEMGKLADASMIQYRLLNKSRGPAVQAPRVQADKFLYSQLAKHTLELEKNLHI
FQDTVCDIVSSGAGESGYVEYGKVQYVKTERGREFSAKAVVLATGTFLEGKIYIGEFESP
DGRLGERAAVGLGKALAAKGFTVGRLKTGTPMRVLRSSVDFSLTEEQEADTVMRPFSFAN
AEIHRPYAKCYITHTNGNTHKIIAENLHRAPLFSGKIKGTGARYCPSIEDKIKKFPERER
HHVYIEPEGLNTEELYINGLSSSLPEDVQDRMLRTIPCFENAVITRPAYAVDYAFVSPIQ
LSSDLQTRRIAGLFLAGQINGTSGYEEAGGQGIIAGINAALYSRSLKFKDEKFIPFVLKR
SEAYIGVMIDDLVTQGVDEPYRMFTARAEYRLKLRHDTADERLTQAAYKIGLQKKEAVDR
LNEKLSRRAEIISNWNAVKITGETAEKYPELKNHLGKTLSDVLHDPQIPLSLITKIDKAS
AEFSPELLESAELEIRYEHYIAVQDRRINKVKRMENTGIPADFNYDEISGLSTESCSRLK
AVRPETIGQAGRIPGIRPSDIMLLTVRLRSL
>TPE_0818 TPE_0818 aminopeptidase 2 895881:897179 reverse MW:48037
MNKQYAEALMKFIDKSPSVYHAIKNLGEFLEANGFNRLEQKDSFNLKEGGKYFITNNGSA
VIAWQMPKTGGAENGFRIIGSHSDSPTFRIKPNPEIKVNNHFLKLNTEVYGGAILSTWFD
RPLSAAGRAVLKTDNLLKPEIRLIDFDKPILIIPNLAIHMNREVNEGYSYNKQKDTLPVL
SIINEKFEEKGFLLNLIAENLNVKKEQILDFDLYLYDRQPGCFVGLNDEFFSIGRIDNLG
MAYSSIDALARSRASTFVQMAAVFDNEEVGSGTAQGAGSPFLQDTIQRIVLSTCKGNAFE
EMQKALAFSFLISADQAHGLHPNYTEKNDITNFPLMNKGPAIKLAASMSYTSDGISAGIF
KDVCMRAKVPFQNFVNRSDMRGGSTIGPISVSNLNIKSVDIGNPILAMHSVRELGGTEDQ
EFITKAFEEFYK
>TPE_0819 TPE_0819 hypothetical protein 897365:897859 reverse MW:17820
MKEKRTNLIVGVSVLIACIIVLASSCSLKQRISGVWEVKNQVKYINGKQKGEPTIFPQKV
GDVTMHTYYCFTGSGVFYNAENIVGGNNPGLYRGAGESFTADGNRLIISGENEQAIEIKG
NKATATIEIVNTSTNPPTVTRTVISLEKVKSPSVKDIQNAKRKK
>TPE_0820 TPE_0820 vacuolar-type H(+)-translocatingpyrophosphatase 898085:900235 forward MW:74100
MLFSVYYSGNNRIIYFNVVFLQQEDKMSISLALYAVLGGGILALLYALFRTLWIYKQKVS
NQELKEIGGHIADGAMAFLKREYLTLLPFIAVVAVFLAIGNSGALKFQSLSFLLGAIASM
SAGYIGMRVATKANSRTTQAANDQGLNGALKVAFSGGSVMGMSVVGLAFIGLFVVLILST
SFLGADENIFGSTILPLATAFSLGASSIALFSRVGGGIYTKAADVGADLVGKVEAGIPED
DPRNPATIADNVGDNVGDVAGMGADLFESFVGSLVGAMILGLTVVPSAASLKVQMMVLPL
LIAVAGLIASLIGTLFVRAKPDSNPQTALNMGTFGAALIATVFVFFLVKFIMGDATFDGG
RNYLNVFFSTIIGLAAGVLIGIITEFYTGTGKRPVKAIVDACETGPATTIISGLAVGMRS
TFPVIVLIGASIWGSFVLAGLYGVGIAAVGMLVTLGIQLAVDAYGPIADNAGGLAEMSKF
PENVRNITDSLDAVGNTTAAIGKGFAIGSAALTAIILFTSFKEQAGVKDVDVTVISVLVG
ILLGAVFPFLFSALTMSAVGKAAHKMIEEVRRQFKQKPGILQNTEKPDYKRCVDISTQAA
LREMIIPGLAAIATPIIIGFTGGPQMLVGLLTGVTVSGVVMAVFMSNAGGAWDNAKKMIE
GGVAGGKGSPSHKAAVVGDTVGDPFKDTSGPSINILIKLMSMVSLVIAPMLKAYWG
>TPE_0821 TPE_0821 ferritin 900394:900879 forward MW:18262
MLSEKLTKALNGQINKEMASAYLYLGMATHFEAEGLLGFSAWMHKQVKEEMDHAMKIYKF
IFETGGKPELGKLEAPKTEYGKPEDVIKQVLEHEKSVTESVNALYALASAENDYKTQVFL
QWFITEQVEEEANVQSILDKFKFVDGSAALLFLDKELGSRE
>TPE_0822 TPE_0822 prolyl endopeptidase 900981:903044 reverse MW:78522
MEDKKQIVYDDYFGIKVADPYRWLEDDNAPEVKEWVKRENKKTEEFLSKIPFRNKIKKRV
EEVWDYEKRSGLFKAGNYFYFFRTEGLQNQSVMYRQKNSEKAEENPELFFDPNTLSNDGT
IALKNLRFSKDGKYMAYSVSGSGSDWEEIFVFDAEKKALTEDNIKWIKFSDIAWYKDGFF
YSCYDAVGEGKALTEKNEFQKIKYHKLGTPETEDKLIFNDTEHPLRSFTASTSEDEKTLF
IYANEAGSEGFLVFIADLQKGLPQSKDCFVQYNKDFKNTVYPIETDGGYLFLMTNKDAPF
YKLVKTPLANPSETNIEDVIPEKKCLLSSCAICGGKILTVYIKDVQDTVYIYGIDGKNEK
RVALPENGSITFSGARKNENFLFFAYTSYITPNKIIKYDIEKNELKDFFTPAVDFDDKKY
KCEQVFFASKDGTKIPMHIVYKSDIKLDRNNPTIMYGYGGFAISLTPMFSAARIAFLEAG
GIYACVNLRGGLEYGEKWHEAGKKKNKQNVFDDFISGGEYLIKNKYTSPEKLAIQGGSNG
GLLIGAVTNQRPDLFAVAIPQVGVLDMLRYQHFTIGWAWVDEYGSSEDSKEMFEYLYAYS
PLHNIKPEIKYPSILITTGDHDDRVVPAHSFKYAQALHDTYKGKNPVLIRITEKAGHGAG
KPTAKIIEETADIFSFVFYQTGTDIKG
>TPE_0823 TPE_0823 Peptidase family S41 903215:904399 forward MW:44095
MKKIIFTLFLFTAVICTAEQSTGTDILDKVSGCIKKNHANPFTKITEAEFDAEIKTLKSE
WNKKNEAEKYFALRRLIALLGDSHTQIVGHPFPQDALPFFVLPYGGHSIIVQAQNEYGEL
AGKELIAINGIEIKTVLKNLMPIISYDTEGYAELKAHYECRLSSSLKFTKVIKSSEKIDI
TVKDVLTGEIKTFKIGFLKSGQQITNPVFARFAPTLFQSGYYRADFIRDEILFIQYNICS
DYSELPMSKFVSILKNKLKEKAPKKIIIDLRHNQGGDSSVIKPLTEMLKLFLKNGSAVFC
LIGGETFSSGVMAAEDLKNIGAVLIGEKCGWNGRFGEVKELSLSDNLTLLYSVKDFSAYF
KNGIVQPDKVVLPDLKDLANGIDTCIEYIKQNYN
>TPE_0824 TPE_0824 GTP-binding protein HflX, truncation 904491:905648 reverse MW:42958
LNLIKLKQEQKKAVLVFTDIYSQVKNSLIHTNVKNLTALQSVEESELKSLSETILVNPVF
SLRFKIGSPNPATLVGSGQLEKILNVAEEKNADLIIFNCDLSPRIQRNLEEVSGLCVIDR
REVIIQIFADRAQTREAVLQARLAQLEYSMPRLTRKWTGLSQQRGGVKGSRGAGEKKLEL
DKRRLRTEISKLRKEVEKVRVQRNVQRKSRTEGNKKIGAIVGYTNAGKSSLLKKLSGTDI
FAENKLFATLDSETRKIFFPNKTGGVQFLLTDTVGFVSNLPHQLIDAFHSTLEEAALADF
LIILCDASHPAMCECLAVTQSVLEELNCGKKNAIIVINKIDCVFDPASILQLKTRYPEAV
EISLKTGEGLDFLKIKLEEIVNTVL
>TPE_0825 thiD phosphomethylpyrimidine kinase 905851:906660 reverse MW:29043
MIKLATIAGSDASGGAGLEADLKTFQEYGVYGMAAVTVIATMNPDNEWGHEVFPLDEKTI
KSQLDTVFKGIGVDAAKTGMLATNYAVELSAEYLKKYNVKNYVLDPVMVCKGGNIALNPE
LNNLIIKKLLPLAKIITPNLFEAGQIANVNTPETLEEIKEAAKIIHGMGVPYVFIKGGSK
LKDEQSSIDIFYDGKEFLKVEAELIKTRWTHGAGCTTAAAIAAGLGIGLEPYEAVTRAKK
FITLSLRSGFQLNQWVGPGNPSAWRKGFN
>TPE_0826 TPE_0826 hypothetical protein 906849:908213 forward MW:50884
MILYLDCFSGISGNMFLGSMLELGIDFEWLKSELKKLNLPDEYEITAEKTERCGISGTYV
NVILPHEHSHCSEHSEESSHCDNGGEHFHNHSYAHSHSHKENGLSHSHSHEDHHHSHEHE
HNHEHNGSHHHIHRNLYDIHKIIDDSTLSQNVKDKAKNIFQFVANAESKIHNKPFEELHF
HEVGATDSIIDIVGAAICLEKLKPEKIYASSVALGSGFVHCAHGKIPVPAPATLEILKAG
KIPGYTSDIKSELVTPTGAAILATIVDEFRCCPEMILHSTAYGAGTRDNPVPNMLRILMG
ETLNSAKTQNTGSVTEAVFQVDDMTGEALGFLMEKLFTAGAVDVYFSSIYMKKNRPAVKV
TVLYKKELHEKITHIIFKHSSTLGFRFCEKERIEMSRKIETIKSSDGNLGEVKIKTAEYK
DIKKESIEYEALKKTADALGLSLDELSKKFFKER
>TPE_0827 TPE_0827 formiminotransferase 908378:909274 forward MW:33250
MNKIIECVPNFSNGRDSEVLEKIIEPFRGKTDLKLLDYESDKDHNRSVVTVIGEPEELKK
AVVEAVGIAAQLIDLRKHEGAHPRMGATDVVPFIPIKNSSMEECIAISNDVGKMIWEQHK
IPVFLYEKSATSPARENLSTIRKGQFEGMSEKIKQPEWKPDFGGTEIHQSAGVTAVGCRM
PLVAFNVNLATNDLSIADKIAKKVRFIGGGLRFVKAMGVDLAERGIVQVSMNMTDYTKTS
LYQSYEMVKMEAKRYGVSVVGTEIVGLTPMEALMDVASYYLQIENFEFNQIIEARLLE
>TPE_0828 TPE_0828 L-threonine-O-3-phosphate decarboxylase 909331:910389 reverse MW:39947
MDIVMTHGGLLSRQPENNNLTDFSSNINPLGMPHGLKAALNGAFQNLKVYPDINYRNLKK
AAAKYLNCLPENILLGNGAVEIIDNFCAANFSRVIICPPCFSEYKLRAKIRNKETLEIPY
RSNFVLNIEVLNENIKENDLLILGNPNNPTGLRTAQTELLKIYEIINSKKAFLLLDEAFF
EFCATDYNSIDILKKEEFKNICIIRAATKFFALPGLRLAYACTSPSVAESISQFEQPWHI
NAFAEAAAQIIFTDTEFINKSRTYIRAAYSEFFAELNKHGTLGNIKFEPYPSDCNFILLK
LLNCTDIQAQNFFEKKGILVRTCSSFKILNDNHIRIAVKSKEDNRKFIETLI
>TPE_0829 TPE_0829 hypothetical protein 910519:910917 forward MW:15376
MKIIKYLWIFLGSVFMALGILGIFLPMLPTTPFFIGTLFCFTKGSEKLKNRFLKSRIYKR
HLRDFAEHKGMPLKNKIIILLFASAVLGTAFYFSNNLYARIMIVCIAALKYYVFIFKIKT
ISSKPDERQLFD
>TPE_0830 TPE_0830 Anti-sigma-28 factor, FlgM 910914:911192 reverse MW:10354
MIEKLHGIDPIKNLQNTQKTQRAEKKESSDSISLSPEAQKLSEIYIAMEAVKAAPDVRQE
KIAEIMKKFEDPAYMDKVLDATADKILDAFGF
>TPE_0831 TPE_0831 tetrapyrrole methylase 911270:911956 reverse MW:24726
VGVLFIVATPIGNLGDISFRALQTFKDVDYIACEDTRRTRALLTHYEISKPLLSCRAVNE
GSAAEKIVKLLDEGNNIAYSSDAGTPAVSDPGSILVRTAREAGHKIVPIPGASAFGAIIS
VAGAYDKTVVFEGFLSPKGGKRKKRLQELFDFGAGFVLYESPYRIVKLLTDIAEIDSIRE
VVIGRELTKLHEEVVKGSASEVLQNFKQRSSIKGEFAVFVTGKSFLTE
>TPE_0832 TPE_0832 hypothetical protein 912059:912700 forward MW:23375
MNSGIFIADNRLKFSLELAGILRDRGIKVCLSAENKPEGDTGITTEIEWNRSSLFSLQAL
PLQLKNINISPDTSIIIFDGAAYLRLYSNTDAVSIDKTIGDLVSANAALALVLKNYYVKK
GQGRLIFIHRDVDSPCGNQSVSAASAAFTRIAEETVDAVRKTELPGIQTLLVKLEGFEDE
VFAEWIAAQLELPVLTRNPGRWVKAGQRSFFGK
>TPE_0833 TPE_0833 MTA/SAH nucleosidase 912771:913454 forward MW:24911
MKKAGILVAVEMKAIIKKYGKAKKTVNIRNFTVPVYEIGNYELFVLSSGAGEIAAAAGTQ
FLISECKVEVVFNFGIVGGLTKSISEHRVCIVKNVVHYDFDTSQADTAETGKYEIYPSIY
IPATPALIEKAVKIMPDLIPVTCASGDKFIANPEQKQLLHKQFNADICEMEAAGIILTCN
MNKIPCMLIKMVSDGINGGAEEFYREFDNASMHCLDVIDTIIRSLDD
>TPE_0834 recG ATP-dependent DNA helicase RecG 913548:915599 forward MW:76513
MLISEITAPVTNIAGVGSAVAARLKKLGVENIGELLRLFPRDWEDRTKIHFFSDWKKVQK
INVPVMIIGHQWFGFGKMRTLKLIVADKDGTKASLICFNRPFMEKSFPVGTDGVVYGSFY
YKYGELQSSSFELEKNENVPVKILPVYPLTAGLGQSKLRKIINSALKIYARGINSELPEE
IIQKYSLPSKQEILFLLHTPQTLQDTERGKYALIFEEFFILQYAVGKRSLERRGRLPSLE
EEKKVEQNIKKIPSFTVLQTQFLDRLPFKLTEDQLTVTAEVNSDLDGINPMARLIQGDVG
SGKTLAAFLACIKIIEQGGQAAFLAPTELLARQHAENAARLLEPLGIRLAFLTGNVKARG
RSNLLRELENGNIDLIIGTHSLFSAGVNYKNLRLAVIDEQHRFGVLQRSAIIQKGIESRD
NAEKGNNIEKKSPHILMMSATPIPRTLALSVFGDLDISTIRTMPQGRKPVITYIAGAGKA
ERVYSFIGGEILKGRQAYFVYPLIEENEELSLKSAERMFEELKQSFPSHKVALIHSKIAE
EEQRRIMEEFRSGAISILTATSVVEVGVDVPNATCIVIEHADRFGLSALHQMRGRVGRGS
EQAYCFLLYGKNLTENGRCRLTIMKETTDGFKIAEEDLKLRGPGDIGGVEQSGYLGFKYA
DPIRDYKILQTAREAAFELLQRR
>TPE_0835 TPE_0835 cobalamin synthesis protein P47K 915750:916643 reverse MW:33480
VSGFLGAGKTTFIRELSQRTKTEFAVMENEYGEAGIDGDILKNDRLKVWELTDGCICCSL
KSDFASSILTIANTVNPEYLIVEPTGIGMLSSVISNIAKIEYDRIRLLEPVTVIDINCID
EYLKVFNEIYTDQIKNAFYLILSKTEGKTKEETERACAVLGNINPAAKIILEPYSGKYDE
LMRSLLHSFYTKSNIKIENPVQTELPDLENITLRGISIHSVEELMGKLVTVLHKHFGIVY
RAKGYVPINGQWARFDIVNTEYNIETCSPMPEAKAVFIGKALKKEELKEFLTPKDYI
>TPE_0836 mtnN GroES-like protein 916717:917772 reverse MW:37162
MKGFAMIKLGETGWIEKPAPACGPLDAICKPLALAPCTSDIHTVWEGAIGDRRNMILGHE
GCGEIVEVGSLVKDFKVGDKVLVPAITPDWNSLEAQGGYSMHSGGMLAGWKFSNFKDGVF
GEFFHVNDADGNLALIPDGIKIEHAPMLSDMVPTGFHGAELADVQYGDSVLVIGIGPVGL
MAVAGANLRGASRIYAVGTRPNCVEAAKFYGATDIISYKNGPIDKQILDLTHGKGVDKVI
IAGGTVDTFEEAVKALKAGGKIGNVNYLGSGVSVKIPRVEWGVGMGHKQINGGLMPGGRL
RMEKLSSLVAIGKLDLSKLITHKFNGFENVEKALYLMKDKPADLIKPVVII
>TPE_0837 TPE_0837 oligopeptide/dipeptide ABC transporter ATP-binding protein 917832:918824 reverse MW:37145
MNNALLEVYGLKKYFKTGKRECVYAVDDISFKINRGETVGIVGESGCGKTTLGRTILGLY
KPDGGSILFDGTDIVKASKKELHEFKKRAQIILQDPYSSFNPRMTISQIISEGMEAHKMY
KTKGEKETAVYSLLETVGLSAGHADRFPHEFSGGQRQRIGIARALAVKPDFVVCDEPISS
LDVSIQAQIINLLVKLQKEFNMTYLFIAHDLSIVKYISDKVGVMYLGKIAEFAQSTELYK
NPLHPYSQILISAIPSTDIENPMMARRIHFKEDSLNSEKFIFDKFERGNTKPEGCRFFLR
CPKALKECKIKNPVLKEISSGHFVACNLYM
>TPE_0838 TPE_0838 oligopeptide/dipeptide ABC transporter ATP-binding protein 918817:919914 reverse MW:40857
MSLLNVENLAVTFKTYAGTIYAVNGVSFTVNKNETLVIVGESGCGKSVTAHSILRLLPGK
KTRISENSKIIFEGKNLLECSEKDMEKIRGGEISMIFQDPLSYLNPTMTIGNQIIESILI
HEKICKSKAKERAVKILELVQIPNAEKRLKQYPYEFSGGMRQRVMIAIALVCNPKILIAD
EPTTALDVTIQAEILELIKKIQKETKTAVVLITHDLGVAAEIADRIQVMYAGEIIERGKT
SDIFKNHKHPYTEALLASVPSIEQLKEKKLYAPEGGHPDMLEKIRGCAFAPRCNKCMKIC
LERKPLEIKINKEHFAACWLEHPAAKTINTLAAEHGNTFYSPKRTKTSEKITHINENIER
TSENE
>TPE_0839 TPE_0839 oligopeptide/dipeptide ABC transporter permease 919914:920840 reverse MW:33954
MNNEEFSTADFEFVTPCKKEIQSVRVSIGFWEDVRRRFKRSKRALFSCAVLGLIVLLCLA
GPSISGYSVNEGNLKNKNLSPSLQFWFGTDELGRDLFTRICAGGRISLFIAVIGAAIDMT
IGLIYGGISAYAGGKTDIIMMRIVEILSSIPYLIVSVLISLVFGKGIISIILAMTITGWC
FTARLVRGQVLQIKNQDFVLAAKALGTSSFKIIIKHLLPNTISIMIVAVTFNIPSFIFGE
AFLSYIGLGIQPPHTSWGVLASNAKNSMLFYPYQLFFPGLFISLTILSLQIIGDALRDAM
DPHLRKYK
>TPE_0840 TPE_0840 oligopeptide/dipeptide ABC transporter permease 920842:921780 reverse MW:34981
MLKFIIKRILYGILTMFITASITFFLVRIIPGNPIETIAENLPETRRAELYSEYGFDKPL
TAQYFIFWKNLFTRGDLGTSLYYRGRKVTDVIKTHAPVSALLGLQALLLGVTIGLSFGIS
AAANRGKKFDYAVILIAVAGISIPSFVVAQLLQYYFGIKYNLLPITGWGSFKYTVLPSIA
LTVGPIAKYSRYMRSNYLDIINKEYILTARAKGASKNKIIRSHILRNASLPVITMLGPQI
AFTFTGTFIVENIFSVPGLGSYFVHSISERDYTMVMGQTVFISFLYIISLIIVDIAYALI
DPRIKAQLKKEM
>TPE_0841 TPE_0841 fructose-1,6-bisphosphate aldolase 921855:922772 reverse MW:34254
MILIYFQELFMDTVKLERMKNDKGFIAALDQSGGSTPKALAAYGVAETEYSNEEQMFDLV
HKMRTRIITSKAFNSDKILGAILFEQTMEREIEGIPTADFLWEKKRILPFLKVDKGLAEE
KDGVQLMKPIPNFDALLKHAVEKHIFGTKMRSVIKKANPASIKAVVNQQFELGIQIAKAG
LVPIIEPEVDIKSPDKAECEEILKKELSEHLKTLPKDLLVMFKLSIPTKANLYEEFTKHP
QVVRVVALSGGYSREEANELLAKNQGIIASFSRALAEGLYSKQSDSEFDKILETTVKGIY
EASIT
>TPE_0842 TPE_0842 NADH oxidase 922860:924230 reverse MW:50051
LKFTLFPAKEFNMSKIVVIGANHAGTAAINFLTDLSKENQVIVFDRNTNISFLGCGMALW
IGGQIRGSEGLFYSSKEKLEAKGAKVTMEAEITKIDFKKKVVYGAVKGGASIEESYDKLI
LATGSLPILPNIKGMDLENVQQVKIFQNAQTVIEKLKNPAIKNVAVIGAGYIGVELAEAF
KRHNKNVVLIDSMPTSLSNYYDTPFTEMMDKNLKEHGIELAYNQTVKELKGTGKVEAVVT
DKKEYPADMVVVCIGFRPNTELGKNDIETFKNGAYLVNTKQETSIKDVYAIGDCATVLDN
SIGEKSYIALATNAVRSGVVAAHNASGIALDSIGVQGSNGINIYDLKMVSTGITAERAKK
LGIDVEFTDFTDLQRPEFMETDNPPVKLRIVYNRKTRAVVGAQMASTYDMSMGIHMFSLA
IQEKVTIDKLKLLDIFFLPHFNKPYNYITMAAITAK
>TPE_0843 TPE_0843 hypothetical protein 924379:925020 forward MW:24466
MKKYFSFFGILVSVLSFTQCAFLNSLVKENRELIKQLKDSDLQGHTVTWLIFADESNALK
SAVYKKAARYYQEKSSQAGFNDKLQILVVSEGIEKAIKEKVKEAGFDADCFPLRWNGDIK
NKYNPENKKNYSVFFDKKGRRLLCLTEDWSFENYEGLKDYAIEAAGLQNVSDLKNPINLL
NAFNKLKNDEILDFVSSALTFTVKDLLYKFVAE
>TPE_0844 yoeB toxin of the YoeB-YefM toxin-antitoxin system 925095:925358 reverse MW:10425
MKIQFDESAWEQFQYWQEQDKKTLKKINKLIEDISRNGNQGLGRPEPLKGNLTGLWSREI
DKKNRLIYVIEDDTLTIIQCKNHYKDK
>TPE_0845 TPE_0845 RelB/DinJ family addiction module antitoxin 925355:925609 reverse MW:9733
MDNADKTEFSQICKSIGLSVNAAFNVFAKKVISDRKIPFELNVKDDDFYNEANIRNLEKI
KKLYDEGKLKLVTKTMEELRAMEK
>TPE_0846 TPE_0846 Txe/YoeB family addiction module toxin 925657:925920 reverse MW:10505
MNRLWTDLAWEQYLYWQEQDKKTLRKINKLIEDISRNGNQGLGRPEPLKGNLTGLWSREI
DKKNRLIYVIEDDTLTIIQCKNHYKDK
>TPE_0847 TPE_0847 RelB/DinJ family addiction module antitoxin 925924:926163 reverse MW:9076
MDNADKTEFSQICKSIGLSVNAAFNVFAKKVISDRKIPFELNVKDDDFYSEANIRNLEKI
KKLYDEGKLKLTPHELIKV
>TPE_0848 TPE_0848 lipoprotein 926305:927252 reverse MW:36238
MKHFNRFKRILFAIVLTCVFISCATSDKKEERNVKAVLIEHPERMFWEIKKDNASIFILG
TIHFADRNFFPLEERILEAFDSSGRLVSEIGGLKEMMSVPAQMQRKILGHINMEPEKNLQ
NFLSKEDAELLKTEFGEERANVLFMLDPWVLTVGVTELIYQKAGLNSAESIDLYLMTRAK
DKKIEGLEDVASQLKILSLGTFEEQLDILNDTIEELKNPDKGINQIEKLKKSYLSNNRSE
IEKMLMEMMSVPQKASNQSRRKFIDALLKDRNILWAEKFADYLNAGETVFVFAGAAHFLG
EDSVFEQMRKNGILK
>TPE_0849 TPE_0849 hypothetical protein 927267:928160 reverse MW:35297
MNIPEYPEFARISVDMQNEIEFYLRKLPDGISELTFMNLYLFRETYKYRISKTEKLLIIT
GEYKGEPFFITPCCTVNVEITKELLEKYKNWTILSKSFLDNNRTVFELPYFKNLKIEEDR
DNFDYIYLRKNLAELAGKDFHKKKTHINKFEKTYENIRIEPLTLENIDDAKKILEIWAES
LTDKTPENSDYYAALDALDIFPRSAMPGIVLYVWNEPVAWTIAEITQDNKTAVILFEKAD
ASYKGSFQYINYAFARYLPEYIEFINREQDLGDEGLRQAKMTYRPVKFIKKYKITNT
>TPE_0850 TPE_0850 hypothetical protein 928274:929209 forward MW:34449
MKNLCLKIFVLASFVSFMYGCKTAPASPAKKTSGSGKIAVKSVTWMIENLETSIWNGTLK
TGGQMFVSFFISYSGSFNTSDIEKLTVESPEDMWILNSAQLEKITEIDDNLKIAAVKRLQ
CGEGKGAVALGKWKVMLTDTSGGVYEQMLDITGFEKKAEDKKSEENSANILEKSGKEEVK
FIVPSSSGKNEIAALAMPIIKSVSRDENSIEIFFSVNDGRIKNGYFWFDVPGEKYYKDSG
SMIDASGNPVNGCRVFSTDGKDCRYILRKDADNAEWFDKITACFFVVSDTNRVSSPWEER
NRTVSAKAEVK
>TPE_0851 TPE_0851 PspC protein 929228:929461 forward MW:8684
MRKRLYKSSQNKKICGVCAGLADYFDIDVVLIRIIWAVAVFVFGSGILVYIIAAIIMPYD
TDINDGDNTEYEYAPKD
>TPE_0852 fliS flagellar protein FliS 929566:930012 forward MW:16265
VGMSYNSQAVAAYKEVKVKTASQGSLILMLYTEGIKQINSAIEKMRVPKIPAKDIEKINN
HILKAQDIITELMASLDLEAGGEIAKNLLSIYSYFNQQLLTANLKKDYKPLLDVKTMMEE
LEKVWSQIISTQPAPANVSAPVGINIAG
>TPE_0853 TPE_0853 hypothetical protein 930022:930495 forward MW:18440
MKKELTKKEVEQRVVVLKRFKELLQDQRKKFSEYLIVLETQERCIGDENIDAIVHHTELE
QEIIGDIFTIQKVIDPIEKMYKFGSPEKEDDEVIRLKSDLDKLQACVLTQNKKNRELLQS
RMTVLKQEIISMKPVYTFTSTAFREKEHSAAVIDISV
>TPE_0854 TPE_0854 SNF2 domain-containing protein 930648:934304 forward MW:137631
MARIHYGTTPWGEWFLDMLKSYDDSGRLSRGKTYANTGKVTSLVVKERTVAAKVKGNFSP
WYHVYLKFPPLSKTGEKAIISVLEKNPIELAGLRAGIMSPALIETLKKKKVRLIPARWNL
IERECTCPDYGDPCKHIAAVLFLLAKEIDHDPRLLFKLAGFDLSSVNTPEDFRETQFVPL
QEQPVPLALRKTRLKKTGLKKNTAENGGIKTACSSVFDLENDTEFKSEKPMRFELGESYL
PLITNILPPEPAFSSSDFIIKLTEFYHKAVFNYGLNIYENEAKKIKRSSLKFNEKENPIN
PYLFSTIKVNTDNLNLNDNEFPLKPKTYVTLNIQTAEQTALTLTLLQAAELFEGRTEGVE
ISGSCKTLLSFYALTGKLIQSSAFIPAVFTVKKRLSIFWKPLSSSSEIKKDIEAFAACLT
EEFFSPVKVWGKLYCAELLLTAFLTEYAFSLKFMPNRAYSKDKETDSLFFSGMEADISIP
GNRNLDTVIYSWLSVLNYGNCGYEYRLTLSQIKEGEMFSLSALVRKLPENKPEELEEQTP
KDYAENFSLKAEYIPPPFVELNVAAKNSKTPDELLRFPAALAAYLPSLSILAAKKSVILS
LEDTGLFLQKSAKLLQRFGIDIVLPKSLKTLLLPKPVIKVEKVKGAGNVVSFLNMNDMLE
YDRAVILGDTVLSYEEFKSLFEKKAGLVKFNDEFILLNPEEVAKMLERFENPPEKSEVLQ
AFFSGEIVCSKSAKELLDSVFKETDIAVPHNLKAVLRPYQEKGFRWLYANIKSGFGCLLA
DDMGLGKTVQIISLILTFKNSGELDNPVLVIAPASLLLNWEHEIKKFAPNLLISVYHGNK
RKFKRNADVIITTYQIIQKDVEKIKSEKIFCIVLDEAQAIKNSGSKKSKAIKAIKADGKI
ALTGTPVENNLEDMRSIFDFFFPGYLGTADDFRKKWRIPIELHNSQETAKRLKQITAPFL
MRRLKTDSAVISDLPDKIITNQYCNLTAEQLALYENLIETELNKVITAETKTERQAYMLK
LLTALKQVCNHPRSYDKITPPEMLRSGKTSAVIELLREILRAGEKTLIFSQYVGTLEILA
EIIKSELHTGTLMLHGQMPASKRKKAVDEFQNNPAYRIFLISLKAGGTGLNLTAANRVIH
FDLWYNPAVEDQATDRVFRIGQTRNVFVHRFICTGTFEEKIDAMIQKKREISGMSISSGE
TWISKLSNEELTALFKRE
>TPE_0855 TPE_0855 methyl-accepting chemotaxis protein 934456:936543 reverse MW:75451
MKKRFTIRLKLLIVFGLLIITSILTLGLLTLQISKKALTEKVELYLSEKAKDTAEIIDGK
ITSLVQFLQGMARMKILLNADMTYKEKIAVLNKEASLNKDINKLEIADINGYYYTSEGYT
AFAGNFTWFQSAKAGKPYISEPLVSEPDKNVIMIVSVPVYDDNHNIMSVLAATISGFWLS
DIIKDITVGESGECSMFDAKGIIIADRNMDLVTERYNLIEEAKQNPEFVSIAAFLESILT
KDAHSVGYYDYGGLIIVGYAKLSNNWRIIIGSAVSDVMSAISVLRNSIYILGLFILLLTL
VIVFIVAHILVKPIIGAVNALNDIAHGEGDLTVQLPVSGNDEITDLSRYFNQTIEKIGKA
IHEVSTNADMMKNIGEELASNMTETAGAVHQISANIEGVKHQALTQAASVTETVSTIEEI
IQTIRQLNTNIEKQTLSVAKSSSAIEQMVANISSITQILEKTNDVIKNLSNATEDGKQTI
ATSNSVTQKIAEESGGLLEASSVIQHIASQTNLLAMNAAIEAAHAGEAGKGFAVVADEIR
KLAEESSMQGKTITSTLKTLSGEIEILSGSAKTAEEKFNAIFGLSDEVKSMSSRLMEAMK
EQENGSKEVLTAIEDINAITAQVNAGSAEMLIGGENVAKEMQKLDGLTRSITDSMNEMAA
GAIQINNAVQEVNEITQKNKISIENLVKEVNRFKV
>TPE_0856 TPE_0856 hypothetical protein 936604:936735 forward MW:5627
LQKEFAYSIFRLFYRSFIFFTRIILYYFKKEYKIENDRIFKLK
>TPE_0857 TPE_0857 glutathione peroxidase 936811:937350 reverse MW:20217
MNIYDFTVKDGKGKDLSLASFKGKVLLIVNTATECGFTPQYKGLEELYEKYSGKGLEILD
FPCNQFGKQAPGTDEEIQKFCALNYGTQFAQMQKIDVNGANACPLYVFLKSKKSFAGFTG
EKKEFMEKFIAGNDPDYKNNSEIKWNFTKFLVDKTGNVIERFESTAETEEIEKKIVSLL
>TPE_0858 TPE_0858 TetR family transcriptional regulator 938190:938837 forward MW:24842
VKTKAAADKDELNTRAKILHAAKEEFFEKGFSKTGVRAIAEKAGLTTGAIYNLFKNKDGV
FNALVGTAFNDFLTFTSHKSDIGYMKYNMLTSELSVITELGLRRFLRIIDFFYDNWDAMR
LIVCCAKGSSYEHVFDDAIRAVEEETALWLKKDNIRVSKQMKFFVHVMVSTFFENLKEIF
HHNLTKKEAQEYAESINTYHCAGWKQYWLEQEAVK
>TPE_0859 TPE_0859 type 11 methyltransferase 938849:939457 forward MW:22150
MSFFDNFKKPQGFLGKLIVAGMNSGHIKMAEWGFSHLDGKISGAGLDIGCGGGANVKRLL
EKGCKTVTGVDYSEVSVKQSAKFNKQAAARGVCRIVQASVSSLPFESESFDIATAFETVY
FWPEIEDAFKEVFRVLKKGGIFFICNEVDGLHEGDNKWSEKISGMTIYTAEQLNILLTSA
GFTGIQTDSVFEKKYFCVTAYK
>TPE_0860 TPE_0860 protein-S-isoprenylcysteinemethyltransferase-like protein 939490:939996 forward MW:18732
MKRKTATEEQNHLPVIGVGPLYVLPTVAVTILAIALSKRNIIPPLGTVPVIPFYIAGSLS
IVCGIYLWAAAVFSSRIDVKIKQNTLVTDGIYAHVRNPVYSAFLFLCTGALLLCCNIFLL
ILPPLFWLYLTVFIKLTEEKWLLKQYGAEFETYCKKVNRCIPSIVGNE
>TPE_0861 TPE_0861 ABC transporter ATP-binding protein/permease 940042:941778 forward MW:64826
METYKRLFKYTPEKIHCAYISIVCSIAGVALQIGAFWYLWKFLHALLVSKNIKDGGFYAT
VIVSLMIGYTAVYFAALWASHLLGFRLESNLRKEAVKHLMNASFAFFDVNPSGKIRKIID
DNAQDTHMLVAHLIPDNVSALFTPLFMFAVVFAVDVKLGILLTVIALIGGVQTYWMMGDR
TFMQKYQTALEKMNAEAVEYVRGMQVVKIFKSTVESFKAFYEAITGYSDMAYKYALSSRA
PYVLFLVLFNLFTAFTLPFAVYFMNKGADGSLIVAQIVFFVCIAGVLFSSFMRVMYVGMY
NFQAKNVIDKLENLFTDMEKDNLVHGTEESFEHFGIEFKNVSFGYGEERILRNVSFTLEP
NKTYALVGSSGGGKSTIAKLISGFYKINEGEILIGGKNIASYSKNALMKNIAFVFQASKL
FKTTIFENVKMGNPNASDEEVMAALRLARCEDILNKFEKREHTLIGSKGVHLSGGEIQRV
AIARAILKNADIIILDEASAAADPENEYEIQQAFSALMKNKTVIMIAHRLSSIKNVDEIL
VVEDGNIIERGSDTELMKNGGKYSRLQTLYSQANEWKV
>TPE_0862 TPE_0862 cysteine protease 941984:942799 forward MW:30919
MKKFLMAVLVAAGLSAGGVSGFAYGVNSFTVYDAQDKIVHKITDKDEVNALYLLFQESLQ
IAADEASFTELPKDAQVLYRYVLSYNYGNGDEQGFTFIVYKNYPLCRIPQLQEMEDIPKE
LTWELFKYTYEIVSKPAEVKKQLPYSAKNSYIRTYDGKGAFLLFITGEKIPNIFDALFGE
SVSESEAEERNLKNLFSAESIHKGHEVLVRYSFIDDEKIYMQLYLYKDTKEINITTDTGV
LKVTLSEEAYGILSDPKNFQKEFEKEDANGK
>TPE_0863 TPE_0863 hypothetical protein 943239:943511 reverse MW:10567
MFINKRLISLSKDGRDFFNFSFIFKIYFAYSCRFQNSLLGISNSIFIRGNRGSFFTSIIR
IFFSVWQFLLLHDCSDSLQDLQILKALKCG
>TPE_0864 TPE_0864 ABC transporter substrate-binding protein 943663:944652 forward MW:36882
MKKPAFCFYAVIFSVRLFALGGQESPSSPENNNGIVTIENFNHTTTYSKVPERIIPLSAG
EAEIFAALGLEDKIIEMSLGHNTLKDIIPEYADKLKSIKQVKEVSLEYLLALNPDFIFMP
SYPFNVPAIGKYEDYEGNNIKLYVSEGTYVKNCTLENTYNDIINIGKIFKIEARAKALAE
KLKSRTQAVIEKVKGTKPVRCFVFDSNSNDKYYSAGGTGLENHIITLCGGKNIFDDVERQ
FCAVSMEDIIARNPDVIIINQYEIAESGTHYQNDGQRKIDFLKSKKELSEVSAIKNNRFI
IVPLIQVFPGLQNLDALETIAKGLHPDKF
>TPE_0865 TPE_0865 methyltransferase domain-containing protein 944656:945477 forward MW:30974
MIKSFSVDYNTLWQNSYSSLSLNNDREGIKNMSKKEAEAYAAFPNVWEDGRVRAAGIRIL
PGETVLEIGAGPGIVSFELAAKAKSLTAVEPAAGMLQVLSDEANKRGITNIETVQAFWED
YEVKTQYDVVVASLSLITKDITGFLAKMNAACRKRAYIHWFASETSWEKQARDIAEITGE
ESYASVPKINIVFNILYEMNILSEIRILKTTSFDRIFDSKEDALTSLKKVYAVKTDRYDS
AIFKYIEKNYIQKNGLYIYPDTTRFAEIIWEKE
>TPE_0866 TPE_0866 iron compound ABC transporter ATP-binding protein 945497:946264 reverse MW:28964
MNAIEIKDLHFAAATKEILKSVSLSVPHKQTVGLIGPNGSGKTTLLKHLYRAIEPEKNTV
FINGEKIENFSYRETAKQITVMKQEQTSDFEYKVIEMVLMGRSPYRKFYESDTAEDKEIA
YNALKFLGMEEAAERNFSTLSGGEKQRVLIARSLAQEADILILDEPTNHLDVHYQWALMD
IIKKLHKTVLSVFHELNLAANFCDFIFVLADGKIAARGTPQEIYTPELFAKVFRIEADIM
KTANGIPYIIYKRAI
>TPE_0867 TPE_0867 ABC transporter permease 946288:947319 reverse MW:36645
MTKKTSFNFWLILSAVSVLIFCSVSFGTLFGSADLAFKDVFKVFQLKLFGKEADDLSLSS
IYIVWNLRMPRVLLAFAAGGGLAICGAAMQSVTQNILADPYILGISSGASAAVSVALFLG
VPLSILTYGLPVFAFAGACIALVFVYSLGMAGRTGSSARLVLAGIAVSVVLNAFTQLFMM
LAPSDRIIRNLLSWMMGSLASARWNNILFPCVCAIAGSLVFLFSARAFNVISLGDETAIS
LGIHTGKLKKITTLTTAMITGVSVSACGIIGFVGFIIPHIVRLLIGCDHRKLFPLSFLTG
GLFLIWMDILARTLLSPQELPVGIFTALCGGPFFIWLLRKQIK
>TPE_0868 TPE_0868 hypothetical protein 947568:947753 reverse MW:7170
VQCPLIGTPVYRQPPIPNLLVPIGQLFPHSYPDSFYSSFSFFHLLQYRFCYFFSMPLCHL
V
>TPE_0869 TPE_0869 methyltransferase domain-containing protein 947715:948185 forward MW:17538
LPIDRRTYERALHGDWQVKLTPVKFVPREWFGDITGKKVPGLASGGGQQIPLFTVAGAEC
TVLDYSEKQLEAEAAVAQREGYTVHLVRADMTKPFPFDDESFDIIFHQVSNVFVEKVAPV
FKECCRVLKKGGVLLCGLDIGINYNFNKNYSRRKDA
>TPE_0870 TPE_0870 hypothetical protein 948681:948809 forward MW:4949
VDNTNKEAYEWKDRLQGKSVYELKRIAQTGSPVSKKWELCFC
>TPE_0871 TPE_0871 hypothetical protein 949073:949189 forward MW:4282
LQILCQHCNSSKNAKLNMLSVKYSGAALLRELRKSISY
>TPE_0872 TPE_0872 hypothetical protein 949469:949915 forward MW:15703
VPSVLEIWVMTPYVINLGVKNVEEENKMTDEQEKQCHAIIHTHAVAAAAGNVIPVPGLGV
AADIATMVTMAMALSAVFGDHIEKNVAQNIAIAALKRTVLKQPLKTVAKELSKLIPGLGQ
VVAPAVSVAMLESAGWAMAKDIERRCSQ
>TPE_0873 TPE_0873 hypothetical protein 950226:950351 forward MW:4809
MNCGYRGYGKSSKNLFFQRETAIKCPKCGKKKFIKEPYIVF
>TPE_0874 TPE_0874 ATPase AAA 950563:951852 forward MW:49321
MLKNVVEVNKINENKAFLKELFATLKNIDEKKVKLDSVIIFVEYSEIGTSDITYLLNGKN
EKNRNLNLGLLKFRTALTRVVKKYIETEEVQANIYIGYNYSEKDFEKYKNLRKVNQVKKL
KNELDIKPETPKFSFDNMILNKTVEIELNKVLLLLKNKNKIYSVWGFDEIEPTPRCIINF
YGVPGTGKTMAAHAITNELNKKILLLNYSDIESKYVGEAPKNLIESFRLAKESDSVLFFD
EADSFLGTRIKNVQQSSDQAINSLRSQMLIQLEAFSGIVIFATNLIGNYDKAFNSRILHN
IEFSLPDENMRIELIKKMIPQKAPVDKNVFDYDFLKELGKIIDGFSPREIKNTMLETLAN
AVYENVETISQSIFEKTFRNAALSKKRIGTIKNIQKQTLSSELFEDKVREGIESGNYVAY
KASDLLEEK
>TPE_0875 TPE_0875 hypothetical protein 951879:952163 forward MW:10487
MGYASKIIAFFKKCWSVIRKIWQAVVKFADIVHQLESICRTIGNATNAIAVAVKDGNNIL
ETVIQEGEMRTETSQVVEAGEVASDVEQEYCYTK
>TPE_0876 TPE_0876 hypothetical protein 952216:952464 forward MW:9823
MRKKKDLIDYASDFLEKHWSAYAEVCDQERREKEEKAKEICKTLRKQALNLCYKYKDENG
QNLPFIKSIGKRIKILKATKKK
>TPE_0877 TPE_0877 RelB/DinJ family addiction module antitoxin 952820:953095 forward MW:10232
MATVILQTRVDVETKKEAESLFTSLGLDITTAIRLFLKQAINQQKIPFDIVPPQEIFSEY
TLSAIEEAKKISSDSSVKSYSSARELFEDCE
>TPE_0878 TPE_0878 hypothetical protein 953161:953349 forward MW:7340
LDVSLLEDIVEKLRTDKPLEAKYRNHELAGKFKGVWECHIQPDWLLLYYKDKNILVLTLV
DT
>TPE_0879 TPE_0879 HEAT repeat-containing protein 953481:953813 forward MW:12707
MKMSEDAADNVRLAFVWACENIATNAPEIFCERLDLFYRLMQDKSERVRREAPEMFRVMG
KRKPEYVLPYLEKLQRFAAHDSNPVVRIHSAGAIRITKKALEVNGHAADN
>TPE_0880 TPE_0880 hypothetical protein 953797:954261 forward MW:17039
MPQITKGGKYIFGWSKIRENGVIIFPTPAVQEYKLEQETFVYIVSGSRQTGGFCVMPEPL
LLHSPLKHILQENPQLADRSLEEGTLISYKGRKYGRLALKDNGIRLSAALLHALELTAGD
ALLCIRSSNIAFTMGVKGSLIDKARAYPGEIPMY
>TPE_0881 TPE_0881 ABC transporter ATP-binding protein/permease 954595:956316 forward MW:63695
MIRRLQKAFGVTEAGAQGIIKASVWSVFSNIAYILPVFLIMFFLQGWVEGRVQSMGVYLA
GIAALAVVMYVLIYVNYNTLYTATFKECKAIRIDIANRLKALPLAYFSKHDISDLSQAVM
ADVAAIEHALSHAIPQTIGLVIYLAVIAVMMFIGHPALALCVFVPIVLSFILLILSKRIQ
VRETTRDFHKQRERAEFFQEAIELQQEIKSYGRTEATAAKLNRNVDEAEKLHLIVEAHQA
FPLNTALVLLKFSIGITVFFGLRMYLAGTAPLLYFIGYIIAAARVVDAVAGIEANLAEMM
YLDSRVKRINELRESETQEGAPVSLQHYGIEFKNVEFSYNDGQKVLDGVSFTAGQNQVTA
LVGPSGCGKTTVLRLASRLYDYNAGQILIDGQDIATISTDSLFDKISIVFQDVALFNTSI
MENIRIGNKGASDEEVKEAARLANCTEFIESLPESWNTQVGENGSRLSGGERQRLSIARA
FLKNAPIIILDEISASLDVENEMKIQESLNKLIKDKTVIIISHRLKSIEKADKIIVMNAG
KIDAEGRHEELLQKSSLYRSMIEKSAATEKWEY
>TPE_0882 TPE_0882 hypothetical protein 956404:956859 reverse MW:16641
MSDINFLEVYNRINILAKDNNITLSDLKEIGINPQIFTRMKADPPSIPSADKIYQIAKYF
NTSVEYLLTGKKYDNITLIPEEENLLNNYKRLERLDQKTADAIRKTVQQLAEGPKENSSE
SNTSIGAGVALAGIGAAIGIIAALLAANRDK
>TPE_0883 TPE_0883 hypothetical protein 956852:956983 reverse MW:5256
LTFPFTEIIMRIYSKLAILSIPNSVFIEIIFYIYGIREYKFYE
>TPE_0884 TPE_0884 hypothetical protein 957671:959383 forward MW:66132
MERTLSTFDQLVKSLSKEETKSLLDSISAGMQNFVPETSDSEQEDSDSLFLRQTPAMRLS
DEPFFIRLWISLRSFLRSIPIETLHNEELLRRLGKTLRRTAGNYIVIGRNIYIKDFYDGL
KSLRKTQLFFSSMLSSYDSFKSSFYMLLSSFIAPATYEKLIKETDPFSVKIGSEVSGAVR
TNFLRKIDAAFSNLTDEEKSEMYRTAQALEWMRSFCDLQLDKTLLRFSIISKSEVISPTL
TVQPEMEILSSVLSSKKNIPQNLLQVLFLMQSQEKMPDDEIKLKTETDDFIKQAVEALSN
IKTFINEVPLLDMVRYVKKDINWLPYKIEGGEDWFIYFKQSWYERFNQKWSTWSYEQKKY
DIKIQMISLLKVDDLNTLRFYPWKNLWVNCSFKKELQFLFLKTFFSSFYYEKLSPSLKII
LVEGNFARIENLNEYTTAYNVLEHRKGEFDAYENRLSPIGDIGTAFAKIRNEKSATLKNK
NQIESLMRTIESEARQLMVTTLEAIKSIDNVLSGIIGGGKSNLYATLINWSALSGTNGGK
FHDEIIYAKESLHKVIDLFSLAEKLETEAK
>TPE_0885 TPE_0885 hypothetical protein 959389:959970 reverse MW:21687
MLSSILYTCGIAVKIYSYLCIAYIFLSWLGGNSSGGFLSELCEPYLSKFRRFRFTQIGSV
DFSPVLGLGILSLISHIFFQLSATKTISVAAILLSLVGILWSFFSFLLNFFIILLIIRLI
LDCIPEYRSGNLTNMLDRFLAPVFIKVYELSGRKFMTVRKQIVICLIAVTVTRILLGMFV
GSAMTLFNSIKII
>TPE_0886 TPE_0886 hypothetical protein 960087:960779 forward MW:24871
MKDEKGKFVPEVFSELRQKTVPVPETIYQASGIMVLNRRIKSLLFSTDIAVIKNSNANSI
MAVYPFTPQLSITQAIIEVAPVPVFVGVGGGITTGNRSIHIALQAELLGAYGVVVNVPMS
VSVIEQMAKEIDIPIISTVVSEYDEVVEKIKAGVKILNVSGGINTPEIVKKLRSRLGKEF
PIIATGGPTDETVLKTVEAGANAITYTPPTSADIFEKIMIEYRNNKNKLS
>TPE_0887 TPE_0887 hypothetical protein 960807:961331 reverse MW:19909
MQLLLIIIGGICSALFLYRSWHKNTEGIKLSDGTSETPDALNGMIEMQEYFFSEIQKGKK
AVKFMHLFYQQDIMMIQSIFQSNGIPYKIENNHLPSVLTGYCVYGFNHADFYILRENYDE
ALNIVKEYAERKKSFENSKNPAKKIGDLITIITAAGYIPDKDETSGIVIFKPED
>TPE_0888 TPE_0888 dihydroorotate dehydrogenase/oxidoreductase, FAD-binding 961501:963300 forward MW:63889
LNNEAVAVILILMKKLLKNAVLCKIKNAGDAAREGKAGPLLATVSGVLSTKPDLIRYADE
RLGFAVVTTKSFQIEPNEGNREPIICEPELGCFGNSVGLKNPGMKEALKALTALKSSFDM
KAILNVSLSASSPEDFITLIQGFEPVADCMELNFSCPHAAAGYGASIGCDKNIAADYVRQ
IKKAVPECSVPIFIKLTPNVENIGEIAAAVIAEGADGITAINTAGPKIYIEPDSGKPILQ
NKLGGKGGMSGSWIFLRAVECISEIRKAVGPGIPIIGMGGVASGAQAAELLMAGADIVGI
GSACGMLEQDDLKPFFDNLVSDALSFINGKEKDSTSIFLRKNKALAYSPFKIIQKEKLSE
DIIIFVLDGSCKFEAGQFVFLWLPGIGEKPFSLAETNPMSLIIKRRGVFTEAMFKLKEGE
TVYMRGPYGKGVQLAKTKNALLVAGGTGIAVLPSLAEKLKEQGTNIFTYIGTSEDTGGGS
LNSIEQKLVSYGNYKCVADNGCPARVLQSLEKDFSENKISEIKELTCYLVGPMIFMRKAA
ELLLACGVIGARIFLSLEMNTMCGIGICGECACGNILTCKKGTFVRFDEIYRTAELKKL
>TPE_0889 TPE_0889 UDP-N-acetylmuramoylalanyl-D-glutamate--2, 6-diaminopimelate ligase 963333:964940 reverse MW:59263
MCYTALLMEYIKTVSECIKNISPIKTQGDLGIKIISVEYDSRKVTKTEKGGAAFFALPGI
HTDGKKFINSAIQNGASCIFYEGELNEFKSDICYIQVENIRHVMSKVSAEFYGNPSYRLG
VIGVTGTEGKSSTVSFIFQLLNLCGKKTGFFSTVEYSVDGTVIPNPEHQTTPESNIVHQR
LSQMADEGCIYAVVESSSHGLSPLTARLSDVVFDAGVFMNVTQEHLEFHGTLERYRYDKA
NLFRALDIPRSKKKDIPIFGVVNYEDASASYFINATEKSVFPFSMRQQDKEKIKSMDGLL
AKNIKEYSGGINFTVAEFKNGNETEHSASLKLCGLFNVKNVLAAIITVNKIAGIELKTII
EKLPLLKPVKGRMTLIDEGQNFEVIIDYAHTPSSFMTVLPPINERIKKSGGKIISVFGSG
GERDLQKRPAQGRIAAEYCDIVILTDEDPRGEDSVELLEMIAAGCKNKKAGEELFIIPDR
PSAIKKAFTLAKQNDAVLLLGKGHENSIIYKDKTMPYDEETAAREILKTLKKNVM
>TPE_0890 TPE_0890 hypothetical protein 964970:965083 reverse MW:4109
LFLTECAAIQPVNTVTLAVNAKPSAARLFYQTLKRFL
>TPE_0891 TPE_0891 hypothetical protein 965095:965868 reverse MW:29754
MNKKRLCFNNISFEQIVQGIILFAFGIIFLYSVISKKALQYVHIRHTGIIIFASIIFFII
SFLKFRNIFSIKHESKKTFPFYTIAFILPILFACIIPYKPLTLDSLAFHTEIFSQQQQHV
PQLPPKPVSPRLPELQDGYVIMDDDSFGRWLPELYLNLDSWTDKKIKIEGAIWKNPEILG
EKEFAIGRMMMVCCAADMQPAGLIANWQEADSLSDDDWVRITGTISKIEYEGSFEPLILV
EKAEKIKRPSLEYVYPF
>TPE_0892 TPE_0892 permease 965882:966871 reverse MW:36488
MQNFISVINTVFLSILLQAFPFMLLGAIISSILHIFVSDKFVIKIFPSKNGLGFLTALFG
GLCFPVCECASVPVISGLIKKGVAMPIAITFMLAAPILNPISIMSTLYAFPDKPMVMIYR
IFFGVVTALAIGLFLLFYPKSKYLKEDGKIEPSCSCGCAHTHSDKETETHHVHCSCDSGN
HNCDDKSREDIRFGENLKELFLHTGEEFFNAGKYLIFGASVTAIMRVCVPADFFIKFTAG
NSYTGIALMMLFAFLFSACSTSDAFIARSFYGNFSLFSVMGFLVYGPMMDIKNIFMLLSF
FKKQFVIELAIIITVLNFIFVTALGFIFL
>TPE_0893 TPE_0893 hypothetical protein 966877:968721 reverse MW:70912
MFSIRKDSPQVPLPAFKDYIQRYAKHYLQQKPELVVYLEISQELLLEELKKLQIEHKVEI
IADKSDSYTIFIPYFFIDKINKRYKEIETKPEIPFPLISELPKNFPVSLLKKMAVSDAFA
SLEVNQDGKNFLYSLDYSGDIPNLIFPGTYTAGKILNLALAKIRQFLIKDESRDYMQKRL
MLANPGKEFTVRTFITRSASYTAESFKNMADSGDTTLLWGQLCAFIKQEFSKKTEKLTDE
IALLQSAGIVEYLNNYYRNQLQKDLQTETALKNLLLAFQKSPYYFTMKQITQFTDTRGIP
LLGQYSEKTLQDFMKEKTAVSGEFTLPDILTFKNTSEERFYVLAEKAVPLIISLINEARK
PVRDECIKRWHHILSSFYKDDSMKDEAAFSNLIRTITAEAAPNLYGLLNAPFTTALLSDS
RLNEIQNLEINRIFPGGKIAPYSEILMLSRTELLSDTKILLPFWYGIPFVYSIVAFFKRP
KNKQKKDNNQAKKNEQQIISRTKLTLKDAAENISAEFVPQGMTFDEALKRYLDEWNQNLN
TTVRDNLTEDVNALIRDYIRSVQKTLSTVNFTVERVRGLAQTLAGTPSLLKIKNSKALTK
YIELYILKVVKKYF
>TPE_0894 dnaE DNA polymerase III subunit alpha 968870:972319 forward MW:129476
MESNFVHLHVHSDFSLLDGAASVKKLVAKAAELGQPALALTDHGNMFGAVVFYKACNEKG
IKPIIGCEVYVAVGSRFEKKEAPNGKKYYHLILLAKNETGYRNLMLLCSKGFIEGMYYKP
RIDEELLERHSEGLICLSACIAGELPVLLLNGETEKAEEHIRKYRKIFGAENYFIEIQDH
GIKEEKRASKLLIETARRIGVPLVVTNDIHYAEKKDAEAQDILLCIGMKKLKDDTNRMKF
EGEEFYFKSEEEMAALFPEYPEAMLNTVRIADMCNLKIPQPGPILPIYEIPEGFSSKEDY
IRSLAEEGLKKRYAEITPEIKERLDYELGVVIKMDFVGYFLIVWDFINWAKNNSIPVGPG
RGSGAGSILAYALRITDIDPLKYNLLFERFLNPERVSMPDFDVDFCFERRQEVIDYVRKK
YGDENVGQIITFGTLKAKAVVKDVGRVLNVPLADVNAITKLIPDKPLSEDVKAVSLKYAI
DIVPELKAMSEEQAYKELFEKSLVLEGSNRNTGLHAAGIVIGKTALTDYVPLYKDSKTGK
VATQFTMDLIEDCGLVKMDFLGLKTLTLIKHTEALIHKRGGEWQSFSIENIDYSDKKTFE
MLSEGKAAAVFQFESQGMQNILKRAKPNKMEDLIALNALYRPGPMDYINQFIESKFDHSK
IKYPDPCLEDILSETYGVIVYQEQVMQVAQRIAGYTLGQADILRRAMGKKKIEVMKTEKE
KFIAGALQKGFSKADADRIFEILIPFAGYGFNKSHAAAYSVLAFQTAYLKAHFPAEFMAA
NLTNEITTADKLPEYIAEAEKMGLKILPPDINQSDPYFSVSEDGNIVFGLMGIKGVGLQA
ATELSEERRKNGKYKSFLDFLERNDLHTQNKRCLEVMIKTGCFDGLGQVRSTLILNMEKA
VAYAAQKKESSSTGQASLFEDSGIKEFSDFIFEPIEDFPQKEKLRLEKELMGFYISGHPL
DEYRKVIENSETLNIAHLSRAISKKKYVLVGMLTGVRPYQTKKGKPMGFGTFEDLNGAID
LVFFSDTWEKSRAKLLPETVCGFSGTVDNSREGAASFLVDEVIDINSLQQKAISEVHIEL
DPNITLEQELVHLKDFLYERSGSCDVYIHTKEEGFDYIIKASPQLKVPATPDFAEELKVQ
FGVSQIWLE
>TPE_0895 fabG 3-oxoacyl-acyl-carrier protein reductase 972403:973200 reverse MW:28011
MGKLDGKVAVITGAAVGVGEGIAEAYVKHGAKICMINRSERVEKTAERLRKQYNAEIITV
VADVSNKEQMEAAVKKTVETFGAVHIACCNAGVCRLAPFEEMTDEMRDFHIDVNIKGVWN
TCKAVVPYMLKQGGGSIVIASSVTGDIVADAGEAAYATTKAALVGLTKCLAVEYASRNIR
VNCTQLGYARTPMVEGMAKESNPENPEKAISDIAVGVPMKRLAKPIEVGELSAFLGSDES
SYITGAQIVIDGGSTLPETMSMGTS
>TPE_0896 dmcB methyl-accepting chemotaxis protein DmcB 973210:975444 reverse MW:81618
MNTKNGYITPPEKIGRKTMNRKGLGFKLTFIVSAVLLAVFTGKGTYDSIRDYKRSINENT
EITKNQNESFVHDIESIFAEVGQSARDMVAVIEAELNLPVEQRSRNRLLEISKVILAENE
TLEAFGILFEPNAFDGKDSEFKGIPLYRTNGRFLTYTNKKDGNIVIDGVDDPSKEYWYYE
PIKQQNSVLCPPYDYESNIVTTLAIPIIHKGKVLGALNADINVTFIQKRVEQIPSTSKEN
FRVLCADTGTIIAHGVDSSKVMTNQLEVTPEFKDIFTSVAMGKSGEMLSSSQTSGLNSIF
IFIPVRFKGVETKWALVSVTSISLSTREARKGMFTTAIYYTVALCLVVIVLFILIRTMIS
KPIQFTNNALRDIAQGDGDLTVRLPLRGNDEMTDLAVYFNRTIEKIGNSIKTVENNTYIM
ESIGEELSSNMTQTASSMNQINGNIDGVKQQAMTQEASVKATAATVDEIIRTIQQLNSSI
ETQAASVAESSASIEQMVANIDSITQTLEKANTAVENLASATEDGKRTINTSNSVTQKIA
EESDGLMEASSVIQHIASQTNLLAMNAAIEAAHAGDAGKGFAVVADEIRKLAEESSVQGK
NITATLKTLSGEIETLSASSKTVEEKFNVIFGLSDQVKTMSNKLMEAMKEQKHGSKEILA
AIKNINTVTVEVQDGSDKMLRGGENVAYEMKKLDELTHGIAGSMNEMASGVVQINHAVQE
VNEITQKNKRSIINLVNEVKKFKV
>TPE_0897 TPE_0897 pyridine nucleotide-disulfide oxidoreductase 975603:976922 reverse MW:49204
MKQLAFTDYDIIIIGGGPAGTAAALAASEKNPKLKIALIEREEQIGGILKQCIHDGFGLI
RFKERLTGPEYAWRYKEMVEARENIDIFLFTFLTKLKKENKFFSMEFTNPEYGVFNLRAK
SLIAATGCRERTDRQVAIHGDRPAGIFTAGQAQAFINLHGYMPGKKCVILGSGDIGLIMA
RRLTIEGAKVEGVYEIKSVPSGLTRNLVQCLEDYGIPLHLKTTVTSVEGEKRIKAVYVAK
VDEKMNPVQGTEKRIECDTLILSVGLIPENEILLSLNVPINEKTKGPIVDQEMHTRISGL
FSCGNALHVNDLVDYVSESGKTAGEAACRFAENISLSKAEKNEKEYPDKCKIELKGKFLY
AVPQEINPELKTDIVFYFRSSEELKNVKLELNVNGKTIFEKKYTELKPPEMERFVLPYKK
LEEISTIEKSELVLIENPL
>TPE_0898 TPE_0898 ABC transporter 977130:978092 forward MW:36025
VIEVTNLSRTFKTHTGFLKKKTEVVNAVQNVSFKVNQGEIFGLVGPNGAGKTTIIKILTT
ILAPTGGTCKVLGYDTFGQEKQIRPHINFIFGGEYGVYRRLSAKDNLTYFSNLYKIPAHI
QNERIPKLLNLVGLAERANYRVETYSKGMIQRLQIAKGLINNPQIIFMDEPTIGLDPIGA
TELHTIIKRLTAQSKTIVFTSHYMHEVQELCQRVAIINKGNLLICDTVDNLMEQIDNIIS
MTVEIRNKIDTKKILEIEGVIETEWLNKDCSKLRIKYTTGYNNIAACIIEALESNNIIKM
DISEPSLENVYIKLVGINHE
>TPE_0899 TPE_0899 ABC-2 type transporter 978085:978861 forward MW:29870
MNKIIWTSILLQIKQSWARPMYRFCIVIQPCLYIIMTYMMFKVSTIKNFMSFVVLGTGML
TLWSSIAFSSAGDIDRERRMGTLKNIMSTPTDYRIIIFSKTLGNTLLGSLPMVIIFVITA
IFFKDLFYLANPILFIISFFEMIVSFMAISLIFAALFTLSRKTRIFMNCMEFPIYILCGF
LIPIENLPQWIRWLSWALSPTWAVKIIIMTIEGVNNIKEYIVISIILLILTIVYFISAYI
ILGLVEKRVRITATMEIS
>TPE_0900 TPE_0900 ABC-2 type transporter 978863:979642 forward MW:28915
MKRFFQQSYLSFKALFGWVDPVSYLFVKIITPIFQLVFFCMLADFLYTGKDIAKYVAGNA
IILCSYNCIFGVGNILREERYFGTLKNTVAALANTLSNFLNKIIIHIFDSLVTVFISLLA
GIFIFNADFSAINIPAFILIILCGIFSAACMGLLLASFGLITDSMNLILNIISVMFLVFT
GANYPIEKLPAMLKPVSYLLPLTRSIALTKNLLAGESLIRNLSLFFGEFIIGVIYLVLGY
IILRYCEKIAIKKGSLDIF
>TPE_0901 TPE_0901 putative lipase/esterase 979823:980845 reverse MW:38980
MLKFFKRRKIFAIKSIFSFFCFGFIFAYAQNIKKEDRFKVWAFNDESKVGFNHVYKTALK
DNIKDESLSDTENIKGLITVYLPKKEGKCPLILIVHGYAASKFSVLPLGRILASYGYAAA
VFTSRKKEAPKDWIAPLSSTYELLKEKNENPEHKLYGLLDTENVGIAVHSLSGSAALYFA
DFMPFVKAVTAIHPYNGASGFIERIAGKNEELGDEFSEIRGAVLILTSETDVIAYPEKAY
RFFKNLNKNTAACFLSFKNINHNDCLDTYRIEIFGGYHKENFSLYSYLITSWFDSFLKNE
KHNLELFKKNGKRFSEIGPLLYTDTKRKHGDYPNYDSRNL
>TPE_0902 TPE_0902 PP-loop domain-containing protein 980967:981674 forward MW:26705
MANPKLFRTIDRAVFDYKMIEENDRILLAASGGKDSTALAEYFSMRIKRPNPKFTVHAMH
IASDVAPEFSSEIIKRFDEWNIPLTVKKISVLGRLKPGEKMNCWWCSSQRRTELNKFAME
NGFNKIALGHHIDDILETLLMNSLQKGILATMPPVLKFDKYPVTIIRPLCLADLSMIIRH
AEEAGYICSTCTCTFQENSVRKTARSRLAGLTGGSYKLKINLFNSLKNILTKYLP
>TPE_0903 TPE_0903 transporter 981700:982485 reverse MW:27682
MQLTIWSALILYFCVFLAGLVDSAAGGGGLISLPAYLFTGLNTHTAIGCNKFSAACGTGF
SAMRFFKNGALDWKIAFISAICSFISSFIGIKIAFKINPEVLKTVLIIILPVVAAALLLK
KNFGVENRVEEISKAKAFRFAAYTGLAVGFYDGLMGPGTGTIAIIVFSACMKYDLKTASG
NAKILNLASNYASLIVAVLNGSVIYRIAIPAAICGIMGNYLGAGLALKKGAAFIRPIMVI
VICLLFAKLFYDLFARYFLGG
>TPE_0904 TPE_0904 TetR family transcriptional regulator 982599:983174 forward MW:21839
LPANFTIEEKEAVRKALFKKGYELLSQYGMKKLKIHDIARAVGIAAGTFYHFFPSKDAFI
SELIKARKRQSIENFKALASKYPKGIPFKEMKMYLLNNLNNENIYRLLSQEDYNALMQKF
NLSQSEEDAVEKTGAYIMSKLATDKTAEDFKLFSEAYKIIIIGTSDLTKLNTDVLNSVSE
KLVESACKFLY
>TPE_0905 TPE_0905 RRF2 family protein 983171:983620 reverse MW:16758
VYNIFIRIYYMQIGTKFSVSIHILLCVEFFKNTHKVTSEFIASSVKTNPVVIRNLMGLLK
KAGLISITAGTGGICLTRKASEINFLDVFNAVESVKDGKLFKIHKNKEQDCPVANKIDVL
LENCFSEAQLSLEKKLKSYTLQNILNKLV
>TPE_0906 TPE_0906 hypothetical protein 983659:984294 reverse MW:23471
MKKIAIIGANGKQGLCLTNEAVSRGYEVTAVIRHKKAKNPKAKVLQKDLFDLTADDLKGF
DAVIDSFGVWTEDKFPQHGSSLRHLCECLKNSKTRLLIVGGAGCLYTDSSHKTMLLNAPD
FPEEFKPLARAEVNAFMELKECKDVLWTYLCPPFDFNPDGKRCGKYKLSGAEVPFNSKGE
SSISYADYAIAMIDEFENAKFIQKNFSVVSI
>TPE_0907 TPE_0907 neuB 984490:985647 forward MW:42244
LFYGIFMKELGNSLNLGGQTFCMENPLIIAEIGTSHNGDINRAKTLIDAAFSSGASAVKF
QIVYADEILHPDTGFVNLPTGSVPLYERFKELQTPAGFYAELASYARSKNLLFSATPFGI
RSANELKELNPDFIKIASPELNYTQLLKHCAEFSLPMILSTGVSLLKDIEKAIIDVKSVN
GELPLALLHCVTAYPAPESGYNAALIRNLKKIFNLPVGLSDHSMDAILVPSLSLAYGGFI
IEKHICLSRSEKGLDDPVALEPEMFAQMCSALKKYSKCSRKEIIDDLMRLNYSKDRIEKV
IGTGEKKLSGAESPNYGRTNRSIHYTKNLQKGSVITKSDIAVLRTEKILSIGEAPEKFDF
FIGAVLQRSVVSGSGVNMEDFIVRG
>TPE_0908 TPE_0908 DnaJ protein 985650:986060 forward MW:15746
LSGNYYDEMGSILRDALTSDEDPFEAALRPKGKYRKTASRMERRPPPKINTEKKRIPVPP
ELIEDFAVLNVLPGVPLEDCKKAWKHLIKKHHPDIAQKTDNKFDTNEIICRINNAYRKIE
VWFTTGKILTEKELNS
>TPE_0909 TPE_0909 hypothetical protein 986074:988020 forward MW:74899
LKKHIFILSLIIFSIIKLYPENTVYEFGPKTEWAVVFTSSRDTNNNETFSTKLLHNFAEK
LSGIKLSGTVIIAITDNDIPDLPETIPANGYKNINLLINKIYEKKTSAVFILSDGEENKV
KIIPGSDKKTSPPWIIESLFEEFSKQNIKMDFNSNDVILKRLGFLEDDKILAKYLNEGIP
SVAISTNKDITSSLVSLANKYSQEIPQDWDKHYNIKKIFKFIVIKERFLIIIMLAIMMFA
LFYIFMFSFLFGKKKEVHIKDLLTLWRVPILFFILNIISFYLSEYIVLFIFRMLFGNADA
INLFPVAATGFKFALAFSISSGFLVINRKTNLPQNTFIYGYLASFSCFFNIFIFSSLDLS
LSLMFLEIYALSFISYHLKRAYIQIIFFILNLGLLVLYFFSLFFHTDNFIPVLFYADNFA
VSFFVTPYYLMLTRIFFRLKRHNPDVKFNKVTLHIFISLITVICFVLIIIGPDFLMQKQK
RTFLLYKIENKINTQEVISGLKTMPANENDKSFLEQFKSLNENDFIAADFKLENYLERSI
GEIKVSPALKAALINILITREDGFPIYEASSEFTTSSSGKEVSFLSPLNINEAFSIKFSG
EKNSKLNIKINAWFYDSPLKIDFKDNAENKKLIFQVTKEFVLKPDSEI
>TPE_0910 dinB DNA polymerase IV 988023:989210 forward MW:44668
MEKQKCFFHVDLDAFFASVEQLDNPDYRGKPVIVGGQSRRGVVSTCSYEARKFGVHSAMP
IMQARKLCPLGIFVRGRMKRYHEKSKEIMNIFKDFTPDVRQISIDEAFLDMSGMEKLLGP
PENSARLLKKAIKEKAGLTVSIGCGTNKYIAKIASGKSKPDGLFIVPKGGEADFMQTLSL
KEVWGIGEKTREKLIACGLKTVSEILNTSEKLLCTILGNAGGVFLHNAVRGQLTEIFSEE
AKHRSISTERTFEYDLISHEQIDDILLFLSTELMYRVIDEKVNGKTVSVKIRYGDFTTVS
IQETGDSVNDSQDLYERAKKIFYKKFDNKTSIRLLGLSIMNIEECRTEMQGELFCSEDKL
KKRKMEETMYALMKKEGKDILKPARLLQSDNGEKK
>TPE_0911 TPE_0911 hypothetical protein 989207:992626 forward MW:131672
MKKIFCGFLFFVFSFFVFPQSDTENEKENPSVEEEIELIKNRTGENKAGLYFKDIERDKA
VLFLDGFWEASFLGIASFEFSKGYSKLNSIQPIFKQKAHLSLWLLLNRQFYFETLYKDDY
KKSIIAMGYFGKEDSAVKHIRAGNSGIKFPSNYGFINSGGGNIIAPGIMGTFAGDNWQAD
TMFRYESSEYNSKFYYGTNEINKTKISINSWSKARHFYIPAVNLYGKQLQILVKDYSGGD
WRELTKDEFSINARENTLTLKKSFPSGVAVNYLYSLSEESAADTFLNSVKLYFAGISEIE
NNIKPLIRNYAENIRGKSFLILKTEDTFSPFEIASRYDVPQTGSSHLINVVSSLTEDKAA
QFTSQINSGDFFSDGFIKINFIQIINKNFPVDFSKPEQIFPFVNSDYKIYIPSNTNEDLS
LQILCESYTLNQEFSIPDTAVPGSIRIYKNKIEIFNFVYNEKTNIITFHEEILPNDLIEI
RWKEGKTYSDSGTVKFASGVHWRPISGLDIFFANSGDWEIAKQKQQLTDVYKFSSGAEFS
KYNIKAGSRFGFDIVADRNGKPKGHNYIFKNKTYFDYTAKEILLKKNDEPIFSNPHFYID
GDFQTESKKEDTKINSKMEAGMDLWKIKLEGNLSLQNKTDIAVKNSKKKIIESYGHSVFI
PIYFFTASENYFVNQNENLLRRSCTLGFEKYISAKYLTSIDYNKEFTNSKIFASLSPIIP
EKDFGIIYSEINFGVSQRYKTVYDISNTGYTQSWKKSLTDMYSKGEQYADNRNSELKFIF
NFFSNNGKTALKDTNFLGFNFEASVFTKVNNRGLSQCEEQTRFSVSVPFEIKKIFFTPVW
ERKILKTKPEAETKKQNGYSEDIYFLFKGMGEQFWLFSKPVFYDLIDKKINTQIQINNFN
NYAFYNLYGLNISRIISSSITDLYIPLEFNTAFSRIVKSEKAFPQGLNIYGMDFAVKYTT
LNISGKFGYFNWFTWYEQDELNRTYKWNFSFGKDFFKFKFNSIHTLYYFFAERNNLGFEN
EFNCFAVKTENTSLKTEEWKEKFSVILTLASSSSLPHLIIRLFSKIPLLDSREEKLSVEF
SKTSNLKKLNYLISFKHSQITKIGEHGEIKIFAELTGSSTKKDSFLLNISAGLAGKVEY
>TPE_0912 TPE_0912 ABC transporter permease 992633:993373 reverse MW:27700
MKAFIIKQNKLFFYKIGGAFICLALWEAAARILNRPIIIPQIGEVLKALLLILQNKTSYY
FIASSVKRIIITLVFDSCIAFPLGIIAGLNKRCEAFFSVTENILKSIPTMTVLLLSLIWF
KSEITPLFVTSLIVFPVLYRNITDGVKNIDKNLIIMSEDFSVPFMRRLKLLYLPCIKPFI
KNAYSIAFAFCVKVLISAEVLSQPKYGIGTAFQIARVQLDTASLFAWAFIAVLIAAALQK
TIFNLR
>TPE_0913 TPE_0913 putative sulfonate/nitrate transport systemsubstrate-binding protein 993345:994295 reverse MW:33796
LVCVVSACLFATGSKEVSPKENFTAKVVLPSGGPAIALSKLVYEKTQFENSVTEYEVVAG
PDVLQARILSGEADIAIVATNFASVVYAKNKSVTLIAPVVWGNLYCITSENISSIAELKG
KTVYSFGRGVTPDLTVREILSKNGLNPDKDVTFQYLSSAADIPPAFLSGKAGIAIAAEPS
LSAILAKKPDTKILIDIQNEWKEKLGGLSYPQASLIVKTEFLKNHGEYVKAFIEAAKNSV
DWVNANNAAAAEYASNITVLPPVPVITKAIPRLNIYFVDAKKAVTAIEKYLSVLAASDPK
FIGGNLPDEGFYYQAK
>TPE_0914 TPE_0914 multidrug ABC transporter 994429:995937 forward MW:57934
LINLKGTNMKKMLRFHSFKYIDKKTFVFYGFINLFSIIIASAMPLVTKLMIDSVIYLNMK
KFVYMILAEIISLVLFLSAEAIKDYIHGKLYADNFVKVSKKMLHNSEYFSRKKDKPNFEL
MLSQNYNIVKPYFFEIQTTLIFSIIKIIITLSIILYYFFWVGIFLIIFIPFGMFLSKIGE
TEVNKLSEKNNELNNTVKNLLIDKVKIADEELFLKIKQIGASIISKITDDYIGSKLKFEK
NISLMNNFLVYGFLNFLLAAVFIISCIAVIYNKITLGTLEAFQLYTSQLWTPIERIVNIR
RQYINDKPYIKEFFAALDLSMQELKYEKIEKITLKNYSGISKNNEPLNKPVNFSFNKGNI
YLVQGENGAGKSTLLYSLLGLSNRYSGDIYFNNRKIYAGLSILDISFNGASSFISPYGNL
AKSSNLSSGQTRYNQIHHALNEDKHLIIIDEPTNYLDSDKKREVLNLIKSKRNSEVIIII
ITNDDFVNKFFPAADSLMLEKL
>TPE_0915 TPE_0915 hypothetical protein 996149:997429 forward MW:48319
MKRNQCKLIKILNSCLIFLCFFSSIFAQNEAECEKVVEVVFEACNKKSESQLLPYLAESF
SIAGYKDDMAKTILKQLISAVGNIVSYEKKESRLEADKLILEYSIDYSQVGKKDSMFVFN
KDNLLVEAEFMKIAVKTLSPQERVIEYNKDKFISVPVILAGNLPLVEVLLNGESCLFLLD
SGAPFSILNSKYIDGVDTSEKKLGSLHDINGNASTSNMDIVMVKELEFAGNKMKNQKIVI
LDMSHLETYLKTDGIYGLIGYDMLKEYDFFLDYSKKTLTLINPDYIDGFIKNNKLKIYSK
IACSMIEHIPVVETLIGNKIYRLGIDTGAEFNLIDSFYFSELESFLKNKEKTELGGASGA
KREIYQAEVKTMKIGKKTYKDLKTGFSDISHLRKIKDGYEGILGYPFLSVHPILISYKRK
ELILFK
>TPE_0916 TPE_0916 NADH dehydrogenase (ubiquinone) 24 kDa subunit 997758:998264 forward MW:18552
MKNCACFSDELNSFIDSWKEKPGNLIMILHKVQEEQGYISREAAEEVSVRTNTPLANVYG
TMSFYHFFKTERPGKHKISVCLGTACYLKGSQDLLDEAKSLLGLKDGQTTSEDGEFSVEP
VRCIGCCGLAPVISVNGEVHGKLKREDMAKIIADCRSESEVPSAVLER
>TPE_0917 TPE_0917 ferredoxin-like protein 998293:998688 forward MW:14661
MQKLTRKTLHELRDCLVPEIKIRKPEEKEAYIIVGMGERGIQKGAKEIFKIISEKINGMG
KRGDIAVIQAELEGLGEAKPVVEVILKGEEPVKYGYVTAEIANEIIDSHVVNKKILSKYV
FDISKKAEAEV
>TPE_0918 TPE_0918 NADH dehydrogenase (quinone) 998711:1000471 forward MW:63711
LVCGGSACESSRSVQIYENLITEAKNAGISDEVKIIKTGCFGFCEKGPIVKILPEDTFYV
EVKPEDAFDIINTHIVRGMEVTRLLYDKTKKSSEEITEIPFYKKQLRIALRNCGLIDPEN
IEDYIAHDGYFALEKALFEMTGEQIVDEIKKSGLRGRGGAGFPTGLKWEAGLKAQGDIKY
VVCNADEGDPGAYMDRSTIEGDPHSIIEAMAICGKAIGANKGFVYIRAEYPLAVFRLEKA
LKQAAEYGLLGKDILGSGFDFEIEIRLGAGAFVCGEETALLRSIEGKRGMPTPKPPFPAQ
AGLWGKPTIINNVETWANIPVILNKGSAWFRAIGTEDSAGTKVFALTGKVENSGLVEVPM
GTTLREIIFEIGGGIKNGKKFKAVQTGGPSGGIITPDALDTPIDFKNLQALGSMMGSGGM
IVMDEDDCVVDVAKFYMEFCVDESCGKCSPCRIGTKQIHSILDKISKGKGELSDLDKLEE
IGFAMQKASLCALGQSAPNPTLSTIQKFRDEYIAHITDKKCLTGKCKNLVSFYINEKCIG
CGACARKCPANCITGERKVRHIINQIKCLKCSECYNTCRFAAIDKK
>TPE_0919 TPE_0919 hydrogenase, Fe-only 1000488:1002272 forward MW:65731
MEKMINVKINGKEVQVAEGSTIMQAARLANVKIPSLCYNEDLPAWGSCGLCVVHLENNPR
MMRACCTKAVDGMSIVTHSPEIVRARRSVLELILSNHPQECLTCSRNNKCELQTLAAEFG
LRDIHFEHYINEKPKDDSNGAIVFERNKCISCGRCVEVCQNMQSVYAIEYQGRGGKTVIA
PAVMAELEDSPCVRCGQCAAHCPVGAIYEAKPKMDLWAKLSEPETVSVVQIAPAVRVALG
EEFELKPGELTTGKIYAALRRLGFNYIFDTNFSADLTITEEAQEFVSNFTSGKYKFPQFT
SCCPAWVDFAEKYHHDLIPHLSSTKSPMQIMGPMIKTYWAEKMKIDPAKIFSVAVMPCTA
KKYECGKDKTMFASGYQDVDTVITTRELANYIRQSGIEFNLLEEQEADSPLGPYSGAGTI
FGATGGVMEAALRTAYFYITGKELESLDFNEVRGMAGVREAKININGADVRIAVVNQLGN
LPDFLAKLKNSIAAGGEPLYHFVEVMACRGGCVGGGGQPYGCTDEVRKARAQGLYTDDKK
AKVRTSHNNPYIRQVYDEFLGKPNSEKAHHLLHTSYIKREPYNFNKNCSCCKDA
>TPE_0920 TPE_0920 hypothetical protein 1002344:1002676 forward MW:12111
MYTMIAFFLSGVVMSIFGVLIRECKCYNLIAGYNTMPAEKKKSYNPQQLAGKTGIFLYCI
GAFTVIFGIILHFAECSKLLTAAVTLVYSVILIIAVVLFIVKEAKGLNDI
>TPE_0921 TPE_0921 hypothetical protein 1002974:1003933 reverse MW:38218
MKKFIIRLLILIVPTAVLFLGVNFLYKNTNHWKAENNVYKFNFVPDKIQLANLGSSHGEV
NFIYDDFPEYTAFNFGISGQRHSYNYVILKQYINTFEKNAVVILPISYFEITNIETAKNK
KSKRPVYYRFVQKKYMQEIDEWKYSDYIKFNYFPVFFGNRIFQKILHDITENRMNIFWNR
TKYINEEELDNYCQMKFKGWTHPNEEKGEEGFMYNFNMVCSIIELCKKHDLIPVLVTTPI
TDVLNGYFEEKENFFNTFYRFTDELTKKYPDVHYFDYSHNKEFSPNHKLFSDGDHLNVSG
AKKFTDTVIRDLKKAGILQ
>TPE_0922 algI alginate O-acetylation protein 1003958:1005523 reverse MW:59791
MLFNSLHFIIYFTVIVFLYFICVYYIKKNSVSQILLLAASLYFYACWNFVYILLILGSVA
VTWLSGIFMERCNYSTIIPPPPKNIKIKKQLILSASLIINLAILFFFKYHNFFADTLIDI
FSLFSLDIHVPKFNILLPVGISFYTFQAIGYSIDVYKGTVKAEKNFLTYALFVTFFPQLV
AGPIERTKNLLPQFKTDHLFDYKRVTDGLKLAAWGMFKKIVIADTLSVYVTAAYSDINYA
SGIALAVATFFFAVQIFCDFSGYSDIAIGVAKVLGFNLMKNFDKPYFSASISEFWRRWHI
SLSTWFKDYLYIPLGGSKVHISRHYINLLITFFISGLWHGAALHFVAWGVIHAFYLIAAL
ITKNIRTRVLIRCRLASLDGTPKRGWHIVQIFITFCLVCIAWIFFRADSIQDALTILKKI
IFVPYELMSVITGILNGSISLGKGFFGPYTLALGKKEFIFNFILIILLYFIGLITNKKDG
VDIIGNKTVIVRWTLYYVIFTSLIYVFVRSGETSEFIYFQF
>TPE_0923 TPE_0923 ABC transporter ATP-binding protein 1005594:1006199 reverse MW:22653
MNKTIKITNGAFSYKTNEVFQNLNLEIPLNSVTCILGESGCGKTTLLKIISQRLKLKKGI
IENAIAAGDYSFAYQDIRLIPHLTAIQNIEYILPDYFLKKEKKERALYYLNALGLFDFIH
FLPSELSGGMQRRAGLARALAYPAPFILLDEAFDSLDDKNKHKIAELFLSIVKEENKTAI
CVTHDTVLAKKIACNVIRLKE
>TPE_0924 TPE_0924 neutrophil-activating protein A 1006499:1006930 forward MW:16775
MKLHKEFNQYLADLAVITFKLHNLHWNVKGIEFMAIHQFTESVYDQTFDFFDAIAEHQKM
YGVMPDCKLSDYLANAEIKEVDAKAFTAKEVLQIVKNDLTVLRNKATALYHAADEEKWFS
AATLFDEHVQYYNKQLWFIESSL
>TPE_0925 TPE_0925 methyl-accepting chemotaxis protein 1007219:1009336 forward MW:77805
MRILYNNTRTKYFSIMKKLIIIFGLVFIIALILEITSAVRIARNAIKEKVAIHLIDKASD
AAEIIEGRLQVLFLYLEKFTMHSYLHTDELSYDKKLARLSNDIKRNEQILSFALCNMQGI
CHYYGGESVNVKDTVWFLSASNGKNFVSSPIVKENVEKVVMHFAVPIYGENNTVQGVLFT
EIDSMWLASLAGDIVIGETGSCYIMDKNGMTIAGKNMESVQSKLLASHKQHGDSDAVSSA
TITAFILNSKEKQVDYYDYKGKSWIALYTPIKSVGWNVIIKAPLVEFTGSIEIMRTTMIV
IGIVIALCAVILIYILARRITKPLKTAVDALKNIANGDGDLSVRLPLIGKDEITDMAKYF
NRTIEKIGNAIFSVTEHTGKMQASSEELSSNMIETASAINEISANIGGVKQQAFTQSESV
AETKLIIEQIIGLIKELTGRIETQVLSVERSSISIGQMVENIIKVTEMLEKNNELIKEVY
KQTENGKNGARTANEIVQQIAEKSNSLIEASEVIRNIASQTNLLSMNAAIEAAHAGEAGK
GFAVVAGEIRKLAEESNIQGKQIGDVIKQSLQIIENIVVAGTGAERTFGRVYDLVKEVSN
QEAIILKTMQEQKNGNNNILAEIKNINTVTEEVKASSDEMHSGGKKIENELKRLDELTAV
IKSSMNEMATGAVQINNAVQEINELTVKNKESIQSLAEEMKKFKL
>TPE_0926 TPE_0926 hypothetical protein 1009762:1010811 forward MW:36829
MKKHLTVIVTGAVIGVAALALVKFGNPANMGFCIACFLRDIAGALKLHNAAVVQYMRPEV
IALVLGAFVIAFVKKEFKPRGGSAVFTRFTLGFFVMIGALMFLGCPLRMFLRLGAGDINA
IFGLIGFVVGIFIGVVFLNKNFSLSRAYNQSKQEGVMPIIVILSFFILLIAFPSVLIFSE
KGPGAMHAPVFISLGIGLVVGALAQRSRMCTVGGIRDAIMLKDFHLLWGSIAVAVTVLIG
SLILGTFKFGMAEQPIAHTDGLWNALGMLLVGWASVLLGGCPLRQLILTGEGNTDSAITV
AGLMTGAAFAHNFALASSGKGPTVPGMIAVIIGLTVTAFISVYYSVKNK
>TPE_0927 TPE_0927 hypothetical protein 1010831:1011751 forward MW:34634
MKFLKEYPIPIAGLILSLFTLGNLLQSYSQTLRLIIGVIGFIFYVIYVAKLLFENKTLKE
EFKNPVIASVFLTFTMATMLLAVYVKPFSSTVSYVVWYIGVVGHGFLILWFSAEFLLKFS
IKKVFPSWYIVYVGIAVASVTAPAVQQLQAGKICFWIAFVGYFCILPLVCCRVWKIKEIP
EAAQPTLIILSAPASLLLAGYMNSFEQKNTIIVYLLLFFSVTFYVIALYHLPKLLKLKFT
PGYSAFTFPLVISALATKLTGGYFKQKGIDFTILIKIEELIAFLIVGWVLVCYLVFLFKP
DKKPEN
>TPE_0928 TPE_0928 hypothetical protein 1011780:1012247 forward MW:17321
MKTKNEYLQEIKNTAEEYFRSGTFFCSEAVVQTINDALGKPYSDDIVKMASSFPIGLGKA
QCLCGAVSGGEMALGIVYGRVKGEPMNPKMFEYAKGLHDFIKEKYKATCCRVITRQWAGD
NFMSKERKEHCIRITGEVAEWVANVLIEDGKLKTA
>TPE_0929 TPE_0929 hypothetical protein 1012260:1012415 forward MW:5739
METAGGVNKACHKCSILPCRLPIKFALSGKPRIIVYGFATQNYYERIFFVS
>TPE_0930 TPE_0930 SirA-like domain-containing protein 1012452:1012661 forward MW:7829
MAEIIVDTRGLSCPEPVVRTKKAFEKHSAFDVLVDNETSKENVIRFCEKMKAVTKLFAVD
DGWKIEVSK
>TPE_0931 TPE_0931 hypothetical protein 1012658:1012921 forward MW:10036
MNNEYLITFHTHFQALTCMRILEKNGLVKNGSVVIKLIPVPREVSSSCGTAVRLNLKKDI
VFDKNYFNEIERDEFFKLGEDGKYIPV
>TPE_0932 selD selenide, water dikinase 1013242:1014015 forward MW:27886
MGGTPKLALNLLCISEKMPESIIKEILKGGAEKVFEAGAIIAGGHTIYDEVPKYGLAVTG
FVRPDKILKNSGAKEGDVLILTKPIGSGILTTASKAEMLDFEELQRVYKTMAFLNAAACR
VMVKYEVNACTDITGFGLLGHIYEMGKASGVGIEILYKNVPLFDSVIENAEMGFVPAGAY
SNKNFIGDNIEFIETPRAYQDALFDPQTSGGLLISVPEYCAQKLYEELCKNLQDSVCGKP
AIIGYVVKRKEKILTVR
>TPE_0933 TPE_0933 nitrate/sulfonate/bicarbonate ABC transporterperiplasmic components-like protein 1014121:1015155 forward MW:38152
MMLIILLAATACSKNEQTNSTVSAETIKMSISDVDLNDPNIDEMWKKEPRYGTPIQFAFN
GGLCTSALGVNLVHGFFAKQGLTGEIKNMPSPFDALGTGKVDVMATHISESVVPAINGIN
MVFTSGVNTGCKTLFVLKDSAIKNTKDLEGQNVAIHDAIGGSDHNIILRFLARDSVDYSK
VKFKNVETLTTIEAMKRGEIQASIFSDQFAQQFIDNGTLRAIRSITFDDDFKIEPCCILI
LNKDFVEQNPITAAKITKAHKEASYWMEENKKEAAEIISANNWGSVNPEVNQYFLETYNL
KISDEATEKTLIDVINAYKTFGLIKKDADTTELLNKIWKPMRKN
>TPE_0934 TPE_0934 hypothetical protein 1015261:1015728 forward MW:17002
MQIKRNIIALFITGLGIVLSLIPFVFAPVCPMTKNGMYMTCRYSGLLVMYIGTAIAVTGI
IEIFIKNKIILIVLNLITASSSLAVHLIPHKVVKISFGINKDGFPRFFGICGSPSMECVK
HNTFIITSIIALIILLLSAGNIVYLLIKKNYGKKL
>TPE_0935 TPE_0935 ABC transporter permease 1015725:1016741 forward MW:38376
MKKPNNLTQEQLHEIERRSKTKAGKLLDTVILLLPSLILSVSLWEYYYLPNFAGKTSTNI
YGFFLGIQLCVFFILAVCSFFIKKLYYKIRAAAPFASFVYLLLTVYDYAALKTDAVPLPY
FPWIDHIFNAMLEDRAYLWDCIKNSLKLLFTGYFYGVIIGLITGIACGYSRFINYWISPF
MKLLGAIPSLTWIPVIMVWSQTLFQGAVIVLAFGVWYSVTMASYIGIKNIDKSYYEAAKT
LGATEHQLILKVAIPSALPHIFQGLLLGMSSACLALLAAEMMGVESGLGWYISWQRGWAK
FSNMYGAIIIICIIFVVVNFTLNYLKKKVLKWQEGVIQ
>TPE_0936 TPE_0936 ABC transporter 1016717:1017499 forward MW:29475
MAGGSNTMSKSELVLKNISKIFPSRNNKGTTEALHNINLKIESGEFVCIVGPSGCGKSTM
LRLVAGLVPITQGEITLNGKKIEGTSINRGMVFQKHALFPWLTLRQNVEFAFKLKGNVKE
KKEEVDKFIDMIGMKEFETFYPHQLSGGMAQRVALIRTMITKPEVFLLDEPLGALDAFTR
MNIQHELLEMYGTNKNMMFMLVTHDVDEAIYLGTRVIVMAPRPGIIKDDVKIDMDYPRNR
NNDKFIEYRKHILEVLEYAD
>TPE_0937 TPE_0937 ABC transporter permease 1017505:1018710 forward MW:44409
MNKKIDTFFLVKANISKKPIRSILLITITSIFIVFLFCGSVFLSGFSKGLSSLSDRLGAD
IILVPDGYKTKFESIILKGEPSEFYLPEEAFDKIKQIEGIESITYQLYIATLQASCCSFP
VQIIGIDYKTDFLIKPWLRKNLSKNLNDNEAVVGSGVEGEPGAIIKFFDKELSVKGKLGQ
TGTGFDFAVFVNLDTALKLAKKAEAVKIIKPVSENKISVILLKVKNGYNPVDVSNSIIRQ
YPNYNLFPIFGKKLIGQISDNLKTLSKYIYGSIGVIWILSALLLAVVFSAIINERKKELS
ILRILGASKQHLLNIICFEAFLIGLYGVITGLIFSLIITLSTVPLIQKNLNFPFLTPNIF
LLIFIALFSGIIGTASICFSGFLSSKKIAENEAYLTMRETE
>TPE_0938 TPE_0938 ABC transporter ATP-binding protein 1018707:1019405 forward MW:25771
MILKLEQLKKTYLRGKEFNAIDGVNLTVNKGEFISIIGKSGSGKTTLLNLISGVLIPSSG
KIFIEGKEVSRLSDTEKSFLRNDIIGFIPQTSVTLSALTVIENICLPFYLNKRNGNVMER
AEYLLNKFGIEHLKNVYPKELSGGELRRAAIARALVNSPKIILADEPTSDLDIENTKEVL
KILQAINKENNTTIILVTHELLALKYSKNVYTMIDGKLIEGNALTDTENIYT
>TPE_0939 TPE_0939 (R)-2-hydroxyglutaryl-CoA dehydratase subunit beta 1019421:1020593 forward MW:44138
MQTLPQNNGFKLPAAFEEFTEARREGFIKMKNLKESGKKVVGVFCTYTPLEIIYAAGLIP
VSLCSSSNEAIKHSEADLPKNLCPLIKASYGVAVSDTCPYFYFADLIVGETTCDGKKKMY
ELMGKIKDTYVLHLPQNYIEGSSFTLWLNELNKFKNALEKKFNVTITDEDLRAAIRKGNE
ERINLKNFFELGKLIPAPLTGADMSAIYEGFGFSFDREKKNSDLKAKTQEIYERWEKELK
GTKSKRPRILITGCPVLGVREKILKTIEKSGGDIVVYENCSGVREKMELIDESIEPMEAI
AEKYLNISCSVMTPNPKRFEDLNTLIDEYKIDGVIEIVLQACHTFAIESTSVNKFVTEKK
GKSYMYIESDYSMNDIGQVSTRVEAFLEML
>TPE_0940 TPE_0940 hypothetical protein 1020688:1022169 forward MW:55880
MKTIKLLFLLTSLAVISSAGCASMYIRGSNPVQRAVSAAELLIDGNVSDDYIKVYKTETA
KAEASMTAMLDKAEQNNIYYADIADNISDWILLYQRILTLQKMYPEGLKGKNEFTVFEAK
DYSGLKDKAYTKATEALYNEALRLVKSSANDSQKIEKVLTYLKRAKKYSHHLDNEINLLG
AEVTYNAAEALFYTNKPESLIKSYKYYMLADSWISDYKGSLGKARNAEQKAARLYIDEGN
YNMSLKDYAAFRRAKLSYQKAENIIRGIAARELDEVNKKLTVRLAIVIKENGYYNEESKI
AYAVKSELASSNSGPEIIEINFIKRNGNYILDFIDIRNADLVFAPADNYGKVKEIYGPVN
ISRTAVSKTVNGILYTGEITEQSQTVTVYAQNDFILYDVRSWRKTEQRYFTNETNKLTKN
FTLRQYAGAPQAKPDNFDPGFLYIAGQYNRFFPELMQADNFSQLLTNYGSLTPLGKELCN
AVKNLQYSDKPGR
>TPE_0941 TPE_0941 hypothetical protein 1022406:1023971 forward MW:56544
MKRKLFLAVLFAFTATVLFAQAEFGGSVTSLESEKTAELFTNEIDDAFNVSPGFGGLANK
LIYAGVANPHKLTGSGANNLFTFGYYTPEGKLPLSVYFDISGIAWSTIDRGSKTLKEWSD
KQHSRLIKETKTSHNWIPLFMNLKTNTQILLGLGNEKAIGIKLAFNSNSSNIGPGNFEKI
VVKDYLDPNNNSTESKKNIPSIPISPTLSNIDSIIASGTITTEFGLGIPFAFAAGNMEHV
VEPYIGSEISRRNASYSKKTSSDNIKFKVTDISATTVFGARYDVEMPAKREDDKWSFGGS
FFVNVKTATKRASYEDKDKALKYAYDIKPGAGFTLTGKAARLFNFNSPEKTVLFKIKPTA
ELSFELDASSIGSKTTSSSTKPASVSTTTTVKGKGRLNTTYGLDISVPTGLRILPANWKV
GFLLGATPRASFELRASGSVDKHGEHTTTTGSGPSLAEYKQTTHTVGGIRYINIRFSEQH
MLGITIPFESGAHLDVSVNGANLWMFESLKIQAVIPLASKK
>TPE_0942 TPE_0942 single-stranded DNA-binding protein 1024105:1024605 forward MW:18662
VPPPLIKSLFGQNFKEMFKMKSLNSLIIEGNMVRQPVLKTTPNGTPLCTFSIAANRNFKK
DDAFVQETSYFDVETWSNLAKLCNQNGSKGRGVRVVGRIKQDRWVGADGKNYSKVKVVAE
HVEFKPVFKTSGNQLCKTADDRLFEAAACPSELKEEMPVEEEIIIF
>TPE_0943 TPE_0943 1-(5-phosphoribosyl)-5-amino-4-imidazole-carboxylate (AIR) carboxylase 1024675:1025430 reverse MW:26538
MQTGYLKSILEDIQKGSLSVEGGLEKLKNLPYADLNFAKIDFHRGIRTGAPEVIYCERKA
IPHIKKITETMLQNGQENILATRVSPDAFTAIKEAAPDAVYHEVPRLAVIERKPLPKTES
VIAVCTGGTADIYAAEEAAITAELYGNKVERLYDIGVAGLHRLLDKLELIQTANVIIAAA
GMEGALASVIGGLVAKPVIALPTSVGYGSSFNGLAALLAMLNSCASGISVVNIDNGFGAG
YLAGLINKMNT
>TPE_0944 TPE_0944 arsenical pump membrane protein 1025440:1026726 reverse MW:46453
MISNPIIIPSVLFCITYILMITLTNYRPIIACSSALLFVILGILPYNEVFFAIDWNVILM
IAGTMGLVALFTESKMPQRIADKIINNVPDVKWIIVCLSLFAGFISAFMDNVATVLMLAP
IAVVLSKKLNIPPVKPIIAISISANLQGAATLVGDTTSILLGSQLNMTFFDFFWYLGKPS
LFFAVEISAVAATAIIYFIFRKANQKPDKVEPVKVTDYFPSILLIVMVILMIGASFLPED
KKPQIINGLICVSLLAAGIIYNLIKNKNFEILKTVKKELSFETLFLLAGLFIVIAAVTEA
GVIKAIADGFLKLGNNVFLIYTIIVWGSVLISAFVDNIPYVAAMIPIIEILSTNLGIASP
ILFFGLLSGATLGGNITPIGASANITSLGILRGEGYQVKNSEFMKLSVPYTLVAVAIGYI
LIWITYGV
>TPE_0945 TPE_0945 ATPase AAA 1026846:1028450 forward MW:61509
MMDFSRKLPIGVQSFKVMRDDSYLYVDKTEFIFRLADSGRVYFLSRPRRFGKSLFLSTLA
AYFLGQKELFKGLAIERYENTKKEPWREYPVFYLDFNVGKYSEQTALDERLNLFLKDIEK
EYGIENAEQTSFASRFEAALKAAYKKTGKQVVFLVDEYDKPLLQTMGKNERLNEEYRNTL
KAFYSVLKSSDQFIRFAFLTGVTKFSKVSIFSDLNNLHDISMLPDYSSICGITQTELEKN
FEPEIKNLGEENNLTYEQTLAKLKKTYDGYLFCQKTISVYNPFSILSVLSGKLFKHYWFK
TGTPTFLVDYLKEGHYYIPDLDGGIELNEASLETYRAEAKEPLPILFQAGYLTIKEYIDE
AGLYRLGFPNDEVRYGFLENLIPAYTALRPSDTGVSIWEFTKDIRAGNVDGFMERIKAVI
SGIPYDSFSKKNASLREQNYQAAVYLIFALMGQFVETEVHCALGRADCVVQTENAVYIFE
FKLGTKGSADEAIEQIKKQNYEGKYKASGKPIVLIGAGFDVRKRTVKDWKTVRV
>TPE_0946 TPE_0946 AraC family transcriptional regulator 1028514:1029407 forward MW:34379
MGKDKTVSIKIYTGIQIELYDVDTDEVHLLKGKPRNVFRIDYCKHGLLEGGFENTTFSYL
GEKETAINYERLALLKAFFPLKIYKGISILFFLDEIDSQFKDIANSFSIDIEKICNKLNL
KDGWYKIKSNSEITAIMEKMYDENNFARIDYLKIKILEILHLLGVITSAEYCKKALYSGY
HINKVKKIHEYAVNNLDSNISFQNLVKDEDMSYTIFQKLFKQMYGEAPYSYLKKYKLKTA
AFYISSTNRKITDIALSCGYTNASKFAEAFKTLYGMPPLQYRNNIKNLMDESQLAGL
>TPE_0947 TPE_0947 hypothetical protein 1029767:1030075 forward MW:11899
LLKKQFCKLALLYVLFHLRYKSTKILQSSTFDKVCGCRIYRRFILIGVVTPIKNTARVCL
KNRFANSHYYMCFFTYVAKAQKFCNPRLLIKSAVAEFIGGLF
>TPE_0948 TPE_0948 ABC transporter substrate-binding protein 1030233:1031783 forward MW:58835
MEVFMKRIILFLFSIAVLTLCSCTSEKKTEDENTVLKIGAVRDFKQSKEGSTLVFDTLLK
VTPDYRPLPNIITEWERNDTATEYTITMRTDVRFSDGTPLTAQTVKWDIEYVAPIMWCGF
SYLLKEVSVVDTAHLKITLTAPYYFLPHDLALVTAIKENGIDSAMNITDFTGTGAYILKE
YNEGQSAYLVKNQSYWDKSIAYTIENVEWTVISDDTTRDLALSSGQIDVLGISEHYLSIQ
YPSVDDLIKVKKMSFIAEPAEAFTSLMSIGFNWKEGFCSDRELRRALEYGINRRVLVDTL
FFGIPQVCGHQFNPAFIDGPQNEKPYYYDFELSKKILKEAGYSDTDNDGFIEKDGKKVIL
KFLISSKEDYQRDLAVFVKSELKKLGIDCEIISVAGELMKEHFKTGNYNLAIQHPWYEPI
IGAVTYFGFDDKYTEYGLSYAVNKESKDAALALIESKTEEDIKMHAGALWKEQYEQCVTI
PLCTSSRVAIFNPRFEGFQFNGNVYLIDLSNVKLRK
>TPE_0949 TPE_0949 ABC transporter permease 1031806:1032738 forward MW:34446
VILFRKFLMIIPSVLILSFLSFSVVYFAPGSAGKLLLGAKNQRGFISDSNSIQYEKRLGI
DKPFGELYMSWVTSLAKGRLGYSYMTRESVFSIFVKRFSITFKLAILTMLIYILLGVPIG
MTAAVKEHTICRLLLKYWRIICMSVPPFWVGIILLWSIAHYVPAIPSIGYHGIKSLLIPA
LLMGSMSFSNLTCIIQNKTESLLSKQFIFSAQALGIPKKIIFTKHILKNIAAPAIAVSCI
DFGSFIGGAILIENIFSIPGLGLMLTNAINVKDYPVIAGTLFLLGLFVNIFNFIADILYC
LIDKRGFAMR
>TPE_0950 TPE_0950 ABC transporter permease 1032771:1033601 forward MW:31008
MKNKDKHKIKVLIYAILSAFIILCVILSDIIVPLEINASLENRFLPPGSTHFFGTDDFGR
DVFLRTLQGFKYTFFIALTAQICSFLLGGFIGLITGYYGGIADEAVYYLCNLILSFPMIA
AAIFFSSVFGSSALILIAISVIFGMTFNIKVVRSEIMILKHSDYIKGLKILGASNMFIIT
RHLVKPAYMLILPTFPLVLGHIIIGISAYSFLGFGVRPPNPEIGLMLKESLRFIHYAPWL
MIFPGLFQFSVILIFSNLSETCIDFLQYTKNLRRKI
>TPE_0951 TPE_0951 peptide ABC transporter ATPase 1033601:1034398 forward MW:29711
MSGILEINNLNIDFLIGNTRKKIIKNISLHIENEIFAIMGETGCGKSVLAGSVLGLLPSN
AIIEGSILYNGKVISKLSEKEYNVLRGKEIGLVPQSSLNALNPLLKIKKQIAIPIKAHKL
LKTRTGIHSYSENLLQSLSLKKDVLNMYPFQLSGGMQHRVTAALGLSCKPSLLIFDEPTR
GMDMVLRNSYASLIYSIYKKQNIAILLITHDLELAQKLSHRCALMYNGEIIEQGKTEELF
KNKRSKYFQSLLEAMPKNMTRRNQR
>TPE_0952 oppD peptide transport ATP-binding protein 1034395:1035186 forward MW:30160
MIKCIALSKHFRKNGICKAFTPVLKNISFEVKPFSVLGITGESGCGKTTLAHCLINLIKP
DSGDIFIRGKLITEYKNKKEFYRHIQMVQQNPESALDSDFTIRRSLDEVYSLHKELYKSK
ENFETEVKKFCVNTGIDYNELDKLPYAFSGGQLQRICIIRALLIRPEILILDEPTSMLDV
SVQEQIISLLLTLKEKYKLTLIFISHDLDLIEYFCDEVIIMQNGEIVEKGLCSEVFTNPQ
EIYSLNLLNNRNLILDIGEEVLL
>TPE_0953 TPE_0953 ABC transporter ATP-binding protein/permease 1035183:1036919 forward MW:63946
MMLHRRVVELTAGVRFNILFKAMLGIAVSATYISQAVLLGRIIGQLYGREGFSLIMHNVI
YLIAVIAMRLVLIYLNSVYGKKIIGKVKNTLRRRIYDKLLKLGPIFLDDERTGKLGSTMV
SGVDYLEGYLTLYIPQVLVCIIGCSAMLVYVFSLHYILGFISTVSLIIVLISPIAFGKVL
SESSNAHWTAYRNLTSEILDGIQGIVTAKANNAQERIGNILKNKMHTLFAETMRNLKVNL
TEVGIANFASGIGVSFTLAVAAFLTAKNIMQPESLLILLFMTNEIFRPANELSAYFHQGF
MGITSAGGVFALLDEKEKIKDEGKLLIDVKAANGFEITYTNIDFMYSEKKNTVFKNLNFT
VNKNEKLAVVGESGSGKSTIINLLLRFYEPQSGGIYINGINLKDLSLKNLRSLITVVSQE
TYLFNGTVKENLLHADENASESMLIEACKIANIDSFIQSLPEKYNTKVGERGLNFSGGQR
QRIAIARAVLKNSPIVVLDEATSGVDTENENEIKQSLSVLLKGRTSITIAHRLNTIEDSD
RILVLHNGEIAEEGTHKTLIAKNGYYKKLIEAQEKKSG
>TPE_0954 TPE_0954 ABC transporter ATP-binding protein/permease 1037083:1038756 forward MW:61283
MFKEKYLPLIKMTKYISEYKKEFIISVIYGILNSVFSLLTVLTGAYITSAVLFKIDSTNV
LYLFIPLFGFISGKGLFAFLEMYECHLVAYAVIERIRNLLYDAVSATAPQSTLKNRSGNI
TSALVEDVEAMEVFYAHTAGAYIIAFVCTMLYLITLSFLSIKIAIVIFAACILVAVVPYI
FNPITKKIGDEIREGIALVNAEAVDTVQGLREILIFGKEEKYIKKVAADTLRLNKKEMKD
GRFKGLYGLIINLITSAVLIATILLSHYEVIAGVLKPEMVPVIIVFSLFAFIPIMGVSVT
AGAMNISNGAAKRILNILEEEPSIKDCAPYIPLSEMNILGSVEFKDVKFSYEKGIEVLHG
ITFTVKAGESIAIAGESGAGKSTIANLLMRFYDPDSGAIYIDGKNIKEMHQNSVRDIIAY
VPQDVYLFNKTIKENIALACPGVSDEEIRAAAKIAMADGFIQKLPNGYDTNAGERGVQLS
GGEKQRIVIARAVLKKSPILLMDEAVSNLDSESEALFRQALNNIRKDKTIITIAHRPSTI
KEADRVIRVENGKIAEG
>TPE_0955 TPE_0955 hypothetical protein 1038765:1039115 reverse MW:13452
MKKNVKNTMPKFFCENCGKEVKRNTRVCPHCGRFFASVRCPECNYLGSTEEFINGCPECG
YAFTSDSDKTKKSGKKKRREPVTVYKSNRYDDPLPWWVYSLVMGLALVLAVWFFKL
>TPE_0956 TPE_0956 regulatory protein, FmdB family 1039154:1039402 reverse MW:8521
MPTYEYVCDSCGHNFEMFQRMSDEPISVCPKCKGSVHKVLSGGLGINFRGSGFYINDSHA
SPPAAANSNSPAKSSSGGGCSG
>TPE_0957 TPE_0957 lipoprotein 1039430:1040284 reverse MW:31838
LKKIKKLFIILPLILAFIFESCKTAPILKGIEEPFGIIGDDADIYVYMPVEKNRKIVEQV
LPAATGQSMKQALSRTTAIYSGITISAAGVEVRVCARGKYPYGMTDSFFKKKDGWNPKKT
KEGYKYYESPYLDVSIPSPLIACMGLGPQNRKDMQELLSRMKKPVDPEFPEKFNFLINSN
LQDIGIFVKNPDLFLSGILGVSLGLPLGKIEMYLKKASDGMQQNEYRYDLYIESGTPQTT
KVAKMILQRALKAEVKVEENMLIVEGGNISEEKITAIIKSIYPN
>TPE_0958 TPE_0958 ATPase AAA 1040368:1042011 reverse MW:63607
MLYLFAMKNIRKMPIGVQSFEDLRKKDFFYVDKTEWVWSLVNGYKVYFLSRPRRFGKSLF
LSTLAAYFRGQKELFKGLKLETLEDAEKNTREIWQEYPVLYLDFNAGIYTDKTALVNRFE
SFFQQYEKLYGPSTISDIPIRFEQLLKQIYEKTGKQVVILADEYDKPLLETMNENDELYE
TYRKILKGFYGVLKSCDAYIRFAFLTGVTKFSKISIFSDLNNLLDISLEKSYAEICGITQ
EELEANFMPEIKALAENCSLTEKAALERLKETYDGYLFHQNGKPVYNPLSLINAFASREF
GYYWFATGTPTFLIDLLKGGDYDLRDITEEAEMSKESLFDYRPDAENPIPVFFQAGYLTI
KSYDERFGVYKLGFPNKEVRQFFFNNLAPAFTGITKDETGFYIKNFITDLETKDINSFMK
RMYAACEGIPYSTATKKNGAVRERDYQIAFYIIFTLMGYYAETEVHSHKGRADLVLRTAD
TVYVFEFKTDGTGSPDEAILQIKEKGYAEKYKMSGKRLILIGAVFGDDITEKTSDIWKAE
EIRFTSF
>TPE_0959 TPE_0959 hypothetical protein 1041968:1042093 forward MW:5142
MGIFLMFFIANKYNIRKIIFQLNALFFIYYKIVLRFYKNLL
>TPE_0960 pnp polynucleotide phosphorylase/polyadenylase 1042099:1044192 reverse MW:76586
MKQRVTYKIGEYDLILETGHLAKQANGSIYAEYAGSAILATICASGQAQEGLDYVPLTVD
YNEKYYAAGKIPGGFIKRESRPKDKEILVSRLIDRPMRPLFKKEFGREIQLIPTCISTDM
INPPDILAVIASSAAVHISDIPFDGPVAAARVAFKNGEYIINPTFEQIETADMEIVVAGT
KDGITMVEGGANEVSEEVMLTALEKAHEMIKALCKIQEDLRGLAGKEKLPLVPLEVELEN
KQAIYDEAFPRLSKTLYLSTKMERREESDKVKEEIAEKYAEQLEDEIQLKLFNALFEEME
YNILRKNILDKGLRVDGRGTKNIRPITCEIGVLPRPHGSAVFTRGETQSLGVVTIGTVFD
EQIYDDIEGDRRENFILHYNFPPFSVGEVGRLGTGRREIGHGNLAHRSLYPMIPSREKFP
YTVRVVSEILESNGSSSMATVCSGTLSLLHAGVPMKKPVAGIAMGLITEGNDRYAILSDI
LGEEDHLGDMDFKVAGTADGITGFQMDIKIAGVSSEIMKNALAQAKEGRLHILGIMNQTI
SVPSSELSQYAPRVEMMTIPEDKIGALIGPGGKNVKAISEKYNVTINTENDGTVTIYGKD
GSSDLKGAKSIVKGITSDPEVGTVYDGVVKKIMDFGAFIEIMPGKEGLCHISKLSRSRVE
KVSDVLKEGQEIPVKLLEIDKIGRLNLSYIDALEEKK
>TPE_0961 rpsO 30S ribosomal protein S15 1044273:1044542 reverse MW:10171
MAITKEQKASIVKKFGANEKDTGDIKVQIALLTEKINQLTEHCKVNKKDAGSRRGLLGMV
GHRRSLLKYYQRTDIEGYRAILKELNLRK
>TPE_0962 TPE_0962 riboflavin biosynthesis protein 1044548:1045390 reverse MW:31437
MEDFKIISWEELIAVKECLFPQGTSVTIGGFDGPHKGHKELFKYVLNYSEKNGIPSGIIT
FFRPPVSVKNGSYSGDVSTLRLRLKKFRELGFRFVVLIDFSSEFAKIEGKEFFDILIKTI
RIKYLAVGEDFSCGYRRGFGAVEIKELASQIGFCFDSIKSVNLNGNLRISSTAIRNAVAE
GDFTLAKNLLGYPFLFDIVGPAWLITENNSLSALRSYITQILPNYGKYKVLIKTIDGAVK
KAVFFVKESEVGLYLEKDSTGQFGLENLNNFDAIEFICKE
>TPE_0963 TPE_0963 methyl-accepting chemotaxis protein 1045653:1048142 forward MW:89818
MKKRRSIKLKLLIIFGLLTMAATFVLSLLASQIAKKAVIEKVEAHLTDKAVDSAEIIDGR
VQAFFQFLEGISRAPILRDDGISYTEKTLYLKKEAAFNNKIYLLSLADMSGNLYTYGEKV
IDISTQEWYEPTRQGKNFISEPFVSKLDGSLITVLSVPIYGDNKNVIAMLSATVDGLLLS
QDIDDIVVGKTGYCFVVGTTGNILAHKDKELVKTALNPIKASETDSGFSSLAAFVRHALN
VKNTEIGYYDYKGISCIASYSAIKTTGWTLIIKAPVEEFMGTVQTLQKSLAFIGIIILIS
ALIVVFLTAHAIVKPITGVVVALKDISEGEGDLTVRLPLHGNDEITDLSQYFNKTIEKIK
ASIQEIGNNAETMLGIGDALANSMTETATSVNQISANIDGVKKQTLTQAASVTETAATVE
EIIRTIKQLNNSIENQAASVAQSSSSVEEMVANISSITQTLGKSDNIIKELATATADGKE
TLSSSNTITQKISEESGSLMEASSVIQHIASQTNLLAMNAAIEAAHAGDAGKGFAVVADE
IRKLAEESSAQGKTITATLKTLSTEIDTLSESSKTVEEKFNAIFSLAENVKEMSNRIMEA
MHEQENGSKEVLNAIRNINMVTVEVKEGSEEMLKGGEGVAEEMQKLDGLTRVITDSMNEM
ASGTSQINTSVEEVTVIAQKNKISIENLSNEVNKFKVGNNEKRTAVKKSERTIDLNNAIK
RHVEWKVKLRTAIDLHEKLDAETISKDNKCEFGEWLHSEATEKYRNLPSFAVCLAKHAQF
HKEAGKVASTINAGKFEEAELMLNSDSSFSAASSEVASAVTALKTEIGL
>TPE_0964 TPE_0964 DNA polymerase III subunit delta 1048153:1049226 reverse MW:40516
VHFSVFILNSEKYYKIIFGRRNIVPSPVWLFLGPEIGERNTAVETISKTLLKKYGDMETH
TMYAGETDMGSVISLLQNASLFSPAKLVILKSAELIKKKEDIELLTNWIDSVSADNVQND
SFLILISDEISVLKKISDTVPKAQQKIFWEMFENKKQEWIRNFFFKEGIKIESSAVDSLL
ELVENNTDALKTACSHLALFLQKGSVITQEDIEKFFAHNKEETPFTLFNALTLADLEAAL
SITQKLMLSKNSSPVQIIAGLTYCFRRLNDWHEAHRENAYLDDFALKRLGFTSKNAITQY
RRAANLWNGNRCTKIIALLAETDLKLRSMGTGLQNTLMEICLYEITGKSGDSIAKYV
>TPE_0965 TPE_0965 3-oxo-5-alpha-steroid 4-dehydrogenase 1049202:1049975 reverse MW:29873
MNKLLFAFNITEIILFGLGLICFIALFFIPAGYGKMINKKWGFSFNNKAAWFIMEVPTLI
TMITLMCIWASGENFVRIIIGSFFILHYSQRVLIFPFLLKGKSKMPVTVVLMGVLFNTVN
AFLIGSWLFYLSPKDMYRISWLYDPRFIIGVFIFLSGMAINIDSDKYIRSLRKEGDTAHY
FPHKRMYRYVSSANYFGEIIEWCGFAILSWSLAGALFAFWTAANLVPRSYAINKKYKEDF
PEEFESIKPKCIFPFLF
>TPE_0966 TPE_0966 TPR 1049999:1053055 reverse MW:113406
MSSDFNIIIEQANSALLARDYEFAEKILISQLKKTDTENIDEIIALKSLLGKIYIRSGNL
EKGLSVYKDLNKIKPDNIDIENNLGVIYRRLNLFGESIDILKKAKSLDEKNETTLYNLGN
TYKQQGDYKNAALCFSEVLEIKPDDALAYNHLGTVYFLCKDYIKAIESYKMGLRIDPNNP
FLHFNIAEIYKLRKSYKDAILSYQTALTTKPNWYEALLGLTDCYVSTGNIQKAIAVYKTI
IGLNGQNEKDFSRLAELYEIKNEKDEAENYYKNALKINEKYLPAILGYSKLLKSQNRYFD
AFNVLLNGIEKNTDNKKLLLDTADTALMLEDYTKAKDILNTLAVKWGNDFEVLKSQGKLF
SMLGENKKAENIFERLLKLSPDEINLRLELADLYFHNEKFEESSEQLLKYLTEKPQDIDA
RLKLGKAYTEMEQYDKAKTEYKKILKNDEKNTQVLAAILELNKKLGNTAKAVQVAADMIQ
IQSEDNLGINDLSDSLQMYEDAVSNYGDDSILNKNIDLLRTPNEEMDLSPIEDNLNAQDV
KNENETEDELTLGEAIEDTPDLEMPFDDLMELADEELFEGSDSEIDDTMSLDTPIDDAPE
TGDSGPASFNLSSASKKSQDIIPQEEFQLPDITPSSVSSGTPYGSGSGNGGAEVKPKMEF
TEEEEILDFPNKRETGTTGGINNGAEQGNFSETGKEPAAEPSSNLSGGLTGDNGVKPYSD
TAAEEGFGYLPEKEPLLQQKSAAPFQTENEISEDTRAALNGAEKPGNPIPAKNTEDLVGG
GSENIFSQDGGQVQNEAVSSKGFDLQNDSRVTQALASLNKTVESLDAMAGELASKIKQFE
KRKNNAASLFEEEKSAASDTVSETKSSAETGKTSYANLIPRTVKKSPHFERELEAIENSE
IIKLFSYLSDLMKSLPEENLKKFLISNERIQMEYVIDKLSGDLGLKNRIILMNIKKSLIK
TLEPKNLTEERLKSTLGYLRLVASQLPDKGFAEACSEKLDKIIKSISSAGMTNLDTSA
>TPE_0967 TPE_0967 fibronectin type III 1053068:1054591 reverse MW:57076
MYKFKLALKRKILFILGFFCFSSFSVFNEEASLEFGGKSGWNNLLSSSNIKIRKGKFGYD
SVGLTSSVSKTSSKTDMYISFDFDEPVEETGSYSLTEHSVIRTDSDKAKFGEGAGLCSPH
SKTGGVKLMPMPDSFFAGNTILKSFTIEFWLYPQAAESGSKILKWWASLMDKKKTMYQNI
IASILNNKLEWEFFNIWQDKNNKGIDVRLLGKSNIIPETWSHHLITYNDETGLLEYRMNG
RTEDIIYLTSTGREGSQVMYSMLGTPSDVVIALNYSGLIDELKVVKQFTEPAMSWEVASL
FEKYPLEGGRIETNIIDSGGKKSVAKMLKASFDNPAQTDVEFFIRSADSPFNWTENYPEW
KTVKFNEAVKDITGRFFQIACDIYPDSNGTKSPLIHSIVFQYEKDGEPLPPAKVFAKALD
GAVELIWAPSVDFDTKGYLIYFGEKKGEYQYPGSPIDAGNVTKYKIENLKNGKNYFFAIA
AYDEENGAHSGATSKEVYARPLQSKKE
>TPE_0968 TPE_0968 HesA/MoeB/ThiF 1054657:1055343 reverse MW:25074
MSFLQRFEPLAGTENLKKIQNAKIAIFGLGGVGSYTAEALARSGAENLILIDGDIIEESN
INRQLYALHSTLGNPKTEIAKKRILDINPNCKIFTFSNFILPDNFEKTLGKDFFKDVNFI
VDAVDTITLKIFLAKICNEKNIPIISAMGCGNRLNADFEFADIYKTSACPLCKVMRTKLK
AVNVKRLKVLYSKSPCAVKRNPPASASWVPSVAGLLIAGEVIKSVMEI
>TPE_0969 mraY phospho-N-acetylmuramoyl-pentapeptide- transferase 1055350:1056408 reverse MW:39192
MLYQISELLAQYFGPMRLLQSYTVLISIGLFLGFLLTVFLLPKFYSKLPKDRGREFTVNP
EAAVGKPTGAGIVFIPIFIVCVFILIKPTLTQGLATLLTFAVMMTGYLDDRSIKSWGEYL
KGSLDLILSIIMSLIIFYVYFQGSVTFWLPFTSNFVTVPPAVFFITSTLILWISINTTNC
TDGVDGLSGTLILIALVSLGIVFYFILGHVKVASYLLVPNIASGAKWAVMIFTLCGVLTG
YLWHNAYPSRVLMGDAGSRSLGFFIGILVIISGNPFILLMTSGVILINGGTGILKIVLLR
FFKIKIFKNIRFPLHDHMKKNLQWSPTQVLLRFMILQILITIVVLGILFKVR
>TPE_0970 TPE_0970 hypothetical protein 1056472:1057314 forward MW:30734
MTNYIKKILAGIAVGIANVIPGVSGGTIAVVFGVYSDLIDMAAFDIEKIKNKWKDFLSLL
CGAAFGILLFAKLFKILYEKFPVQINFFFIGLIMGSVFLIFELVKDSPPLKKSASAIKFF
WFLLGLGIMLLTYFIKGSSSEANTVIEVLSIKNFFILFFAGIIGAAAMIIPGISGSFILL
ILGVYYTVIKAVNDFTLSVLLTVGLGVVTGIFLSARLIKFLLNKYPKITYAFILGLVSGS
VLHIFPQVCQPLKMRFISALCLLAGYALIRVFERKKAEEE
>TPE_0971 uraA uracil transporter 1057317:1058579 forward MW:43951
MSAKKIYQVNEKVPAALFLPLSIQHTFAMFGASVLVPIIFGIDPGIVLLMNGAGTLLFIF
ITKGKAPAYLGSSFAFLGPSAIIISSMGFGYAQGAFVVTGLLGCVIAFIIYKFGTSWIDI
ILPPAAMGAVVALIGFELVGLTIRGGNIGANVMTETGSAADVTVFLITLGTAVLGSVLFR
GFFSTIPILIAIIAGYAASIFFGMVNFSPVINSGLFTFPKFQFSKFDLRASLTMLPVLLV
ITSEHISHQVVTSNIIGKDLLKSPGLHRSIFADNFSTALSGLAGGVPTTTYGENIGVMAV
TGIYSVYVIGGAAVISICMAFISPLAALITTIPGNVIGGVTFLLYGMIGASGIRLLVDSK
IDYSKPKNLILTSIVFTSGLSGISINLGQIEFKGMVLASLVAVVLSIIFFVFEKFGVIEK
>TPE_0972 TPE_0972 hypothetical protein 1058579:1060657 forward MW:79449
MKAINFNIRKTVFSAVLIAAVLFPLFAEEVFLTGKADGLYKVDNFRAKQIWKDSSVFKIC
KAGNQWLFLTGNGIAASKNLKDFYYLNNTLPKKIIKSVDKNGNKQFTEKVQQLKDLETHP
VNPNIFVTATSDSVFLTTDSGKTWKDLGCNGRINGIKAVSVSDMPDINGESVLTVFVSHA
IYGVAYKQPLVNSKIWNELNDGLGKGPEGIEEVSDISFEQSSDTQNLKQPQVYCCQTFSG
RIYKLNWDKKIFFSVANLREDNSKITCMDSLTVSENTVIAVTPDKIFEANLLVPKIQPAS
NKSLFKNFNKAKNFLTSSNFLCAFIPKKTTPFTDSISLSELWLLHSEKKQKTEYLKIADG
KKGIYIPTHQAINEKKFQEHLKTIKDNKLNAIVIDMKDEAGFVRYDTENKEIEKYGGVRY
TIDLEKFIEKVKAEKLYLIARIVLFKDKNLYRYENGKYAVRDKTTNKPWQGYNSYDGTKE
AIEEYWVDPYNEDVWKYNIDIAEELCKKGFDEIQFDYIRFPTDGDNLANTLYPACENGMD
KVSALMSFLAYARERIKAPVSIDIYGSNGWYRTGARTGQEVELIAEYVDVICPMFYPSHF
AQNFLAYSPAEERPYRIYYQGSYRNKFIARNKLIVRPWVQAFYIPVSYDKKYYDVNYVKR
QILGIQASIDEGYIYWNNSGRYADVRPDGEKL
>TPE_0973 TPE_0973 PAP2 (2 phosphatidic acid phosphatase) family protein 1060654:1061637 forward MW:36128
MNELTNAVPQAIPAIYLWGIEFIKAVQTVANPALTEVVKIFTDVSVYGFGILIPLIYMWC
IDYKKGLHLLYVLTFGTGLTDGIKLILHVPRPYTYAPEVMLTTETSFSTPSGHSFTGTLM
YPAVLFYGAKTKLKNKLKIFLAIIFPFAIGVSRIYLGVHYPTDVLSGWFLGGFVFFIFFL
FTEKIENKISGFAEALSKVSSKNIKSVKFAAAAGFSFFLILICNEKVYGAGALFGLAFGN
IYIFEPLKINFNASSGTPVQKIFRFILGFAVSIIPVLAVYFAKINASHPQFRLYVFLEFA
AVGAIVSGLMPLIFVKLNLCRGKNAGR
>TPE_0974 trmE tRNA modification GTPase TrmE 1061624:1063036 forward MW:50725
MQAGKYGLDDAIAAIATALSPAALGIVRTSGANCIELSASIFSKPGTLLKAAGNSVLHGW
VINPKTKIKIDEVTVCVYRAPKSFTGEDSVEFICHGGTAVVLSIYRLLLQNGFRAAEGGE
FTFRAFANGKTDLTRAEAVNEIINSKTDTAVELAAGRLSGSVFSEIKRIKESLLKVIAAA
DVEIEYPEDEETVEGVFSSDLILQVLNPLQILYDSWASEKIFIDGARVVLAGKTNAGKSS
LFNVLLKEDRAIVSDIHGTTRDWLEAGLNFNGIPVNLYDTAGFRYTQDKIEAIGVERSLK
ISREADLVLYLLDSAEVVKDSKLNDDDLNFIKNSPVPIITVITKTDLLDSGKEKLIIKIL
KDENILNYIFISAKNYKGIKELSAAAYGLLASSSNSLSKGASLGSERQKEAVSNALQFLN
SAYENAAAGFPLDLITEDLEEALRFLGEVTGEVNSEDILDKVFSGFCVGK
>TPE_0975 TPE_0975 hypothetical protein 1063129:1063557 forward MW:15441
MKRTVGLVTLQVALAFFLIVAGILGLMRSSGGDLGEVVALLNGLFKSSTITMIIIITIAI
TELIAGVFLIVEFFSGEIKLTNIILIIFMILWIINIILIDILGAVNGNIFRNTASVLNYL
SQLSRHLMILGAIIAVKDKNRN
>TPE_0976 TPE_0976 Peptidase S24/S26A/S26B, conserved region 1063610:1065304 reverse MW:65253
MSILFYLEVFFGIVFSVFLIINNAGLLSFFALILGAAFSIWFGFAAVSFLKNTTEKKLYI
LRKIAEYAPFFFIACFVISRAKIYGEREVMDAVLALYWLALIIFNGVILYRLNDKRARKY
FPQLPELDPKHKHSVFFEILEWVDAIVQAACVVLLFTVFVFQLYVIPSESMVPQFMVGDR
VAGIKFLSGPTFPLSSFRFPQLHKYERGDVVIIRNPHYKNEPNNELKFFTSQLVQYLTLT
AVNINKDENGNVKADPLVKRIVGLPGEKIMLVDGVLYIKKAGEKDFKSFDESGYAAWNLS
ELSKSQLEYVRDAEKMTTEKLNRLQSVETWRKQVDFSEAEKEADGLIEKMKKIKGKADTV
FSANDFLPKGQYLINYMAKDNEIIASKILTTDGGLTWFKAFLKNWQPETDKNFSQYNLYE
KRNAQLNVLIKLAFGKLFVRNAELYKENATAERFASDEERTNIIGELEEYLFYLSLTSQR
NMNEFPQAEEEYIPEGCYFMMGDNRFNSLDMRHEYSYHLESLNSNDAFSIVFITNIKPRY
IPSSKMLGTVNLILFPFSRFGRIK
>TPE_0977 TPE_0977 outer membrane lipoprotein carrier protein LolA 1065420:1066181 forward MW:28515
MIIRKRKKQSNLNGIYTPLDFMPVFCFTVKQMKKNIFIPLLFCIGIFCFSQNITTAAAFF
SAVSDKYAQFSDYVVDMNITSGASKQPCTAMFKRPDMLRLDFKSPAEQCIVFSGNTLSIY
LPDYRTILRQEIDKSSAGGTALATPQGLSLMKRSYTIQYETSASPVQVEEVPSESVVILI
MNRKSASETFKTLRVMISPESKLIRRIEAVPVSGGKVIFDFYNYRINVGIKSQNFVFDAP
PTAKVLDDFLFIE
>TPE_0978 TPE_0978 hypothetical protein 1066220:1067341 forward MW:41646
MNEIGKLLIETRMQHGLELEQVARETNIAKRYLEALENDDYSVFPAEPYILGFLRNYCEY
LGLNPEEFIKLYKQIKIQETDLPPDALLPKKNAGSYRLMIIALAAAAVIALIAGLAYFIF
SKWLPDLQERQAKNITEEKIIESRKAGSYELTEPRFEKRLFIGDSLKIQAGGKDYVLTVE
KVSPSLVLNTEAGNQIINLAETLKLDLNGDAVHDAEILVEDIDKNNPEAGSLVLIKTGSE
LAAEATVKASDVIVSESSGFSSNAATRVLFEGGSAYPVTLNATFRGYCLFRHESDKANRE
ERYYQKAEQLTVQANNGFRIWASNGNAVKMQLVAGGKTVDLEISRPGEVIVKDLKWIKDD
TTRRFKFIIADVD
>TPE_0979 TPE_0979 tRNA modifying protein 1067331:1068761 forward MW:52382
MSIKNFFVDLHGCAKNQVDAEILIGIMEGLGWSNCDSAESADLIIVNSCGFIESAKEESI
NAVINAKAVNPRAKILLAGCLAERYAEILTTDLPEADAVFGNGDLSRLPEVVERLFAKEK
IKKSVLTPPQIGVCGGCRPKILNFPRSAYIKITEGCDNFCSFCAIPIIRGRLRSRPIAEI
TSEITEFVKKDFYEFNLIGQDLAAFQAEKNSAESGLAQLLTAISKIKGEFKVRLLYIHPD
HFPLDILPIVTSDTRFLPYFDIPFQSGSEKIIKAMNRKGSPEIYLRLAEKIREAFKNSKS
PYGEPCLRTTFLSGFPNETDNDFAATVDFLKNLKPLWSGGFTYSREEDTASYSFKNRVPK
KIAEKRLAQIRELQTGITEKKLEEFIGKTLEVLVEELIPLGGESADSVNLNAVAENNGTV
LALGRAWFQAPEVDGAVVLSFANGKKDLSGKPIHAGSVVKAKIISRNGFDLEAAVK
>TPE_0980 TPE_0980 hypothetical protein 1068772:1069653 reverse MW:34486
MEIKIKNLTLTNDLLFRGIFGKKGNEHLLKELVNAVLSYKNLPLITHIRLKSPITKIGHL
VGKQNILDILGVDNLQNQYAIEMQVLNHLFLRDRMSYYLAKLHTDQNLKGKPYSEIKKSV
LICFMDENFYNDKYFFRTAQMRSDVNYEQVVMDKLEFHLIEMKKLMTVLQNCDIIKMKEL
EKWVYFIKNIDKTGDKNMETLLKENPAFNEAEKEYEEIIGDEEKRLLLLHQEIWEMDRIS
EKACAREEGLSEGWNNGVRQTKLETAKLMKRENCEISFISKITGLSLNEIKDL
>TPE_0981 TPE_0981 hypothetical protein 1069916:1070257 forward MW:12057
MAAMVSCGGNAKTVTGVWELTQPSTPIGSTYYYFDGKDKVYVATSSDGKNFVKVPVFSGD
YSAKGGKISMLSTGNVKCPFEVKGDMLTIKKNGVVILKFKKASVDANKIKDAK
>TPE_0982 TPE_0982 adenylate/guanylate cyclase catalytic 1070615:1072489 forward MW:70765
VKKIFVFFGFLLLFFSCKIPGNKHSEYPVIRGVYNAENLSATDVIALEGDWIFVPNKFVS
PSDKFYQYTRFEHINSSWTKYSEPEPEYGYATYAVKLTNLSADGVYAIKTACVSSAFVAY
LNGLEFMRSGKPAVSKKEEVFNWDSSFMVLPTRRAKEAILVFHISNHHDKFPGFQKPVEI
AFYSTLANAKNKDVLVFTILAGVLLVTSAFFISLYIFYPKEKTSLYFGLLCVNFGVRICC
YDEVLFTTIIPKINSIFLFKLGYATFSLALVFASLFIHELFGKIKMRYLYIILFPAFLYA
AINLFAPISVSTNLLVYAQIYVLAAAIYNVVITVMEAFKRNKYAHLFLLGVLVFLSMSIR
DMLIANKIIEGGFLSHFGVLTLVAPMAIIVLQYFKTTSENVIGLAKKIELTNTALAKFVP
IEFMNFLNKKHIEIRLGDNILKDMYIAFIHLGMKTGLETEAERLSVLQIYNKTLADINPV
IEIHKGFIDKYLAEGLMVLFYGTAEDVIDCMLEIKEIIRVENFEREIRGMQKIKLACGVH
YGKLMIGTIGEQARMDSTVISDAVNIASRLHFYALKKETEIFVSAAVKNNVSPEAESRIK
FNFGGFVRFRGKEEPVSIYEVNKI
[truncated: 23,333,594 more chars]
